# Supplementary material for: Comparative Genomic and Transcriptomic Analysis Reveals Specific Features of Gene Regulation in Kluyveromyces marxianus
Source: Front Microbiol. 2021 Feb 26;12:598060. doi: 10.3389/fmicb.2021.598060 (PMC7953160; doi:10.3389/fmicb.2021.598060)
Supplement: Supplementary Table 1 — Primers used in this study. [file Table_1.XLSX]

## Sheet: Sheet1
Table S1. Primers used in this study
Name	Sequence (5’- 3’)
QCR6-FIM1-F	TGCAAGGCTACCGAAGAAGG
QCR6-FIM1-R	TGGCAAGTCCTCGTAACCTG
QCR6-S288C-F	GAGGAGGGTAAGGCCCTTGT
QCR6-S288C-R	ACTCCTCCACACAGTCCTCC
QCR7-FIM1-F	TTTGACACACCACTTGTTGCC
QCR7-FIM1-R	CTCCTTTTCCTTGGCGAAAGC
QCR7-S288C-F	ATGCCACAGT CTTTTACGTC TATTGCGAG
QCR7-S288C-R	CATCTTCAGG GAGTCTTCTT AAAGCGGTC
RIP1-FIM1-F	AGAACTCCGGACTTTGGGGA
RIP1-FIM1-R	AGACTTGGCACCAGCAGAAG
RIP1-S288C-F	CGCTACTGCC GATGTTTTGG CTATG
RIP1-S288C-R	GTCAGCATCG GTCTGTGGGT CCTTC
COX15-FIM1-F	AGACTCTGGGGTCGTGCTAT
COX15-FIM1-R	TAAACCTAGCAAAGCGGCCA
COX15-S288C-F	ATTGTGGGGTCGTGCTATCG
COX15-S288C-R	ACCTGCGAGACCAAACAACC
COX16-FIM1-F	GGTTCGGTTTGCCCTTCTGT
COX16-FIM1-R	TCCTCCTGTAGTTCCTGCACC
COX16-S288C-F	AAGCATCTTTAGCGGGGCGA
COX16-S288C-R	CCTTGCTCGTACTTGATCGCT
COX5A-FIM1-F	TCCGTTTCCAGAGTTGCTCG
COX5A-FIM1-R	TGTTGTTCGGCTGCTGGTAG
COX5A-S288C-F	CGTATTACATCCGTAAGATTCGCTC
COX5A-S288C-R	CCATGGTAATTTTTGACGTTCACTC
COX4-FIM1-F	AGTTGTTCACTCCAGCTGCC
COX4-FIM1-R	CTTCCTTAGCACCAGGACCG
COX4-S288C-F	GCTTCAGCAAAAACCCGTGG
COX4-S288C-R	CCCTCTTTAGCACCAGGACCA
COX6-FIM1-F	GCTGCTGCTGCTCCAAGAAT
COX6-FIM1-R	TGGCAGTGAACTCCTCAAAGG
COX6-S288C-F	AGAGCCAGACCTGGTGCTTA
COX6-S288C-R	TGCGGTGAATTCCTCAAAGGT
COX13-FIM1-F	ACTGCCCATGCTCAACACAC
COX13-FIM1-R	GCTTCAAGTGTTCACGGTGC
COX13-S288C-F	GGCCCACCAGATAAAGTGGC
COX13-S288C-R	AGGGCGACCCAAACTGAGAT
CYT1-FIM1-F	TTTGCATGCTCCAGCCTACG
CYT1-FIM1-R	CACGCAGCACAAACTTCACG
CYT1-S288C-F	AAAGCTCGTTACAGCGGGTG
CYT1-S288C-R	ATATGCTGGGGCGTGCAATC
MIC17-FIM1-F	TCCACAAGCTGCTGCTCAAC
MIC17-FIM1-R	AGCACCGATAGTGTGACCGA
MIC17-S288C-F	GCCTATTCACACCCTCCTGC
MIC17-S288C-R	CAATGGTGCTACCAACGGCA
YPL107W-FIM1-F	ATGATTCGCAACCACATACCG
YPL107W-FIM1-R	CACCGAAAACTGATTTTAACCTTTC
YPL107W-S288C-F	CCACTGTTTTTGGAGGACGCT
YPL107W-S288C-R	AGGCACTTGGACACCTGCTA
YKL162C-FIM1-F	ATGAGCCAATTTTCAAGGGCAG
YKL162C-FIM1-R	CATTCATCATGTTGTTCCATTCG
YKL162C-S288C-F	TGATGAAAAGATTACACCCCTTGAG
YKL162C-S288C-R	CTTTCAAAGAAATTCTCGCAGTTTG
NDI1-FIM1-F	CCACAGCAACTGTGAAGCCT
NDI1-FIM1-R	TAGCACCCCAACCAGAACCC
NDI1-S288C-F	TAGTAACAAGAGGTTGCTCACCTCG
NDI1-S288C-R	GTGCTGAGGGTCAATGACTTTCATG
ATP14-FIM1-F	GCTAGCCGTGGCTTTTCTACTAGT
ATP14-FIM1-R	TTTGGAGCAGCTGGAGCAGTC
ATP14-S288C-F	TTCCCTATCGCTTCCAGAAGAATAC
ATP14-S288C-R	CAGTTTGGTGTCTTTTAGTTCCCTC
AAC-FIM1-F	TCCTTCTTGTTGGGTTGGGC
AAC-FIM1-R	TGTCTGAAAGCGTCGAAGGC
AAC-S288C-F	CTGTTTCAAG AGAACCGCTA CACAGGAAG
AAC-S288C-R	TAGTAATGAC AAGGCACCAG CAGCACC
AtpH-FIM1-F	GTACCTATGCCACCGCCTTG
AtpH-FIM1-R	ATGGTGGCCAACTTTGCATCT
AtpH-S288C-F	TCTTTACCAGGTCATTTGCATCAAG
AtpH-S288C-R	GCCTGATATAAAGCTGTTGCGTAAG
ATP1-FIM1-F	CGGTTTGTCCGTCTCTCGTG
ATP1-FIM1-R	CGAATTGAGCGAAAGCAGCG
ATP1-S288C-F	CTGCTGCTATTCGTTCTCTATCGAG
ATP1-S288C-R	AGATGGAGGAAACTTCTGTGGGTTG
ATP2-FIM1-F	CCAATTCACGCTGACCCTCC
ATP2-FIM1-R	TACCACCTCTGGCGTATGGG
ATP2-S288C-F	CATGGTGGTT TTTCCGTTTT CACCG
ATP2-S288C-R	CCAGTTAAAG CGACTCTGGC TCTGGC
ATP7-FIM1-F	AGACCGAGAAGTTGGTTGCAC
ATP7-FIM1-R	TGGCCAACTCGTCAACAGTC
ATP7-S288C-F	CTGCAAAGTCAACCCACCGA
ATP7-S288C-R	AGGCATCGATTTTGACCGGC
ATP16-FIM1-F	GCAATTCGCTTTGCCTCACC
ATP16-FIM1-R	ACGTGGTTGGCCAAAATACCA
ATP16-S288C-F	TGGAAAGAGTGCATCAAGATCATTG
ATP16-S288C-R	AAGTTTCGTGTGGTAGAGCAAATTG
ATP20-FIM1-F	CGGTAAGGTGACCGCTGAAC
ATP20-FIM1-R	TGCTTCGATGGCTTGTTGAGG
ATP20-S288C-F	TGGTAAAGTCGGTGCCGAGA
ATP20-S288C-R	ACACTGATTTGAACTGGGCAACA
ATP11-FIM1-F	TGTCTTGACCGCTGTTGTTCC
ATP11-FIM1-R	GAGCAGCGTTGCTTTCCTCA
ATP11-S288C-F	ATGTGGAGACTAACCAGAAAAATCG
ATP11-S288C-R	CTTTCTATACTTCTGCTCTGGGCTG
ATP12-FIM1-F	CGAAGGGGCGCTAAGAAAGG
ATP12-FIM1-R	CACAGGCTTTCCATCAGTGCT
ATP12-S288C-F	GAATTCCATAAGATTGAAACTGCCC
ATP12-S288C-R	GTTTTGCTCAATCTATTTGTTTCCG
MPE1-FIM1-F	ACGAAACGGG GGTCCTAGCA GTATTG
MPE1-FIM1-R	GGAATATCGG CTGTGCTTGC GACATC
MPE1-S288C-F	ATGTCCCTTG ACAGGTGGTC TTTTGTG
MPE1-S288C-R	TCCTTTTCCT TGTCCTGGTC GGGTAC
TRK1-FIM1-F	CTAGCTACTG GTGCCGCAAC ACAAGG
TRK1-FIM1-R	TCGCCTCATC TCAAAATCCT TCTTGG
TRK1-S288C-F	TGAACCCAAA ATCTTCCGTT CTTTATCG
TRK1-S288C-R	TTATCGCCGT CGTTGTCATC GTCATC
SWC4-FIM1-F	ATGGCCGCAA AGAAAACCCT TCAAG
SWC4-FIM1-R	ATTTGCTGCC TCTGCTGTGC AAATTG
SWC4-S288C-F	CGGAAGCACG ATTTGAACAT CCCTG
SWC4-S288C-R	CAATTGTTCT GCATATGCGC TTTCTGAC
FIM1_1705-F	CTCGCCGAAT GATTCCGTCT TGTCC
FIM1_1705-R	ATTTGGTAGC CCGCCCAATT TCCAG
FIM1_202-F	AAGAGCATGT GGTTTCTTAC CCTATCGTG
FIM1_202-R	ATTTACCTCT TGAGCCCGGA GTTTTAACC
FIM1_3170-F	AAGACAACAC AATGCAGCGG ACCTGAC
FIM1_3170-R	CACTTGAGGA ACAGAGGGAA CGCTTG
FIM1_4171-F	CACAACGACA ACCACCGATA CCCAG
FIM1_4171-R	ACAAAACACA GTAGGCGACA ACCATGC
