# Supplementary material for: Comparative Genomic and Transcriptomic Analysis Reveals Specific Features of Gene Regulation in Kluyveromyces marxianus
Source: Front Microbiol. 2021 Feb 26;12:598060. doi: 10.3389/fmicb.2021.598060 (PMC7953160; doi:10.3389/fmicb.2021.598060)
Supplement: Supplementary Table 2 — Correlation between the systematic gene name in FIM1 and DMKU 3-1042 strain. [file Table_2.XLSX]

## Sheet: Systematic gene name in FIM1
Table S2. Correlation between the systematic gene name in FIM1 and DMKU3-1042 strain
Systematic name annotated in FIM1	Systematic name annotated in DMKU3-1042	Gene Name
FIM1_1	KLMA_70011
FIM1_2	KLMA_70012
FIM1_3	KLMA_70463
FIM1_4	KLMA_70462	FCY2
FIM1_5	KLMA_70461	FLO9
FIM1_6	KLMA_10835	FLO5
FIM1_7
FIM1_8	KLMA_10834	PHO12
FIM1_9	KLMA_10833
FIM1_10	KLMA_10832	URA1
FIM1_11	KLMA_10831	YCT1
FIM1_12	KLMA_10830	Nqo2
FIM1_13	KLMA_10829
FIM1_14
FIM1_15	KLMA_10828
FIM1_16	KLMA_10827
FIM1_17	KLMA_10826
FIM1_18	KLMA_10824	str3
FIM1_19	KLMA_10822
FIM1_20	KLMA_10821	ARL1
FIM1_21	KLMA_10820
FIM1_22	KLMA_10819	TYR1
FIM1_23	KLMA_10818	DAL3
FIM1_24	KLMA_10817
FIM1_25	KLMA_10816	POP7
FIM1_26	KLMA_10815	PEX32
FIM1_27	KLMA_10814	DPC25
FIM1_28	KLMA_10813	SSE1
FIM1_29	KLMA_10812	NPL4
FIM1_30	KLMA_10811	SEC66
FIM1_31	KLMA_10810	SYH1
FIM1_32	KLMA_10809	UMP1
FIM1_33	KLMA_10808	SWD3
FIM1_34	KLMA_10807	MSD1
FIM1_35	KLMA_10806
FIM1_36	KLMA_10805
FIM1_37	KLMA_10804	ECM31
FIM1_38	KLMA_10803	FMP30
FIM1_39	KLMA_10802	ELP4
FIM1_40	KLMA_10800	ATG21
FIM1_41	KLMA_10799	AIM43
FIM1_42	KLMA_10798	MGR2
FIM1_43	KLMA_10797	MSY1
FIM1_44
FIM1_45	KLMA_10796	PNG1
FIM1_46	KLMA_10795	EHT1
FIM1_47	KLMA_10794	FZO1
FIM1_48	KLMA_10793	SEC62
FIM1_49	KLMA_10791	NOG1
FIM1_50	KLMA_10789	DTR1
FIM1_51	KLMA_10788	SSU1
FIM1_52	KLMA_10787	GLR1
FIM1_53	KLMA_10786	RPS6
FIM1_54	KLMA_10784	SMP1
FIM1_55	KLMA_10783	SOU1
FIM1_56	KLMA_10782	YDC1
FIM1_57	KLMA_10781	GLY1
FIM1_58	KLMA_10780	ELP3
FIM1_59	KLMA_10779	SEC16
FIM1_60	KLMA_10778	MBA1
FIM1_61	KLMA_10777	BRO1
FIM1_62	KLMA_10776	SEN54
FIM1_63	KLMA_10775	PCH2
FIM1_64	KLMA_10774	GDT1
FIM1_65	KLMA_10773
FIM1_66	KLMA_10772	MOT1
FIM1_67	KLMA_10771	LYS21
FIM1_68	KLMA_60062	IMP3
FIM1_69	KLMA_10769	RPL21A
FIM1_70	KLMA_10768	RIM2
FIM1_71	KLMA_10767	MED8
FIM1_72	KLMA_10766	AIM4
FIM1_73	KLMA_10765	ATP4
FIM1_74	KLMA_10764	MSI1
FIM1_75	KLMA_10763	RAG2
FIM1_76
FIM1_77	KLMA_10762	GPI2
FIM1_78	KLMA_10761	TAF5
FIM1_79	KLMA_10758	GCR1
FIM1_80	KLMA_10757	YTA6
FIM1_81	KLMA_10756	UBP16
FIM1_82	KLMA_10755	BEM1
FIM1_83	KLMA_10754
FIM1_84	KLMA_10753	MUK1
FIM1_85	KLMA_10752	BTS1
FIM1_86	KLMA_10751
FIM1_87	KLMA_10750
FIM1_88	KLMA_10749
FIM1_89
FIM1_90	KLMA_10748	MCM7
FIM1_91	KLMA_10747	AAH1
FIM1_92	KLMA_10746
FIM1_93	KLMA_10746
FIM1_94	KLMA_10745	VPS28
FIM1_95	KLMA_10744	TIM50
FIM1_96	KLMA_10743	COS111
FIM1_97	KLMA_10742	ALD6
FIM1_98	KLMA_10741	LDH1
FIM1_99	KLMA_10740
FIM1_100	KLMA_10739	KTR3
FIM1_101	KLMA_10738
FIM1_102
FIM1_103	KLMA_10737
FIM1_104	KLMA_10736	ro-4
FIM1_105	KLMA_10735	FUR1
FIM1_106	KLMA_10734	LSM7
FIM1_107	KLMA_10733	ALF1
FIM1_108	KLMA_10732	TIM9
FIM1_109	KLMA_10731	URA3
FIM1_110	KLMA_10730
FIM1_111	KLMA_10729	GEA2
FIM1_112	KLMA_10728	CPR7
FIM1_113	KLMA_10727	RAV1
FIM1_114	KLMA_10726	PET191
FIM1_115	KLMA_10725	RAD26
FIM1_116	KLMA_10724
FIM1_117	KLMA_10723	RIP1
FIM1_118	KLMA_10722	HUL4
FIM1_119	KLMA_10721	SNU13
FIM1_120	KLMA_10720	GEF1
FIM1_121	KLMA_10719	URB2
FIM1_122	KLMA_10718	NUP85
FIM1_123	KLMA_10717	VMA3
FIM1_124	KLMA_10716
FIM1_125	KLMA_10715	SOU2
FIM1_126	KLMA_10714	BUD16
FIM1_127	KLMA_10713	VPS55
FIM1_128	KLMA_10712	SSC1
FIM1_129	KLMA_10711	TAH11
FIM1_130	KLMA_10710	SPF1
FIM1_131	KLMA_10709	MCM3
FIM1_132	KLMA_10708	HYP2
FIM1_133	KLMA_10707	ANP1
FIM1_134	KLMA_10706	RAD23
FIM1_135	KLMA_10705	UTR4
FIM1_136	KLMA_10704	bioA
FIM1_137	KLMA_10703	SIP5
FIM1_138	KLMA_10702	RPP1A
FIM1_139	KLMA_10701	RPL13A
FIM1_140	KLMA_10700	RPS16
FIM1_141	KLMA_10699
FIM1_142	KLMA_10698	SUB2
FIM1_143	KLMA_10697
FIM1_144	KLMA_10696
FIM1_145	KLMA_10695	NDE1
FIM1_146	KLMA_10694	CKB2
FIM1_147	KLMA_10693	HIR2
FIM1_148	KLMA_10692	MSW1
FIM1_149	KLMA_10691	CYC2
FIM1_150	KLMA_10690	CIA1
FIM1_151	KLMA_10689	PEP12
FIM1_152	KLMA_10688	BIG1
FIM1_153	KLMA_10687	ATP22
FIM1_154	KLMA_10686	KIC1
FIM1_155	KLMA_10685	SBE2
FIM1_156	KLMA_10684
FIM1_157	KLMA_10683	XYL1
FIM1_158	KLMA_10682	TRR1
FIM1_159	KLMA_10681	CDC12
FIM1_160	KLMA_10680	CDC3
FIM1_161	KLMA_10679	RAN1
FIM1_162	KLMA_10678	BPT1
FIM1_163	KLMA_10677	MET17
FIM1_164	KLMA_10676
FIM1_165	KLMA_10675	COX19
FIM1_166	KLMA_10674	ENT4
FIM1_167	KLMA_10673	GPX2
FIM1_168	KLMA_10672	PRP19
FIM1_169	KLMA_10671	OCA5
FIM1_170	KLMA_10670	DPS1
FIM1_171	KLMA_10669	MRPL25
FIM1_172	KLMA_10668	PRP38
FIM1_173	KLMA_10667	SMD1
FIM1_174	KLMA_10666
FIM1_175
FIM1_176	KLMA_10664	UPF3
FIM1_177	KLMA_10663	NDK1
FIM1_178	KLMA_10662	THP1
FIM1_179	KLMA_10661	SIT4
FIM1_180	KLMA_10660	SCO1
FIM1_181	KLMA_10659	engD
FIM1_182	KLMA_10658	CHS2
FIM1_183	KLMA_10657
FIM1_184	KLMA_10656	CHS3
FIM1_185	KLMA_10655	CDR4
FIM1_186	KLMA_10654	FUR4
FIM1_187	KLMA_10653	SNQ2
FIM1_188	KLMA_20482	RLP7
FIM1_189	KLMA_10651
FIM1_190	KLMA_10650	MPS2
FIM1_191	KLMA_10649	DLD1
FIM1_192	KLMA_10648	HSF
FIM1_193	KLMA_10647
FIM1_194	KLMA_10646	AFT1
FIM1_195	KLMA_10645	RPB9
FIM1_196	KLMA_10643	MNP1
FIM1_197	KLMA_10642	TPK2
FIM1_198	KLMA_10641	HRR25
FIM1_199	KLMA_10640	NPY1
FIM1_200	KLMA_10639
FIM1_201	KLMA_10638	CDC73
FIM1_202	KLMA_10637
FIM1_203	KLMA_10636	CNB1
FIM1_204	KLMA_10635	DAL5
FIM1_205	KLMA_10634	DPH2
FIM1_206	KLMA_10633	URA4
FIM1_207	KLMA_10632
FIM1_208	KLMA_10631	RPN13
FIM1_209	KLMA_10630
FIM1_210	KLMA_10629	ACP1
FIM1_211	KLMA_10628	SDS22
FIM1_212	KLMA_10627
FIM1_213	KLMA_10626	MST1
FIM1_214	KLMA_10625	ATG17
FIM1_215	KLMA_10624	SPP382
FIM1_216	KLMA_10623	MIA40
FIM1_217	KLMA_10622	YKT6
FIM1_218	KLMA_10621	CYB2
FIM1_219	KLMA_10620	TUS1
FIM1_220	KLMA_10619	TDA5
FIM1_221	KLMA_10618	SPC2
FIM1_222	KLMA_10617	MAG2
FIM1_223	KLMA_10616	CRN1
FIM1_224	KLMA_10615	rplM
FIM1_225	KLMA_10614	MPD1
FIM1_226	KLMA_10613
FIM1_227	KLMA_10612	PRY2
FIM1_228	KLMA_10611	PRY3
FIM1_229	KLMA_10610	SCP160
FIM1_230	KLMA_10609	YPT52
FIM1_231	KLMA_10608
FIM1_232
FIM1_233	KLMA_10607	FCJ1
FIM1_234	KLMA_10606	ARP4
FIM1_235	KLMA_10605
FIM1_236	KLMA_10604	IML2
FIM1_237	KLMA_10603	IRS4
FIM1_238	KLMA_10602
FIM1_239	KLMA_10601
FIM1_240	KLMA_10600
FIM1_241	KLMA_10599	LCB2
FIM1_242	KLMA_10598	RRT8
FIM1_243	KLMA_10597	RLF2
FIM1_244	KLMA_10596
FIM1_245	KLMA_10595	TIF6
FIM1_246	KLMA_10594	SEC9
FIM1_247	KLMA_10593
FIM1_248	KLMA_10592	KYE1
FIM1_249	KLMA_10591	TMA23
FIM1_250	KLMA_10590	MDM1
FIM1_251	KLMA_10589	RRN9
FIM1_252	KLMA_10588	SEC65
FIM1_253	KLMA_10587	URA5
FIM1_254	KLMA_10586
FIM1_255	KLMA_10585	DSK2
FIM1_256	KLMA_10584
FIM1_257	KLMA_10583	CTK3
FIM1_258	KLMA_10582	BUL1
FIM1_259	KLMA_10581	COQ5
FIM1_260	KLMA_10580	RCE1
FIM1_261	KLMA_10579	ZDS2
FIM1_262	KLMA_10578
FIM1_263	KLMA_10577	SCS7
FIM1_264	KLMA_10576	TAF8
FIM1_265	KLMA_10575	FCP1
FIM1_266	KLMA_10574	EAF7
FIM1_267	KLMA_10573
FIM1_268	KLMA_10572	SRV2
FIM1_269	KLMA_10571
FIM1_270	KLMA_10570
FIM1_271	KLMA_10569	THO2
FIM1_272	KLMA_10568	INN1
FIM1_273	KLMA_10567
FIM1_274	KLMA_10566	RPC31
FIM1_275	KLMA_10565
FIM1_276	KLMA_10564	SLM5
FIM1_277	KLMA_10563	MMS21
FIM1_278	KLMA_10562	EAF5
FIM1_279	KLMA_10561
FIM1_280
FIM1_281	KLMA_10560
FIM1_282	KLMA_10559	NPP1
FIM1_283	KLMA_10558	ARDH
FIM1_284	KLMA_10557	rhb1
FIM1_285	KLMA_10556	EDC3
FIM1_286	KLMA_10553	VAC8
FIM1_287	KLMA_10552	MAK32
FIM1_288	KLMA_10551
FIM1_289
FIM1_290
FIM1_291	KLMA_10550	UBC8
FIM1_292	KLMA_10549	GLC3
FIM1_293	KLMA_10548	CWH43
FIM1_294	KLMA_10547	HGT1
FIM1_295	KLMA_10546	HGT1
FIM1_296	KLMA_10547	HGT1
FIM1_297	KLMA_10546	HGT1
FIM1_298	KLMA_10545	HGT1
FIM1_299	KLMA_10544
FIM1_300	KLMA_10543
FIM1_301	KLMA_10542
FIM1_302	KLMA_10541	POL4
FIM1_303	KLMA_10540	PGK
FIM1_304	KLMA_10539
FIM1_305	KLMA_10538
FIM1_306	KLMA_10537
FIM1_307	KLMA_10536	IFM1
FIM1_308	KLMA_10535	TSR4
FIM1_309	KLMA_10534	GCN20
FIM1_310	KLMA_10533	DIS3
FIM1_311	KLMA_10532	TAT2
FIM1_312	KLMA_10531	UBP6
FIM1_313	KLMA_10530
FIM1_314	KLMA_10528
FIM1_315	KLMA_10527	TLG2
FIM1_316	KLMA_10526	FAL1
FIM1_317	KLMA_10525
FIM1_318	KLMA_10524	SES1
FIM1_319	KLMA_10523
FIM1_320	KLMA_10522	ZTA1
FIM1_321	KLMA_10521	FMP23
FIM1_322
FIM1_323	KLMA_10520
FIM1_324	KLMA_10519	ARN1
FIM1_325
FIM1_326	KLMA_10518	INU1
FIM1_327	KLMA_10517
FIM1_328	KLMA_10516	PGU1
FIM1_329	KLMA_10515
FIM1_330	KLMA_10514	BAT1
FIM1_331	KLMA_10513	FAU1
FIM1_332	KLMA_10512	FMP10
FIM1_333	KLMA_10511	SET5
FIM1_334	KLMA_10510	SKN7
FIM1_335	KLMA_10509	ELP6
FIM1_336	KLMA_10508	TGL3
FIM1_337	KLMA_10507	PRE5
FIM1_338	KLMA_10506	ATM1
FIM1_339	KLMA_10505	ADE4
FIM1_340	KLMA_10504	DYN3
FIM1_341	KLMA_10503	RNH70
FIM1_342	KLMA_10502
FIM1_343	KLMA_10501	TAF1
FIM1_344	KLMA_10500	LIP1
FIM1_345	KLMA_10499	PRC1
FIM1_346	KLMA_10498	LCB1
FIM1_347	KLMA_10497
FIM1_348	KLMA_10496	EFG1
FIM1_349	KLMA_10495	SLH1
FIM1_350	KLMA_10494
FIM1_351	KLMA_10493	HER2
FIM1_352	KLMA_10491	YTA7
FIM1_353
FIM1_354	KLMA_10489
FIM1_355	KLMA_10488	FOL2
FIM1_356	KLMA_10487	TDA1
FIM1_357	KLMA_10486
FIM1_358	KLMA_10484	HAS1
FIM1_359	KLMA_10483	MES1
FIM1_360	KLMA_10482	BUD32
FIM1_361	KLMA_10481	ABZ2
FIM1_362	KLMA_10480	APL6
FIM1_363	KLMA_10479	HSH155
FIM1_364	KLMA_10478	GPI16
FIM1_365	KLMA_10477	IKI1
FIM1_366	KLMA_10476	KOG1
FIM1_367	KLMA_10475	TNA1
FIM1_368	KLMA_10473	RAD2
FIM1_369	KLMA_10472
FIM1_370	KLMA_10471	MTM1
FIM1_371	KLMA_10469	SSP1
FIM1_372	KLMA_10468	GND1
FIM1_373	KLMA_10467
FIM1_374	KLMA_10466	SVP26
FIM1_375	KLMA_10465	STB5
FIM1_376	KLMA_10464	FMO1
FIM1_377	KLMA_10463
FIM1_378	KLMA_10462	ENO2
FIM1_379	KLMA_10461	SPC97
FIM1_380	KLMA_10460	PDR1
FIM1_381	KLMA_10459	PUF4
FIM1_382
FIM1_383	KLMA_10458	KYE1
FIM1_384	KLMA_10457	PMA1
FIM1_385	KLMA_10456	SEN34
FIM1_386	KLMA_10454	PMC1
FIM1_387	KLMA_10453	COG7
FIM1_388	KLMA_10452	RPN14
FIM1_389	KLMA_10451	RFA1
FIM1_390	KLMA_10450	CDH1
FIM1_391	KLMA_10449	SWD1
FIM1_392	KLMA_10448	ERP1
FIM1_393	KLMA_10446	NUP60
FIM1_394
FIM1_395	KLMA_10445	TFC3
FIM1_396
FIM1_397	KLMA_10443
FIM1_398	KLMA_10442	DOM34
FIM1_399	KLMA_10441	RER1
FIM1_400	KLMA_10440
FIM1_401	KLMA_10439	PGS1
FIM1_402	KLMA_10438
FIM1_403	KLMA_10437	DAO1
FIM1_404	KLMA_10436	HIS2
FIM1_405	KLMA_10435
FIM1_406	KLMA_10434	DED81
FIM1_407	KLMA_10433	ARG4
FIM1_408	KLMA_10432	YSD83
FIM1_409	KLMA_10431	LSB3
FIM1_410	KLMA_10430	PES4
FIM1_411	KLMA_10429
FIM1_412
FIM1_413	KLMA_10428	SUR7
FIM1_414	KLMA_10427	GAL80
FIM1_415	KLMA_10426	AIM32
FIM1_416	KLMA_10425	RSE1
FIM1_417	KLMA_10424	GSF2
FIM1_418
FIM1_419	KLMA_10422	BFA1
FIM1_420	KLMA_10421	PRP39
FIM1_421	KLMA_10420	RAD7
FIM1_422	KLMA_50326	GYP5
FIM1_423
FIM1_424	KLMA_10419	folD
FIM1_425	KLMA_10418	RPF2
FIM1_426	KLMA_10417	NUP133
FIM1_427	KLMA_10416	DAD2
FIM1_428	KLMA_10415	SGO1
FIM1_429	KLMA_10414	CDC21
FIM1_430	KLMA_10413	UFE1
FIM1_431	KLMA_10412	HBS1
FIM1_432	KLMA_10411
FIM1_433	KLMA_10410	MRPL20
FIM1_434	KLMA_10409	PRP16
FIM1_435	KLMA_10408	OMA1
FIM1_436	KLMA_10407	RTS2
FIM1_437	KLMA_10406	TVP38
FIM1_438
FIM1_439	KLMA_10405
FIM1_440	KLMA_10404	ATX2
FIM1_441	KLMA_10403	DIA2
FIM1_442	KLMA_10402	TGL4
FIM1_443	KLMA_10401	ERF4
FIM1_444	KLMA_10400	MDY2
FIM1_445	KLMA_10399	MSB3
FIM1_446	KLMA_10398	RIM21
FIM1_447	KLMA_10397
FIM1_448
FIM1_449	KLMA_30058	STE20
FIM1_450
FIM1_451
FIM1_452	KLMA_30109
FIM1_453
FIM1_454
FIM1_455	KLMA_40173	AHP1
FIM1_456	KLMA_20326	MCH5
FIM1_457
FIM1_458
FIM1_459	KLMA_50570	HST4
FIM1_460
FIM1_461	KLMA_60057	PEX28
FIM1_462	KLMA_80377	GLE2
FIM1_463
FIM1_464	KLMA_80036	SGT2
FIM1_465
FIM1_466
FIM1_467	KLMA_80030	UTP23
FIM1_468	KLMA_40042
FIM1_469	KLMA_10396	YNG2
FIM1_470	KLMA_10395
FIM1_471	KLMA_10394	GAP1
FIM1_472	KLMA_10393
FIM1_473	KLMA_20102	SAT4
FIM1_474	KLMA_10392	rplN
FIM1_475	KLMA_10391	NNK1
FIM1_476	KLMA_10390	QCR8
FIM1_477	KLMA_10389	FPS1
FIM1_478	KLMA_10388	EBP2
FIM1_479	KLMA_10387	SNU114
FIM1_480	KLMA_10386	TPO5
FIM1_481	KLMA_10385	ZRT3
FIM1_482	KLMA_10384	LST4
FIM1_483	KLMA_10383	SET2
FIM1_484
FIM1_485	KLMA_10382	STE3
FIM1_486	KLMA_50080	CPS1
FIM1_487	KLMA_10381	RFA3
FIM1_488	KLMA_10380	KRE9
FIM1_489	KLMA_10379	SWI3
FIM1_490	KLMA_10378	COY1
FIM1_491	KLMA_10376	RPL17B
FIM1_492	KLMA_10375	ATG27
FIM1_493	KLMA_10374	PFD1
FIM1_494	KLMA_10373	ATP12
FIM1_495	KLMA_10372
FIM1_496	KLMA_10371	MNN11
FIM1_497	KLMA_10370	FEN2
FIM1_498	KLMA_10369	GON7
FIM1_499	KLMA_10368	RIM1
FIM1_500	KLMA_10367
FIM1_501	KLMA_10366
FIM1_502	KLMA_10365	PAM17
FIM1_503	KLMA_10364	DAS1
FIM1_504	KLMA_10363	OAF3
FIM1_505	KLMA_10362	LAS1
FIM1_506	KLMA_10361	RPA34
FIM1_507	KLMA_10360	TFA2
FIM1_508	KLMA_10359
FIM1_509	KLMA_10358
FIM1_510	KLMA_10357	SFH5
FIM1_511	KLMA_10356	BIO2
FIM1_512	KLMA_10355
FIM1_513	KLMA_10353	TIM17
FIM1_514	KLMA_10352	YAK1
FIM1_515	KLMA_10351	RPB4
FIM1_516	KLMA_10350	YUR1
FIM1_517	KLMA_10349	UTP30
FIM1_518	KLMA_10348	TIF1
FIM1_519	KLMA_10347	GLG1
FIM1_520
FIM1_521	KLMA_10346
FIM1_522	KLMA_10345	TRM2
FIM1_523	KLMA_10344	RHO4
FIM1_524	KLMA_10343	DYN1
FIM1_525	KLMA_10342	LCB3
FIM1_526
FIM1_527	KLMA_10341	PFK1
FIM1_528	KLMA_10339	YAP1801
FIM1_529
FIM1_530	KLMA_10338	FMP43
FIM1_531	KLMA_10336	LSC2
FIM1_532	KLMA_10334	SDA1
FIM1_533	KLMA_10333	TDS4
FIM1_534	KLMA_10332	CPD1
FIM1_535	KLMA_10331	SOL3
FIM1_536	KLMA_10330	MGA1
FIM1_537	KLMA_10329
FIM1_538	KLMA_10328	DNA2
FIM1_539	KLMA_10327
FIM1_540	KLMA_10326	PRP8
FIM1_541	KLMA_10325	CDC23
FIM1_542	KLMA_10324
FIM1_543	KLMA_10323	MTG2
FIM1_544	KLMA_10322	CAF20
FIM1_545	KLMA_10321	DNAJA1
FIM1_546	KLMA_10320	GAS3
FIM1_547	KLMA_10319	SKY1
FIM1_548	KLMA_10318
FIM1_549	KLMA_10318
FIM1_550	KLMA_10317	GUA1
FIM1_551	KLMA_10316	HEM4
FIM1_552	KLMA_10315	TRS130
FIM1_553	KLMA_10314
FIM1_554	KLMA_10313	ERG8
FIM1_555	KLMA_10312
FIM1_556	KLMA_10311	FMP42
FIM1_557	KLMA_10310	FSH3
FIM1_558	KLMA_10309	FSH2
FIM1_559	KLMA_10308	UBP8
FIM1_560	KLMA_10307	PLP2
FIM1_561	KLMA_10306	MRE11
FIM1_562	KLMA_10305
FIM1_563	KLMA_10304	RDL1
FIM1_564	KLMA_10303	RDL2
FIM1_565	KLMA_10302	RRP36
FIM1_566	KLMA_10301	MRPL44
FIM1_567	KLMA_10300	RPB7
FIM1_568	KLMA_10299	DIT1
FIM1_569	KLMA_10298	DIT2
FIM1_570	KLMA_10297	URH1
FIM1_571	KLMA_10296
FIM1_572	KLMA_10295	MCH2
FIM1_573	KLMA_10294	HPT1
FIM1_574	KLMA_10293	UTP5
FIM1_575	KLMA_10292	NCB2
FIM1_576	KLMA_10290	SXM1
FIM1_577	KLMA_10289	SMP3
FIM1_578	KLMA_10286	RPT3
FIM1_579	KLMA_10285	SHE9
FIM1_580	KLMA_10284	SPP2
FIM1_581	KLMA_10283	MDM32
FIM1_582	KLMA_10282	PNO1
FIM1_583	KLMA_10281	PTH1
FIM1_584	KLMA_10280	GTR1
FIM1_585	KLMA_10279	NDI1
FIM1_586	KLMA_10278	DSS1
FIM1_587	KLMA_10277
FIM1_588	KLMA_10276	MRPL33
FIM1_589	KLMA_10275	NGL2
FIM1_590	KLMA_10274	KU70
FIM1_591	KLMA_10273	PFA4
FIM1_592	KLMA_10272	SIN3
FIM1_593	KLMA_10271	RPB11
FIM1_594	KLMA_10270	CDC5
FIM1_595	KLMA_10269	TOP1
FIM1_596	KLMA_10268	MIC17
FIM1_597	KLMA_10267	AIM34
FIM1_598	KLMA_10266	COQ10
FIM1_599	KLMA_10265	MDM12
FIM1_600	KLMA_10263	MVP1
FIM1_601	KLMA_10262	RCL1
FIM1_602	KLMA_10261	TAF4
FIM1_603	KLMA_10260	PLB
FIM1_604	KLMA_10259	HTZ1
FIM1_605	KLMA_10258
FIM1_606	KLMA_10257	HRD1
FIM1_607	KLMA_10256	RRN11
FIM1_608	KLMA_10255	SOH1
FIM1_609	KLMA_10253	PYC2
FIM1_610	KLMA_10252	DUO1
FIM1_611	KLMA_10251	ATG12
FIM1_612	KLMA_10250	YBP1
FIM1_613	KLMA_10249	HPC2
FIM1_614	KLMA_10248	PKP2
FIM1_615	KLMA_10248	PKP2
FIM1_616	KLMA_10247	UBC2
FIM1_617	KLMA_10246
FIM1_618	KLMA_10245	SDS23
FIM1_619	KLMA_10244	OLE1
FIM1_620	KLMA_10243	MET8
FIM1_621	KLMA_10242	NGR1
FIM1_622	KLMA_10241
FIM1_623	KLMA_10240	ERV14
FIM1_624	KLMA_10239
FIM1_625	KLMA_10238
FIM1_626	KLMA_10237	HRI1
FIM1_627	KLMA_10236	ULS1
FIM1_628	KLMA_10235
FIM1_629	KLMA_10234
FIM1_630	KLMA_10233
FIM1_631	KLMA_10232	MSB1
FIM1_632	KLMA_10231	ECM38
FIM1_633	KLMA_50136	TUF1
FIM1_634	KLMA_10228	YHC1
FIM1_635	KLMA_10227	ATP14
FIM1_636	KLMA_10226
FIM1_637	KLMA_50134	GSP1
FIM1_638	KLMA_10224	GCD7
FIM1_639	KLMA_10223	PET18
FIM1_640	KLMA_10222	GUF1
FIM1_641	KLMA_10221	MEC3
FIM1_642	KLMA_10220	SER1
FIM1_643
FIM1_644	KLMA_10218
FIM1_645	KLMA_10217	LAS17
FIM1_646	KLMA_10216	CTS1
FIM1_647	KLMA_10215	NNT1
FIM1_648	KLMA_10214	ECI1
FIM1_649	KLMA_10213
FIM1_650	KLMA_10212
FIM1_651	KLMA_10211
FIM1_652	KLMA_10210	YSH1
FIM1_653	KLMA_10209	DBP9
FIM1_654	KLMA_10208	PEX8
FIM1_655	KLMA_10207
FIM1_656	KLMA_10206	PAC10
FIM1_657	KLMA_10204
FIM1_658
FIM1_659	KLMA_10203
FIM1_660	KLMA_10202
FIM1_661	KLMA_10201	SLX5
FIM1_662	KLMA_10199	NOP1
FIM1_663	KLMA_10197	FLO5
FIM1_664	KLMA_10196	TSC13
FIM1_665	KLMA_10195	CDC7
FIM1_666	KLMA_10194	ERP3
FIM1_667	KLMA_10192	DAL1
FIM1_668	KLMA_10191	KAP104
FIM1_669	KLMA_10190	BUD14
FIM1_670	KLMA_10189	ADE1
FIM1_671	KLMA_10188	KIN3
FIM1_672	KLMA_10187	CDC15
FIM1_673	KLMA_10186	YAT1
FIM1_674	KLMA_10185	OSH2
FIM1_675	KLMA_10184	och1
FIM1_676	KLMA_10183	RPN4
FIM1_677	KLMA_10182	GPM3
FIM1_678	KLMA_10181
FIM1_679	KLMA_10180	ARG1
FIM1_680	KLMA_10179	GPD1
FIM1_681	KLMA_10178	MAM3
FIM1_682	KLMA_10177	RTK1
FIM1_683	KLMA_10176	PRS5
FIM1_684	KLMA_10175	APM4
FIM1_685	KLMA_10174
FIM1_686	KLMA_10173	ARP2
FIM1_687	KLMA_10172	MPS1
FIM1_688	KLMA_10171
FIM1_689	KLMA_10170
FIM1_690	KLMA_10169
FIM1_691	KLMA_10168	TRM10
FIM1_692	KLMA_10167	RFC4
FIM1_693	KLMA_10166	VPS52
FIM1_694	KLMA_10165	HMI1
FIM1_695	KLMA_10164	VPS72
FIM1_696	KLMA_10163	COQ3
FIM1_697	KLMA_10162	VPS60
FIM1_698	KLMA_10161	CDC6
FIM1_699	KLMA_10160	SNT1
FIM1_700	KLMA_10159	FEN1
FIM1_701	KLMA_10158	RRP43
FIM1_702	KLMA_10157	RBK1
FIM1_703	KLMA_10156	UBP12
FIM1_704	KLMA_10155	PHO87
FIM1_705	KLMA_10153	ACO2a
FIM1_706	KLMA_10152	BUD5
FIM1_707	KLMA_10151	ECM25
FIM1_708	KLMA_10150
FIM1_709	KLMA_10149	RCY1
FIM1_710	KLMA_10148
FIM1_711	KLMA_10147
FIM1_712
FIM1_713	KLMA_10146
FIM1_714	KLMA_10145
FIM1_715	KLMA_10144	LAA1
FIM1_716	KLMA_30021	MATA2
FIM1_717	KLMA_30022	MATA1
FIM1_718	KLMA_10141	SLA2
FIM1_719	KLMA_10140	SUI1
FIM1_720	KLMA_10139	CWC25
FIM1_721	KLMA_10138	VPS75
FIM1_722	KLMA_10137
FIM1_723	KLMA_10136
FIM1_724	KLMA_10135
FIM1_725	KLMA_10134	RPA49
FIM1_726	KLMA_10133	MPA43
FIM1_727	KLMA_10132	RAD50
FIM1_728	KLMA_10131	NRD1
FIM1_729	KLMA_10130	MRPL17
FIM1_730	KLMA_10129	TEX1
FIM1_731	KLMA_10128	RTC4
FIM1_732	KLMA_10127	GIS2
FIM1_733	KLMA_10126	FOL1
FIM1_734	KLMA_10125	COQ6
FIM1_735	KLMA_10124	TGL2
FIM1_736	KLMA_10123	SIP3
FIM1_737	KLMA_10122	DSL1
FIM1_738	KLMA_10121	ATX1
FIM1_739	KLMA_10120
FIM1_740	KLMA_10119
FIM1_741	KLMA_10118	ORC5
FIM1_742	KLMA_10117	POL2
FIM1_743	KLMA_10116	YIF1
FIM1_744	KLMA_10115	CWC23
FIM1_745	KLMA_10114	PDR17
FIM1_746	KLMA_10113
FIM1_747	KLMA_10112	UFD1
FIM1_748	KLMA_10111	TFC4
FIM1_749	KLMA_10110	IST1
FIM1_750	KLMA_10109	TAM41
FIM1_751	KLMA_10108	PIK1
FIM1_752	KLMA_10107	LYP1
FIM1_753	KLMA_10106	CAN1
FIM1_754	KLMA_10104	BNI1
FIM1_755	KLMA_10103	SEC2
FIM1_756	KLMA_10102	AVT2
FIM1_757	KLMA_10101	TOF1
FIM1_758	KLMA_10100	CCN1
FIM1_759	KLMA_10099	SLP1
FIM1_760	KLMA_10098	TAF2
FIM1_761	KLMA_10097	GOR1
FIM1_762	KLMA_10096
FIM1_763	KLMA_10095	BOR1
FIM1_764	KLMA_10094	PER1
FIM1_765	KLMA_10093	SPC25
FIM1_766	KLMA_10092	ISC1
FIM1_767	KLMA_10091	ATG26
FIM1_768	KLMA_10090	MET2
FIM1_769	KLMA_10089	MDL1
FIM1_770	KLMA_10088	SKG3
FIM1_771
FIM1_772	KLMA_10086	PRM1
FIM1_773	KLMA_10085	EMG1
FIM1_774	KLMA_10084	LCD1
FIM1_775	KLMA_10083	RpL37a
FIM1_776	KLMA_10082	PLM2
FIM1_777	KLMA_10081	SWI6
FIM1_778	KLMA_10080	VTA1
FIM1_779	KLMA_10079	SAM2
FIM1_780	KLMA_10078	LPP1
FIM1_781	KLMA_10077	TFS1
FIM1_782	KLMA_10076
FIM1_783	KLMA_10075	GMC1
FIM1_784	KLMA_10074
FIM1_785	KLMA_10073	GIN4
FIM1_786	KLMA_10072	SMT3
FIM1_787	KLMA_10071	GNP1
FIM1_788	KLMA_10070	HBN1
FIM1_789	KLMA_10069	HBN1
FIM1_790	KLMA_10068
FIM1_791	KLMA_10067	PRY2
FIM1_792	KLMA_10066	BIK1
FIM1_793	KLMA_10065	HIS4
FIM1_794	KLMA_10064	ACN9
FIM1_795	KLMA_10063	RRP7
FIM1_796	KLMA_10062	STE50
FIM1_797	KLMA_10061
FIM1_798	KLMA_10060	MXR2
FIM1_799	KLMA_10059	LSB5
FIM1_800	KLMA_10058	GRX2
FIM1_801	KLMA_10057
FIM1_802	KLMA_10056
FIM1_803	KLMA_10055
FIM1_804	KLMA_10054	SRO9
FIM1_805	KLMA_10053	ATG22
FIM1_806	KLMA_10052	GID7
FIM1_807	KLMA_10051	GLK1
FIM1_808	KLMA_10050	GRH1
FIM1_809	KLMA_10049	PDI1
FIM1_810	KLMA_10048	MGR1
FIM1_811	KLMA_10047	EMC1
FIM1_812	KLMA_10046	FPR2
FIM1_813	KLMA_10045	URC2
FIM1_814	KLMA_10044	SPS22
FIM1_815	KLMA_10043	SPS1
FIM1_816	KLMA_10039
FIM1_817	KLMA_10038	RBA50
FIM1_818	KLMA_10037	KRE28
FIM1_819	KLMA_10036	CAB1
FIM1_820	KLMA_10035	APA2
FIM1_821	KLMA_10034	QCR7
FIM1_822	KLMA_10033	LRE1
FIM1_823	KLMA_10032	PBN1
FIM1_824	KLMA_10031	SPB1
FIM1_825	KLMA_10030
FIM1_826	KLMA_10029	KAR4
FIM1_827	KLMA_10028
FIM1_828	KLMA_10027
FIM1_829	KLMA_10026
FIM1_830	KLMA_10025	PRD1
FIM1_831	KLMA_10024	MOS1
FIM1_832	KLMA_10023
FIM1_833	KLMA_10022	KRR1
FIM1_834	KLMA_10021	MRC1
FIM1_835	KLMA_10020	VAC17
FIM1_836	KLMA_10018	CHA1
FIM1_837	KLMA_10016	HMLALPHA3
FIM1_838	KLMA_10015	HMLALPHA2
FIM1_839	KLMA_10014	MATALPHA1
FIM1_840	KLMA_10013
FIM1_841	KLMA_10012
FIM1_842	KLMA_10011	FEN2
FIM1_843	KLMA_10010	ARN2
FIM1_844	KLMA_10009
FIM1_845	KLMA_10008	ARN2
FIM1_846	KLMA_10007	BIO3
FIM1_847	KLMA_50636	BIO4
FIM1_848	KLMA_10005	BIO5
FIM1_849	KLMA_10001	TY2B-GR2
FIM1_850	KLMA_10836	FCY2
FIM1_851	KLMA_20002	FLO5
FIM1_852	KLMA_20002	FLO5
FIM1_853	KLMA_20003
FIM1_854	KLMA_20004	OPT1
FIM1_855	KLMA_20005	ADH4a
FIM1_856	KLMA_20006	DUR3
FIM1_857	KLMA_20007	yxeK
FIM1_858	KLMA_20008	FRE4
FIM1_859	KLMA_20009	ADY2
FIM1_860	KLMA_20010
FIM1_861	KLMA_20011	MNT4
FIM1_862	KLMA_20012	yciC
FIM1_863
FIM1_864	KLMA_20013
FIM1_865	KLMA_20014
FIM1_866	KLMA_20015	YUH1
FIM1_867	KLMA_20016	THP3
FIM1_868	KLMA_20017	uch2
FIM1_869	KLMA_20018	AIM25
FIM1_870	KLMA_20019	PPH3
FIM1_871	KLMA_20020
FIM1_872	KLMA_20021	SPT15
FIM1_873	KLMA_20022	SCC4
FIM1_874	KLMA_20023	TPS2
FIM1_875
FIM1_876	KLMA_20024	IPT1
FIM1_877	KLMA_20025	LSM5
FIM1_878	KLMA_20026	PAA1
FIM1_879	KLMA_20027
FIM1_880	KLMA_20028	DOA4
FIM1_881	KLMA_20029	DOS2
FIM1_882	KLMA_20030	OCA6
FIM1_883	KLMA_20031	DDI1
FIM1_884	KLMA_20032	MAG1
FIM1_885	KLMA_20033	COX15
FIM1_886	KLMA_20035	PIM1
FIM1_887	KLMA_20036	HAP3
FIM1_888	KLMA_20037	RFT1
FIM1_889	KLMA_20038	APN2
FIM1_890	KLMA_20039	POP8
FIM1_891	KLMA_20040	VPS10
FIM1_892	KLMA_20041	FUS3
FIM1_893
FIM1_894	KLMA_20042	ACH1
FIM1_895	KLMA_20043
FIM1_896	KLMA_20044
FIM1_897	KLMA_20045	PGD1
FIM1_898	KLMA_20046	TRP5
FIM1_899	KLMA_20047	RRN6
FIM1_900	KLMA_20048	CWH41
FIM1_901	KLMA_20049	SCW11
FIM1_902	KLMA_20050	MIOX5
FIM1_903	KLMA_20051	CGR1
FIM1_904
FIM1_905	KLMA_20052
FIM1_906	KLMA_20053	RPL30
FIM1_907	KLMA_20054	RPL24
FIM1_908	KLMA_20055
FIM1_909	KLMA_20056	NAT2
FIM1_910	KLMA_20057
FIM1_911	KLMA_20058	HOP2
FIM1_912
FIM1_913	KLMA_20059	MIG1
FIM1_914	KLMA_20060	PRP24
FIM1_915	KLMA_20061	NUP188
FIM1_916	KLMA_20062	PPA2
FIM1_917	KLMA_20063	RSN1
FIM1_918	KLMA_20064
FIM1_919	KLMA_20065
FIM1_920	KLMA_20067	CAC2
FIM1_921	KLMA_20068	CUE1
FIM1_922	KLMA_20069	SAP30
FIM1_923	KLMA_20070
FIM1_924	KLMA_20072
FIM1_925	KLMA_20073
FIM1_926	KLMA_20074	TSL1
FIM1_927	KLMA_20075	TIF11
FIM1_928	KLMA_20076	NIPA2
FIM1_929	KLMA_20077	SIF2
FIM1_930	KLMA_20078	EXO84
FIM1_931	KLMA_20079	FES1
FIM1_932	KLMA_20080	EME1
FIM1_933	KLMA_20081	SEC8
FIM1_934	KLMA_20082
FIM1_935	KLMA_20083	DAP2
FIM1_936	KLMA_20084	RPN1
FIM1_937	KLMA_20085	VMA16
FIM1_938	KLMA_20086	THR1
FIM1_939	KLMA_20087	MAS2
FIM1_940	KLMA_20088	MYO1
FIM1_941	KLMA_20089
FIM1_942	KLMA_20090
FIM1_943	KLMA_20091
FIM1_944	KLMA_20092	RSM22
FIM1_945	KLMA_20093	SRP102
FIM1_946
FIM1_947	KLMA_20094	NUP192
FIM1_948	KLMA_20095	NSP1
FIM1_949	KLMA_20096	MHP1
FIM1_950	KLMA_20097
FIM1_951	KLMA_20098	GPM1
FIM1_952	KLMA_20099	ADY2
FIM1_953	KLMA_20100	RVS161
FIM1_954	KLMA_20101
FIM1_955	KLMA_20102	SAT4
FIM1_956	KLMA_10838
FIM1_957	KLMA_20105	CIT1
FIM1_958	KLMA_20106	YCP4
FIM1_959	KLMA_20107
FIM1_960	KLMA_20108	MRPL32
FIM1_961	KLMA_20109	CDC10
FIM1_962	KLMA_20110	DNM1
FIM1_963	KLMA_20111	RTT109
FIM1_964	KLMA_20112	PRE3
FIM1_965	KLMA_20113	SFI1
FIM1_966	KLMA_20114	OST1
FIM1_967	KLMA_20115	ORC3
FIM1_968	KLMA_20116	COX16
FIM1_969	KLMA_20117	ADR1
FIM1_970	KLMA_20118	RAD9
FIM1_971	KLMA_20119
FIM1_972	KLMA_20120	SPR28
FIM1_973	KLMA_20121	BUR2
FIM1_974	KLMA_20122
FIM1_975	KLMA_20123	GTB1
FIM1_976	KLMA_20124
FIM1_977	KLMA_20125	IFH1
FIM1_978	KLMA_20126	UTP13
FIM1_979	KLMA_20128	RSA3
FIM1_980	KLMA_20129	CCC1
FIM1_981	KLMA_20130	ECM4
FIM1_982	KLMA_20131
FIM1_983	KLMA_20132	BMH2
FIM1_984
FIM1_985
FIM1_986
FIM1_987
FIM1_988
FIM1_989	KLMA_50423	TY2B-LR1
FIM1_990	KLMA_50423	TY2B-LR1
FIM1_991	KLMA_20133	IRC20
FIM1_992	KLMA_20135	RCK2
FIM1_993	KLMA_20136	MEF2
FIM1_994	KLMA_20137	GCN3
FIM1_995	KLMA_20138	RPC37
FIM1_996	KLMA_20139	DBP7
FIM1_997	KLMA_20140	GSM1
FIM1_998	KLMA_20141
FIM1_999	KLMA_20143	PAM16
FIM1_1000	KLMA_20144
FIM1_1001	KLMA_20145	CTF13
FIM1_1002	KLMA_20146	SLD2
FIM1_1003	KLMA_20147	UTP15
FIM1_1004	KLMA_20148	AIP1
FIM1_1005	KLMA_20149	NPL6
FIM1_1006	KLMA_20150	YTA12
FIM1_1007	KLMA_20151	VBA1
FIM1_1008	KLMA_20152
FIM1_1009	KLMA_20153	AAT1
FIM1_1010	KLMA_20154
FIM1_1011	KLMA_20155	GFA1
FIM1_1012	KLMA_20156	LAP4
FIM1_1013	KLMA_20157	HSL1
FIM1_1014	KLMA_20158	ADH4b
FIM1_1015	KLMA_20159	UTP11
FIM1_1016	KLMA_20160	MTC2
FIM1_1017	KLMA_20161	GGC1
FIM1_1018	KLMA_20162	PCF11
FIM1_1019	KLMA_20163
FIM1_1020	KLMA_20164
FIM1_1021
FIM1_1022	KLMA_20165	ADK1
FIM1_1023
FIM1_1024	KLMA_20166	MSC3
FIM1_1025	KLMA_60119	HTA1
FIM1_1026	KLMA_20169	HTB1
FIM1_1027	KLMA_20170	SPO71
FIM1_1028	KLMA_20171	STE5
FIM1_1029	KLMA_20172	PDA1
FIM1_1030	KLMA_20173	ARX1
FIM1_1031	KLMA_20174	DMC1
FIM1_1032	KLMA_20175	TMS1
FIM1_1033	KLMA_20176
FIM1_1034	KLMA_20177
FIM1_1035	KLMA_20178
FIM1_1036	KLMA_20179	RDH54
FIM1_1037	KLMA_20180	VMS1
FIM1_1038	KLMA_20181	HEM12
FIM1_1039	KLMA_20182
FIM1_1040	KLMA_20183
FIM1_1041	KLMA_20184	DSE4
FIM1_1042
FIM1_1043	KLMA_20186
FIM1_1044	KLMA_20187	DBF4
FIM1_1045	KLMA_20188	SLM4
FIM1_1046	KLMA_20189	RGP1
FIM1_1047	KLMA_20190	AVL9
FIM1_1048	KLMA_20191	HPR1
FIM1_1049	KLMA_20192	NOP53
FIM1_1050	KLMA_20193	PXA1
FIM1_1051	KLMA_20194
FIM1_1052	KLMA_20195	ppr1
FIM1_1053	KLMA_20196	ABP140
FIM1_1054	KLMA_20196	ABP140
FIM1_1055	KLMA_20199	ATG5
FIM1_1056	KLMA_20200
FIM1_1057	KLMA_20201
FIM1_1058	KLMA_20202	MET7
FIM1_1059	KLMA_20203	SSP2
FIM1_1060	KLMA_20204	PUS7
FIM1_1061	KLMA_20205	PRP46
FIM1_1062	KLMA_20206	ESA1
FIM1_1063	KLMA_20207	RRD2
FIM1_1064	KLMA_20208	DGA1
FIM1_1065	KLMA_20209	RAD53
FIM1_1066	KLMA_20210	SLD5
FIM1_1067	KLMA_20211	PAC11
FIM1_1068	KLMA_60256	ESBP6
FIM1_1069	KLMA_20212	HST2
FIM1_1070	KLMA_20213	MSH4
FIM1_1071	KLMA_20214	ULP1
FIM1_1072	KLMA_20215	BAS1
FIM1_1073	KLMA_20216
FIM1_1074	KLMA_20217	COA1
FIM1_1075	KLMA_20218	SKG1
FIM1_1076	KLMA_20219	BNR1
FIM1_1077	KLMA_20220	POT1
FIM1_1078
FIM1_1079	KLMA_20221	THI72
FIM1_1080	KLMA_20222
FIM1_1081	KLMA_20223	DSD1
FIM1_1082	KLMA_20224	CDC20
FIM1_1083	KLMA_20225	SNF4
FIM1_1084	KLMA_20226
FIM1_1085	KLMA_20227	SWC5
FIM1_1086	KLMA_20228	PBP2
FIM1_1087	KLMA_20229	SLD3
FIM1_1088	KLMA_20230	TAF6
FIM1_1089	KLMA_20231	DAD3
FIM1_1090	KLMA_20232	ARC40
FIM1_1091	KLMA_20233	NSA1
FIM1_1092	KLMA_20234	CUE3
FIM1_1093	KLMA_20235
FIM1_1094	KLMA_20236	ABD1
FIM1_1095	KLMA_20237	PRP5
FIM1_1096	KLMA_20238
FIM1_1097	KLMA_20239	RMD9
FIM1_1098	KLMA_20240	MLC1
FIM1_1099	KLMA_20241	ERT1
FIM1_1100	KLMA_20242	ARC1
FIM1_1101	KLMA_40204
FIM1_1102	KLMA_20243	TRX3
FIM1_1103
FIM1_1104	KLMA_20244	COQ2
FIM1_1105	KLMA_20246	MVD1
FIM1_1106	KLMA_20247	TUP1
FIM1_1107	KLMA_20248	CSM1
FIM1_1108	KLMA_20249
FIM1_1109	KLMA_20250	ABP1
FIM1_1110	KLMA_20251
FIM1_1111	KLMA_20252	YMD8
FIM1_1112	KLMA_20253	STP2
FIM1_1113	KLMA_20254	MCM6
FIM1_1114	KLMA_20256	GPH1
FIM1_1115	KLMA_20258	JEN1
FIM1_1116	KLMA_20259	ARO8
FIM1_1117	KLMA_20260	KEX1
FIM1_1118	KLMA_20261
FIM1_1119	KLMA_20262	CHO1
FIM1_1120	KLMA_20263	POX1
FIM1_1121	KLMA_20264	CHC1
FIM1_1122	KLMA_20265	SPT16
FIM1_1123	KLMA_20266
FIM1_1124	KLMA_20267	NAB2
FIM1_1125	KLMA_20268	RPS2
FIM1_1126	KLMA_20269
FIM1_1127	KLMA_20270	MON1
FIM1_1128	KLMA_20271
FIM1_1129	KLMA_20272	ROT2
FIM1_1130	KLMA_20273	SLX1
FIM1_1131	KLMA_20274	MCX1
FIM1_1132	KLMA_20275
FIM1_1133	KLMA_20276	MET13
FIM1_1134	KLMA_20277	TDP1
FIM1_1135	KLMA_20278	PDB1
FIM1_1136	KLMA_20279
FIM1_1137	KLMA_20280	YRM1
FIM1_1138	KLMA_20281	SCS3
FIM1_1139	KLMA_20282	HSP60
FIM1_1140	KLMA_20283	ATG22
FIM1_1141	KLMA_20284
FIM1_1142	KLMA_20285	RNA15
FIM1_1143	KLMA_20286	DST1
FIM1_1144	KLMA_20287
FIM1_1145	KLMA_20288	CYS4
FIM1_1146	KLMA_20289	VPS20
FIM1_1147	KLMA_20290	HEM2
FIM1_1148	KLMA_20291
FIM1_1149	KLMA_20292
FIM1_1150	KLMA_20293	LSM2
FIM1_1151	KLMA_20294	GDI1
FIM1_1152	KLMA_20295
FIM1_1153	KLMA_20296	GPD2
FIM1_1154	KLMA_20297	HOS2
FIM1_1155	KLMA_20298	IME4
FIM1_1156	KLMA_20299	COX13
FIM1_1157	KLMA_20300	CDC55
FIM1_1158	KLMA_20301	RIM15
FIM1_1159	KLMA_20302	REX2
FIM1_1160	KLMA_20303
FIM1_1161	KLMA_20304	AGX1
FIM1_1162	KLMA_20305	SHM2
FIM1_1163	KLMA_20306	MNL2
FIM1_1164
FIM1_1165	KLMA_20307	CAK1
FIM1_1166	KLMA_20308	ERG3
FIM1_1167	KLMA_20309	CAF16
FIM1_1168	KLMA_20310	SPT8
FIM1_1169	KLMA_20311	GYP8
FIM1_1170	KLMA_20312	coa6
FIM1_1171	KLMA_20313
FIM1_1172	KLMA_20314	ZRC1
FIM1_1173	KLMA_20315
FIM1_1174	KLMA_20316	isp4
FIM1_1175	KLMA_20317	SPS4
FIM1_1176	KLMA_20318	RPL20B
FIM1_1177	KLMA_20319	DGK1
FIM1_1178	KLMA_20320	NOP58
FIM1_1179	KLMA_20322	SNU66
FIM1_1180	KLMA_20323	SLY41
FIM1_1181	KLMA_20324	YHM2
FIM1_1182
FIM1_1183	KLMA_20326	MCH5
FIM1_1184	KLMA_20327	RRG7
FIM1_1185	KLMA_20328
FIM1_1186	KLMA_20329	CUS1
FIM1_1187	KLMA_20330	NAT1
FIM1_1188	KLMA_20331	GAL7
FIM1_1189	KLMA_20332	GAL10
FIM1_1190	KLMA_20333	GAL1
FIM1_1191	KLMA_20334
FIM1_1192	KLMA_20335	MRPL51
FIM1_1193	KLMA_20336	GCD2
FIM1_1194	KLMA_20337	MRP13
FIM1_1195	KLMA_20338
FIM1_1196	KLMA_20339	RPL11
FIM1_1197	KLMA_20340	PRE2
FIM1_1198	KLMA_20341	FHL1
FIM1_1199	KLMA_20342	COG4
FIM1_1200	KLMA_20343	PIL1
FIM1_1201
FIM1_1202	KLMA_20344	YTH1
FIM1_1203	KLMA_20345
FIM1_1204	KLMA_20346	RTS1
FIM1_1205	KLMA_20347	SPO7
FIM1_1206	KLMA_20348	MDM10
FIM1_1207	KLMA_20349	SWC3
FIM1_1208	KLMA_20350	SMC5
FIM1_1209	KLMA_20351	MSE1
FIM1_1210	KLMA_20352	OPI10
FIM1_1211	KLMA_20353	SIL1
FIM1_1212	KLMA_20354	CYS3
FIM1_1213	KLMA_20355
FIM1_1214	KLMA_20356	RPS15
FIM1_1215	KLMA_20357	DEP1
FIM1_1216
FIM1_1217	KLMA_20359	NOP12
FIM1_1218	KLMA_20360	SYN8
FIM1_1219	KLMA_20361
FIM1_1220	KLMA_20362	NGL1
FIM1_1221	KLMA_20363	NTG2
FIM1_1222	KLMA_20364	TPD3
FIM1_1223	KLMA_20365
FIM1_1224	KLMA_20366	MUP1
FIM1_1225	KLMA_20367	PSK1
FIM1_1226	KLMA_20368
FIM1_1227	KLMA_20369	GAL11
FIM1_1228	KLMA_20370	GSH2
FIM1_1229	KLMA_20371
FIM1_1230	KLMA_20372	FUN30
FIM1_1231	KLMA_20373	RAT1
FIM1_1232	KLMA_20374	CCC2
FIM1_1233	KLMA_20375
FIM1_1234	KLMA_20376	TIF34
FIM1_1235	KLMA_20377
FIM1_1236	KLMA_20379
FIM1_1237	KLMA_20380
FIM1_1238	KLMA_20381	OSW5
FIM1_1239	KLMA_20382
FIM1_1240	KLMA_20383	IMP1
FIM1_1241	KLMA_20384
FIM1_1242	KLMA_20385	LUC7
FIM1_1243	KLMA_20386	ASM4
FIM1_1244	KLMA_20387	NUR1
FIM1_1245	KLMA_20388	RIM13
FIM1_1246	KLMA_20389	RAM1
FIM1_1247	KLMA_20390	UBX3
FIM1_1248	KLMA_20391
FIM1_1249	KLMA_20392
FIM1_1250	KLMA_20393	STP3
FIM1_1251	KLMA_20394	ARC35
FIM1_1252	KLMA_20395	MRPS12
FIM1_1253	KLMA_20396	PTC6
FIM1_1254	KLMA_20397	RSM19
FIM1_1255	KLMA_20398	DBP6
FIM1_1256	KLMA_20399	SRB8
FIM1_1257	KLMA_20400	ZRG17
FIM1_1258	KLMA_20401
FIM1_1259	KLMA_20402
FIM1_1260	KLMA_20403	RPL28
FIM1_1261	KLMA_20404
FIM1_1262	KLMA_20405	ALG7
FIM1_1263	KLMA_20406	SEH1
FIM1_1264	KLMA_20407	HYR1
FIM1_1265	KLMA_20408	ISW1
FIM1_1266
FIM1_1267	KLMA_20409	LSG1
FIM1_1268	KLMA_20410	USE1
FIM1_1269	KLMA_20411	ENP1
FIM1_1270	KLMA_20412	SRM1
FIM1_1271	KLMA_20413	HIS7
FIM1_1272	KLMA_20414	ARO4
FIM1_1273	KLMA_20415	BBP1
FIM1_1274	KLMA_20416
FIM1_1275	KLMA_20417	CLN2
FIM1_1276	KLMA_20418	ROT1
FIM1_1277	KLMA_20419	VPS27
FIM1_1278	KLMA_20422	RAD14
FIM1_1279	KLMA_20423	MCH1
FIM1_1280	KLMA_20424	SEC61
FIM1_1281	KLMA_20425	RSM26
FIM1_1282	KLMA_20426	RAD55
FIM1_1283	KLMA_20427
FIM1_1284	KLMA_20428	MUC1
FIM1_1285	KLMA_20429	UBP3
FIM1_1286	KLMA_20430	SHU2
FIM1_1287	KLMA_20431
FIM1_1288	KLMA_20432	PET122
FIM1_1289	KLMA_20433	OXA1
FIM1_1290	KLMA_20434	BEM2
FIM1_1291	KLMA_20435
FIM1_1292	KLMA_20436	IRC19
FIM1_1293	KLMA_20437	RIX7
FIM1_1294	KLMA_20439	GRC3
FIM1_1295	KLMA_20440	RIM101
FIM1_1296	KLMA_20441
FIM1_1297	KLMA_20442	UBI4
FIM1_1298	KLMA_20443	ECM29
FIM1_1299	KLMA_20444	TFC6
FIM1_1300	KLMA_20445	UBA4
FIM1_1301	KLMA_20446	ERP5
FIM1_1302	KLMA_20447	CTM1
FIM1_1303	KLMA_20448	BCP1
FIM1_1304	KLMA_20449	EAF1
FIM1_1305	KLMA_20450	GGA2
FIM1_1306	KLMA_20451	CLN1
FIM1_1307	KLMA_20452	SPC110
FIM1_1308	KLMA_20453
FIM1_1309	KLMA_20454	TRP4
FIM1_1310	KLMA_20455
FIM1_1311	KLMA_20456
FIM1_1312	KLMA_20457	POM33
FIM1_1313	KLMA_20459	SSA2
FIM1_1314	KLMA_20460
FIM1_1315	KLMA_20461
FIM1_1316	KLMA_20462	uapC
FIM1_1317	KLMA_20463	HAH1
FIM1_1318	KLMA_20464	VMA7
FIM1_1319	KLMA_20465	CHS5
FIM1_1320	KLMA_20466	SDH1
FIM1_1321	KLMA_20467	DBR1
FIM1_1322	KLMA_20468	MCR1
FIM1_1323	KLMA_20469
FIM1_1324	KLMA_20470	RPC34
FIM1_1325	KLMA_20471	ADP1
FIM1_1326	KLMA_20472
FIM1_1327	KLMA_20473	FAB1
FIM1_1328	KLMA_20474	ATG18
FIM1_1329	KLMA_20475	ROD1
FIM1_1330
FIM1_1331	KLMA_20476	STP22
FIM1_1332	KLMA_20477
FIM1_1333	KLMA_20478	CBF5
FIM1_1334	KLMA_20479	DNAJB13
FIM1_1335	KLMA_20480	LST8
FIM1_1336	KLMA_20481
FIM1_1337	KLMA_20482	RLP7
FIM1_1338	KLMA_20483	LEU2
FIM1_1339	KLMA_20484	NFS1
FIM1_1340	KLMA_20485	PET8
FIM1_1341	KLMA_20486	DCC1
FIM1_1342	KLMA_20487	BUD3
FIM1_1343	KLMA_20488	HRB1
FIM1_1344	KLMA_20489
FIM1_1345	KLMA_20490	TPN1
FIM1_1346	KLMA_20491	COX4
FIM1_1347	KLMA_20492	RPS26A
FIM1_1348	KLMA_20493	FRS1
FIM1_1349	KLMA_20494
FIM1_1350	KLMA_20495	RPL22A
FIM1_1351	KLMA_20496
FIM1_1352	KLMA_20497	GAB1
FIM1_1353	KLMA_20498	SEC23
FIM1_1354	KLMA_20499	AOS1
FIM1_1355	KLMA_20500	HDA3
FIM1_1356	KLMA_20501	PRP4
FIM1_1357	KLMA_20502	BET2
FIM1_1358	KLMA_20503	DPB2
FIM1_1359	KLMA_20504
FIM1_1360	KLMA_20505
FIM1_1361	KLMA_20506
FIM1_1362	KLMA_20507
FIM1_1363	KLMA_20508	UTP8
FIM1_1364	KLMA_20509	SYF2
FIM1_1365	KLMA_20510
FIM1_1366	KLMA_20511	RSM18
FIM1_1367	KLMA_20512	PKP1
FIM1_1368	KLMA_20513	GVP36
FIM1_1369	KLMA_20514	TPA1
FIM1_1370
FIM1_1371	KLMA_20515	ISD11
FIM1_1372	KLMA_20516
FIM1_1373	KLMA_20517	CAJ1
FIM1_1374	KLMA_20518	TED1
FIM1_1375	KLMA_20519
FIM1_1376	KLMA_20520
FIM1_1377	KLMA_20521	NOT3
FIM1_1378	KLMA_20522
FIM1_1379	KLMA_20523
FIM1_1380	KLMA_20524	CST6
FIM1_1381
FIM1_1382	KLMA_20525	CKA1
FIM1_1383	KLMA_20526	CAP2
FIM1_1384	KLMA_20527	ERG28
FIM1_1385	KLMA_20528	PKAR
FIM1_1386	KLMA_20529	IRC5
FIM1_1387	KLMA_20530	RSC8
FIM1_1388	KLMA_20531
FIM1_1389	KLMA_20532	PEX7
FIM1_1390	KLMA_20533	SAN1
FIM1_1391	KLMA_20534	YPS1
FIM1_1392	KLMA_20535
FIM1_1393	KLMA_20536
FIM1_1394	KLMA_20537	SUE1
FIM1_1395	KLMA_20538	CAF130
FIM1_1396	KLMA_20539	URN1
FIM1_1397	KLMA_20540	PRE9
FIM1_1398	KLMA_20541
FIM1_1399	KLMA_20542	PIN3
FIM1_1400	KLMA_20543	NCA2
FIM1_1401	KLMA_20544	TPO3
FIM1_1402	KLMA_20545	CBF2
FIM1_1403	KLMA_20546	VPS62
FIM1_1404	KLMA_20547
FIM1_1405	KLMA_20548
FIM1_1406	KLMA_20549	KRE6
FIM1_1407	KLMA_20550	SPP41
FIM1_1408	KLMA_20551	CYP707A7
FIM1_1409	KLMA_20552	RMT2
FIM1_1410	KLMA_20553	SOD2
FIM1_1411	KLMA_20554	PKH3
FIM1_1412	KLMA_20555	TDA3
FIM1_1413
FIM1_1414
FIM1_1415	KLMA_20556	UGO1
FIM1_1416	KLMA_20557
FIM1_1417	KLMA_20558	RPL27A
FIM1_1418	KLMA_20559	DIA4
FIM1_1419	KLMA_20560	VPS29
FIM1_1420	KLMA_20561	ARD1
FIM1_1421	KLMA_20562	TRS31
FIM1_1422
FIM1_1423	KLMA_20564	ELG1
FIM1_1424	KLMA_20565	SPT3
FIM1_1425	KLMA_20566	THI80
FIM1_1426	KLMA_20568	LSC1
FIM1_1427
FIM1_1428	KLMA_20571	ARP8
FIM1_1429	KLMA_20572	SFL1
FIM1_1430	KLMA_20573	RUP1
FIM1_1431	KLMA_20574	SIA1
FIM1_1432	KLMA_20575	IDH2
FIM1_1433	KLMA_20577	UBA2
FIM1_1434	KLMA_20578	SAC7
FIM1_1435	KLMA_20579	RVS167
FIM1_1436	KLMA_20580
FIM1_1437	KLMA_20581	MUS81
FIM1_1438	KLMA_20582	EFT1
FIM1_1439	KLMA_20584	VPS17
FIM1_1440	KLMA_20585
FIM1_1441	KLMA_20586	ATO2
FIM1_1442	KLMA_20587	ATO3
FIM1_1443	KLMA_20588
FIM1_1444	KLMA_20590
FIM1_1445	KLMA_20591	ORT1
FIM1_1446	KLMA_20592	PMP47A
FIM1_1447	KLMA_20592	PMP47A
FIM1_1448	KLMA_20593
FIM1_1449	KLMA_20594	YRA1
FIM1_1450	KLMA_20596	AFI1
FIM1_1451	KLMA_20597	ARO10
FIM1_1452
FIM1_1453	KLMA_20598	ADE2
FIM1_1454	KLMA_20599
FIM1_1455	KLMA_20600	ugcg-b
FIM1_1456
FIM1_1457	KLMA_20601	RGA1
FIM1_1458	KLMA_20602	LSM6
FIM1_1459
FIM1_1460	KLMA_20603	ARH1
FIM1_1461	KLMA_20604	IAH1
FIM1_1462	KLMA_20605
FIM1_1463	KLMA_20606
FIM1_1464	KLMA_20607
FIM1_1465	KLMA_20608	COQ7
FIM1_1466	KLMA_20609	FRQ1
FIM1_1467	KLMA_20610	UBP2
FIM1_1468	KLMA_20611	VPS74
FIM1_1469	KLMA_20612	CTS2
FIM1_1470	KLMA_20613	LEO1
FIM1_1471	KLMA_20614	PFY1
FIM1_1472	KLMA_20615
FIM1_1473	KLMA_20616
FIM1_1474	KLMA_20617
FIM1_1475	KLMA_20618
FIM1_1476	KLMA_20619	YPR1
FIM1_1477	KLMA_20620	LEM3
FIM1_1478	KLMA_20621	SNG1
FIM1_1479	KLMA_20622	FIG4
FIM1_1480	KLMA_20623	RRP40
FIM1_1481	KLMA_20624	PFA3
FIM1_1482	KLMA_20625	EGT2
FIM1_1483	KLMA_20626	MDJ2
FIM1_1484	KLMA_20627	PEX6
FIM1_1485	KLMA_20628	RPD3
FIM1_1486	KLMA_20629	RIB4
FIM1_1487	KLMA_20630	NOP8
FIM1_1488	KLMA_20631	CTR9
FIM1_1489	KLMA_20632	PSF3
FIM1_1490	KLMA_20634	PEX11
FIM1_1491	KLMA_20635	SPT20
FIM1_1492	KLMA_20636	DCP1
FIM1_1493	KLMA_20637	SDL1
FIM1_1494	KLMA_20638	PLT5
FIM1_1495	KLMA_20639	MGT1
FIM1_1496	KLMA_20640	PET494
FIM1_1497	KLMA_20641	MSS11
FIM1_1498	KLMA_20642	INP2
FIM1_1499	KLMA_20643	QRI1
FIM1_1500	KLMA_20644	DNF3
FIM1_1501	KLMA_20645
FIM1_1502
FIM1_1503	KLMA_20646	POL3
FIM1_1504	KLMA_20647	DUN1
FIM1_1505	KLMA_20648
FIM1_1506	KLMA_20649	ATG16
FIM1_1507	KLMA_20650	GET3
FIM1_1508	KLMA_20651
FIM1_1509	KLMA_20652	MRPS8
FIM1_1510	KLMA_20653	AIM36
FIM1_1511	KLMA_20654	SNU23
FIM1_1512	KLMA_20655	TPP1
FIM1_1513	KLMA_20656	RPN6
FIM1_1514	KLMA_20657	PMT1
FIM1_1515	KLMA_20658
FIM1_1516	KLMA_20659	MSC1
FIM1_1517
FIM1_1518
FIM1_1519	KLMA_20660
FIM1_1520	KLMA_20661	PRE8
FIM1_1521	KLMA_20662	UTP14
FIM1_1522	KLMA_20663	GIM5
FIM1_1523	KLMA_20664	RAD10
FIM1_1524	KLMA_20665
FIM1_1525	KLMA_20666	VPS9
FIM1_1526	KLMA_20667	ERO1
FIM1_1527	KLMA_20668	TAF13
FIM1_1528	KLMA_20669	ARG81
FIM1_1529	KLMA_20670	EAR1
FIM1_1530	KLMA_20671	PHO2
FIM1_1531	KLMA_20672	aldA
FIM1_1532	KLMA_20673	ALD2
FIM1_1533	KLMA_20674	CEP3
FIM1_1534	KLMA_20675	MLH1
FIM1_1535	KLMA_20676	NSE4
FIM1_1536	KLMA_20677	gcp
FIM1_1537	KLMA_20678
FIM1_1538	KLMA_20679	PAH1
FIM1_1539	KLMA_50423	TY2B-LR1
FIM1_1540	KLMA_20680
FIM1_1541	KLMA_20681	AVT1
FIM1_1542	KLMA_20682	MPP10
FIM1_1543	KLMA_20683	NOC3
FIM1_1544	KLMA_20684
FIM1_1545	KLMA_20685
FIM1_1546	KLMA_20686
FIM1_1547	KLMA_20687	GPI14
FIM1_1548	KLMA_20688	SKI6
FIM1_1549	KLMA_20689	FYV8
FIM1_1550	KLMA_20690	SMF2
FIM1_1551	KLMA_20691	GRP78
FIM1_1552	KLMA_20692	PML1
FIM1_1553	KLMA_20693	DBP4
FIM1_1554	KLMA_20694	CTK2
FIM1_1555	KLMA_20695	BET4
FIM1_1556	KLMA_20696	MAD2
FIM1_1557	KLMA_20697
FIM1_1558	KLMA_20698	VPS53
FIM1_1559	KLMA_20699	CCT8
FIM1_1560	KLMA_20700	SAK1
FIM1_1561	KLMA_20701	CDC25
FIM1_1562	KLMA_20702	SMD2
FIM1_1563	KLMA_20703	MCM5
FIM1_1564	KLMA_20704	GAC1
FIM1_1565	KLMA_20705
FIM1_1566	KLMA_20706	CDC34
FIM1_1567	KLMA_20707	MDM36
FIM1_1568	KLMA_20708	VMA2
FIM1_1569	KLMA_20709	ATG14
FIM1_1570	KLMA_20710
FIM1_1571	KLMA_20711	ASA1
FIM1_1572	KLMA_20712	OPY1
FIM1_1573	KLMA_20713	SHE3
FIM1_1574	KLMA_20714	SRP54
FIM1_1575	KLMA_20715	CCZ1
FIM1_1576	KLMA_20716
FIM1_1577
FIM1_1578	KLMA_20717	SUI3
FIM1_1579	KLMA_20720	YAR1
FIM1_1580	KLMA_20721
FIM1_1581	KLMA_20722	ERG9
FIM1_1582	KLMA_20723	maa
FIM1_1583	KLMA_20724
FIM1_1584	KLMA_20725	NCP1
FIM1_1585	KLMA_20726	DTD1
FIM1_1586	KLMA_20727	DUG3
FIM1_1587	KLMA_20728
FIM1_1588	KLMA_20729	SRP1
FIM1_1589	KLMA_20730
FIM1_1590	KLMA_20731	TIM22
FIM1_1591	KLMA_20732	SWT21
FIM1_1592	KLMA_20733	RRI1
FIM1_1593	KLMA_20734	GDH2
FIM1_1594	KLMA_20735	UBP10
FIM1_1595	KLMA_20736	rplK
FIM1_1596	KLMA_20737	NPR1
FIM1_1597	KLMA_20738	NOP6
FIM1_1598	KLMA_20739	IPI3
FIM1_1599	KLMA_20740
FIM1_1600	KLMA_20741	ced-10
FIM1_1601	KLMA_20742	RPS3
FIM1_1602	KLMA_20744	SHR3
FIM1_1603	KLMA_20745	MRPL22
FIM1_1604	KLMA_20746
FIM1_1605	KLMA_20747	NOP13
FIM1_1606	KLMA_20749	CRP1
FIM1_1607	KLMA_20750	APC1
FIM1_1608	KLMA_20751	PSD1
FIM1_1609	KLMA_20752	DCD1
FIM1_1610	KLMA_20753	FMP41
FIM1_1611	KLMA_20754
FIM1_1612	KLMA_20755	RPC10
FIM1_1613	KLMA_20756	BNI5
FIM1_1614	KLMA_20757
FIM1_1615	KLMA_20758
FIM1_1616	KLMA_20759	IBD2
FIM1_1617	KLMA_20760	RIA1
FIM1_1618
FIM1_1619	KLMA_20761	CHS7
FIM1_1620	KLMA_20762	RPL44
FIM1_1621	KLMA_20764	CBK1
FIM1_1622	KLMA_20765
FIM1_1623	KLMA_20766	MEP2
FIM1_1624	KLMA_20767
FIM1_1625	KLMA_20768	GNA1
FIM1_1626	KLMA_20769
FIM1_1627	KLMA_20770	dnaJ
FIM1_1628	KLMA_20771	HSP12
FIM1_1629	KLMA_20772
FIM1_1630	KLMA_20773	IES1
FIM1_1631	KLMA_20774	dao1
FIM1_1632	KLMA_20775	CDC4
FIM1_1633	KLMA_20776
FIM1_1634	KLMA_20777	SMC1
FIM1_1635	KLMA_20778	KES1
FIM1_1636	KLMA_20779	DFR1
FIM1_1637	KLMA_20780
FIM1_1638	KLMA_20781	YUC8
FIM1_1639	KLMA_20783	RPL33B
FIM1_1640	KLMA_20784	FRK1
FIM1_1641	KLMA_20785	mge1
FIM1_1642	KLMA_20786	MKK1
FIM1_1643	KLMA_20787	WTM2
FIM1_1644	KLMA_20788	SPP1
FIM1_1645	KLMA_20789
FIM1_1646	KLMA_20790	GIP3
FIM1_1647
FIM1_1648	KLMA_20791	ISU1
FIM1_1649	KLMA_20792	RPB8
FIM1_1650	KLMA_20793
FIM1_1651	KLMA_20794
FIM1_1652	KLMA_20795	ODC2
FIM1_1653	KLMA_20796	MCT1
FIM1_1654	KLMA_20797	RDS2
FIM1_1655	KLMA_20798	COX11
FIM1_1656	KLMA_20799
FIM1_1657	KLMA_20800	RPL5
FIM1_1658	KLMA_20801	STE13
FIM1_1659	KLMA_20802
FIM1_1660	KLMA_20803	RUD3
FIM1_1661	KLMA_20804	AIM41
FIM1_1662	KLMA_20804	AIM41
FIM1_1663	KLMA_20804	AIM41
FIM1_1664	KLMA_20805	TAF14
FIM1_1665
FIM1_1666	KLMA_20806	STE4
FIM1_1667	KLMA_20807	TBF1
FIM1_1668
FIM1_1669	KLMA_20808	MGM1
FIM1_1670	KLMA_20809	RPB10
FIM1_1671	KLMA_20810	NAN1
FIM1_1672	KLMA_20811	NPT1
FIM1_1673	KLMA_20812	KAP120
FIM1_1674	KLMA_20813	PTP2
FIM1_1675
FIM1_1676	KLMA_20814	SPC29
FIM1_1677	KLMA_20815	RNY1
FIM1_1678	KLMA_20816	RNY1
FIM1_1679	KLMA_20817	ARG2
FIM1_1680	KLMA_20818	PSF2
FIM1_1681	KLMA_20819
FIM1_1682	KLMA_20820
FIM1_1683	KLMA_20821	APE3
FIM1_1684	KLMA_20822
FIM1_1685	KLMA_20823
FIM1_1686	KLMA_20824	SCP1
FIM1_1687	KLMA_20825	KHA1
FIM1_1688	KLMA_20826	FEN2
FIM1_1689	KLMA_20827	amdS
FIM1_1690	KLMA_20828	MRS6
FIM1_1691	KLMA_20829	PHO3
FIM1_1692	KLMA_20830	LAC12
FIM1_1693	KLMA_50635	BIO3
FIM1_1694	KLMA_10006	BIO4
FIM1_1695	KLMA_10005	BIO5
FIM1_1697	KLMA_10004	Nqo2
FIM1_1698	KLMA_40001	TY2B-GR2
FIM1_1699	KLMA_40001	TY2B-GR2
FIM1_1700	KLMA_40001	TY2B-GR2
FIM1_1701	KLMA_60001
FIM1_1702
FIM1_1703	KLMA_60002	PYD2
FIM1_1704	KLMA_60003	yxeK
FIM1_1705	KLMA_60004
FIM1_1706	KLMA_60005
FIM1_1707	KLMA_60006
FIM1_1708	KLMA_60007	FLO9
FIM1_1709	KLMA_30009	LAC4
FIM1_1710	KLMA_30010	LAC12
FIM1_1711	KLMA_30011
FIM1_1712	KLMA_30012	mirA
FIM1_1713	KLMA_30013	CYB2
FIM1_1714	KLMA_30014
FIM1_1715	KLMA_30015	bioA
FIM1_1716	KLMA_30016	YPR1
FIM1_1717	KLMA_30017	PUT4
FIM1_1718	KLMA_30018	ARI1
FIM1_1719	KLMA_30019	fmo1
FIM1_1720	KLMA_30020
FIM1_1721	KLMA_30021	MATA2
FIM1_1722	KLMA_30022	MATA1
FIM1_1723	KLMA_10013
FIM1_1724	KLMA_30024	YHB1
FIM1_1725	KLMA_30025	MIR1
FIM1_1726	KLMA_30026
FIM1_1727	KLMA_30027	DOA1
FIM1_1728	KLMA_30028	SAC1
FIM1_1729	KLMA_30029	TRP3
FIM1_1730	KLMA_30030	CDC11
FIM1_1731	KLMA_30031	HOC1
FIM1_1732	KLMA_30032	MOG1
FIM1_1733	KLMA_30033	UBA1
FIM1_1734	KLMA_30034	STE6
FIM1_1735	KLMA_30035	OPI3
FIM1_1736	KLMA_30036
FIM1_1737	KLMA_30037	mug157
FIM1_1738	KLMA_30038	AIM27
FIM1_1739	KLMA_30039	NPA3
FIM1_1740	KLMA_30040	ADD66
FIM1_1741	KLMA_30041	LIA1
FIM1_1742	KLMA_30042	HAM1
FIM1_1743	KLMA_30043	LOS1
FIM1_1744
FIM1_1745	KLMA_30044	RFC2
FIM1_1746	KLMA_30045	YAE1
FIM1_1747	KLMA_30046	TOR2
FIM1_1748	KLMA_30047	THI20
FIM1_1749	KLMA_30048	ARP3
FIM1_1750	KLMA_30049	CCT5
FIM1_1751	KLMA_40114	RPC11
FIM1_1752	KLMA_30050
FIM1_1753	KLMA_30051	NTA1
FIM1_1754	KLMA_30052	MNN4
FIM1_1755
FIM1_1756	KLMA_30053	CTF18
FIM1_1757	KLMA_30055	YAP3
FIM1_1758	KLMA_30056
FIM1_1759	KLMA_30057	MIF2
FIM1_1760	KLMA_30058	STE20
FIM1_1761	KLMA_30059	UFD4
FIM1_1762	KLMA_30060	MRT4
FIM1_1763	KLMA_30061
FIM1_1764	KLMA_30062	MRP4
FIM1_1765	KLMA_30063	LAG1
FIM1_1766	KLMA_30064	HSE1
FIM1_1767	KLMA_30065	CAP1
FIM1_1768
FIM1_1769
FIM1_1770	KLMA_30066	RPL14B
FIM1_1771	KLMA_30067	AUR1
FIM1_1772	KLMA_30068	MRP17
FIM1_1773	KLMA_30069	DID4
FIM1_1774	KLMA_30070	MET14
FIM1_1775	KLMA_30071	VPS1
FIM1_1776	KLMA_30072	PAP1
FIM1_1777	KLMA_30073	MUP1
FIM1_1778	KLMA_30074	RSC2
FIM1_1779	KLMA_30075	ADE13
FIM1_1780	KLMA_30076	LST7
FIM1_1781	KLMA_30077
FIM1_1782	KLMA_30078	DCR2
FIM1_1783	KLMA_30079
FIM1_1784	KLMA_30080	STE11
FIM1_1785	KLMA_30081	PEP5
FIM1_1786	KLMA_30082	FUS2
FIM1_1787	KLMA_30083	RRS1
FIM1_1788	KLMA_30085
FIM1_1789	KLMA_30085
FIM1_1790	KLMA_30086	mug14
FIM1_1791	KLMA_30087	RNH1
FIM1_1792	KLMA_30088	FAA1
FIM1_1793	KLMA_30089	CLD1
FIM1_1794	KLMA_30090	MUB1
FIM1_1795	KLMA_30091	VPH2
FIM1_1796	KLMA_30092	SRT1
FIM1_1797	KLMA_30093	OAC1
FIM1_1798	KLMA_30094
FIM1_1799	KLMA_30095
FIM1_1800	KLMA_30096	SSH4
FIM1_1801	KLMA_30097	RRN3
FIM1_1802	KLMA_30098	YPK1
FIM1_1803	KLMA_30099	PGM2
FIM1_1804	KLMA_30100	YKU80
FIM1_1805	KLMA_30101	SPG4
FIM1_1806	KLMA_30102	PMU1
FIM1_1807	KLMA_20006	DUR3
FIM1_1808	KLMA_30105	ILV2
FIM1_1809	KLMA_30106	MYO1
FIM1_1810	KLMA_30107	HFD1
FIM1_1811	KLMA_30108	SHE2
FIM1_1812	KLMA_30109
FIM1_1813	KLMA_30110	MED11
FIM1_1814	KLMA_30111	FOL3
FIM1_1815	KLMA_30112
FIM1_1816	KLMA_30113	MGR3
FIM1_1817	KLMA_30114	2016-10-01
FIM1_1818	KLMA_30115	ASC1
FIM1_1819	KLMA_30117	APL2
FIM1_1820	KLMA_30119	CMC1
FIM1_1821	KLMA_30120	MRPL31
FIM1_1822	KLMA_30121	SPC24
FIM1_1823	KLMA_30122
FIM1_1824	KLMA_30123	CTK1
FIM1_1825	KLMA_30124
FIM1_1826	KLMA_30125	VTC2
FIM1_1827	KLMA_30127	SEC4
FIM1_1828	KLMA_30128	BLM10
FIM1_1829	KLMA_30129
FIM1_1830	KLMA_30130	CFT2
FIM1_1831	KLMA_30133	RRG1
FIM1_1832	KLMA_30134	RTR1
FIM1_1833	KLMA_30135
FIM1_1834	KLMA_30136	gabD
FIM1_1835	KLMA_30137	mlo2
FIM1_1836	KLMA_30138	MCM2
FIM1_1837	KLMA_30139	NCL1
FIM1_1838	KLMA_30140	RRN10
FIM1_1839	KLMA_30141	EMP24
FIM1_1840	KLMA_30142	GLC7
FIM1_1841	KLMA_30143	YIP4
FIM1_1842	KLMA_30144	MDS3
FIM1_1843	KLMA_30145	GCN1
FIM1_1844
FIM1_1845	KLMA_30146	SGF29
FIM1_1846	KLMA_30147	MRPL2
FIM1_1847	KLMA_30148	ILV6
FIM1_1848	KLMA_30149	IDP2
FIM1_1849	KLMA_30150
FIM1_1850
FIM1_1851	KLMA_30151	SSP120
FIM1_1852	KLMA_30152	SPO1
FIM1_1853	KLMA_30153	TEF3
FIM1_1854	KLMA_30154	GSH1
FIM1_1855	KLMA_30155	LSB6
FIM1_1856	KLMA_30156	CHS6
FIM1_1857	KLMA_30157	SAP190
FIM1_1858	KLMA_30158	PHS1
FIM1_1859	KLMA_30159	MRPL49
FIM1_1860	KLMA_30160	BCK1
FIM1_1861	KLMA_30161	TOK1
FIM1_1862	KLMA_30162	SRS2
FIM1_1863	KLMA_30163	SRS2
FIM1_1864	KLMA_30164	GWT1
FIM1_1865	KLMA_30165	DPB11
FIM1_1866	KLMA_30166	SIP4
FIM1_1867	KLMA_30167
FIM1_1868	KLMA_30168	ARG3
FIM1_1869	KLMA_30170	TRL1
FIM1_1870	KLMA_30171	EXO70
FIM1_1871	KLMA_30172	ALY2
FIM1_1872	KLMA_30173	RAD4
FIM1_1873	KLMA_30174
FIM1_1874	KLMA_30175
FIM1_1875
FIM1_1876	KLMA_30176	SLU7
FIM1_1877	KLMA_30177	PUS6
FIM1_1878	KLMA_30178	BBC1
FIM1_1879	KLMA_30179
FIM1_1880	KLMA_30180	CLC1
FIM1_1881	KLMA_30181
FIM1_1882	KLMA_30182	SIR2
FIM1_1883	KLMA_30183	RTG1
FIM1_1884	KLMA_30184	RPT2
FIM1_1885	KLMA_30185	PTC1
FIM1_1886	KLMA_30186	MED2
FIM1_1887	KLMA_30187	ATP16
FIM1_1888	KLMA_30188	MCD1
FIM1_1889	KLMA_30189
FIM1_1890	KLMA_30190	IPI1
FIM1_1891	KLMA_30191	NAM8
FIM1_1892	KLMA_30192
FIM1_1893
FIM1_1894	KLMA_30194	PSD2
FIM1_1895	KLMA_30195	POL31
FIM1_1896	KLMA_30196	MSM1
FIM1_1897	KLMA_30197	RBG2
FIM1_1898	KLMA_30198	YIP1
FIM1_1899	KLMA_30199	RNR2
FIM1_1900	KLMA_30200	OKP1
FIM1_1901	KLMA_30201	PBP1
FIM1_1902	KLMA_30202	RRN7
FIM1_1903	KLMA_30203	ATF1
FIM1_1904	KLMA_30204	ERG1
FIM1_1905	KLMA_30205	CBP4
FIM1_1906	KLMA_30206	APS3
FIM1_1907	KLMA_30207	TIM13
FIM1_1908	KLMA_30208	QCR9
FIM1_1909	KLMA_30209	UBR1
FIM1_1910	KLMA_30210	UBR2
FIM1_1911	KLMA_30211	TYS1
FIM1_1912	KLMA_30212	TFG1
FIM1_1913	KLMA_30214	HGH1
FIM1_1914	KLMA_30216
FIM1_1915	KLMA_30217	PUF3
FIM1_1916	KLMA_30218	IZH3
FIM1_1917	KLMA_30219	SDO1
FIM1_1918	KLMA_30220	IRC25
FIM1_1919	KLMA_30221	YEH2
FIM1_1920	KLMA_30222	DCAF13
FIM1_1921	KLMA_30223	PSR1
FIM1_1922	KLMA_30224	POM34
FIM1_1923	KLMA_30225	MEU1
FIM1_1924	KLMA_30226
FIM1_1925	KLMA_30227	CYR1
FIM1_1926	KLMA_30228	SYS1
FIM1_1927	KLMA_30229	DRS1
FIM1_1928	KLMA_30230	LMO1
FIM1_1929	KLMA_30231	MMM1
FIM1_1930	KLMA_30232	SPO75
FIM1_1931	KLMA_30233	PMT2
FIM1_1932	KLMA_30234	FUN26
FIM1_1933	KLMA_30235	CCR4
FIM1_1934	KLMA_30236	ATS1
FIM1_1935	KLMA_30237	MTH1
FIM1_1936	KLMA_30238	DBP5
FIM1_1937	KLMA_30239
FIM1_1938	KLMA_30240
FIM1_1939
FIM1_1940	KLMA_30241	WHI2
FIM1_1941	KLMA_30242	CUE5
FIM1_1942	KLMA_30243	GLO4
FIM1_1943	KLMA_30244
FIM1_1944	KLMA_30245	YKL162C
FIM1_1945	KLMA_30246	RSB1
FIM1_1946	KLMA_30247	GPT2
FIM1_1947	KLMA_30248	BET3
FIM1_1948	KLMA_30249	ETT1
FIM1_1949	KLMA_30250	MET1
FIM1_1950	KLMA_30251
FIM1_1951	KLMA_30252
FIM1_1952	KLMA_30253	DRE2
FIM1_1953	KLMA_30254	VHS3
FIM1_1954	KLMA_30255	NOB1
FIM1_1955	KLMA_30257	SGT1
FIM1_1956	KLMA_30258	ASE1
FIM1_1957	KLMA_30259	AIM29
FIM1_1958	KLMA_30260
FIM1_1959	KLMA_30261	SLD7
FIM1_1960	KLMA_30262	CKA2
FIM1_1961	KLMA_30263
FIM1_1962	KLMA_30264	RPL3
FIM1_1963	KLMA_30266	YNG1
FIM1_1964	KLMA_30267	CYT1
FIM1_1965	KLMA_30268
FIM1_1966	KLMA_30269	ALG8
FIM1_1967	KLMA_30270	VPS5
FIM1_1968	KLMA_30271	TRZ1
FIM1_1969	KLMA_50423	TY2B-LR1
FIM1_1970	KLMA_30272
FIM1_1971	KLMA_30273
FIM1_1972	KLMA_30274
FIM1_1973	KLMA_30275	GLY1
FIM1_1974	KLMA_30276	SIT1
FIM1_1975	KLMA_30278	IES6
FIM1_1976	KLMA_30279
FIM1_1977	KLMA_30280	ISY1
FIM1_1978	KLMA_30281	GDA1
FIM1_1979	KLMA_30282
FIM1_1980	KLMA_30283	UTR2
FIM1_1981	KLMA_30284	CYCK
FIM1_1982	KLMA_30285	TMT1
FIM1_1983	KLMA_30286	GRX3
FIM1_1984	KLMA_30288	RAD24
FIM1_1985	KLMA_30289	BRR2
FIM1_1986	KLMA_30290	RAD3
FIM1_1987	KLMA_30292	ADK2
FIM1_1988	KLMA_30293	MSH6
FIM1_1989	KLMA_30294	RPH1
FIM1_1990	KLMA_30295	CCA1
FIM1_1991	KLMA_30296
FIM1_1992	KLMA_30297	DNF1
FIM1_1993	KLMA_30298	UBC13
FIM1_1994	KLMA_30299	PAB1
FIM1_1995	KLMA_30300	CHD1
FIM1_1996	KLMA_30301	RLI1
FIM1_1997	KLMA_30302	GPI13
FIM1_1998	KLMA_30303	MCM4
FIM1_1999	KLMA_30305	DUR3
[truncated: 3,204 more rows]
