# Supplementary material for: Comparative Genomic and Transcriptomic Analysis Reveals Specific Features of Gene Regulation in Kluyveromyces marxianus
Source: Front Microbiol. 2021 Feb 26;12:598060. doi: 10.3389/fmicb.2021.598060 (PMC7953160; doi:10.3389/fmicb.2021.598060)
Supplement: Supplementary Table 3 — Coding sequences of genes in FIM1. [file Table_3.XLSX]

## Sheet: CDS
Table S3. Coding sequences of genes in FIM1
>FIM1_1_CDS
ATGGTTCGATTATTAGACATACTAGGAGCACTGCTAGTAGCTGAGTTAATGGGATTGGCTAATGCCAAGCAGTCATATCAAGTCGTCGAGTTTGGAAATGTTGGTTTTTCCGGAACTTATAAGAACGTTAAAAAGATTTCAAATGAAGACAAAGATAGTTGTACTTGTAACTTAGGAGATGAGATTTGGTTCAGTGGTGAGAATGCACCTCTTAATGAAGGTGTTTCTGTGCACTTCAGAGGTCCTCTCTCGCTTTCTAAATTTGCTTTTTACACATCTCCTTCTTTTGATATCAATGATTCGTCATCATCACAGTCGTGGAACAGGACTGCATATTATGACGCTTCCAATAAAACTGCTAATAATGTCACTTTCTTAACTAATGCTGGCGATAATTCT…
>FIM1_2_CDS
ATGTCTTTTAGAACGTTGCCGGTCATTGATTTTAAACAAGCTTTCCACAAAGAATCAAAGTCCAGATTTCTACAAGAGCTACGCTACGCTTTGATAGAGGTTGGATTTTTTATTTTGGTAAATTTTGATCAATATGGTCCGTCTGAACAGGACTTCATTGATATTGAGAAGCAGTCAGCAGAGTTTTTTGCTTTACCAACAGAATTAAAGGAAGATATAGCGATGGTAAATTCTCCTCACTTTTTAGGTTATACTGCTGTTGGAAATGAAATTACTGGTGGAATAGTGGACCAAAGGGAGCAAATAGACCTAGCAACTGAGCTTCCTGCACCTTCAAAAGAGCTTCCTATTTTCAACCAGCTCGAAGGACCAAATCAATGGCCGAGTAAAGAAGCGTTG…
>FIM1_3_CDS
ATGACTGTTGCTGAACCAATCCCTCCAATCTCTGATTTAAAACCTGCCTCATCTACTACCTCACCCATTGCCAACCCCTCTTCGAAATCTCAACAGTATACATTTAGCTATTTGAATAAACCCAAGTCCCGCTTCACTTTGCCCACAGTCCAATCCCCTTGGGGCTACAACGTCTGGCTAAGAGAGTTTTGTAAAGCATTGCGCAAGCAGGGCCTAGGCTATCTTCTACCTTTACGCGACGGAACCTTTTCACACGTTCCAGAAGATGATGAGAAGGACTACATAACACGGATCCACTCTGCTTGCGTTCCTCCAGACAAATGCCCAAAATGGTTAAAACTGAGTCCTGAAGACGATGCCTCAATTGTTGACTGCTTCCTACAAGCTGTCAAAAAAATC…
>FIM1_5_CDS
ATGTGGTTTTTTTATCTGACACAATTAACTTTAATGTGTATTATTCCATTAGTCAATGGTGTATCTCAGGTTGTTTATTCAGGAACTATTCTAGGTTGCATTCCTCCACAGGGTTCCCTCGCAAAAGGGTTCACAGTGTCTTACTACCACTATCCTATGATTCCAAATCCGAACTCAGCAGGTTGCTACCTTATAAACAGTGTATTTCAAACGGATGAATACCAGCACGGCGGTTATGAGACTCTTGGTGGAGGATTAATTGGTAGGAGCAATGGTGTAACAAATTTAACGTACTATTCCCCTAGCACATGTTCCCCCGGTTGTTGTAAAGTTCAAGTTGGTAATGTACCACCAAACCATAATTACGATTCCCAGGTAGCTTTGGGTAATCTCACTATG…
>FIM1_6_CDS
ATGTGGTTTTTTTATCTGAGACAATTAACTTTAATGTGTATTATTCCATTAGTCAGTGGTGTATCTCAGGTTGTTGATTCAGGAACTATTCTAGGTTGCATTCCTCCACAAGGTTCCCTGACAAAAGGGTTCACAGTGTCTTACTACCACTATCCTATGACTCCAAATCCGAACTCAGCCGGTTGCTACCTTATGAGCAATGTATTTCAAACTCATGAATACCAGCACGGCGGTTACGAGACCCTTGGTGGGGGATTAATTGGTAGGAGCAATGGAGTGACAAATTTGACGTTCCATTCCCCTATCACATGCACCTCCACTTGCTGTAAAGTTAAAGCTGCTAATTTACCACCAAACTTTAATTACGATTCCCAGATAACTCTGAGTAACTTCACTATG…
>FIM1_7_CDS
ATGTTTGGCATACGTTCCATTTTCTTGTTTATCTTATTTTCGTCCAATGTTGTTTGGCCATCGTCAGTAGCTACTAACTCGGAGGACATTCTTGCTGGACTCCGGCAGGTAAAGGCAAAAAGCATCGACCAGACTTCCTTTGAACCATCGACTGACCATAATGTGTGGAAGAGGTGGTACGATTATATTGCCTTGAGAGAACACAAAACTGGTACTGTCTACGCTCATGAGGCTATAGGTATCGAGTGGCAACTGAATATTACATCTGCCTATTTTAACCGTGACTTATCATATTTTCCTACATTCGATGATATAGAATGCGCACTACAAATTTTATTCAATTCGAATGATTACAGGAGGATGCTTGCCTTCTGTATAAGGCTATACAATGACGACCGG…
>FIM1_8_CDS
ATGAAACAAATACTTAAAGGACTGATGAAAAGTTTTTATCTATCAACTTTACTTTGTTTAGTGGCTGTTGTAGAAGGTGCCAGTTTTTACAACTATAGATTTGCTGAAAATGAGTACAGTAAAATTGGCGGCCAAGAGACTTTATTTCCTTATTTAGCTGGAGCCGCACCATACTTCCAATTTCCTAGTGATTATGGCATTTCTTTACGGATCCCGCAAGAATGTGAGTTAAAGCAAGTGCAATTGGTTGCAAGACATGGTGAAAGATTCCCCAGCAAATCTAAAGGCAAAGCTTTAATGAAAACTTACAAAAAACTCCAAAATTATACTGGAAATTTCAAGGGTTCTTTATCATTTTTGAATGACCATAATTATCAATGGTTTTTAGAAGATCCTTCA…
>FIM1_9_CDS
ATGAAGTTCACTAACTATCTATTGCAGGCTGCTGCACTCCTTTCCTCCCAAGCTTTTGCTGAAACTTTTATCATTGACAATGATACTCCAACCGCTTTACAATTCTTGCTTCCACTAGCTGCTGGAAAAAAGGTTGCAGGTATCACTACCAATATTGGTGATTATTTAGTTGAAGGTGCCACATATGAAGCAGCTGTTGCTTTAAAACATGGTAACCTTACATCATGTATTCCAGTTTACCAAGGTGCAGCAACACCATTGGTGCGCACCAACGATACCTATCAATTGTGGCAACAATTGTACGGCCCAATTTACTGGCAAGGGTGCTGGGCTGCTGATTACCAGGACCCTAATCCAAAGGGTGAAAAGTACGTCTATAACGACACAGTCACTGCTACT…
>FIM1_10_CDS
ATGTCTGCATCGTTGCAAACCGAGTTTTTGGGTCGAAGCTACGACAATCCTTTTATGAATGCATCTGGCGTTCACTGCATGACCATCAATGACCTAGAAGAAATGGCAAACAGCAGTGCTGGTTCTTTTATAACTAAGAGTGCTACATCGTTGGAAAGAGCAGGAAACCCTGAACCTCGTTACGTCTCTGTTCCCCTTGGTAGCATTAATTCGATGGGACTCCCTAATCGTGGGATCGACTATTACCTTGATTATGTTTTAAAGAGACAAACTGCGTTTCCCGACAAGAATCCAGCCTTCTTTTCCGTTGCTGGCATGAGTGTAGAAGAGAATATGCAACTACTAAAAAAAATACAGGAAAGTGATTTCCAGGGCGTTACTGAATTGAACCTTTCATGT…
>FIM1_11_CDS
ATGTCAATAAACACTAGCAGAGCTAGTAAAGATGCTATTTTAATCAGCGAAAATCATCATGAGAAGGGGCTTGACTACGTTAATATAAGTAAGTCATCTGATGACTCTGAATTAAGCTTACACCAAGATAATAATATCAAGATCATTTCTGCTAAAGATGCCGATGTAACAGTCAGCTTTATGAACAAATATGACCACATTACACCTGAAATTTCCCCTGAAGAGGAGAAAAGTCTCTCCAGAAAGTTGGTATTAATTGTTGTTCCTCTTTGCGCGTTAGTGAATTTCGTTTTGTATGCTGATAAAGGTACGGCCTCCTACACTTCGATATTTGGGATGTGGAAGGACACTAATATGAACCAAAATAGATACAATAACTCCACTACTTTATTTTATGTG…
>FIM1_12_CDS
ATGGGCAGAAAGGTATTTATTGTTTTCGCTCACCCAGAGCGTAAATCTTTGAATGGTCATTTGCTAGATGAGCTTGTTGGTCAATTAAAGTCCCAAGGAGATGAGGTCAAAGTTAGTGATTTGTATGCCATGAAGTGGAAGAGTGAAGTCGATGTTTCGGACTTCCCTGATTACCCAGCTGATAAGAAGTTTAACCCACAAATTGCGTCGAAGGATTACACAGCCAACGGCACCCTAACCAAGGATGTTGTTGAGGAACAGCAAAAACTTTTGTGGGCTGACACAATTCTATTTGTCTTCCCAATCTGGTGGTTCAATTTGCCAGCTATATTGAAGGGCTGGATCGACAGAGTATTCTCTAACGGTTTTGCATACAACTACTGGGAGCACCCAGAATTA…
>FIM1_13_CDS
ATGATATTTCCATTAAGATACTGTTCTTTTTTACTCGCCTTTTTTTTGCGCCTAATCACTGCAGCATCTGAAGATTTTACTTTGAAATTAAGTGCTGCAGGAACTAAAGTTGATGGGTTTAACATTTATGTTGATGACCAACATAGAATTGTTTTGTCAAAGTCTGGTCAATCGATGAGTGGTGCAATCCAGGATGATGGTACATTAAAATTGAATAATGGCGAAACCGTTGGAATTGGAAAAAACTACCTTTCCACAGAAGCATTGTCCTCTTCATTCATAATTGCAGAACCATGGACCATTGTCGGAGGAAAATTGAAGCTATATGATGGTGACTTCCACTCCATTTATTCCGGTACAGATGACATTTACGTATTAGGGTCTAAGAATGCTGCTATG…
>FIM1_14_CDS
ATGATATATCTCCGAGATATATTTGCTCAAGGGTGCTGGAGCAAATATTGTGGTAACAGATTTACATTAATGAAAAAAAAAAAAAAAAAAAAAAAAAAAAAAAAAAAAAAAAAAAAAAAAAAAAAAAAAAAAAAAAAAAAAAAAAAAAAAAAAAAAAAAAAAAAAAAAAAAAAAAAAAAAAAAAAAAAAAAAAAAAAAAAAAAAAAAAAAAAAAAAAAAAAAAAAAAAAAAAAAAAAAAAAAAAAAAAAAAAAAAAAAAAAAAAAAAAAAAAAAAAAAAAAAAAAAAAAAAAAAAAAAAAAAAAAAAAAAAAAAAAAAAAAAAAAAAAAAAAAAAAAAAAAAAAAAAAAAAAAAAAAAAAAAAAAAAAAAAAAAAAAAAAAAAAAAAAAAAAAAAAAAA…
>FIM1_15_CDS
ATGAATTTGAAGGTCTTACAACAAATTTTAATAGTGTTTTCAATTATTGTATCCAGTGTAAATGCGGTTTCTGAAAACTTTAAGTTGGAGCTACATGGCCCTAAACAATTGAAAGGTATGACAATTTATTATGATGACAATTCAATATTCATCGGAAAAAAATCCCCTGTTAGTTTGGTTAATGGCACTATTCAAGATGACGGATCGTTAAAGTTGGGTACAAACGAGTTTATCGGCATTAAGAAAAATTATCTAACTGTCACAAATAATTTCACCGAATATGCTCTGCCTTTTAAAATTGATAGCAAAGGGTTCCTTAACCTTTATGGTGAAAAAGAATTCAAAGCTATTCCTAATGGCGAGACTGACACATGGATTTTAGCATCTAAAAATGCCGTG…
>FIM1_16_CDS
ATGATAGACGTCTTGATTGGAAAGCATGACAGCCGTAAATGTCTATATGAAGACATAGATGTAACTGAAATGACGGTTCCAAATCCACAGAATATGTGTGGTGATAGTGATCATATGAATCCAAAAAATGAAGATGGTGTTCCATACAAAGAGTCCCTCAAAGTTTTAGAGCAACGGTGGTTTGAAGAAACCCAGGTTAACAATATGAACTTAAAATGGTATCAAAGACCGACGAAAACTTTGCTTTTCCTGGTTCTTACTTTACACACTTTATCTTTTACCATCTTGATGGGGCCGTTAGTCATATTGATGCTTCAAAATATATGTACAAAAGAAGCCCCAACAATAATTCACCATCATGGAAGTGGAGGAATGAAAATGCCAACCAACAAATTTAAG…
>FIM1_17_CDS
ATGAAATCATACTATTCTTTGATCGGTACTATATTAATTGGGATTATAAATTTTGCTTTTGCAAGTTCATCTAATTTCACTCTAGAGTGTTATGCTCCAGGCACTGTCTTGGCTGATGCCCATATTTATATCGGCAGCGACAACAAAATTTATCTTGGAAATGTTTCACAGTTGACTAACGGTGTAATTTTGAATAATGGTTCATTAGAGCTGGAAAGTGGAAAACTCATGGGTATAGGTAAAAACTATCTCTCCTTATCGGCCGATTCACCAAGTTTTGAAGTCTTAAATGACTTTACCGTTCAAAATGGTACTTTGAAGTTATATGACCAAGATTTCCATGCTGTCCCATCTGGAAAAGAAGGTGTATATGTTCTGGGGTCCATTAATGCTGCAGCT…
>FIM1_18_CDS
ATGGTATCTTTGAAGTTCCGAAGAGACGTTAAGGCAAAAGCCGAACAAAATGGTCAACAATTAACTGAAATTGAGGTGAGTAAAGGCGGTGAAAAGGTCTTGAATGAGAGCTCTTCAATAGCGTCAAAAAGTGAAGACAATGAGGAGATTACCAAGACTCGGGGTGTTACCAGAATTGAGGCGGTTAAAAAACATATGACTGGTAAATTCTTCTGGTTATTTGTCGTTTCCATCAATATAACATCTTGGGTTTTGGCATTAGACTCTTCTACTACTTCAAGTTATCAACCATATGCGACATCTAGTTTTGATAGACATTCAATGTTGTCAACATTATCCATTGCAAATTCAGTTATCGGGGCAGTTTGCCAACCGTTTATCGCTAAGATATCGGATCTA…
>FIM1_19_CDS
ATGAAATTTTATTACAGTGCCTTCCGATCTAGGGTGAATACCAGATTCATATTCTCCAGAACCTTTAAGTATTCACCTTTGATTCTTTTACCTCCGGTCGTATCTCTTTCCATGCAATGGTACAAAGATCCTCTACTTAATAACTGGCAACCACTTTCGCCCGACGGAAAGGGCGATACATTTGAGATGAAACTCTATCTGTCATCCCAAAAGCAACTCGAGGAAGATGCCAAGCAACAGCGTGAAAAATCAATCCGCTCTGGAATACTTCCTAGCATGTTCAAAAAAGTACTATATCAAATTAATGATACCATAATAGAGCCAATTCGTATTTTTGTTCGTTTCTTAGAACTCTCTGCTATCTTTATACCGTTACTTCTAGTTTATCCAATCTCATGG…
>FIM1_20_CDS
ATGGGTAACTTTTTCAGTTCTATGTTCGATAGACTATGGGGTGTGGATAAAGAGTTGCGTATACTTATTTTGGGTCTCGATGGTGCTGGTAAAACTACCATATTGTACCGTTTGCAGATAGGAGAGGTGATAACGACAAAGCCAACAATTGGTTTTAACGTGGAGACCTTAAATTACAAAAATTTAAAGCTAAACGTCTGGGATCTTGGTGGACAGACTTCTATTAGACCTTACTGGCGTTGCTACTACGCAAACACAGCAGCAGTTATTTTTGTTGTTGATTCAACAGACAAAGATCGTATGAATATAGCTTCAAAGGAATTGCACTTAATGCTACAAGAAGAAGAGCTACAAGATTCAGCACTACTTGTTTTTGCAAACAAACAAGATCAGCCGGGG…
>FIM1_21_CDS
ATGCATCAGTTATACAGAAAGTTGCTCAGAGAGTGGAGACGGCTTTCGCATGACAAATGTTCTCAATATTGTATCAAACCACAAGAATCGAATTTACAATTCTGGAATATGGTGTTGCACGATGAAAGATGGGACTTGGAGCTCTATTGTGTTGTTTTTATTAGTCATAAACAAACAAGTGAATATGAACCAATAATTTTATTAAGCTGTTTGACTCCAAACCCTTGCATACCAATAAACAAGGCTATTTGTTTGAACCACTTATCTCCAGTTCTGCTTAACTATGGGCTAGTTTCATTTTATGAGCACCTACTATCTTCAATATTTGAACGGTGCAGCGGTATTTTGGACTCTCACAGAAGGTTGGCATTAGCATGGAATCGTCTCATGATCAAAGAT…
>FIM1_22_CDS
ATGATTGCAACTGAGGAACAGATATCTCGGTGGAAAGAAGAGAAAATCATTGGTATCATCGGCTTAGGTGATATGGGCTTGTTGTATGCCAATAGATTCTCCAATGCTGGTTGGAAGGTGGTTTGCTGCGATAGAGAAGATTATTATGATGACTTGAAAGTCAAATATGCGGGGGAAAGATTCACAGTTCTCAAGAACGGAACCTTAGTGTCCAGATGTAGTGATTATATTATTTATTCGGTCGAAGCTGAGAACATTGGAGCTATCGTAAAATTATATGCGGGATCTACCAAAGTAGGAGCCATTGTTGGTGGTCAGACCAGTTGTAAGAATGCAGAGATTAAAGCTTTTGAAGAATATTTGCCCCCTGATTGTGAGATCATATCGGTTCATTCGCTA…
>FIM1_23_CDS
ATGTCATTTATCCCTCTGACACCTTTGAATATTAAAGCTTTTCAGAACTATGGATCTATTATCTCTCCAGATGAAGAGGTCGAACAATTAGATTCGGAGCAGAAGAACGCTAACCAAGGAACGGCAATAAAACTAATAAAAGTAAGCTCTTTACAAAACAATTTCCCAGAACAATACAAGATCAAAAACCCAAATTGCAACTTATTCAGATGTTTCCCTAAGGAACATATGAGGAAGAACTTCGAATGCGTCAATCAAGACAGCTCCGAAACAAATGTAGTCTTGCACGAGTTAAAAGTGCTTGAAAAGCACCCATTTTCCTCTCAAACTTTCATTCCAATGGGGAGGTCTACATCCATGGGATTTGCATACATAGTAGTCGTTGCATTACCAAATGAA…
>FIM1_24_CDS
ATGCTGAGGAGAATGTCTGACCTAATAGGAGAGTTCTCCAGCTTCCAAATCAGTCCTCTCAGTTCGAAAATCTCTGAAGGAACATGCCCAACAGAGGCAAAAGTTAATGCTCATTCCAATTCTGAAATTGATAGCAGCACTCAATACAACCCTGGACGAAGAAACCATGAACCTACCAAACCTATCACAATAGATAATGCTACTGGAGAAGTTTTAGTACGGAAGACTACAGGAAAAGCCAAAGTAAGAAAAGGACAAAGTGCAGAAGAGTATCAGGAACAGCTTAGACAGTATTTCATAGAAGAGCAGGGTCCAACGAAAACTGAAGAGGGGCATTTGGTGATCAACGACTTTGAAAAATTGATGAAAGGCGATAACCTGAATTTTACTTTAAAACAA…
>FIM1_25_CDS
ATGGGTAGTACGCGAAGCCCGAAAGATGTCCGCAGAAAGCTTCCTACGGTAAAGACATTTTCTCATGATAATATTAAAACAACAATATATGTTAAAAGCTCATCGCCATATATATCTATAGTAAAGAGAACCAATAAGTTTCTTCAGGAACTAGGAAAACGAAAAAAAGAGTATGTGACACTATTAGGTATGGGAAAAGCTATTTTTAAGACACTTTCTGTGGCTACACACTTCTCGTCATTGGGTGATTATAAAGTGGATATATTCACAAAGACATTAAATGTTTTAGACGAAGTTTATGCAGACAATGGTAAAGATGAGGATGGGAATGATATCTTATCAGAGGACAGAGAGGTAAGGCTCTCTTCGCGGACCATAAGCGGGGTTGAGGTACGTATT…
>FIM1_26_CDS
ATGGGATCAAAAAGACTTCATGTTCGATTCATATCGAAATCTCGTCTGCCCAATTCACTTTTTAAACCGAGGGATCTTGATCCTATAACAATATCATGTCTTTATAAGCTATACCCACTACTCCTATTATTTGACCAATTTCTTGACAAACTCATGTGGCATGTGGATGATATACCGCTACAAATACTATACATTATAATGACATGCTATTTGGTAGCTATGATATTACCAAAGGATTCATCTCTCCTCTTTAAAGCTTTTGATATTTGGTTAGGATACATGTGCTTTTTGTTATTAAGCGCGAGCTTCATTTATTATAACAGTACTTTGTTAAGAGAGTTGGACAAGAATGAAGCTCCGACTTTAGATGAAGTAACACACACTTTGGAATCTGTATTG…
>FIM1_27_CDS
ATGATTCGCAACCACATACCGCTTAAAACTATCAGATATATATCTAATGCAAGACCAACACTTATGACATTCGAAGGAAACACAAAAGGAGTTTTCGGAACTGAAGAAGAAAGGTTAAAATCAGTTTTCGGTGGAAGACTTAAAGGAGAACCCCCAACATCAACCAGCAGATTTCTAAAAGATACAAATAGCAGGAAGATAGCAGGTGTCGTTGTACCGTCCAGACCTCATGAACCGGATAACTGTTGTATGTCTGGCTGTGTAAACTGTGTATGGGAGCTATACAACGATGATTTAAAAGAGTGGAAGACTAAGAGGAAAGAAGCAGCTAAAGCAATAGCTTCAACAAATGAAGTATGGCCCGAGGACTTCAATCCGCCTTTGAAAGATTTAGATAAA…
>FIM1_28_CDS
ATGAGTATTCCATTTGGTTTAGATTTGGGTAACAACAATGCTGTATTGGCTGTTGCTAGAAACAGAGGTATTGACGTTGTTGTTAACGAAGTTTCCAACCGTTCTACCCCAGCTCTAGTTAGTTTCGGTCCAAAGAATAGATTTGTTGGTGAATCTGGTAAGAACAAGCAAACTTCCAACATCAAGAATACCGTTGATAACTTGAAGAGAATCATTGGTTTGGACTATGAAAACCCAGAATTCAAGGAAGAAAGCAAACATTTCTCCGCTAAGTTGGTCAAGCTAGAAGATGGCAAGGTTGGTACTGAAGTCAGATTTGCTGGTGAAAAGCAAGTTTACTCTGCCACCCAATTGGCTGCTATGTTCATTAACAAGGTCAAGTCTACCGTGATTGATGAA…
>FIM1_29_CDS
ATGCTATTGAGATTTCGGTCAAAGTTAGGAATTCATCGTGTTTCGTGCGAAGCAAACGATAGTTTTGGCAACGTTGTTGAGAAATGGGCAAAACAATTGTCAGTGCAGGTGGACTTGAACACTGTGAGTGTCAGTACACAACCAGGGGTTTCAAAGTTAGCAAGTGAGATTGCGCATCAGAGTGTAGCATCTTTAGGATTGAAGCATGGTGATATGCTCACTACTGTATTTGAAAGTACAGAAAGCCATCAAGAAGGCACAAGTGCTAACACTGGCTCTAAAGGAAATGGTGGAAGTGTGTCAATCAACAATAGAAATAACATTAAGCCTCAAATTAAAGAATCTGAACTCGATAAGGAGCTAGAGGGGGAAACTGGACTTATTCAGCGCCCAAGATCT…
>FIM1_30_CDS
ATGTCAAACAACGGTACGCATTTCAATGGTACTTTTTATGAAGAACAAGAGAAAATAGAAATAAAGGCAGTGAGTGTGTATACTCCATTGGTATATGTCTCTATTCTAGTCATATCTTTGATGATTTTTGCCTCAAAGTATAGAAAGAACCAAGTCAAGAAGCTCACAGAATTACCAAGTATATTTGATGAACATGAAGCGCGTGATTTGTACTACTCGATTCAGGAACTTTCTGAAACGGAGCAAATTCACCCTAAAGTCCTAAAAGCTGCATTATTAAACCGTGGTGCTGAAGCGGTGAGACGTACAATAAAGTTAAGAGAAGTTGCTGTTCAAATAGAGATTTTATACAAGAACGGGTCCGTTGATGATAAATATTGGCAACGGTATCAAAATGAG…
>FIM1_31_CDS
ATGGAATACCAAAAGTCTTCACAGTTCGACTATGTGCACAGCATAAATTCTGTGAATTCGCAGTTGCAAGATTTTAGCATGTCTTCATCAATTGGAAGCCCACATCCTATGAGTGGGTCGTCAACACCATTATCTGGCGTACCGCATCTTCATCGTTCCACATCTCTTATGGACACTTTAGGAATTCAAAGAACCCATTCGCCTTTTGAAAGTGCTGCTTCAATGAAATGGAGTTCAGGACCAAATTCTAACCCCACGATGAGCCATGGAATTCCTGTTGGTGGAAGTGCTGATATTGGGATACCGGCACCCCCAGGTCTCACATTGAATGCAAAACAGATTTCTTGGAAGTATCTAGATCAGACTCATCAAGTTCAGGGTCCCTTTGATTCGCAGTTG…
>FIM1_32_CDS
ATGAATATTGTACCAGATAACACATTCAAATCCAGTGTATCTACTGATAAGGCTGGTGAGCACAAGTCCAATGCCGTCCAAAGTTTACCAGATGTTTTCCGGGAACAAGTAGGTGCTCGCCCCATGAATACACAACTTAATGACAGACATCCTCTAGAATCGCGCATTAGCAACTGGGAAGAAACCCAACACAAGAGACAACTGGAGCAGTACAGACAGATTTTTGGGATTGCTGAGCCTATGAAGAGAGTCATGGAACTAAAACTTGTAGAAAACACCGATTTCAACCCATTGAACCACTCCGAACTACACAGGGATATTCTAATGAACAAAGAGACTTCTATAGACTGGGAAGATGTGTATCCTGCTGCGGATTTCACCAGCGGAATGATGGTGGGT…
>FIM1_33_CDS
ATGTTGCAATTCGTTAGCCAAATACTCCCCGCCTCTGGAGCAGTTAGTACGTCTTGTCAAATCTCTCCTAATGGGGAATATGTCGCTATTAGTTCAAATACGAACATCCTACTCTATGAGATTTCAACATCCAAACTGATTCATCTTACTACTACACACGTACAAGGTATCAATTGCATATGCTGGTCGCCGGATTCTAAATGTGTAGCTAGTGGTTCCGAGGATTTTAGTATTGAAATCACACATATATTCTACGGGAAGATACATAGGCTCATGGGACACACAGCGCCAGTCATCTCAGTCTGCTATAATAATAAAGGAAGCATACTTTGTTCATCATCGGTGGATGAAAGTATCAAGGAGTGGCATGTACTAAGTGGTACAGCTTTGAAAACTATG…
>FIM1_34_CDS
ATGATATATATCCATATTATTCAACTATTATCAAATTTCTTTATCCCAACTATTCGGCTCTTTTTCGCTTTTTCTCATAGAACAAAACGAAATAAAGCGATCTCCTTCTTACATATAATGTGGAAGTACAGCTGCATCTATAATAAAAATAAGCTCCTTGAGAGTTGTCAAGTGTATATAGACTGTACAACAACTCGTACCACTAATAATTTCACGATGCTAAAAATTAGACGTTTTAGCACTTTCAGCAACAGGTTAGGTCCTTTTCCACCTTTAAATTCAGTGAAAGATAAATTTATCTTCAAGTCATCATCGGAGACTAGTAGCATCAGCTCTATAATAGAGAATAAGCAAGAAAAAGGGAACGTGATCATTAACGGTTGGATTGACGCAAAGCCA…
>FIM1_35_CDS
ATGCTCAGCTCGAGCTCTGTTGTGGCAGACACCATTTCATCCATGATAATTATTGACTATGACGAAGATTCATTAACTGTTATAGGACTTCCCGAAGAAGACCTTTTCAGAGAATTCCCGGATTTAGATTTTACAGTAGACATTAATATAGAGGGGGAAACAACTGTAGAAGATGAAAGTAGTACGGAGTTTGACACAACTTCTCTATGGAGTAGCGCAGATTCAGATTTGACAAGAACGGCGGAAATTAGGCCACAGACCAGGGGTGAACTCAATCTAGATTCTGATAATGATTGGCATTTTGGTACGATACCCTCATATTCCCTTCCTTCTCCTAACATTCTCTCCTCAAATGAAATATTTAGGACCACTAGAGGAATACTTCCTAATCAAATCCAC…
>FIM1_36_CDS
ATGCTTCTCGCTTACACCGTCAGACCATCTAACTGGTCTTTTACCAGAAGAGCATACTCTGCTACTGCCAGAGCCTTCAACCAACAAAAAGGGCTTTTGCCATTGCCAATCAAGGAAACTGTCGATATGGCATATGATCTGCACTTGCCAGAAAGATCTGTAATTGGTAAAATGCCATACCACAGTCCAGAACCAATCATTTTCTATCACGGTTTGCTTGGTTCTAAGCGCAATTATAGACATGACTGTAAGAAGCTTGCTACCGCTTTGCAAACTCCAGTCTACACTGTCGATATCAGAAACCACGGATCTTCTGAACATGCTCTACCATTCGATTACAACACTTTAGTCAACGACCTAGTGCATTTCGCAGAGACACACTCATTGGGTAAGGTTAAC…
>FIM1_37_CDS
ATGTTCCGCTTAATTAGTAGAAGGTGTTATTCGGTGCACGGAGCGCCAGCAAAGGCATCAGCTTCTGCAGTACGCCAGCTCACTGTGAAAGATATTATAGACAAATATCACAATGGAAGTCCTATATCGATGGTCACTGCGTATGACTACATCACAGCAAGCTGGGCACAGAAAGCTAACGCAGACATGATCCTTGTAGGAGATTCCGTCGCGATGTGCTCTTTGGGGTACGAGTCCACGACCCAACTTTCGTTGGAGGAATTCAAGTACCACGTCGCATCGGTGTGCCGTGCTCCTGGAAACGCATTTGTTGTAGTAGATATGCCATTCGGGTCATTTGAGAAGTCTATACCATCGGGCATCGAAAACGCCTTTCAATTGCTACATTTAAATCCTCGA…
>FIM1_38_CDS
ATGTTTCGAGTTATCACTCCCAAAAGTCTACTGAAAAGACACTATACTAGTAAAACTACCAAACAAACTAGACGCATTGGACTCAAAACAGCATTGGCGCTTTTCGTACCTTATACCGGATATGCTATTTATGTATTCGGTAAGACTAACTATGAAATCACGAAAAGAGAAACAGAACTTGAAGATCCTGAAGATATTTCATTCGAATCCACTCTTTTCAAATATTCACCTTTGCAGATACTGGGTCGTTTTGAGAACCCTTTCAATGAATATAGGATTCAAACTGTGTACGAATTCTTCTTCAATAGACTCATTGAGGTCTTTCAGTTGAATAGGGGAGGTTTGCCACGAAGTAAGGAAAAAATGGACGAACTAATGCCCATTCATAAACCTTTTTGG…
>FIM1_39_CDS
ATGTCTTTCAGGAAAAGAGGTGAAATATTGAGTGATAAGAACGCACCAAAGAGACGAGAAGTTTCTCCTCGTCTTGGGCCTCAGAGAGATTTACCAGCAAGAGGCCCTCCAACGGGACCCCAAATTTCTATTCAAAGAAATGCGCCTCCACACCCACAAAGGATAGTGCCTAATACTAGAGGTATAGAAAGAGATATGATGGGTTTACGCATTGGCCGTTCGCCCAATGCAACATTGGAGGATAATTCTCCATTGCTTGACACGTCTCATCCAGGTATACGACCATCTCCAGCTACATCACAACAAACTACATCAACTGGATGTTCTGACTTGGATAAATTGATGGGACATATGGGCTTCCCTCTAGGGAATTCACTTCTAATCGAAGAGGAGTCTACA…
>FIM1_40_CDS
ATGGGGTTGAAAGTATTAGGGTTTAACCAAGATGCGACGTGTTTTTCAGTAATTTCTCCAAATAAAGGAGTGACTATATACAATTGTGATCCTTTTGGAAAATGTTTTGAGTTGGAAAAGTCAACTGGGAATGAAGGACAACTTGACTTCTTGGTGGAAATGTTATTCTCTACAAGCTTAATTGCTGTTGTGGATAAGACCATTGGAGCATCAAATAGAAAGAAATTGAAAATTGTGAATACGAAACGAAAAACCACTATATGTGAGCTCACATTTCCACACGAGATTGTAGATGTTATCATGAACAGAAAGATAATATGTGTGGTTCTGAACAGTGACCAGATATTCGTATATGACATATCATGTATGAAGTTGTTGCGCACAATTGACGTTCGTGGA…
>FIM1_41_CDS
ATGCTTTTGAGGACTTTAAACAGCGCGAAACGAGTTCCATTTCGCCGCTATCTAGCGTCATATAGTCCTAATACTCAAGTTGAAATAAAGACATTGGAGGATCTTGCGAAACTCAAATCATTGGATGATGTGGATCCAAAATTGATTAGCAAACTAATAAACCAGAAGACGAACGAATTGAATGTCAAAAATGAGCTTCAAATGCTAAAGAGGTTGCAACAGGAAGAACAAAAGACGCAAGAAACTCCACTCAAGAAATTTGTAAGACCGGCATGGTTGTTCCTTCTAATGGGTTCCATAGTGTACCTTTCTGGTCATTACTTGTGGTGGAAACTAGATTATGAAGAGAAGGAACTAGAGTACATTCATCAGGTTAAGGAATTAGAATCTGAACTTAAT…
>FIM1_42_CDS
ATGCCACCTCCACCACAAGTCTATGGCCAACAACAACAACCATCGAACTGGGAGAAGTTCAAGATGGGTTTGATGATGGGTACCACCGTCGGAGTCTGTACTGGTATTCTTTTCGGTGGTTTTGCAATCATTACACAAGGCCCTGGGCCTAACGGGGTCGTTAGAACTCTTGGTCAATATATCGCTGGTTCTGCCGCCACATTCGGTCTTTTCATGAGTATTGGTTCTATCATCAGAAGTGACGGCAGTGCTGAAAATGGCTTCAACGATTCATTCTATCACAACAAGATGACTGAATTACAGCAAAAGTCGAGGTTTGAAGTGTGGAAGGTCAAACAGGCCTACGGAATCTACAGAAATTGA
>FIM1_43_CDS
ATGTTCGGTGTGCAGAAATTTACAATTGTTTCAAAACCTAGTCATAGGCTAATAAGCAGGACATTTTACAGGGCTCTCACTACTAAGAATGATATATTGCAGATCCTTCGGGAAAGAGGCCTGATTCAACAAGTGTCACAACCTGAATCTGTTCTTACTCAGAAACTACTCAATGGTGATAAGATCAAGTTATATTGCGGTGCGGATCCCACTGCAAAATCATTGCATCTGGGCAACTTATTGCCTCTAATGATTCTTTTGAACTTTTACATTCGAGGACATGATGTAGTGTCTTTAATTGGGGGTGCCACGGGGAAAGTTGGTGATCCAAGTGGTAGAAAGACTGAGAGAGATGTGATTGAGGAGAATAAAAGGCAAGAGAACATCGAACGAATTGTT…
>FIM1_44_CDS
ATGGGTATTGGGACCCAAAATAACAAGCGTGTAGCATGTCTTGTATTTGTTGTCTTCAACCTTATTACAATTGCTGGATTAAGCTTTCTAGCATTGAATTGGAATAAACCTGATAACCTACTATATTGTTTTGTTATTTTATTGTTACCTGTTCCACTGTGGTTGTGGGCAGTTATTTCGTGGAGTGCATCCCAAATCTTCGCGTACGGTAAATAA
>FIM1_45_CDS
ATGTCAGACTTCCATGAGACGCTCTCAAATATATCCAAGAAATTCTTGGAGCTCTATCGTTCTAAAATCTTATCCCAATGGAAAGGAAGCGCATCTGATGGTGATAAACAACGATTCGTTGGACTTCTAAATCAAAATGATTTTGCCAGGCAACTTTATGGTCTTTATAAAACTTTGTGTTTCAGATATGAGAACGATGAGTGGTATTCAATAGTTCTTGACACATTAGATCTTGATCTGATTTATAATAATGTGGATAAGGCAATTGCTGAAAACAATGCGACAGACATTGAATACCAAGATTATTTGGTTAAAGAATTACTTAGATATTTTAAACAAGACTTTTTTACCTGGTGCAATAAACCTAAGTGTATTAGATGCGGAAATGACTCTAATATG…
>FIM1_46_CDS
ATGGTATTCTTATTTAATCCTGCCCACTGGGGTTATAACGGTACTATAACTCAGCATATTGGACAAGAAGGTACCGTTAAACTCCAAAAGAAGGATGGTACCGAGGAACAATTGCATGAATTGATTTCTAAGGAAGTTCCTAACTTGGCAGATGGAGCGAAATTCCAATTGCACCCAATGTTGTTCACAGGTATCTTGCAGACTATGTATTTGGCTGCAGGTGATTTCTCGAAGAAATTCAATGTCTTTTATGGGAGAGAGTTGTTTGAATTGTCTGACAGTGGTATCGCTAGTGTCGATTGGGTCCGGAATGATTGGAAGAAAGATTATGATTTTGATCCTGCTACTGGTTCATATAATAAGCAGAAACTTGCAGAAGATGGTGCGAAGACTCATCCA…
>FIM1_47_CDS
ATGTCACAACAGCAGACACCACATGACCTCACTAATGGCGATAACTCACAAAATGAGCATGAGTTGATTGAAGATCATCCTTTAGAAATTACATCAAACGAGCTACAGTCCAGTATTAGCCTTACAAATGGACAAATGAACAGATTGCTACAAAGTCACTCATCCCATCGCCGTGATAGATCTCGCGATCATATGTTCTTTTCGCATTTAACGCAACAATCATACTCCCTAAACAGAAATAGCTTATTAAACTCCATCAATACTGTCCGGCCTTTAATTAATGATTTGATTACCGAAAACAACCAACGTGCCATCTATATTCCCGAGAATCCAGATTCTCTAGAAGTTCTCCAGCTCAAAGTGAAGCTAGATGGCAAGGATAATATGGAATTAGACAAA…
>FIM1_48_CDS
ATGACAGAACCAAGTCCTGAGTCTGCATTGGCTATTGCCAAACTATTAAGGACTCATAAGGAATTGAAACAAAGACAAGGTCTTTTCGATTCGCGTTTAGTTGACTTTTTCCGTTATAAGCGATTCATCAGAGCTTTACAGAGTGATCAATACAAATCGAAATCGAATAAACAACCTAACTTATACCCACCGGTGAATAGTGATGAAGACGCGCGCAATATTTTCGTGTCCTTGATAAAAACCCAATTGGTGGTTCCCGCTGTTAAACTCCACTCTCACGAGTGTAAAGAGCATGGATTGAAACCAAACGCATCGCACCCCAACCTATTACTATCAGACAAAGCTACCCTACAGCCAGATGAATACTACGTCTGGTCATATAACCCTAAAACTATTTGG…
>FIM1_49_CDS
ATGCAACTCTCTTGGAAAGACATTCCTACTGTGCCTCCGGCCAACGATATGTTGGATATTGTGTTGAACAGGACACAAAGAAAGACACCAACTGTTATTAGACCTGGGTTCAAGATCACTCGTATCAGAGCTTTCTACATGAGAAAGGTGAAGTTCACCGGTGAAGGTTTTGTGGAGAAGTTTGAAGATATATTGAAAGGTTTCCCAAACATCAATGATGTGCATCCTTTCCACAGAGATTTGATGGACACTTTGTATGAAAAGAACCATTACAAGGTTTCTCTAGCTGCTGTCAGCCGTGCCAAGTCTTTAGTTGAACAAGTCGAAAGAGATTACACCAGATTATTGAAGTTTGGTCAATCCCTTTTCCAATGTAAGCAACTTAAGAGAGCTGCTTTG…
>FIM1_50_CDS
ATGGTCGTTAATCGGAGTAATAGTATCCTTTCAACAATAACAAATAACAGCAAAATCGTTAGAAAAATCGAACGAAAGATGGATGATTTACCATCTCCCCTTGTTTCAATAGGGAACACCCCAGTAGGAATGACTGAATCAAAACTAGAATCTTGCTCGATGTCAAGTGAGCTTAGCGAAGTTAAGGAAACTGAGTTTTGCAGCGTTGGTTCCGCAGAAGGGAGTAGTTCTTCAGATAACAAAAATATTCAACCTGAAAATCAGGCAGAGACAGTTGTTCTTCAAAATGACCCAATTGAAGAGTACACACCTCCCTACAGTGCTCTTTCAAAATTCCAGATTGGATCGATCCTACTAATTATAATATACATCGGATTTTTAGGGCCGGTAACAGGTAAT…
>FIM1_51_CDS
ATGTCGAAACATATTGTGGTAAGAGTTCTTCAATATTACCAAAAATGCTGGATTGATGGTTTCACTCCGTTTTGGTTTATAATGTGCATGGGCACGGGAATATCTGCTAATATTTTATACAAATTCCCATACAAAGGACAATGGATGATACGATGCTCTTACATATTCTTCGCCATCGCATGTATTTTATTCATTTCATTACAACTTATCTCGTGGATCCAATTTCTACAAAATGCCTTTAGTGGACCAAAGAGAAAGCTATACTATTGGAGGTGTTTCAGAAATATGAACAATAATGTTTTCTGGGGTACATATGCGATGGGCCTTCAAACGATAATTAACTATATTTTCGTTATTGCGACCTCAAATTCAGTAAAAGACACAGAACATGCAAAAAGA…
>FIM1_52_CDS
ATGTCTGTTAGGAATACAATCCATAGGATTATAATTAGAAGAAACATGTCAGCAGCAACGAATCATTACGATTATCTAGTTATTGGTGGTGGGTCCGGTGGTGTGGCTTCTTCCAGAAGAGCAGCCAAATACGGTGCTAAAACACTGTTAATTGAAGGGAAGGCCATGGGTGGTACATGTGTTAATAAAGGTTGTGTCCCTAAGAAGGTCATGTGGTATGCTTCTGATTTGGCTACAAGAATTACACATGCTCATTCTTACAACTTGTTCGAAGACTTGCCTTTAACCAAGGACAATTTGACCTTTAATTGGCCAGAATTTAAGAAGAAAAGGGATGCCTATATTCACAGATTGAATGGGATTTACGAAAGAAACTTGACTAAGGAAGGTGTTGACTTT…
>FIM1_53_CDS
ATGCAGTTGAACATCTCTTACCCAATTAACGGTACTCAAAAGTGCGTTGAAATCGATGATGAACACCGTGTCCGTGTTTTCTACGACAAGAGAATCGGTCAAGAAGTTGATGGTGAAGCCGTTGGTGATGAATTCAAGGGTTACGTCTTCAAGATTGCCGGTGGTAACGACAAGCAAGGTTTCCCAATGAAGCAAGGTGTCTTGTTGCCAACCAGAGTCAAGTTGTTGATGGCCAAGGGTACCTCTTGTTACAGACCAAGAAGAAACGGTGAAAGAAAGAGAAAGTCCGTCAGAGGTGCTATCGTCGGTCCAGATTTGGCTGTTTTGGCTTTGGTTATCGTCAAGAAGGGTGACCAAGAAATTGAAGGTGTCACCAACGAGACTGTTCCAAAGAGATTG…
>FIM1_54_CDS
ATGGGTAGACGTAAAATCAACATCGAGCCGATCACGCATGAAAGAAATCGGACAGTGACTTTCATCAAGCGTAAGGCTGGTTTGTTCAAAAAAGCGCATGAATTGGCAGTGTTATGTCAAGTAGACGTTGCAGTTATTATCTTGGGACACAACAACACATTTTATGAGTTTTCGTCTGTGGACACCAATGATTTGATCCGTCATTACCAAGGAGATGACTTGCCTCATGATATTAAGGGCCCTGGAGATTATGGGGACTACGTGAAAAAGGAGAGGGTGGTGCTTAATCCATCTAGAAAACGGAACACTGGCAGTAGGAATATGCCAGGACCGTCTTCTACCGATTCTTCCGCGATAATGGGGAGCGATATGAGACCTGCTAAGCGTCAGCTGAGGAAT…
>FIM1_55_CDS
ATGGTGAACACGTATTCTACCAACTTGCCTATTCCTCAGCCAGTTCCAAAATTGTCTAACAATGTGTTTGACCTATTTTCTCTCAAAGGGAAAGTGGCTGTCGTGACTGGTGCATCTTCAGGTATCGGTTATGCAGTTTCCGAAGCGTTTGCACAGGCAGGAGCTTCTCTTGCCTTGTGGTACAATTCCAACACGGAATTGGTCGAAAAAGCCAAGATCATGGCTGAAAAATACAATGTTAAGGTGATTACCTACAAGTGTCCAGTGACAGAGGAACCTAAGGTGAAGGAAACCGTAGAGCAAGTGGTGAAGGACTTTGGAAAGATTGACATTTTCATTGCTAACGCGGGCGTGGCATGGACCAAAGGGTCTCTAATCAATGCAACAGAACAAGGTGTA…
>FIM1_56_CDS
ATGTTCGGATTATTCGTGGACTATCCTCCTGCGCCAGATTCTGGATTTTGGGGCACTCCTACATCTACTATCGACTGGTGCGAAGAGAATTATGTGATATCTCCTTATGTGGCAGAATGGTCTAACACACTAACGAACAGTGGATTTATTCTGTTGGCACTATATCTGTACTATTCTGCTGGTAAGAATAAACTTGAAACCAGATTCAAACTGATTTGCGCTGGTTTTGGACTGGTAGGAATCGGGTCTTGGCTTTTTCACATGACCCTTCAATATGAATATCAGCTATTGGACGAGTTACCCATGGTTTATGCCACCTGTATTCCAGCGTGGAGTATATTTTGTGAGGAAATCGATGCTGCTACAACCAAAATCAAGTCTCCAACAAAACGGAAGCAG…
>FIM1_57_CDS
ATGTCAATCCCACCGTTATACACCAGTTCAGCTACAGATTATAGATCCGATACTTTCACAATCCCAACCCCTGACTTCTGGGATCTAGCAAAAGAAGCATCATTGGGTGACACTATTAATCTAGAAGATACTGACACGTGTTTACTCGAAGCCCAGATATCCAAGGAGATTCTTGGTGGTAAATTATTCAATGGTGAGTTATCTCGAGGTTTGTTCTGTATGTCTACAACAATGGCAAATCAACTCGCTATTCGTTCGCATTTGAACTTTGCTCCTCCATATTCTGTGTTATGTGATAAAAGAGCACACGTATATGTAGATGAATGTGCCGGAATTGCTGTGCTTTCACAAGCTCTTGTTATTCCTGCGATAGCAACCAACGATCACCATTTGACATTG…
>FIM1_58_CDS
ATGGGTCGTAAAGGTAAGGGTCCTAAAAACAACAAACAAAAGTTAGCTCCAGAGAAGGAACGATTTTTGCAATGTTGCTCCGATATTACGGTCGAATTGGTTAATTCTTTAACTGGCGGTGCCAGTAAGGAGGTTAACCTAAATGGTTTAATTACTAGATATTCTAAGAAGTATAAGTTGAAGCAGCAACCACGTTTGACAGATATAATCAACTCTATTCCTGACCAGCATAAAAAATATTTATTACCAAAGCTTAAGGCCAAACCGGTACGTACGGCCTCTGGTATTGCTGTGGTTGCTGTGATGTGCAAACCACATAGATGTCCTCATATTGCATACACAGGTAATATATGTGTGTACTGTCCTGGTGGGCCAGATTCTGATTTTGAGTATTCTACA…
>FIM1_59_CDS
ATGGTCACTGATGCTAAGAAGAGGAAAAATCAGAAAAAGAAGCTCAAAAATAAGCAGAAGAGAGCTTCTTTAGTAAGTGGTTCAACCTCTGATGAACCGATAACACAGGATAAGCCTCTTTCTCAATCAATTTCTGCACCAGAATCAGTCGAGAAAGCTCATTCCACAAGTCACGTGAGTAGTACAAGCATCGATAGCCAGTTGGATGAAGGATCAGAAGAGCTTTTGGACAACAAAGTATCGCATAATGAACATTCTGTATTGGTCGCTTCTAATCAGCTGCTAAAGGATGCGTCCTTTGAAGAGAATCCTATCGCTCATAAGAATATGATTCTACCTGAGGAACACATAGTTCCAGAGGTTCCAGAAACCACTGTAGAGAAGCTATCAGTTCCTCCG…
>FIM1_60_CDS
ATGTTTCCACTTAGAGGAGTAAGAACTGTGGGACTTTTAAGGCGTACCAATGGCCATCGTCTGTTTAGTAGCTCTATAAGGCTGCTTGATGCCGAAGGAGTTGTTAAGAAACCAGCCCCATTCAACCCTCGTCATATGGGTGTCGCAAATCAAGTTTACATTCCTCCTTCAAAAAAGAATATGCCAAACCCAATTACCTCTCCCGTTGCATTTTTCAATGTGATGATTAGAAAGATGTATACTTTAGGAATGAACACAATCCAAGTGGCCCTATTCAGATACCAATCAGGATATAAGCCTCAATTTCTATTGTGGAAAAATAAGGCCATTGAGACATATGTTCAAGTCAACAAAGCCTTCGCTAACCGTCAGTTGGAAGATATCAAACCGCATGTATCC…
>FIM1_61_CDS
ATGAAAACGGTTATAATTCCCTTAAGAATTAAGGATACAGAGAGTGTCAGTTGGGCAAAGGGGTTGGTAAGCTACTTGAAAAAATCTTACGGCTCTGGCCAATGGTCGGTGTTTTACGATGAAGAGAAGACAAAAGAAATTGATGCATGTAGAACTACAGCAAATTCTGATTTAGCACCGGAATCCCTTTTGGAACAGAATTATAAGTATGCCGCTATATTGGAACAAGTGTATTTGAGGTTAGGCTCGCATAGCGGAGCCTTACAAATAGACTTCATTTGGTATGAAGCGGAATATCATCCGGGACTTGCTGACAAAAAATACAAGCAGCGCACAGTTGTGTTTGAGAAGAGCTCAGTGATGTACAATATAGGTGTTTTACTCACACAAATTGCTAAG…
>FIM1_62_CDS
ATGTCTGATAACGAAGAGGCATTCAAAGACTCTGATGTCGAGGATGATGAGCTTCTACAAGACTGGACTAACGCTTCGAGGTTAATTGGAAATGGAAATAAACATTCAATACCTTTGCGTGGTGAAAAGGATTATGAACCTGATGGGACAACCGTTCAAGTATCAATGCTTTCCCAAGCGAAAAATGCTATGTTCAATGTACTTCGACAGCCTGATAGAGGAACCATTATCAAAAACCAAGTAAAAGCATTCTACGATATGGAAAACCACTATGCCGTTGTCAAACGCCCTAAGGGAACCTTTACAAATAGCATTGGAACACCAAATTCAGACGGATCTTTGACCTTGCAGTTTTATGAATTTGTGTATTTAGTAGAGCGAGGAACGGTGACTCCTATT…
>FIM1_63_CDS
ATGACACATTTGGATAACCTCAGAAAATATCCTAACTTCATTTTATTATGCACCTCCAATCTAAAGAATAATATTGATCCTGCATTTTTGGATCGGTTAGACGTATCTTTTTTCGTAGATTTCCCTTCTGTTGCGACTTGCTTCCAGATTCTAAAAAACCTTACAGATGAGATAATAGAGTCTAAAGTTGTTACTCCAGATGAAAACAAACCGCAAATAACCAAAATTATTGGCCAATTGGCTATCTACTCAAACAAAGTCAAAATAAGTGGTCGAAGTCTTTCCAAACTTCCATTCAGTTGTATATCAGAGAATTTTAGTACTTTTCCAGTCACATTAACTCAATATCTCATTGCCCTCTCAATTAGTTTAAGCAAATATCAGTCATCACAGTCGTGA
>FIM1_64_CDS
ATGAACAAGGTCGCTAGAACCCTCCTGAGTTTAGGTTTGTTACTTTCTGTGGTATCGGCAAGCACTTCATTGGAAAATGCTAAGCCTGATGAAGTTCAATCTGGAGCCGATGATCCTAAGGCTGCTTTTTTGATGTCGATTTCTATGATCTGCGTGTCTGAGATTGGAGATAAGACATTTCTAATAGCAGCATTGATGGCTATGCGTCATGAAAGGCTCCTAGTTTTCAGTGCTTCCACCGCATCGTTGGTTATTATGACAGTTCTTGGTGGTGTCATCGGTCGTACCTTTACAACGCTAATTCCAAAAACTTTGACTACCTTCTTGGCAGGTATTCTATTTTTGATTTTTGGATACAAATTGATTCTAGAAGGGCTTGAAATGCCTCGGAATGCAGGC…
>FIM1_65_CDS
ATGAATTCCTTATTAGAAGAAAGAAAGAATCTCTTAGAGCAATTACGGCAATACGATACCCAAGATAATCAAGTGAATGAAACAACTTTTAACAATAAAGTTACGAGACGATCTTTAGATGCTGCTGTACACGAGCAAAGTACGAGTTGGGAAAATGTGGGTGAGGAAAATGTGGGTGAAGAAAATTCAAGTGAAGCGAAACTCGAAAAAGATCTAGCGGAACTCAAAAAAAGAACGGACAATAACTTGAAACGAATGTTTCGCGAAAGGGTCCTTAGGGAAGTTGCTCAAGAAACCCAGGGTGCATGA
>FIM1_66_CDS
ATGTCATCGCAGGAATCACGGTTAGATAGACAAGTGATATTGTTGGAGACGGGGTCCACCCAAGTGGTACGGAATATGGCCGCAGACCAATTAGGTGATCTAGCTAAACAGCATCCTGAACAAACTCTTCCATTATTATCGCGCGTTTATCCATATTTACTGTCGAAAAACTGGGAAACAAGGGTTACTGCTGCGCGTGCGGTAGGAGGCATCGTGTCACACGCCCCTCTCTGGGACCCTAATGGTGAAGATGATGACCTAAGCGTTAAAAATGAGGAGAAGAACAGCAACACTAATATTAATAGTAATGATGATAGCAATTGTAATAATATTAATAGTAACATTAATGACGATGATGACGATAATAATAATGATGATGATATAACCAACAGCCATAAT…
>FIM1_67_CDS
ATGTCTGTGAACTCAAATCCGTACGCGCCATCCCCAAATGATGTGTTATCGAATGTCGGAAATTTCCAACTTATTGAATCAACTTTGAGAGAAGGTGAGCAGTTTGCCAATGCATTCTTTTCCACTGAAAAAAAGATTGAAATCGCAAAGGCTTTAGATGACTTCGGTGTTGACTATATCGAACTCACCTCACCAGTTGCCTCCGAACAGTCCAGAAAGGACTGCGAAGCTATTTGCAAACTTGGATTGAAGGCTAAAATTTTGACGCACATTCGTTGTCATATGGACGATGCAAGAGTGGCTGTAGAAACCGGCGTAGACGGTGTCGATGTAGTCATCGGCACTTCAAAATTCTTGAGAGAATATTCGCACGGTAAGGATATGAATTATATTGCAAAA…
>FIM1_68_CDS
ATGCCAAGAGCCCCAAGAACCTACTCTAAGACTTACTCTACCCCAAAGAGACCTTACGAATCTGCTCGTTTGGATGCCGAATTGAAGTTGGCTGGTGAATACGGTTTGAAGAACAAGAGAGAAATCTACAGAATTTCTTTCCAATTGTCTAAGATCAGAAGAGCTGCCAGAGACTTGTTGACCAGAGACGAAAAGGACCCAAAGAGATTGTTCGAAGGTAATGCTTTGATCAGAAGATTGGTGAGAATTGGTGTCTTGTCTGAAGACAAGAAGAAGTTGGATTATGTCTTGGCTTTGAAGATTGAAGATTTCTTGGAAAGAAGATTGCAAACCCAAGTCTACAAGTTGGGTTTGGCCAAGTCTGTCCACCACGCCAGAGTTTTGATTACCCAAAGACAC…
>FIM1_69_CDS
ATGGGTAAATCACACGGTTACAGATCTCGTACTCGTTACATGTTCCAACGTGACTTTAGAAAGCACGGTACCATCCCATTGTCTACCTACTTGAAGGTTTACAAGGTTGGTGACATCGTTGACATCAAGGCCAACGGTTCCATCCACAAGGGTATGCCACACAAGTTCTACCAAGGTAAGACCGGTGTTGTTTACAACGTTACCAAGTCCTCTGTCGGTGTTATCATCAACAAGATGGTCGGTAACAGATACTTGGAAAAGAGATTGAACTTGAGAGTTGAACACATCAAGCACTCTAAGTGTAGACAAGAATTTTTGGAAAGAGTTAAGGCTAACGCTGCCAAGAAGGCTGAAGCTAAGGCTCAAGGTGTCGCCGTTCAACTAAAAAGACAACCAGCT…
>FIM1_70_CDS
ATGAAAAAAGTAGATATCGAGAAACTAGAAACAGATGCAATTGAATCTGCTCCTTTTCTAGGTAGTGATGAGAATAATGCCAACCTGAAAAGTGCTGACCGTCTAAATTTACCAAATCCACCAGATGACAAACAACAGCCTGTTAAACCATGGGTCCATTTCGTAGCTGGTGGTATTGGTGGAATGGCTGGAGCGATTGTCACTTGTCCGTTTGATGTTGTCAAGACTAGGTTGCAAAGTGATGTCTTTCAGGCTCAGTACAAATCTGCAGCTGGTGTAAGCAAGGGCACTGGTGGAATTCATTTCATCTCTAGAAGTTTATTACATTTTAAGGAGACATTTGGTATTATTGGAAATGTCTACCGCCAAGAAGGGTTTAGGAGTCTTTTCAAAGGGTTA…
>FIM1_71_CDS
ATGTCAGACACTCCTTCGAACGCAGATCCACTTCAATCATCTGTTTCAGCAGATTTCAGCAATGTACCAACACAAGCTCTTGATGCACTACGAATGAAGTTATCGCAACTCACTGCTTCATTGGCCAAAATACGAGATGAAATGTCAAAAGCTGAACTTCCGCAATGGTACTCACTACAGGCACAATTGATGGTCACGCTTACGCAACTCTCATCTCTAACAAATACTCTCGATCATTATGAAGAAACTTTAGATTCGACAGTAGCATATCCATTGCCTTCTTTCCCCACAACAGCACATGAAGGTTTAATCACGACTTTGATGAGGAAAAAAAATATTCCTGAGGTAGATGAATGGATAAAAGATGCTAGAGAGACCAATGGAATTGATGTCGAAAAC…
>FIM1_72_CDS
ATGAACAAACATTCATTACACCAACAGGTATCACAGCTAAAACGTAAGACAATTGAAAATGAAGATCTAAGTGAAGTAGTTCAAGAGTCAGAGACTTTTGTTCGAAATAAGAAACCAGTTGGTGATGAACTTGGTAAAAAGAGCATATTCTATGATCCTGATTGGAATCCATCTGGGAAGGCACCTTTTGGATTAAAAAACATCCCATATAATCCCAGAACATTCCAACGAGAGACTAATTTAGCGCCAAGATTGGATGGATTTGAAGATATACCGTTACCAAAATCTCTTAACCAACCTAACCGCAAAAGAGAAGGTCAGAACAACGATCAAGACAAGAAGTCTTAG
>FIM1_73_CDS
ATGTTTCGTGCTTTGAGTTTGAAGGCTGCTTCCAGACCAGTTACTGTGGGCCTATGTGCTCGTCCAGCTCCAATTGCTGTTCGTTACATGTCCAGTCCAGCTCCACAAGACCCTAAATCCAAGGCTTCCTCTGTGTTGGATGCTTTACCAGGTAACACTCCATTGACCAAGACCGGTATCTTGGCCACCTCTACCGCAGCTGCTGTTTACGCCATTTCTAACCAATTATACGTTATGAACGCTGAAACTATCTTGCTTGCTACCTTCACCGGTGTTGTGTTGGCTGGTTGCAAGTACTTGGCTCCAGCTTACAACGAGTGGGCCGAAAGCAGAGTCAAGCAAGTTACCAACATCTTGAACTCCTCCAGAACCAAGCATGTGGATGCTGTCAAGGAAAGA…
>FIM1_74_CDS
ATGGGTGATAGAGAAATGAACGATCTTATAATTGAAGAGCCTCCTGAACTAGGGTCTAGTATATCTGAAGAAGTTCAAAATCGATACACCAATTGGAAGAAGAACACCAGATTACTATACGACTATTTGAACACAAACACATCGAAGTGGCCATCGCTAACATGTCAGTTCTTTCCAGATCTTGCAGTCTCTAATGATCAACAACGAATCTTATTATCCTCTTTTACTTCACAACAACTTCCTTCTGATGAATCGCTCTACATCAGTTCTATTTCAACTATGAATCATATCAAATGGAGTTCTATCAATAACTTCGATATGGATGAAATGGAATTTAAGATGGATAATTCAGTAAAACTGAAAGTAAGAGAAAAGAACTTGCAGGAAGAAGTACGAATA…
>FIM1_75_CDS
ATGGCTTCAGAAAACACATTTTCAGACTTTAAGTTGGCAACTGAGTTGTCCGCATGGAAACAATTGGAATCCTTGTACGAAAGCAAGGGTAAGAAGCTAAATGTCAAGGAAGAATTCTCTAAGGACAGTTCTCGTTTCGAGAAGTACTCTAAGACCTTTGTGAATTACGATGGTTCTAAGATTCTGTTCGATTTCTCTAAGAACTTGATTGACGATGAAATTGTCAAGACCTTGATCTCCCTAGCCAAGGAAGCCAAGGTTACCGAATTGAGAGACGCCATGTTCAAGGGTGAACACATCAACTTCACCGAAGACCGTGCTGTGTACCACGTTGCTTTGAGAAACAGATCCATGAAGCCAATGAGCGTTGACGGTGTTAACGTGGCTCCAGAAGTGGAC…
>FIM1_76_CDS
ATGGACCAGCACAGCAGTTACAGCAGGGATACGGGAACAAGTTTTGACCAATTCAGTAGACAGACAACTCAGAACGAAGCTCAGGTGGAGGAACAGAAAACTGTTCCACGCACTCTACCGCGAGAAACCATCTCGAGCGATGTACAAGCCACTCCGAAGGTCGACTACAAGGATAGAATATGGACCGATATCGATACCCTAGATGATGTGAAACGTATGGCTACTGAGGGACCCGTCAGTGTAGGATTTCCAGAGAATTTCGAAGAGGACATTACGCGCCTACGTCAGATGCACGCGGCTTTACTACAGACCAGCACCATCAACTCAACGGACACCGACGTAAGTCTTCAGGAGCAACAAGAACAAGTCGACGAAATTGTATCGACCATAGAAAAGTAC…
>FIM1_77_CDS
ATGGTAGTTCAGGAACAATGGAAACGACTATTGTGGCTAAAGCAACCGTTTCCAGACACATACACAGACCCAAACTTCCATAAACAATACAATGAGCTAATACTTGGGCAAGCATCAGTACGGCCCCATTCTTCATACAGATCCGTTTTACTTGATCTTTTCCAATTTTACCACACGATCATCAACGCGATGCTATTATACATCATATTTGCATGGTTTTATCACTATAAATACAACCCCATATTGATAGCTAGCTGTACGTCTCTAGTCTCATTAATCATTGGTAATCGAAGCGTACCGTGGAAGTCTAGCGTAATCATTATTTTTGCGATGTTGACTCTATCCCCCGTGTTGAAGTCGTTATCGAAGACAACTTCGTCAGATTCCATATGGACCCTA…
>FIM1_78_CDS
ATGTCTGCGAATGGTAAACAACAAGGCAGCAAGCAGACCAATACTGCTGGTGCTGGCAATTCAACCGCTAGTGGGAGTGGAACCGGAAATGCAAACTCCAGTGTAAATTCAAATGCAAATGGTGGGAATAGTACTTCAGGAAGCTCGAAACCAGGGTTTTCTGCATCTGATCTAAATAGGATTGTGTTGGAATATCTTAACAAGAAAGGTTATCATAGAACAGAGCAAATGCTTCGCGCAGAGTCATCCCGTACACTGACCCCTCCAAACAAACACTCGGCAGCGTTAAACACGATTCCTTCTTCTGCAGCTCCCACAGGAACGTTGGGAAATAGTGCCGCTGCCAAACCGGTGTCAAATCCATCTATGCCGTTAAAGAGAGACAACAATGGCCAATTG…
>FIM1_79_CDS
ATGGACAAAGACAATTTGAATATCAATTTGCAGGACTGGCTTAATGACCCGATGTTAGCGGCGCAGCTAAACCGTCCTCAGTCTGCCACGCCGACAATATACAACGGTATCGATGGTTCGAATACCAATGGGGCTGTGGTACAAACGCAACAACAATCGGACCAGCAGCAGCAACAGCAGCAGCAGCAGCAGCAGGAACAACAGCAACAGCAACAGCAACAGCAACAGCAACAGATTCAAATACAAGTCCAACAGCAACAACAGGAACAACAGAATAAGAATGCAGCAGGAAAATCTGTAGACCAAGCATCTACATCGGAGCTCTCTAGCTTTTTAATGAACTCGAGGCTCAACTTGGGAACTTTGATGAAGTTCGTCTGCATCGAATTCTTCAAGTGT…
>FIM1_80_CDS
ATGCCAGATGGTCACTTCACAGTCCCAAAAAATGCTAGTTTAAATCAGTCATTATTACTATTATACTCAATAGTACGCATCCAACTAGAAAATATTAAGGAAAGGGTATCAAATGGCACAACAACAAATGCCTCAGCCGAAAAAATACTTATTTCAGTTCTAAACTACCTTCGTGAGGGCTTAAAGACTATTGGAAAACATTTTAATATTGACAATTACAATGAACTCAAAAACACCGAAGTAATTTCCAAATATGATGACGTTAAAGGTTTGGACCGCGATATTAAAGATACATTAATGGGTTTACAAAGTAAGACATCTCAGAAGGGCTCCGATAAAGTTTGGATGTCTAGACTCAAACTAAATTTCAAAAGAAGCAACAAGAATTTTGAGCGAGAA…
>FIM1_81_CDS
ATGCAAAGAGTTGTATACTACAGTTCACGGGAATTGAATAACGGGAATAGTCAGTGGGTTTCTGATTGGCTACTAAAGAATAAAGGTACTTGTCGCCGTATAGGTTTTGGGTTAGCTGTAGCACTCGGGGTCTACATATTAGGACCTAGCATTGGGAATTGGATATTCGGAGACAGGTTTAAGAAGATGTTTGGTAGCAGTAGTAAGCGTAGCGATAAATTCACTACTGGGTTGATTAACAACCGGAACGATTGCTTTGCCAATTCGTCTGTGCAAGCTCTCTCATCTCTAGTGTTTTTGACCAAATATTTGAATGAGATTTTGAGGCAGACTCAGCATCTGACGACACTGCTGGATTCTAATGCGCAACAAAAGAGTTTGGAAGAAAACGAAAGAGAG…
>FIM1_82_CDS
ATGTTAAAGAACTTGAAGTTGAAGAAAGACGGTACGAAGCAGCGGTTGACTTCTGCGGACATTTCAAGTCCTACCCAGAGTACTGGAAAGGGCATTGACAGTATGAAACAAGTTCCGATTAGACAAGTATCTACTTCCTCTCAGATTTCAGCAGGCCACCCAAGCAGCAAGGGTAGAGATATTTCTTCTCCAGAAAAGGTTATAAAAGCTCTTTACAACTATCGTGCCCAATCGGTGGGTGAACTATCATTCAGCAAAGGCGATTTCTTCCATGTCCAAAGGGAAGAGAATGATTGGTACGAAGCATACAATCCAGTTGATAACAAAAGAGGAATGGTTCCAAAGAATTATTTCGAGACATTTGGAAGGACGAGGCCAAATTCCCACACATCGCCTTTG…
>FIM1_83_CDS
ATGTTGGGGTACCCTCTGGACGGTCAGAAGAACACTGTGACGATGACCCCGGGCTTTAAGATGAAGAGGCCTAGAAGTCCTGATCTAATAGGGATCGAAAACTACAAGAGACAGAGATTGATATATGACTTTGAGCACCTATCCTTGGGATCAAGAAGTAACGATGGAGTAAAAAAGCATAAACTTGACTCTGGGCTGAGCTCATTCAAAACTGTAGTTAGTAAACGGATGTGGGAGGCAGTAGAGCGGGAATTAAGTGGATCGAATAAAAATGATAAGCTATATGAGAAGATATTTGAACAACTGCGACAATATAGCATGCAAGTAATAAAATGGTATGATTGGCGTACTGTGATTAGAGACATGTGGACTAAGTGGTGTATATATAAAAACATCCCC…
>FIM1_84_CDS
ATGAATAACGAACAGTCCTCAGGGACAACAAACACCGAAATGAACGAGAGAGGGACCGAAAGAGTGCGCTCGATGGTATTTCATACACCTCCATACTCCAACCCGTCGTTTGATCCAAAACAGTCGATTAGTGAGTCGTATCGTGACGGGTTAAGTTCTGGTGTTTCTAACACCAGTGATGATAAAAGAAAACCTGCAATGGTGCGATCTGCATCCTCACCCGGAAGCCATACCAGCAGTAGCTGCAGTAGTGGCGATGATCTATCTCCTGTTTCCAGTATTCCAGATGAATTGATGAAACTTATCGATTTCTTCATCGACGATTTGAAACAACCAAAGTACTCAAAGCCGCTTACTATTATGCAACTATCGCAAATATTTCAACGGTTTTATGAACGT…
>FIM1_85_CDS
ATGGAATCTTTGGATCAGATCATCAAGGACAGTAGCCTACAGGCGCCAGCTCCTGTAGTTGCTCCATTTGAGTATTTGGTGAAAATGCAAGGTAAGAAGGTACGCACGCGTCTTCTTTATGAGTTTGCAAAACTATACGAGGTTCCAGCGGCTTCAGTAGACGCAGTAAGCGAGTTCATTGATGAGCTTCATACAGCTAGTTTATTGATCGACGATATCGAGGACAATGCTGAACTCAGACGTGGTAAAGTGGCAGCGCATAAGAAGTTTGGTATTTGGACCACTTTGAACAGTGCGCAATGTGCTGTATACATTGCTATATCGAAGTTATTGGGAAAGGAAAATCAAGCGTCTCTACCGTCCATTATAAACGAGGAATTAATTCGATTACATTTTGGC…
>FIM1_86_CDS
ATGGATCTTCTACCAGATTTACCACCGATTACAAAGTACTATCTATATGGTACAATAGCGATGGCTATCGCAAGGCATTATGATCTTTTAAGTATATATGACGTGTTATATTCGTGGGATCTAGTGTACCATAAAAAACAGTATTTGAGATTAGTCTATGCTTTATTTGATTTAGGGCTTTCGTCTACATCTATGCTTTTCACATTCACTGTTATTTCATCATTAAAGGAATGGGAACAGAGCGCGGTTTCGAAGAGGAGGTTCGCAATTCAGTTAATTGGAATGTACCTGGTTATAATTTCTATCAGCATTTACACGGAACTTCCTCATTCCGTAGGTGGCATTTTGGGGTTCAATATATGGTATTATGTGACTAAGAAAAGCAGAAATATCATACAT…
>FIM1_87_CDS
ATGCAGCTACGAAGAAGTACTCGTCTCCGCACTACTAATTCGGATAAAGACACAGACACAGATCATATATCAGACGATGAGTTAGTCCCAGCATTAATCCCAACTCTACCGGTGATGGATAAAAGGATTCGTGAAAACGTTAATTGTAATGATATTGGCAGTACTTCCGGTCCAAATCTTCATGTTAAAGAAGCACGCATCAAACAACCACTCCCGACTTCTGAGTGTCTACCGGATCCCAACATAGAAATTGATGAGAAATTTATACAAGAATTCGACACAGTCATACAACAGCAGACAAAGCTATTCTACAAGAATCTATCATCTCCTCAATATGTGAATTATAACTCCTTGGAGATCTTCAAATCTCCTGAAGATAAAACTAATTTGGAGAATATT…
>FIM1_88_CDS
ATGACTGAATCGGAAGAAACCCTTACCTGGAATCAAATTCAGGAATTAATCCAGTCGGGAGAACTATACAAGCTTGTACGTTCGCCAGAAGTGGCTGCCTCCTACCGAGAGTTCAGGGCAAAATTAGAATCCCAGGGTTGGAACTTGGTTTCTCACATATTGGAAACAAGGCTTCATTGGGAACAATCAGAGTTGCAACAGTTGAACACAGTAAAATATCCCACAGACGAAGATAAGGCAGACGCCATCTTTAGAGATAAAAGCACGCTCAAAATACTCAAAAATGACTTCCCATACAACTTCGAGTCTGACGTTTCGCACCTGCTGGTCTGGTCCAAAATCTACATACCCTTATACCTCCCTCTAGGCGATAACGTGCCAGACTTGGAGTACCACAAA…
>FIM1_89_CDS
ATGATTGCAAGCACGATATTTAGAAGACAAGCCTCAGGGTTCGCATCGCATAACGTTAAGACTAGCAAAGCATATCTGTCATACTTGACATTGGGATTCACGATTCCATTTGTCGTATCATACTACACAACATATTCGTCATGTGACCATGACGATTTAAAGGGAAGGTCTAATCCAAGATGGTATTTCGGTAGATTTCTATGA
>FIM1_90_CDS
ATGGCTTCTTCAGTTTTGCCCACGCTGGATCTGGGTATTGATTACGAACTAGCTCAGGAAAACATCAAGGATTTCCTAGTGCACTACAAGGAGGAAACAGCAACTTCTGGTGAAGAACAAGAAGATGGAAACGATAATAGTGACATTGGTCAAGGTCCAAAATATATGCAACAACTGCAAAACATTGCCAATCGGGAACAAGATTCTCTTTTTATCGAATTAGATGATATTTACCACTACCAAAGAACAAAGCAGTTCGAACAGGCACCTGACAATCAGGGACGGAACCTACTAAATCTACATTACATGGTGATGGAAAATACTAAGCGCTTTTCGGAGCTCTTTTGCAACTGTGTTGATGAACTTTTGCCTGCCCCAACTAAGGACATAGATTACGAG…
>FIM1_91_CDS
ATGGCCAAATACGAATGTACTGCAGAAGTGACTAGCTTTTTAACTGAACTTCCAAAATGTGAACACCATTTGCACTTGGAAGGTACGCTAGAACCTGAATTATTGTTCCCATTGGCCAAGCGTAATGGAATTGTTTTGCCTGATAACTTTCCTAAGGATGCAGAGGAGTTACAGAAGATTTACAGCAATTTTGCCGACTTGCAAGACTTTTTGAACTACTACTACATTGGATGCAACGTTCTAATTAGTGAGGACGATTTCTTTGAACTAGCCTGGAGCTACTTCAAGAGAGTTAGTTCTCAAGGTTTGAAACATGCAGAGGTCTTCTACGACCCTCAATCTCATACTTCTAGAGGCATCTCCCTGGAAACTGTTACTCGTGGTTTCCAGAGAGCCTGT…
>FIM1_92_CDS
ATGACCTATCCTGTGATATCCCTTAAACCAAGCTACAATCCTATTATTAGAGGGTGTCCTGGTTTGCCAGACACCCTTCCCAGAATCGAATGTGAGCTTAGAATTAGATCTAATGATGGAAAGCCCTTTTTTATCAGAAATATACAAACAAGTCTCAAAACTCTCGAGTGCTTGAATACGGGATTGGGATCATTCGCTTCTAAGCGGACAAAAATGGATATTGAAACGGTCCACCATAAGAGAAGTATGAAAATCTCGGACAAAAAACTTGTTGGATTGGATATTCCACTCACGATTGCCCTTCCAGACGACATCAAGGAAACGAATTACAATTCGAAAATCGGTCATTGCTATACAGTACTTGAATGTGATGTTTGGTATAGTACTAAAGACTCCAGT…
>FIM1_93_CDS
ATGTATCAACTACCTTCTCACCCACCCCAGTTAGAACAAGTAAGGCCACCAGAAACAGTAATTCTTAAGGGCAAACACATCAAGGAGCCGTTCCAGTACAATTCATCCATCACAACGAGAGGAAAACTATTCTCTGTTATCCATTCTATCATGATAAAGTTCAAGATATCGAAAGGCAAAGATTTTGAAGTATCATACCCAATTGATGTTTCTCCTTGGCCAAAAACCCACTTGAACCACCTGGAACAGCTTATATACCAAGAACGTGAAATTGCTAAGAATGCAAGAGCTTTCTACCAAAATTATGGTGGTATAAGACGGAATAAAAATGGACAGCTAGAATATCCACCACTTCCTTCGGTCATATACCTTCCCACGAAGGAATCCTTAACCCAGTTA…
>FIM1_94_CDS
ATGCAAGACTACAGGGCACCGGTAAATCATTATGGCAGTCAAAACAGCACAAGGCCCTTCAATCCAAAACTTCTAGAGGAATTTCAATTATTTGATATTAATACACAGGCTAGGGAGAGAGAAATCGTTGAAACCTTAGGGGAAATATATTCCATCATTATTACATTAGACCATGTGGAGAAGGCATATTTGAAGGATGATATAGGTAGCGATGAGTACACTGCTTTGGCAAATAAACTCATAAATCAATATAGAACTTATCTCAGTGATAAAGATGTTGAAGAGCGCTTTCACGATCTAGAAACTTTCAAAACAAAGTGGCAAATAACAGCCTCTAATGCAATTACAAGATTGGAAAGAGGAATACCGGTGACAGTAGAGCATGGTACGAGTGGCGAC…
>FIM1_95_CDS
ATGCTATCATTGGCAAGAGTATCACTTTTGCGTAGTGCGCGTATGGTACCTGCATACGCAGTAAAAAGGAGTACAGTGGTTCCTACCAGACTATTGCATAACAGCAGGGTTATATTACAAAAAGACGAAAAGAAGCAAACACCTAAATCAATCCTAGATGATGATATGCTTGCAAGAGCTGGTGTAGAGATAGAGGCTGACGAGTTAGCCAAGAAGGGGAAGCAAGGCCAAGAAGGGAAGAACGCAGAGTCAGAAGAAGCCGCTGCTGATGAAGAGCAAGCCAAAGAAGAAAAGGGTTCTGGTAAGAAGAGAAGAAGTAGAAAATCATCCACAGATATTAAGCGTGAACGTTACGCAAACTGGTTCTACATTCTCTCAGGGCTTGGTCTTGCAGGTGGT…
>FIM1_96_CDS
ATGTCTACAGGTAATATTCATATTCTAAACGCGGATTACTCGAGGTACGGGGTATCTGTGTACGATCAGTTGTATGGGCGGGGAGGGTCTGGTGGTGAAAAGGAGCCGGTTAGAAGTCATGAGCCTGACGGCTTCAAGAAAAGATATAAGTCTTTGATGCAGGGATCTGGACAGTGGAGGCACTGGAAGCAGAAGCAGAAGAGGGCCGGTCCCAAATCTGTTGTCAAGGCGAAGGCATTTCTTGGAAGGCTGCAAGGGGAGAAAAGGAGGCAAGAACCGCAAGTGCGGGAGACTGATTTTGCAGATATCAATTGTTTACCTGAGGAGATTATCTGCAGAATTATTGATAATTTAGGTGATCGGGAGGAGCAGTTACAGTGTTTGTATGTTTCATGGAAA…
>FIM1_97_CDS
ATGTCTTCATCACTAGCAGAGAAACTAAACGTCAAGATTGTTGAACAAAAGCCGGTCACTGTGACCTTGCCAAACGGTCTAACCTACGAACAACCAACCGGTTTGTTCATTAACAACCAATTCATCAGATCCCAGGATGGTAGCACTTTGAAGGTTGAGAACCCATCCACCGAAGAAATCATCGTTGAGGTGCAATCTGCCACCGCTCAAGATGTTGAGTATGCAGTTGAAAGCGCTGAAGCTGCTTTCAACTCCGAATGGTCTTCTATGGATCCAAGAAACCGTGCTGCATACTTGGTCAAGTTGGCTAACTTGATTGAGGAAAAGAAAGAATTGATTGCCTCCATCGAGTCCACCGATAACGGTAAAGCTTTGGCATTGGCCAGAGGTGATGTTGGT…
>FIM1_98_CDS
ATGGGTTTCTATCATTATCCAACGCCATTGTCAGGCATACCTACCGATAAAGTTGTAGAAAAGTACAATGGGAATAATCACAAGTTAAACGAACAAGTACTCTCAAATGCAAAAGACTTCCACAATGAGATAGTAGAATCACACCTAGATGTAGTTGAAGTACCTATAAAAGGTAAAAGTGTCCAGATTCAGACCTGTCACAATATAAGGAGTGAAGTACGAAATGAGAAATTCGTTCTTATGATCCATGGACTGGGTGGGAACTTGACACATTTCGAACCTCTAATAAGTAGGTTTAGCGAGGATAACACTCCTTTTATCACCTTGGATCTCCCGGGCTTTGGAGATTCGGGAAATCTAGATCGCTATGACATGAATGACGTTACAAGTGTAATATGT…
>FIM1_99_CDS
ATGGATTTAGAGAGTAAAGGTTCTTTTTTGCCTGTTTTTGCAACTCTAAGAGGCATATTAGCATTGATGTTTAGTCTGTTTATTGCCGGATGGAAGTACCTGCAGAATCACAACAAGACCCAGATGGAGAGTAAAAAGCTTTTCATCTCACTCTGTTGCCAGACAATGAGTGAGAATGCCAACTTGACTATTTTCAAGTACGTGGTGAATCCTGTATTGCGAGTAGTGTGTCTTGGTCTAGCTAAACGACACGGAATGACGAAATATGACTCTGATGAAGGGAAGGGCTACTGGGTAAGACAAGCTCAGAATCAAGATTCGCAGCCGGATAAGCAAACACGGAAGTTGCTTCTATACGTCCATGGAGGCGGGTTTGTATGTGATTTATTGCCAACGAGC…
>FIM1_100_CDS
ATGCAACCGAAAAAGAAGCTCTTGCCCAAGTCCGCATTTCTTGTGAAGAAATATGAACGTCATTTCAGGATTTTATTCATTGCTTTCATCACGGTCCTATGTTTCGTGTTCTTTACACGGTCCGGGCCTGTACCCGCAGAGAACTCAGCAAACCTAGGGACTCCAAGTGCAGTAAATAATGCTAAGACGCCAGCTGAGCAGGCAAAAACTGCACCACCACCACCACCTGTTTCTGGTGGTAGTGCGGCCACGAGTAAGAAGCAATTGTTAATGCCATTTGCCGATAAACAGCAAGGCATTGTGTATCCAGAGGACGATGGTGTTAGAGAGAAGGCCACAATGGTGACTCTAGCTAGAAACAGCGATTTGTGGAATCTTGTAACATCTGTCAGACACGTT…
>FIM1_101_CDS
ATGAGTTCAGTTGGTGTTTCGGTACATCCGTCACACGTGTCTTGGAACCGGGTTTCTGATAGCGGTAGTTGTGTTCCGAGCGACAACAAGAAGGAGGCCCAAATGAAAAGGGTGAATCACGTGAAATCGCTTTCCTCGGATACATCTTCAGAGAATACAGAGGACATCTCGTTAATGGACTCGAACACGAACTCGAATGGTGCTAGCGGAACGGATAACTCGTCGACGATGAACTCGAGTTCTGTCGCAGATTTGTCCGCTACCACGGCAAAGCTTGGCAAGAATTTTTCGAATGAGGCGGATGTGTCTTCGAGTATAGCCAAGAGTGCAAGCACTAATGAAAGTTCCACCATGGTTGAAGGTGGCGGAAACGGCAATGGATGTGGTTACACTGGTGTT…
>FIM1_102_CDS
ATGTCAGGCCATTTCACAAGTAAAGAGACGCAAGAGAATGGATACGTACGATCGTTGTATTATTTCTGTTTAGCGATCATCCTTATCACAGCTTTAAGTGCACTTTTATTAAGAAACGATTTTAATGGATCGTTAATACAATGGTTTACTGATTCTTCACAAAGGCATGATGAAGTGCTGCGTCCAATATTCAGCTCGTTAGAATTTGATCCTGGTGATATAAATCCACTGCATCCAATTCGTGCCACCATTATTGTAATATCTTTTCTGATCATCGGATTTGCACTTCTTCATTAA
>FIM1_103_CDS
ATGTCTTCTAAACGTACTTTAAAAGAAATTTTGGACTCCGAATATGTGGAGGATAGCGATGAAGAGAATCTTAAACCAGAGGTTGGTAGCGAGGATGAGTTAGAAGAATCAAAAGAAACGGAATTAAATCCTGATTACTGTAGTGAATGTCAGGATATGAAGATTGAAATCATTTGCAGCGATTGTGATGAGCAATTTTGTGTAACTTGTTTCGGCATGCTACATCGTGGAGGGAAGAGGAAGAAGCATGAGTATATCAAAGTTAATGAGGATAAAACCGAAAACAAGGAATCAAACGATTCAAAACCTACTACAGAAGTAGAGCAACAGAAGTTACAAGATGAAATCAACAGCTCAAGGGAATCTAGTGTAGCAAATGATGTTGAAGAAAAGAAAATT…
>FIM1_104_CDS
ATGAAGAACAAGAAAGCCGAATCAGCCAACGGCCCCAATCCCATCGTGATGGATTCAAGTGAAGAGGTACTATATAATCAACCCGTGGTTATTGACAATGGATCTGGGCTAATTAAAGCTGGTTTCGGTGGTGAAGACAAGCCAAAATGTTACGAATACTCACTTATCGGTAAACCAAAATATAGCAAGGTTATGGCTGGGCGCTTGGATAGCGAAAGGTTTGTTGGAAACGAAGCTCAAGAGAACCGTGGATTACTAAAGCTGCGCCGTCCTTTGGAGCATGGTGTTGTCACTGATTGGAATGGGCTAGAGGAGTTGTGGTCTTACGTATTCGAAAAAGGTTTACAATTGAAGAGTTTACAAGATCATCCAGTATTGGTAACGGAAGCGCCACTAAAT…
>FIM1_105_CDS
ATGAGCTCCACCCAACCATTTCCTAATGTCCATTTGTTGGCACAAAGCAAGCAATTGCTAGGCTTGTACACTATTATCAGAGATAAGGAAACCAAGAGATCAGACTTCATCTTCTACTCTGATAGAATTATCAGATTATTAGTCGAAGAAGGTTTGAACCACTTGCCAGTTACACCAAAGACCATCACTACAGACACCAAGCAAAAATTCGAGGGTGTTTCCTTCTTGGGTAAGATTTGCGGTGTGTCTATCGTTAGAGCTGGTGAATCTATGGAACAAGGTTTAAGAGATTGTTGCAGATCCGTCCGTATCGGTAAGATTTTGATTCAAAGAGATGAAGAAACCGCCCTGCCAAAGTTGTTCTACGAAAAATTGCCAGATGACATTGCTGACAGATAC…
>FIM1_107_CDS
ATGTCACTCGCAACAGTAGATATAACTAGTGATTTGATTAACACACAAACAAATGTTAAACCAAATACAACATGGTCCCATTTTGGAAAGTTATTGAGCGAGTTAACTGGTGTTGAAGTTGATGACATGAAACTAGTTATTAACGGCGACACTGCCAATTCCAAGTACATGCATGAACTTAAGGACCAAATAGTAGAGGGAGTAAACTCTATTCGGATAATTGACACCAATGAAAATAGTGTCGCGAACCAGTTGAAGCATGACATGACCCAGGGAGATGTTGAGGGCGTCATGTTTCAATTCACTAAAGAAGATTATGAAAACAGGAAAGATTCAGTGTTACAATGGAAGAAAGAAAACAAGTTAGGAAAGTTCGATCCAGAGTACCGTAAAAAGATG…
>FIM1_108_CDS
ATGGATCAACTAAATGGTAAGGAACAACAAGAGTTCCAAAGAATTGTGGAACAAAAGCAAATGAAGGACTTCATGCGTCTATACTCCAACTTGGTTGAAAGATGTTTCAGTGACTGTGTCAACGACTTTACCTCTGCTAAGCTAACTTCCAAGGAGCAAAGCTGCATAATGAAATGCTCAGAAAAGTTCTTGAAACATAGTGAACGTGTTGGACAACGTTTCCAAGAGCAAAACGCTGCTTTGAACCAAAGCATGGGTCGTTAA
>FIM1_109_CDS
ATGTCGACTAAGAGTTACTCGGAAAGAGCAGCTGCTCATAGAAGTCCAGTTGCTGCCAAGCTTTTAAACTTGATGGAAGAGAAGAAGTCAAACTTATGTGCTTCTCTTGATGTTCGTAAAACAGCAGAGTTGTTAAGATTAGTTGAGGTTTTGGGTCCATATATCTGTCTATTGAAGACACATGTAGATATCTTGGAGGATTTCAGCTTTGAGAATACCATTGTGCCGTTGAAGCAATTAGCAGAGAAACACAAGTTTTTGATATTTGAAGACAGGAAGTTTGCCGACATTGGGAACACTGTTAAATTACAATACACGTCTGGTGTATACCGTATCGCCGAATGGTCTGATATCACCAATGCACACGGTGTGACTGGTGCGGGCATTGTTGCTGGTTTG…
>FIM1_110_CDS
ATGAGCTCAGAAGACCAAGATGCTCTAAAAGTAAAGCAGAATGGTCTTTCCAATCAGAATTCGTCACTTGTTGGTGCTTTAACTGCTGGTGGAAGATCTATGGTTTATCAGATGACTTCATTCTATATGAGAACTCCATTAAAACTGTTTCGACCGGCCAGATTTGACTATACGCATTATATTCGAGTACTGTTGACTGGGAGTGATGATACAAATAAGGATTCTAAGGTACGACGTTCAAAATATAAGTTTTGGAGTCCCAAATATACATACTACTTCGAAAATTCCTCCATTGGAATAGTTACTAAGGCACTAAATAAGTATGGGTGGAAAGTTATTCCTGATAGAATATTGCCTCCTTTGGTGGCAAATTCCCTTGCTGGGGTAGTTCTTTATACC…
>FIM1_111_CDS
ATGTATTGGCGAAATATGCCTCATGATAATGTTGCAGTAGATGCTGTTACAATTGTTATCAAGGAGTGTATATCTTTGTCAACCTCTATGAGAAAGTATGCAAAGTACTCAGTTCAATCTGGAGTTGCAGCGTTGCTTGGAGGTGGTAGCGATATTTTCATTAATCAAGATGCATCCCTTGCTGGAGCATTTAACAATTTAGCAATTAATAAGACTAAAGATCCATTACTTTCCGGGTTGATCCAATTACGATTGATGCTTAATCATAAGGACAACTTAGACGATATTGATGCTCTTACTGTCCTACAACCATTTCTTCTGGTAATTAGTACATCATCAACATCTGGGTACATTACTTCTTTGGCATTGGACTCCGTTCAGAAGTTTTTCGCCTTCAAT…
>FIM1_112_CDS
ATGAATAAAGTTTATCTTGACATTACCATTGGCGAAGAGAAAATCGGGAGGATCATATGTCAGTTATTCACTGACGAGGCACCCAAGTCATGCGAAAACTTCTTACATTTGTGCAAGGGAGACATCTCAGTTGGTGATAAAGTACTCACATTGAAGGGAAATCATTTCCACAGAGTCATAAAGAACTTTATGATTCAAGCTGGAGACTTGATTTATGGGTCTACCGAACCTATCAACAGGGAAGAAATTGGTAAAGGTGGATGTTCTATATATACAACTGAAGAAGAACTCAAAAATAGCGACCAACAACAGATACAGTGCTTCGGTAACTTTGGGGATGAAAATCTTGGTGAATTTAACGAAAGCTTTATATTGGCCATGGCTAATACTGGCTCGAAA…
>FIM1_113_CDS
ATGAGTTTGAATTTTTTACCAGGTGTACCTAATAAGACACCACAAGCTGTATGCCAGCGATCATGGAATAACAATACAATTCTTGCATACTGCTCGGGAAATAACTTAATATTGTTATCGAATCGCTCCGAACGACTTCAAACAATTTATCTTCCTTCAGACTGTCTTGCTGTTGATGTCAACCCAGCTAACGGTCTTATAGCGGTTGCTGTTTCAAATGAAGTTTTTATCTATAAACCATTGCATCAAATAATGAAAAACCCTAAATGGGTATTTTGCACCAAATTGTATCATGATAGCTCGCAAATAAATTCATTACAGTGGGGAATGGGAAACGAATTGGTTATGGGTTCTGACTACCTATCATTTTGGGATATCAAAGACGTATTTGGTGAATAT…
>FIM1_114_CDS
ATGGGTGCAAGTTGTCAGGATCAAAGAAAAGCTGTTGCCATTTGCCTTCAAAGATCCCCATGTGTTCTTATTGAAAGGCATACTCCACAGGAATGCATAGAGAATCCTAAACTAAGTAAGGATCTTCCTGAGTTATGCATGGCTCAAATGAAGGCATTTTTAGATTGCAAACGTGGTATTGTTGATATGACTAAAAGGTTCAGAGGTAATGGTGCATTATCAACAGGGAAATACGATGAACAATACGAGAAATTATCCACTGGGAATTTTAACGCAAGAGAGGAGTACGAAAAATTGAAGCTTTTGGACAGCGCCAGTAAGAACTAG
>FIM1_115_CDS
ATGAATGAAAATGACAATGAATTGAATAGCCTCGGGGTTCAGATGATGTCACAGGCATCTTTAGAACAAAAGATCGAGAATAATGCTAACAGTTTGATTAGCAAGCAGACTTTGGAACAAGAGGAGAAATTATTAGAGAGATATATCAACAAACGTGATGTCATACGGCAGAAGAGAGACAGCTTATTTAGAAAGCGGAAAAGTGCTAGCAGAATCAGTGTACGTGCTAAGTTGAAAACGCAAATAGATGAGATAGATAACTATGAACTAAAACCTTTGGAAGAAGATATTGCAGAAATCAAGGGCAGGATAAAGGCCTTGAAGGAGGTCGATGGTGAACCTACAGCACAAAATGGATCTGATCAGAGGCAACCTGGAGAATCTGAAAAAGACTTTTTG…
>FIM1_116_CDS
ATGTCTTCATCTGATAACAGTGGGTCATATCAGGGCAATAAGAATATCATTCTCTGCTTTGATGGTACAGACAATACGTTTGGACCAAATCCATTCAGTAATGTTTTGAAGATTTATCGAATGCTTGATAGTTCGAACTCAGAAAGGCAAATTTGCTATTACCAGCCGGGAATCGGTTCTTCATTAGAATATGATTCAAATGTGACGTTCAATGGATTGTTTAGCTGGAAAAGATTAAAAATGACATTGGATTCTGCGATTGCGTATAGTTTGGACCATCATATTGTTAGTGCTTATACTTATTTGATGCATCACTATGAACCGGGTGATAAAATCATCATGTTTGGATTCAGTAGGGGAGCTTTCACAGCTAGAATTTTAACGGGAATGCTTGAGATG…
>FIM1_117_CDS
ATGTTGGGTTTGAGAAACGGTGTCAAGGCTAGTTTGAAGTCTGTCGCTCCAGCTAGATTGTTGTCTACTTCTTCAGTTGCTGCTAAGTCTACTTACAGAACTCCGGACTTTGGGGATTACATTAAGGAAAACAATGACGCTGACAAGAGCCGTAACTATGCATACTTCATGGTTGGTTCTCTAGGTTTGTTGTCTTCTGCTGGTGCCAAGTCTACCGTTGAAACTTTCATTTCCTCCATGTCTGCTTCTGCTGATGTTTTGGCCATGGCCAAGGTGGAAGTCAACTTGGCTGCTATTCCAGAAGGTAAGAACGTTGTCGTTAAATGGCAAGGTAAGCCAGTCTTCATCAGACACAGAACTGCACACGAAATCCAAGAAGCCAACCAAGTTGAAATCAAC…
>FIM1_118_CDS
ATGGTGAAATTCAATCCTTTGCAAATAGTAGGGAGAGAAAAGATAAAAATCCGCTATCAGAGCTCTGATAATTTGATTTGCGAGGATACTCCCCAATTTATTGAGACTCGATGCAAATGTTGCGGGACATTATTGCGCCATCCACTTAACGAGTATAAATTCAAATGCACTATATGCGAGGTCACTATTATATTAAAATCCAAGTCGAATCCAAGCTCCAACTCCAACTCACCTGGCGGCTTAAGCGGAGGGAGGAGACCTAACCCTTCTTTTATAGAGTTTTCTGATCTTGTTAAACACTGCCGGGAGCTTTATGAACGTGATTATAGCAACACTAATGTATCATCCCAACAACGATTTCAGTACTTCATTCCGGTTGAAAAGTATATCAGTGAGAAT…
>FIM1_119_CDS
ATGTCTGCTCCAAACCCAAAAGCTTTCCCTCTAGCCGATGCTGCTTTGTCTCAACAAATCTTGGATGTTGTCCAACAAGCTTCCAACATGAGACAATTGAAGAAGGGTGCCAACGAAGCCACCAAGACTTTGAACCGTGGTATCTCTGAATTCATCATCATGGCTGCTGACTGTGAGCCTATTGAAATTCTATTGCACTTGCCATTGTTGTGTGAAGACAAGAACGTTCCATACGTTTTCGTTCCATCCAGAACCGCTTTGGGTAGAGCTTGTGGTGTTTCTAGACCAGTTATCGCTGCTTCCATCACCACCAACGATGCTTCTGCTATCAAGAGTCAAATCTATGCCGTCAAGGACAAGATCGAAACTTTGTTAATCTAA
>FIM1_120_CDS
ATGGCATATGAATTGGGGAGTAATGAGGAGCAGGCTCCAGAAAATATACCCGAAGTTGCGAATTTCGATAAATTCACATCAGTAGACTGGATTGACGAAGAACGACATGCATTGATCAAGAAAGCTTTACCTTTGCGCGATGAATTTGAGATCCCGACGTCCAGGTGGCACAGATATAAGCACTGGATATGGAGTAAAGGTAGTAGTTTTATTACGTTAACTGCGATTGGTCTCTTAATAGGTGGAATTGCAGGCTTTTTGCAGATATTTACCGAACTATTAGTGAATTGGAAGTCAGGCCATTGTGCTCGTAACTGGTTATTGAATAAGACTTTCTGTTGTCCTAAGGAATCTTTAGAGAAGAGGGGACTTCTTTTTGGAGCGTTTAATACTGCCAGC…
>FIM1_121_CDS
ATGGTGCCGTTGAATAGTGCAGAAAGTCTCACAAGATTTTTAAGATCCAAAGACATTAGCACGCAAGAAATATACGATATTTCAGTTTCGTTGTTGGAAGGGAAGTATGATATATATTTCCCACAGGGTCATATATTCATACTAGAACTAATTATTGATAGGTGGAACGATTCCAAAAACACGAAGTTTAGAGAAGACACTAATATATGGGAAGCATGGAGACTTTTATGGCCCACAGTTAAATCTGATGATCATAAAAAGAAACTATTGAAGAATCTTCGAATCGTACAGTTAATCAACCAAACTTTTAATGAGATGAATTATGGGGATTCTAAACTATGCGCACTTGTTTATGAAATGTTGAAGAGTGCTAATGCTTGCATGATTACTGCAGTTTCA…
>FIM1_122_CDS
ATGACCAATGATGAGTATAACAATACTCAGGACCTCTTAATGGATGTCGATGGTCTAGACTTTCTAGACCAAGAGGGAGACAGCACTGACTCAGTGGATTTAACGATTTCCATGGATCCAGTTAGCAATGCTCCTATGGTGAGCTTTCCTAATGAACAACCAACTGGTAAAGCTTTGAAGTTCAAGTTTAGCAATGTTTCCTCTCGCAGTCTTGCGTTTGACGATGTACAAAGCAACAATAAACTTTTTCCAGTGAAGCTATTAAACTTGGATGAATCAAAAGAGTTTGCTCAATATGTTTCTAAATTGTTTGAACTATATCAAGGTTTAGGCGAACACCGCAAAAATGATGTACCGACCATTGGGTTGATTAAACAGACTTCCAGACAAGAACATCTT…
>FIM1_123_CDS
ATGAGTGATTTGTGTCCAGTTTATGCTCCATTCTTCGGTGCCATTGGTTGTGCCGCAGCTATTATCTTCACCTCTTTCGGTGCTGCTTACGGTACTGCCAAGTCTGGTGTTGGTATTTGCGCCACCTGTGTCTTGAGACCTGACCTATTGTTCAAGAATATCGTTCCAGTTATTATGGCTGGTATCATTGCTATTTATGGTTTAGTCGTCTCTGTTTTGGTGTGTTACTCTTTAGGCCAAAAACAAGCTTTATACACTGGGTTTATCCAACTAGGTGCTGGTTTGTCTGTTGGGTTAAGTGGTCTAGCTGCTGGTTTCGCCATTGGTATTGTCGGTGATGCTGGTGTTAGAGGTACTGCTCAGCAACCAAGATTGTTTGTTGGTATGATTTTGATCTTG…
>FIM1_124_CDS
ATGGTTTCCGCTATACAGAATTACATCTCGCAAAAACTCATCAATGATAACAAGCCTGTGACCTTTTTGGATCTATGCGACGAATTCTCCATCAATGCCAATAAGGCAAAAAATGAGATGGTGCACTATTACAGCACTACAAGACACGAGTCCATACAGTGTATTGTAATATGCGTCCTTAAACAGAATATGATAAAGATGATTACAGATCCGGAAAACCTTCCAGAATCTGAAAATATTAAGGACTTCTTCATTTATGCATTCAACCCACTAGAAACAATCGACTTGGTGAACAAAGAGCGCACTTACGTCTCTATCAAAAACCCTTTCAAACTAACTTATCCTGATGGTACCAGACCCAAAACAAGTGATGCTATTCCTACCGTTATTAGCATACCG…
>FIM1_125_CDS
ATGACTGTAAAGAGCTTTATCAAAAGCTCCCAGGAAGACAACTCTATTCCTCAAGATCCCCCAGTGCAGAATTATCCTCCTGGCGTCAATTATCTTTCGCTATTCAGCCAAAAGGGAAAATTGACCGTCATAACTGGTGGCGCAGGTGCTATCGGTGGTGCATTGTGCGAGGGTTTCGCCTCATGTGGGTCTGATGTTGTGATTCTTGACACGAAGTTCCAACCAGAACTTTCCCAACACTTGGAGAAAACGTATGGGATTCAGTCCAAATCGTTCCAAGTGGATATCACCAACATTGAAGATGTCATGCTTGTGTTTGAAAAGATCTTAGAAGAGTTCCCCGGCCGCGAGTTGAACACTTTTATTGCTAATGCCGGAATTGCGTGGACCAACGGGTCC…
>FIM1_126_CDS
ATGCCGAGGATCTTAGCTTGCCAGTCACATGTTGTACATGGATATGTAGGCAATAAGGCAGCCACATTCCCGCTACAATGTGTTGGATGGGATGTGGACTGTGTTAACAGTGTACAGTTTTCAAACCATACTGGATATGGAATTGGAAGGGTGTTTGGGTCGAGGGCCAATGCCGAACAATTGGAGCAGGTATTCGAAGGTGTCATGAAACTCTCAGATGATTACAATGCGTTGCTGTCCGGGTATATGCCCAATAGCAGCACTTTGACATGTATGGCAAGATTTTACGAGCAGCTTAAAAAGAGGGACAGGAATTTGCTATGGTTGCTAGATCCAGTCATGGGTGATGAAGGCGAGTTATACGTTGATAAAGACGTGATACCGGAATACAAGGCGGTT…
>FIM1_127_CDS
ATGGGTTTACAAGTGTCTCCTTTGACTAAAATTATCTGCCTAAGTGGTGTATTGGCATTAGGGTTTTTATTAATCATATTGAGTTGTGCTCTTTTCCATAACTATTACCCATTGTTCGATGTGTTGGTATTCCTACTTGCACCACTGCCTAACGCTTTGTTCGGGAGGAGCGATGGGTTCTCTTCCCATGGCGAGTTCTTGAACGAATCTGGAAGAAACGGTGAAGACTTTGGACATTTCATGACCGGAATACTAGTTTCTAGCGGTGTACTACTACCAGTGGTGTTTCACCACGCAAGGTTGATAAATTACGAAAGTGCACTAATGACACTATCAGGTGGTCTTATTATATATCTGTGCATTGTTGTCTTCACATGGTTTTTCAATGGTTCATTGGAG…
>FIM1_128_CDS
ATGATTGCTGCCAAGAGAGTTTTGCACCGTAGCGTTGGTGCTGCCAGACGTTTGCAGTCTACCAAGGTCCAAGGATCTGTGATTGGTATCGATTTGGGTACCACCAACTCAGCTGTTGCTGTTATGGAAGGTAAGGTTCCAAAGATTATTGAGAATGCTGAAGGTGCTAGAACCACTCCATCTGTTGTTGCTTTCACCAAGGACGGTGAACGTTTGGTTGGTATTCCAGCCAAGCGTCAAGCTGTTGTGAACCCAGAAAACACCTTGTTTGCCACCAAGAGATTGATTGGTCGTAGATTCGAGGATGCTGAAGTGCAAAGAGACATCAAGCAAGTTCCATACAAGATTGTCAAGCACTCTAACGGTGACGCTTGGTTGGAAGCCAGAGGCCAAACTTAC…
>FIM1_129_CDS
ATGAATGCATACAAGTACACGCCGCCGGTGATTGATCTGGATAAGGTGCGTAACGAGACGGACCTGCTGCCTCTCATGAAGCAGATCTTGCTAATGCACGATAGCTTCCTGCTGCAGAATTTTGCCAATATTGATGCTGTGCGCGAGCTGCTGGGATCTGTGGCGCAGGAGGACGGGCCCGCGTGTGCGCTCGATGCGTCCTTCGACGGGGTGCTCGAAGCTGGGAATCACTCGCTTGAACAGTGGGTGTACGTGAACGACCAAGAGACAAGACCGGAACATGCTGAGTCACGTGATGTACGGCGTCTGAGAGCGATCCTGGGCAGAATCGCGGTGTACTTTGGCAAGCTGTGCTTGCAAGCACTGGAGTGCGCAGATCAGGACGCCCTTGTTGCCTCA…
>FIM1_130_CDS
ATGGCTGATAAGCAATATGTGGACAGTCCTTTGGTCAAGGACTCCACTCCTTTGGCTGCCAAGATGTTCGTTTTGAGGCCATACGTTTTGCCGTTTGTTCCATTATATGCGAGCTTCTTACATATCTACCTTACACAGTATGACGTGTATATTAAGGGCCCCGAATGGACATTTGTATACTTAGGTGCTCTTATTTCGTTCAATGTTTTAATGGCGCTACTTCCAGAGTGGCATATCGATATCGCTGTATGGTTTAAATATACTCCAGTTGCATTGGAAAATGCTACTCACATGCTAATTCACACTACTCCTAACAATGGTGCGTCTGGTATTGTCGAAATTCAAAGAGCAACAGAAGGTGGTCAATTACAAGTGTTTTTCCAATTCCAAAAGAAGAGA…
>FIM1_131_CDS
ATGAGCGATGCATTAAACCAAACAAGTGATGCTGTCTTCACAGACAGAATGAGAAGATTCCAAGAGTTTTTGGATACTCATTCTCATTACACGCGTGAAATAAGATCGATATTAGAGTTTAACAGTAACGTGGTTAAAGATAAAAAGGAAGATGATGACTTTATGGATAATATGGATAAAGACATGATGGAATACGATTCAGACCGCTTACCATTAAGACTTGTAATCTCTTTGGACGATCTACGTGAGTTTGACAAAACGTTTTGGACAGGTCTTTTACAACTTCCTTCGTTTTTCCTGCCAGCTGCAGAGCGTGCTGTCTCGGAGACTGCGATGGCTTTAGACGATACTCCACTTGGGTTTCGTGGGTTCCAAAATGACCCTAGAAGACAATGGAAA…
>FIM1_132_CDS
ATGGCTGAAGAAGAACACACTTTTGAAACTGCTGGTGCTGGTGCCTCCTTGACTTTCCCAATGCAATGTTCTGCTTTGAGAAAGAACGGTTTCGTCGTCATCAAGGGTAGACCATGTAAGATTGTTGATATGTCTACTTCCAAGACCGGTAAGCACGGTCACGCCAAGGTCCACTTGGTCGCCATTGACATTTTCACCAACAAGAAGTTGGAAGATTTGTCTCCATCCACCCACAACATGGAAGTTCCAGTTGTCAAGAGAACTGAATACCAATTGTTGGACATCGATGACGGTTTCTTGTCCTTGATGAACATGGACGGTGACACCAAGGATGATGTCAGAGCCCCAGAAGGTGAATTGGGTGACAACATGCAAGCTGCCTTCGACGAAGGTAAGGAC…
>FIM1_133_CDS
ATGTTGTCGAAGGGGAAGAATAGATTTACGAGTCTGACTGCTGTTTCTTTGATCGGATCGGTCGTTGCAGGGTTTCTTATACTTCGCATTCTTTTGCCCACTGTCTTACAAGTGGTGCCAGTAGTCTCCGGGACTTCATACGCCAATCGGTTCAGAAATCTGCCGCAAGTCGAATACTATGACTTGAACAACTACCAGGGAAAACCTAATGGGTGGCAGACGGGCGATAGAGTGCTCTTCTGTGTTCCTTTGAGAGATGCCGCAGCTCACTTGGACATGTTCTTCGACACCATGGACAAGTTGACATACCCACATAACCTTATCGATCTATCATTCCTAGTCAGTGACTCGAGTGATGACACCATGAGCGTGCTACTTTCTCACTTGAGAAAGGCACAG…
>FIM1_134_CDS
ATGCTAGTCAACTTTAAAGATTTTAAGAAGGAGAAATTACCAATCGAATTGACTGAAGATGCCACCATTCTTCATGCAAAAGAATTAATCGCCGAACAAAAGCATTGCGAGCCATCGCAAATCAAATTGATATATTCCGGTAAGGTGCTACAAGACACCAAGACTGTGTCAGCATGCAATTTGAAGGATGGAGATCAAGTTATCTTCATGATAAGTAAATCTAAAAAGAAGGCCGAGGTTAAGGTAACAGAGTCTGCTGTTGAACCACGCGAAGAGTCCCAAGATGCTTCAACGACTGCTACTACTGGCGCCGCTGGCGCAGCAGCTCCAAGTGCAGCACAGGCTCCAGCTCCAGCAACTGGGAATCCAGAAGCAAGTACTGAAAATACCCAGACGGAA…
>FIM1_135_CDS
ATGAGTCAATTGAAGTATATCTTGGATATTGAAGGGACAGTTTGCCCTATTTCGTTTGTGAAAGAGACGTTATTCCCCTTTTTCTTGAAACATGTTGATTCAGTTGTGAAGACAGAAGATCCCTCTTTGCAAGCGTTGCTAAAGCAGTTCCCTGTTTCGCAAGACCCGGTTTCCTTGAAGCAGCACATTGAAAGCTTGGTCAACAACGACATTAAGGACTCTGTTCTAAAGCAATTGCAAGGGCATATTTGGGAGCAAGGCTACAAAAGTGGTGAAATCAAATCGCCAATCTATCCAGATGCGATAGAATTCATTAAGAAGCATGAATCTAATGTTTACATATACTCTTCGGGTTCTGTCAAAGCGCAGGTCCTTTTATTCCAGAATGTAGAAGGTGGC…
>FIM1_136_CDS
ATGACAGTTACAACCGACAACGACTCTTACGTGTTCCAAGGTTTGATCGACAGAAAGCTACCAGAAGTTCAAGGTGGTAAGGGCTGCAAGATCATTGTTGAAAAGAATGGTAAAGTACACGAGGACATTTTTGACGGTATCACCGGTGCAGCTGTTGGTGCATTGGGATGGGGTGATGAGGACATCCATGGAATTATGAGCGAAGCTGCCAAGACCCACACCTACACATTCCCATCTTTGATTGGTAATCCTCAATCTGAAGAGTTGGCCAAATTCTACATTGATAACTCACCAGAAGGTGTGTTCGCATCAGCCTTATGGTGTTGCAGTGGTTCTGAAGCAAACGAAAATGCTATGAAGATCATCAGACAATACCAAGTCGAACGTGGTCAAAGCAAG…
>FIM1_137_CDS
ATGGGTAATGTTCCAGGAAAGATAGATGGCCCGCAAGAAGCCGGAATCAGAAAACAGCAGCGGTCGGAATCCCTGAACCTGGGCAACCAAGTGCCGAAGAATGGGATTCGTAACCGAAGAGCTACATCTTTGGTGGGAAATTTATTAAGTGCTAGTGGGAGAGCCAGATCAGATTCATACAATGGAAGTAGTTCGAATCCATATAAGAAGAAGTCTGCTAAAGAGAAAGAGAAGGCTAGAGAGAGACATGCAAGACATTTAGTCGTGAACTATAACGAGACCGTTGACGGTGGGTTTTTGGCACCTTTTGGGTGTTACAACTTTGATAAATTGGATTATGACGCGGAAGTAGTGAAGGCTTTGATCATAGATAGGAGACTAGCTCCCTTTTACACGCCG…
>FIM1_138_CDS
ATGTCTACTGAAACTGCTTTGTCCTACGCTGCCTTGATCTTGGCTGATGCTGAAATCGAAGTCTCTGCTGAAAAGTTGTTGGCTTTGACCGAAGCCGCTAAGGTTCCAGTTGAAGGTATCTGGGCTGACATCTTTGCTAAGGCTTTGGCTAAGCAAAACATCAAGGACTTGTTGGTTAAGTTCGAAGCTGGTGCTGCCGGTGCTGCTCCAGCTGCTGTCGGTGGTGCCGCTGGTGCCGCTGGTGAAGAAGCTGCTGCTGAAGAAAAGGAAGAAGAAGCCAAGGAAGAATCCGATGATGACATGGGTTTCGGTTTGTTCGATTAA
>FIM1_140_CDS
ATGTCTACTGTCCCAAGTGTCCAAACTTTTGGTAAGAAGAAGTCTGCTACTGCCGTCGCCCATGTTAAGGCCGGTAAGGGTTTGATCAAGGTTAACGGTTCTCCAATCACCTTGGTGCAACCAGAAATCTTGAGATTCAAGGTTTACGAACCATTGTTGTTGGTTGGTTTGGACAAGTTCGCCAACATCGACATCAGAGTTAAGGTCACCGGTGGTGGTCACGTCTCTCAAGTCTACGCCATCAGACAAGCTATCGCTAAGGGTTTGGTCGCTTACCACCAAAAGTACGTTGACGAACAATCCAAGAACGAATTGAAGAAGGCTTTCACTTCTTACGACAGAACCTTGTTGATTGCTGATTCTAGAAGACCAGAACCAAAGAAATTCGGTGGTAGAGGT…
>FIM1_141_CDS
ATGACAGAGAACAATAAGGACCACAATTGTGATCCCGAAAATCATAGTGACTTACAAGATATACAAGGAAACTATTTACCAAAGGATTTGGCTCGTAATAATTCTACTGTCTCGAATTCTTCCTCCTTATCCACACAAGAAGATTCTTTAAATGAGCACGTTAATTTAGCAATAGACAATGCTAGAAAAACCATAGTTACTTTAAAACCAAATCAAACCACGATGATAAGTCCAGAATCTAATGGGAATGGTGAAAAAGAAACTGAGTCTTTAAACGGTGACCCGAATGATGTCTCTTCAACTTTGGAAAGTTTAATGAGTGCACTATCTAAATCACAAGAACGCGTCAAGCAGCTAACGTTAAAAAATATGCTTCTCGTGAAGAACTTACATGAACTG…
>FIM1_142_CDS
ATGTCACACGAAGCAGAAGAGGATTTATTGGAATACTCTGACAACGAACAAGAAGTTCAAGTTGACAACAAAGCAGCCGAAGTCAATGCTGAGAGCAACGGCGAAAGCCAAGACAAGGATGCCGATAAGAAGGGTTCTTATGTCGGTATTCACTCTACTGGTTTCAAGGATTTCTTGTTGAAGCCTGAATTGTCGAGAGCTATCATCGATTGTGGTTTCGAACATCCTTCTGAAGTGCAACAACACACCATTCCTCAGTCTATCCACGGTACGGATGTCTTGTGCCAAGCCAAGTCTGGTTTGGGTAAGACTGCTGTGTTCGTTTTGTCCACTTTGCAGCAACTAGACCCAGTTCAAGGTGAAGTCAGCGTTGTTGTGTTGTGTAACGCTAGAGAGTTG…
>FIM1_143_CDS
ATGGATGTAACATCTGAGCATGAATTACCAGTGAGTAAGGAGGAGCGAATCAAACTAGCGTTGTCATATATCAAAGAACAATATGGTGGGGATGCTCCCAATTTGATGTGCGTTGATAATAATAATTCTAGGGAAAACGGAATTAAGGTCACGAAGTATGACAAGGCTCAGGGAGGACCGACTATTAGGCAGATCGCGATGTACTTCAAGATTCCCAAGAGTACTCTGTATGACAGAATGAAAGCTTATCGGGGCCAGAAACGACAAAGGGCACCAACTAGAATGCGAGCGCGAACACGAACACAAACCCAGGCCCAGGCCCAGGCCCAGACCGAAGCTCAAGTTCCTGGAGTTCCTGGTATCCCTATTAATTTATCCTCGATTAAGAAGCAGCAGCAG…
>FIM1_144_CDS
ATGTCCCGAAGACGATCAAATGCATGTTCTGCTTGTCATAGAAGAAAGATCAAGTGCGATGTAATGGCCCAGAGACCGTGCACGAACTGTAGGTTATTCGGGACGGTTTGCCAATTGCATGCCGATGAAAGAAGGAAGAGAAGTACGAGTGATCATACTTATATAACTGGCGACAACGCTGAGAATACTGCACATCAACGATTGAAGATTTTACTTGCAGATGGAGGGCTGTTCGGTATGGACTACCTTAAGGAGCTCATTAAGAGGAAAGATGATCTGAAAGAGGTTGTTTTTCACTCTCACAAGAAGAATTTTGAATGCACTAGTATGTATTACTTTCCTTCCAGTTCCCACTATCAGATATATGCACCCAATCCAACCCAGATTCATACCTATGTT…
>FIM1_145_CDS
ATGTTTGTGAACAAGCATCTAATGGCTGCTGTTGCCCGTAACAGCAGCAGAGCTTTGAACGTTTCTGCTCGCTCTGGCACCACCGCCAGATTGTTTTCTACATCAAGACCAGCCTTCAATGCTGCTGCTGGTAAGCCTTCCTTGGCCAAGAGAGTTTTGAAGGGTACTTTGAAAACCTCTTTGGTTGCCTTGCTTGCAGGTACTGCTTATGTCTCTTATGAATTATACAGGGAGGCTAACCCACCTCCACAAGTTCCACAATCTCCAACTTTCAGCAATGGATCTCCAAGAAAGACCCTAGTCGTCTTGGGTACCGGTTGGGGTTCCGTCTCGCTATTGAAGAACTTGGACACCACCTTGTACAACGTTATTGTCGTTTCTCCAAGAAACTACTTTTTG…
>FIM1_146_CDS
ATGTCGGTGCGAGGTGAAAGCAGGGACTCTACCGAGCAACAAGACGTTGCAATGGTCGATGTTACTGAGATAAGGGACCATGATCAAGATGATGGATCTGATTCTGGCGAATATGTCGAATTTTGGATCGATTTATTTCTTGGGAAGAAAGGGCATGAATACTTTTGCGATATCGATACGGACTACATCACGGATAGGTTCAACCTTATCAATTTGCAGAAGACGGTATCCAAATTTACTACTGTGATTCAATATATGGTGGATGAGCTTGAAGAAGGGATCATTGAGAATATATCGCCGTCTCGTTTAGAACAGTTGGAAGCGGATGCACGCAAGTTGTACGGGTTGATTCATGCTCGTTATATCATTACTGCCAAGGGTTTGCAAAAGATGTTACAA…
>FIM1_147_CDS
ATGAAGCTACTCAAATTGCCCAATAAATTGCACGGTGGTCAATTGACCCAATGCGAGGCTCTTGAAGGGAAGTTGTATATCATTGGAGGTAAATGGCTATCTATTTGGGATACTGAGATGTTACTGGGTTCCGCAAAGGGGAAAACCGACGTGAAAAACGTCAAAGAACTCGCTAAATTGGAATTAAGTTTGCTCGAATCTAAGCAAGAAGATGGTAGATGGCTTATAACCCTAGGAAATGGAAGAATAGTGTATGGATCTGATCATCTACTTGCAAGTTTGAAACTAACTGATGATTTGAAAATCGATGAAAAAGAAGGCACTCGTGAGATTTGCAACTTTAAAGACACGGAGGCTATCACCGATCTGAAGTATGATAGCAATAACCAACTCTTATTT…
>FIM1_148_CDS
ATGTATACAGTATCTCAAAGGGTTAGAAATAGAGGAGCTCAAGTACTATGCAAAAGGCTCTCAAGCAGTGTAAAAATCACCGGGTTCAAATTAAATAAAGAAGATTTACCCACAAATGCTACCATCTTTAGTATGATTCAACCAACTGGTAAATTCCATTTGGGGAATTACTTGGGTGCAGTGAGGGTTTGGAAAGATATTTCAGATTTGCAAGATGATAGTACACGATCTCTTTTTGGAACAGCCGATCTACATGCTATTACTATACCTAAACCTAACGTGAAAGACTTCAAAACATATCGGACAGAAGCTATTGCATCTATCCTATCTATCGGAATCGATCCAGAAAAATCAACTGTCTTCCACCAATCTAGTGTAAGACAGCATACGGAACTTCAT…
>FIM1_149_CDS
ATGAAGATTGTGCTTGGAAATGTTGGTAAAAGGTTATTCTCATCAAGTGTTAATTCAATTCCAAAACAGCCTAATCATGGGTCTTTGTTAAAAAAAGTGGCGGCTCTTGTTGGATGTGCGACAATCACCGGTTTATCATGGAGATATTATGAACAGAATTATTATCAAACAGAACTTTCAAGAGAGTATTTCACGAAATATCGGATTAGTCGCAAACAAACTATCGATCAGGATCATTATCTAATCCAATTGCAGCCTTTAAAACCACAAAGAACTAATCTGTGGAGTACAATGGGGTCTTCAAAGCTTTGGTCAGTGGAGGTAAAACAACCAGAAATTATGGTTGTTCGTAGCTATACACCTTTGCCGCTGATGTTGAACGAGAACGGATCGGTAGAC…
>FIM1_150_CDS
ATGTCAACATTAGAATTATTGAAATCCCTGAATTTACATGCTGATAAGTGCTGGAGTGTCGATGTTAGCAAAGATGGGATAATAGCTACAGGTAGCACTGATAGAAAGATTAAATTAGTAGACCTCAATTCTTTAAAAGTGCTTGAAGAATTGGACGACACTGTTCATAAAAAAACAATAAGGAGTGTAGCCTGGAGGCCACATTCCAAGACACTTGCCGCAGGATCATTTGATTCTACGGTGTCTATATGGGGCAAGGATGAGGATTCATATGACGAAGAAGGTGATGTGCTAGAGACGGAGTTGCTTGCTATCATAGAGGGACATGAAAATGAAATCAAAGGTGTGTCTTGGTCGCATGATGGGCAATTATTAGCTACATGTTCAAGAGATAAAAGT…
>FIM1_151_CDS
ATGTCGGACTCAGATGATGAAAGTTCTCATTTTAAGGATAATCCTAACTTCGAAGAATGGTGCGATACCATTTCAGAATACCTATTCGAATTAAATGGATGCCTCGCCACTATGAATCATTTTATCAGTGCTTTAGAAAAGAATGTATCACAAGGTAAAACTAATAGTAAAGTTATCGAGAATATAAATACCAAGACTCTTCAACTCATAGAAAAGAGTAAAGGGTTGGTTTCATCCATAAATGAGTATATTCATAAAGTAAATGCGTTGGAAGAAACAACATTGGATAAACCACACTTAATTACCAGGGAGAAGTTGACTAGGGATGTCAAATTCTCAATTCAAGAGTTTACGAAATATCAACAGGAGTTTTTGGCAGTTACCAGAAGGATAAACGCT…
>FIM1_153_CDS
ATGTTAAACATCTCACGATGCACCAATCGACTTGGTGCAGTTGTTGTACAGCGAAGATGGATTGCGGGAGTGTCGAAGGAAACTATGTTCGATATAATAAATAATGCCAAAAGTTTGAAACAATTGCAAATACTCAAGAATGATGAAAGGGTGCATACTTATGTTGGAGAAACACTACGAAATCCTACGCAGGAAACTGTTCATGAATTGATGCAGGTGAAGAGGAAGATGTTGCGTTCTCTTGGAAAGGATTATTTTTTGGCGGTGAATTATATAGAGCAAAGCATACCAGTAGATGTCGACAGGCTCAAGTTCCGAACAGAATTTCAGAAACAAGTGACACCATATCAATATGACATGTTTGTCAAAACTCTCAGTCATTTGAGAACCAAAAAAGGT…
>FIM1_154_CDS
ATGGCTACTGGCTCAACAAACAATGCTACATCCCTTTTCAAAAGGAAGGAGATCATCGGAAGAGGTAAATTCGGTGTTGTTTACAAGGCGTATCATGTTAAGACGCAACAGGTATATGCGATCAAAGTGTTAAATTTAGATAACACTGAAGATGAGGTGGAAGATATTCGTAAGGAAATCCAATTTTTATCTTCGTTGAAGCAGGCACCTAATATTACACATTACTATGGATCCTATTTGAATGACACGAAGCTATGGGTGATCATGGAGTATTGTGCAGGAGGTTCGCTTCGGACGTTACTTCGACCAGGTGTGATCGAGGAGAAGTACATTGGTGTTATAATGCGAGAGATTTTGGTGGCGCTAGTTTCGATTCACAGAGATAATGTGATTCACAGA…
>FIM1_155_CDS
ATGGTTATGGCGCATGTTCGGTCGCGCAAGATGGGGACGTATCCTGGGTCATCGGGGGCCAACTCGTGTGTGTCGAATTACAGCAATAGCACGAATAGCAAGACGGTAGGGTCCGGGATTCATAGACGTCCTAGTGAGAATATATTGATGAATATGATGGAAGGTGGTAGCGGTAGCGGTAGTGGTAGTAGTGCGGCAGCAAGCGCGTCCAGTAGTGTTCCAGGGGGGGCAGGGTCTCTTTCTACGGGGCCAGGGCCTGCAGGGGGGCCACCAGACGCGCCTGAGGATGGTGTACTGTCGTTTAAGCCGCCTAATCGGAAGGCGGTTTTAGTGAAGAACGAAAGACCCATTTCGAACGAGTCGATCATTACAGACACGGGAGATGTGTTTTCCATTAAT…
>FIM1_156_CDS
ATGAGTAATGAGACATGGTGCGATAGGTCAGTGTGGCCGGATGTGAGCGTCGCCAGCGGCGGGGTCTCGTTTTTGACCTCTTTTGTTGCGCAAATCCCCCAGTTGATCGAGACGTACCGAGACAAGAGCGTCGAAGGGCTTTCGGCCGGTTTCTTGTTGTGCTGGCTCTTTGGCGATATAACCAGTCTGTTTGGGGCTGTCATGACCAGACAGCTTCCGTTCCAGATACTATTGGCCGTGTACTACTTGACGAACGATGTAGTTATATGCGGGCAGTACTACTACTATGGGATATTGCACAAGAACCAGTTGGCTACGCCGGGTCACGAGTCGGCGACCATGGAGGAGCGGCTATTGTTGGTACGAAGCCGGGGGTCGAACCCGAGCGTACATTTCAAC…
>FIM1_157_CDS
ATGACATACCTCGCACCAACAGTTACCTTGAACAATGGATCCAAGATGCCGCTAGTCGGCTTGGGATGCTGGAAAATCCCAAACGAAGTGTGTGCCGAACAGGTGTACGAAGCCATCAAGTTGGGCTACCGCTTGTTCGACGGCGCGCAGGACTACGCCAACGAAAAAGAGGTGGGCCAAGGTATTAACAGAGCCATCAAGGAAGGAATCGTCAAGAGAGAAGACTTGGTCGTCGTTTCTAAGTTGTGGAACAGTTTCCACCACCCAGACAACGTGCGTACCGCAGTCGAAAGAACTTTGAACGACTTGCAATTGGACTACTTGGACTTGTTCTACATCCATTTCCCATTGGCTTTCAAGTTCGTGCCACTAGACGAGAAGTACCCTCCAGGTTTCTAC…
>FIM1_158_CDS
ATGCGTATACCCATACAACAAATACAACGCAGAATGGTTCATCACAAGGTAACAATTATTGGTTCCGGCCCAGCAGCCCACACCGCCGCCATTTACTTGGCTAGAGCAGAAATCAAGCCTACCCTATACGAGGGTTTCATGGCTAATGGTATCGCCGCCGGTGGTCAACTAACAACCACCACTGAAATCGAAAACTTCCCAGGTTTCCCAGAAGGTTTGACCGGTAGTGAATTGATGGATAAGATGAAGGCTCAATCTGTCAAGTTTGGTACCGAGGTGATTACCGAAACCGTTGCAAAGGTGGACTTGTCCAGCAAGCCATTCAAGTTCTGGACCGAATTCAACGAGGACCAAGAACCAGAAACTACCGATGCCATTATCTTGGCTACCGGTGCCTCC…
>FIM1_159_CDS
ATGACGACCGAAGAAGTTGTAGGAATCTCTAACTTGCCAAATCAGATTTACAAGCTGGTTTCGAAGCAAGGTGGTGTTTTCACGTTACTAACTTGTGGTGAAAGTGGGTTGGGTAAGACTACATTCATTAACACGCTTTTCCAGACGACTTTGAAGCCATCTGACGCGCGTACTGGACGTTCCATTCAAGGTCCTATCAAGAAAACGGTTGAGATTGACATACTACGTGCTGAGCTCGAGGAAAAGAACTTTACTTTGAAGCTAAATGTAATTGACACGCCTGGGTTTGGTGACAATGTGAATAACGACAAATCGTGGCAGCAAATCATCGATTTCATAGACGATCAACACGACTCGTACATGCGTCAGGAACAGCAGCCATACAGAGACGTCAAGTTT…
>FIM1_160_CDS
ATGGCTGAAATGATGAATGATGCAGTTAAAGCAGAGGCAGTTTCTTTAAAACGTGAAGAGTCCGGTGTTGCAGACTCGGAAAGTGTAACCCATGATGCTTCTAGCCACCATCATATGGCATTGAGTGCGGCCGACAGTGTTCCTGCTGTTGAAGAAACGGTTTCCAGAGGTCAAGTTCTTCCTGAACAACCAAAAGTAAAGGTCATTCGTCGCCAAATTAGCGGTTACGTTGGTTTCGCGAACCTTCCAAAGCAGTGGCACAGAAAGTCGATTCGCCGCGGGTTCAACCTGAATTTGTTGTGCGTTGGTTACAAGGGGTTGGGTAAGTCCACTTTAATCAACACGTTGTTCAACAGGGAGTTGTACGAACAAGACAATTTGACTCAAGGTGTTCAATCT…
>FIM1_161_CDS
ATGAAAAGATCACTTAAGGTTAGAGTCCTTGTTAAGGACAATAAAGGTCCAGAAACTGAAAAATCTATTAGAAAAGTTGTAGACAACAAGACAGGGTCCGTCAAATATAAAAAAAGTGAGAATGTGATAGAGATCAAGTCCAGTAAAGATCTAAAGGATTTACTAGAATCGTTATCAAGATCAGGTCTTGATGCCGACATTGAAGTATTTGATAAAGACTTACATGACTGGCAACTAGTTGATATTAGAAATTTAGGTAACCCAAACGACAACTCCAACAATGCAGCAGATCTGAATTATAGAGCGCATTTCGTTTTGGAGGACACAGAAGAAGTTGATTCCATAATCGAGGAAATAAAAGAGAAATGTGGTATATCCAATGTAAAATTAGAAGACAAT…
>FIM1_162_CDS
ATGATTCAAGTAGGCAATGGTACTGAGATTGCATCTGCTACTTGCAAGTATGGTTTGCGACCTTATATTTCGCCGGATGTGAATGCCTTGAATCCGTGCTTTATTTCTTGGGTCTCTGCTATTTTTGTAGCTCACTTCATTGTTATTGGCAGTTTGCAATATATATCGCTTCGAAAAAGTGTAAAGGGCCCAGGGTATTTTGCTAGGGAAAGCTTCTGGACGATACGGGATCTTAGTGTTTCTCATGCGATTCATATTGTCAACGTGCTATGTCAATGCGTTCTCTTATTAATCCAGCTCAGCTGGGTCAAAGAGGAGCCTAAATGGACCCAGTGGAGTATTCTGTTGAATTTATTCTACGTCGCCATTATTTACCTAAACTCTACGTGGTTGTCCTTC…
>FIM1_163_CDS
ATGCCATCTCACTTTGATACTTTGCAATTGCACGCGGGCCAGGAAAAAACGGCTGACGCTCACAACCCAAGAGCTGTGCCAATTTACGCAACCACATCATATGTGTTCAATGATTCCAAGCATGGTGCCCAATTGTTTGGTTTGGAAACTCCAGGTTACATTTACTCTCGTATCATGAACCCAACCAACGATGTTTTGGAAAACAGAATTGCTGCCCTAGAAGGTGGTGCAGCCGGTTTGGTTGTCGCATCTGGTCAAGCTGCCCAAACCCTTGCCATTACCGGTCTAGCTCATGCTGGTGACAACATCGTTTCCACATCTTTCTTGTACGGTGGTACTTACAACCAATTCAAGGTTGCTTTCAAGAGATTGGGCATTGAGGCCAGATTTGTTGATGGT…
>FIM1_164_CDS
ATGCTAAGTAGAAATGGTGAAAATATGTCTCAATCGAATATGAATTTACCAACTTTAGCTAAGATTTGTGATGGAAATAAAAAATCTCATGAATCAGGGTTTGAGTCACAATTACAGCATAAGCAGGAACTACCGCCTGTTAATTCGCTGCTAGAAAAATGTAGATCAGTTTCTTTGGGATATTCGGAGGGAAGCACTGCGAAAATACGAAATTCCATGAGCGGAGCACCTTCCCACTCAATAAATCTGCCCTCTTTTAAAAATGAAGTGCAGGGACAACAACCGAACAATGTACATATTAAATTTCCTAATAACATGGATCAGCGAGGATTCCAAAGCTCCCTCATATATCATGAGCCGCGAAGACCAACATCAATCGTGGTTCCAATGGTAGTACCT…
>FIM1_165_CDS
ATGTCGGCCAATCCTGGAAATTCCCTAAAAGCATTGTCACCAACACCACCAGAGCGTGGCTCCTTTCCTTTAGACCATGATGGTGAATGTACTACACAAATGCAGGAATACTTGAACTGTATCAAACTTGTTAAGGGAGAAAATGCACCAAATTGTAGGTTACTCGCTAAAAAATACTTAAAATGCAGAATGGACAACAGGTTGATGGATAAAGATGATTGGAAGCATTTAGGGTTGCCATCAGATAAATCGGATAGTGTGTCAGATGTGGAACGTAACGCTACAGATAAAAAATAG
>FIM1_166_CDS
ATGTCATTGTTTAAAGGGCTCAGAAAGCTTGCACAGAGTACAACACAGTTGAAAGCTAGGAAAGCTACCGATTCCGACGAAATCAATGGTGCTACGGGAGCTTTGATGAATGAATTGAGTGTTTTGACATATAGTGACAAAAGTGCTAATGAAATTTACGATGTCATTAGGAAGAGATTAATAAATGGTAGCTCCCGATTGAAAAATAGCCATGAGAGTGTGGTACAGGTCTTGAAAACATTAACACTTATTCAATACTTGCTAGATAATGGGTCGGAAGATTTCGTCAACTGGATGAAACGACATTTAGCGTACATTGAAACCCTAAAAGACTATCACGGATACGAGAATAGAGACCTGTCGAAGGTAAGACAAATACGAGCTCTTAGTCAGGATATC…
>FIM1_167_CDS
ATGTCTGGGGACTTTTATAGTTACACTTGCGAGGAAAGAGATGGATCAGAGTTTCCGATGAGCAAACTTCGGGGTAAGGTGGTGTTAATAGTCAATGTGGCTTCTAAATGTGGATTCAGAATGCAGTTTGGAGAATTACAGGATCTGTATCGTGAGTTCCAGAACCAGGGGCTTGAGATTCTTGCCTTTCCTTGCAATCAGTTTATTAACCAGGAACCGGGTACAGATGAAGAAATCGGAAAGTTTTGTCAAGAGTATTATGGTGTCACCTATAAAGTAATGAAAAAATGCAAAGTCAATGGAGGTGACGCCATCCCACTATATAACTATCTCAAAGACCAAAAACCGGGCACATTGAGTTTTAAATTCATAAGGTGGAACTTTGAGAAGTTTTTGGTG…
>FIM1_168_CDS
ATGTTTTGTGCTATCAGCGGAAAACCGCCAGTCAAGGCTGTTCTTTCACCTAATTCGAAATGCATCTTCGAACAACATCTACTGGAACAATATATCGACCAGAATGGTACTGACCCTATAACCAATGACGCACTTAAGAAATCCGATCTAATTGAGATAAATACAACACCTCATCAACTATCCCTTTCAGAGACCTTGGATTCTGCTACCATTGCGAATAACTATAGTATTCCAAGTCTGTTGAATACTTTACAGAAAGAATGGGATGCTGTTATGTTGGAGAATTTTGAGTTAAGAAAGCAATTGGACAGTTGCAAGAAAAGTTTGAGCGATGCCTTGTACAGATATGATGCAGTTGCAGCAACAGCAGCGAAGGCTTTTGTGGAACGTGACCAGCTC…
>FIM1_169_CDS
ATGCCTTTACAGCCGTCCTCTTCTCATTCCGAAAGGAAGAATAGGATCCACCTCCATGCTTCTTCAAGAAATTCCAAGCAGCAAGAATGGGATAGAGAGTTAGTAGCATTAATCATCAAACTTTTGGGTGAAAACGATCATGATTCGCTAGCTCTCATCGCTAGAAATGCTGGTATTCCTCCACAGTTGCGTCATGCAGTGTGGCCAATCTTGTTGAAGTATCATCCTATGGTTATTTCTCCAAATATTTTATCAAACACGCTAGTTTTTAAGGACGATGAGAACGAAACGGAATTACAATATTTCCCAGAAGATCGAACCGACGACGAAATCTCAGATCTAATGGACAACGAATTAAACAAATACTTTCAAGTGAGACATTCTGTTCCCGTACCTCCA…
>FIM1_170_CDS
ATGTCCGAAGAAGTTAAGAAGGATCCAGTTGAACAAATTTCTCAAGGTGTCGAACAAGTCATCTTGGGAGAAGATGGCCAACCATTATCGAAGAAAGCTTTGAAGAAGTTGCAGAAGGAGCAAGAGAAGCAAAGAAAGAAGGAGGAAAGAGAGCGTCAATTGGCAGCTGAAAAAGAGGCTCGTGAAAAGGAAGCTGCTGCTAATGACACTGCTAAGGAAAACTACGGTAAGGCACCATTAGTGCAATCCACCACTAAAACTGGTATTGAAAGAGTGCATTTCGAAGATTTGGATGAAGCAAAGCACGATGGCCAAGAAGTTGTTTTCAGAGCTAGAGTTCACAACTCTAGACAACAAGGTGCTACTTTGGCTTTCTTAACTTTGAGACAACAAGCTGAA…
>FIM1_171_CDS
ATGCCAGGAACTAATATGAAACAATATTTTGATCTTCTGCCAGCTCAGCTAAAAAATTTCTTCAAGAAATACCCACCAAATGTTAAATACAGCGACAAGCCAACTGTGATCTCGGCTCCAGATGCCAATCCATTCCTACCCAACAAGAACCCTGTTACAGGAAAATACCACGAACCTAAGTATTCGCTAAGACGGATGAGTGATTTGTATAAACTTGCTTATAACTATGGTATCCATGACATGCTTCCACCAACAAAGAAGCTGTTCTTCGAAGAAAAGTACGAAAATAAGAAGTTCATGAAGGGTGTACTGTTACCTAAAGGCCACAAGCATGAACGTATTCACGAACAAAAAATAGCTAAGATGGCTGAAGCTATCAAGAATGCAGACCAATATATC…
>FIM1_172_CDS
ATGTCAAATGAGTTTTACATTGAGGACAGCTTGTCCGGGAAGCAGTTGAATCACCAATCGACTTCGTTGGTTGTTCCTCAAACATTTCGAAATAGAGTTATGTCCTCGATGTACTATAAAGTGAATCTCACACCTATAAGCATGAGAGGAGACACCATAGTCCAGCTTATTCCAATTATAGTAAGGGATTTAGGATCATTGAATGAACGCAAGAGCCCTCACATGGGTGTGTGCGGAGGTGTGGAGTTCAAATGCTTGTTGATGAAGATGATAAACCTTCGGCCGCCATGGGATCAACTAAAGGTACTTCTAGAGCCACACGAGTCGTTTAATAACAAATATATTACAGTACTGATATTATGTTACTTGAGAATTTCATACTATTTTCTAAGTGAAACC…
>FIM1_173_CDS
ATGCAATTGACTGGATTTTTGAAGAAACTAAAGAACGAGCAAGTGTCTATAGAGCTTAAAAACGGAACAACGGTATGGGGTATAGTGAGAAACGTATCGCCACAGATGAATGTCTCGCTCACAGATGTAAGGCTCACACTCCCCGCTAAAAGTTCAGATGCGACATTAGCTGCGGTTTTACTCTCTGGAGGTTCGACTCAGGGCCAAGATTCTAAGAGAACGACTAGTTTGGAGTTCATTAATATCAGAGGTAACACTATTAGACACATTCTACTTCCAGACAACATCAACTTAGATGCTCTATTGGTGGATCAAGAGGAGGTGAATAGATTACGAAAGCTGGGGAAAGTGGGCCATGATGCTAATAAGAAGAGAAGTTTGGAGAGTAATGGAAACGCT…
>FIM1_174_CDS
ATGTCATCTGTCGTGGTTAAGAAGTACAATATAGCTTTAAGACGTAGTCCAATTTTGACGAAATGCATAACGGGTGCAGTGTTAAGCGCTCTCAGTGAATTGGTAAGCCAATGGGTTAGTTTGTCTGCTGAGGAAAAAGAGAAGAAGCTAAATTGGGTTAAAATAGGATTGATGAGTCTCTACGGCGGTCTGTTAAATTCTCCAGTGAATCATTTTAGTTACAAATGGATAACGAATTTCACTAGCAGAAAAGTCGCTGTTAAATGGCGTGCTGTTGTCCAATTGGCTTGCTCCCTAGGTATTGTGTCGCCAATCCAGGTTTTCGGGTTATTGTGCACATTGACTTCCATTAACGTAGGGAAAATTGACAAAAAGGTGCTAGTAAATGCAATCAAGAGC…
>FIM1_175_CDS
ATGCTGAGGGAGACAGAACTAGAAGCAGACGTGGCACAACTCAATTACGAGGCTGGGATCAGAGAAAAGGAAATTATGACATTAAAGGAAAGCATTGATCGCCTAACCAGTAAACTTACAGAGCTAAAACTTGAGAATATGGAATTGAAAAGTGAGTTGAAACATATAAATGGACTACCTCTTAGTCCGCTTTCTCTATCTTCTGAGAACATTGGCACAAATGATCCGATATCAAGAGGAAAGAGCACAGAACAAGAGCGCCTAGAAAGAGAGGTAATGGTTTTGAAGAATGAAAGCAATATATTGAGCTCCTGGATTAAAACTCTCATTTCTGAAACTTCAAGTAAACGTTCTGACCAGTGCCCAAAATTGCATAAGCCAAACTGA
>FIM1_176_CDS
ATGCTGCCTAGAAAGAGGAACAGAAGAAGATACAGAAAGAGAACAGGACCTGTTTCTCGTGAATATAAACTATGTGTTCGGTTATTACCACCAAATTTAACTGAAGAACAGTTTATTAATACATTAGAAGAACATGGGATCAAAATCGACCTATTCAAGGAATCTTTCTATTACGTGCAGGGTCACTACTCTCATAAAATCTTTAAGAAACCAACATTATCTCGTGCATACATACAGTTGGATTCATTGGATACAATTAGATCTTTAATTGATGGTATTAAAACTTGCAGGTTCATCGATGACTTGGATAATTCCATGGTTCCGGACCTTCAAATATCGCCATTCGTGAAGAAAACCACTAGTGCCTGTGATACCAATCCCATTGAGGGGACAATACTG…
>FIM1_177_CDS
ATGTCCAACACTGAAAGAACTTTCATTGCTATTAAGCCAGATGGTGTCCAAAGAGGTTTGATCTCCAAGATCTTGGCTCGTTTCGAAGACAGAGGCTACAAGTTGGTCGGTATCAAGTTGGTCACTCCAACTGATGCTTTGTTGAAGGAGCACTACGCTGACTTGGCTGACAAGCCATTCTTCCCATCTTTGTTGAAGTACATGACTTCCGGTCCAGTTTTGGCTACTGTCTGGGAAGGTAAGGACGTTGTTAAGCAAGGTCGTGCTATCTTGGGTGCTACCAACCCATTGCAATCCGCTCCAGGTACCATCAGAGGTGACTTTGCCATTGAAGTTGGTAGAAATGTCTGCCACGGTTCCGACTCTGTTGAATCTGCTCAAAAGGAAATCAACTTGTGG…
>FIM1_178_CDS
ATGGAATCCTTCTTTGGTGCTCTAAAAAATGGCAACTTTGCAGTTTTAGACATTAATATCGATAGAAATGGGCAAATGGTGTTAGCTATACAGCAGTATCTGCGATCAAATGAGGTCAGCTCGCTGGAGAAACTGGTCAAATCGCAGAATTTGTTTGAGAATAGATGGACGCGGTTTAATAATCTAGTAGAGTCTTTTCTCATATACTGTAAGGAATTGAACCCCTACTCTCTGTGGGAATCTTCCTTCTCGATTTTCCAATACTATCAGGATCTTAACACATGTTTAACAAATGAAAGTACGATATATCCTTTGGATTCACTAGTACCTCTATTTACGTCGACCACTGAACTCATTATACCAATGGCCATTCGTCTTGACAGGAACTATAAGATCATT…
>FIM1_179_CDS
ATGTCTGACAAAGGGCCAGATTTATGGCTCGAGAAGATCAAGAAATGTCAAGCTTTGACGGAGTCTGAAATGAAGCAGCTCTGTGAGATGATGAAAGAGCTTTTGATGGAAGAATCCAACATTCAGCCTGTCCAATCGCCCGTAACAGTATGTGGTGATATTCATGGTCAGTTCCACGATCTTTTGGAGCTATTCAGAACTGCTGGAGGTTTCCCTGACCAAATAAACTACATATTTCTCGGCGACTATGTGGATCGAGGCTATTACAGTTTGGAGACATTCACTCTTTTGATGTGTTTGAAGGTGAAGTATCCATCCAGAATCACACTCGTAAGAGGTAACCATGAATCGAGACAGATTACACAAGTTTATGGGTTTTATGAGGAATGTTTAAATAAG…
>FIM1_180_CDS
ATGCTTCGCAACATTATTCGTAGTCGTACCACTGTTGGTTCAACCCTGAATATTTTGAAGCCTACCATCACAAAATGTGCAGCAACCAAGCTCGCTTACAGCAGTAAGCAGTTCTCAACTACTAGAACATGGTTCCAAGAGTCTAAAAAGGTCGAAGATGCGGCATCTGCTGAACCTGTTACCCAAAAGAAAAAAAAGCCTTTAAGCAGGATACCTATTGGTGGTACTGAAACTCATTCTCAAAAAATGGATTCGAATTCGTCTATTGAATTTAGTACTTGGAAGGCCGCTGCGTTATTCATAGTTATTGGGGGTTCAATATATTTCTACTTCAAGAATGAAAAGGAAAGATTGGAGACCGAAAAGGAAGCAGAGGCTAATAGAGGTTATGGGAAACCG…
>FIM1_181_CDS
ATGCCACCAAAGAAGCAAGTCGAAGAAAAGAAGGTCTTATTAGGTCGTCCAGGTAATAACTTGAAGGCTGGTATTGTTGGTTTGGCCAACGTCGGTAAGTCTACCTTCTTCCAAGCTATTACCAGATGTCCATTGGGTAACCCAGCTAACTACCCATTCGCAACTATTGACCCAGAAGAAGCTAGAGTTATTGTTCCTTCTCCTAGATTCGAGGAATTAAGTGAAATCTACAAACCAGCTTCCAAGGTTCCAGCTCATTTGACTGTCTACGATATTGCAGGTTTGACTAAAGGTGCTTCCGCCGGTGAAGGTTTGGGTAACGCCTTTTTGTCCCACATCAGAGCTGTCGACTCCATTTACCAAGTCGTTCGTTGTTTCGATGACGCTGAAATTATTCAC…
>FIM1_182_CDS
ATGGTAAGAAACCCGTTTGTTGTCGAAGAGGAGGAACCGGCATTCATTCCTTCCCCTCAACGGGCAGCCACTAGAAATAGTCAATACAGTTATAGTGCTGCTTCTTATGATGATGACACCAGCCGTTTTCAGGGCTTTCCTGGGGTAGAAAGTAACCCACCTTCTCCATCCAAGGCTGCTGCTAGATATTCTCCTCAGAAATTTAACAAACCTGTTGTTACTAGTGCTACTAATTCACCAATGCCAAGAAACAGATACGAAGCAAATTTACAAGAATCCCCAAGAAGAATGAACCATGCTGTCATTGATGTTGAAAATGATGATGGTGAGAGTTTATATGACATGTACAACAGCCCAAGCAAGACAGGGCCATTATTTCCAAGACGTTCTTCTATTGAA…
>FIM1_183_CDS
ATGACAACCAACACATTAACTACATCTATTAAAGAAGAATCAAGCAGTGGGACTATAAACGCAGTGGGAAGTATCCCATTGAAGATAGTTCCTGGTCGTTTGAACGAGACGATCTTATCTACAGGCCTAGAATTTGGCGGTGTTGCCAGATGGGGTCCAGCAAACTACGAGTTTGGTATGAGAAGACTTGCTGGCACAGAATTGGATGGAAAAGTCAGAGATTGGTTTGTAGAACAGTGCAAAAATCTGGGTTGTACCATCAAAGTGGATCAGATTGGTAATATATTTGCTATATACCCAGGAAAGAAATCAGGTACAAAGCCAACAGCGACTGGTTCGCATTTGGATACTCAACCAGAAGCTGGGAAATATGATGGTATCCTTGGTGTTTTGGCTGGT…
>FIM1_184_CDS
ATGACAGATGATTATTATGCATTTGACAACGAGTCACTGATAAAATCTAGGTCCCAGCGTTCGCTTTCGAGACAAAATTCGTTGGTGAGACCAGAAAGGAACAGTTTCAAGGATCCGAACCATCCATACCATTACTATGCTCTGAAAGCAAAGGAAGCTAGGGTGCAGATCAATCCGTCGACTACTGGTGCTGTTCCAGAAGAATCAGCGGCAGACATTCAAATGCATGATCTGGATTTGGGACCTGATGGTAGACTCCGAAATTCGCTGAGGATAGTTGAAGAAGAAGATCATTTAGATGATGGGATCGACAAAAATGTTAACGTGTATAGCGAAAGTGAAAAGAAGACAGCATCTCCTTTTGACAGCGAAAATGAGCAGAAACTGGCAGAAAAACGG…
>FIM1_185_CDS
ATGACTGCAGAAGAAAGTTCATCTTCGCAGTCGTCCGTCGATATTAGAGACGGCGAGAAGTCGGGTGCTCGCGTCCCTTCTACGCCAGATGTCAGCAACTACAGCCCTGGCCTCGATGGTGAATCCGAACACAGACCATACTTCGGGTTGGAAAACGATATCCAAGAGCAACAGCACATTCAGAAGCTTGCTCGTACGTTGACCAACTTGTCTATGGCCAGTAGGAACAGCTCTGGTGCTCATATTCCAGCAGGCTCGCACAAGGCTGAGGACCACGACAGTATTGCGGAAGCTGCCAAGTCCATCACCAACGATACCTTGCAAAGGAGTTTGTCAAGGGCATCCCACACCCTAGAAGGTGGCCCAGTGGATGTCCCATTTGACGAAAATGCCAGAGAG…
>FIM1_186_CDS
ATGTCGGTTCAACTTGCGGAATATTTCAGTAACTCCTCTGCAGCTGTTGCAAGAGGTTCGTTTGATAGGATTGAGAAGAATAGAAGGGCGTCTTCCTCATCTTCTGCAGAACTGCAAAAGGATAAAATTGTGCAAATTGATGAGTCGGTAACTCAAAACGAAGATAGCAGTGATGATAGCGAAGATTTTGGCGAGTACAGCTCAATCTGGAGCAAGATATACTATGAGTATATCTTGGTGAACAAGTCACTCAGTAAACTTACGATACGTGAGTCATTCTTGTATAACGATGATTTGAAACCTGTTGAAGAAAAGAGAAGACGCTGGGCGTGGTTCAATTACTTGTGGTTTTGGCTAGCAGACTGTTTCAACATCAATACTTTCCAGGTTGCAGCAACA…
>FIM1_187_CDS
ATGGAAGTTTCGAGCACTGGAAGCGGCATTAGCCGTGCGGTTTCGGTTGAGGAGTTTGACGTTGCAGTCGATAAAGGTGAGGTCATCAAGAGGGCTTCTGAAGATCCCGAGTTTTTGAAGAAGGTTGAGACGCTTTCGAAAACGTTGTCTCGCCGTTCGACTACTCTTTCAGAATGGGACGAAGTCGATGGGGATTTCGACATGTACAGAGAAATTCGGGGAATCCTGCAAGCCTCGAGGGATGAAGGAATTCATTTGAGAAAGTCAGGTATAACCGCGCGTGGTGTGAAAGTGAAAGGTGTGGATGCTCAATTTTTGGAAGGGTCGACTTATGGTGACATGATGATGTTACCTGTCACCATTTACAAAGGTATTCGCAAAGCAAGACAAACAACTCTT…
>FIM1_189_CDS
ATGAGTTACGTTGGTGATAGAGGGGCATTGCTTTCCACGGGAAAAGACTACAATCATGCTACCGATGGTGAATATAAGAGATTAAGAGGGCTGGCAGACCAAGCGTTTAAGGAAAAGCAAAAACTATCACAGCAATCTCAACAATGTTACAAGTCAGGTGATAAATCTCGAGCACACGATTTGAGCGAAGAAGCTAAGCGGAAACTAAAAGAAGCCGAAGATTATAACCTCCAAGCAGCAGAATATGTTTTCGTGGCCAATAACGCAGATAGTTCGAGTAACGAAATTGACTTACATGGGTTGTATGTCAAAGAAGCCAAATGGATTTTGCAGCGCCGAGTGGCTGCAGCTGTGAAAAATGGCGAAACTGAATTACATATTATAGTGGGGAAAGGTCTA…
>FIM1_190_CDS
ATGGACGGTTCACGGTTTTTGGATCGTGCGTGGTCGTTGTTAGATGGCGAGAAACGCGGTTATATATATGCAAACGATATTCCTAACTTGATAGGGTTTATCAGCAATGAGTTGCCATCTAAACTAACGACATCATCGAATGATAAAGTAATAGAGTCTTGGATAAGCAGTGATCCTATGAAAAGGGTCACAAAGGAAGAGTTCAAACAAGTGTTTTCGATGCTTGTTGGAACATCCTTCGATGCCGCCATTGAAATGGCTAAAGAATCTGAAGTTTTCACACCAAATAGACGTGGGAGTGGATTGTTTGGGAGTTATAGGAGGTCATCAAATGATTCTTTGCCGGATACTGCGGAACAGCTTCAAAGTTTGAAAAGAGAACTGCAAGAATGGAAGGAT…
>FIM1_191_CDS
ATGTTCAAAACGTACCAACGCCAAGCGTTGAGATGTATGTCTAGCGCATATCGCGCTCATGCGAAAAAGTCAAGGTCTACACTATATACTGGAGCTGCAATTGTGGGTACTGGTGGTGTGGCTGGGTACCTTGGGTATTTATATGCGAGTGCGAGTGGGAAAGGTGACTCAAAAGTTTTGTTTCCATTGGGTTCGAAGACCAAGCTGCAAGATTTGGATTCGCCGGTGTATCTAGATCCTGAGTTTGACCTGGCACAGTTCAGAGAACGTCTTGGACAGATTGTTCGGGAACAAGATATCTCGTTCAAAAAAACTGACATCGACGACCACTCGTTCAATAACTACACGTTGCATAAGCCCAAGGACAATGAGAGGCCATATGTGATTGTGTTCCCGCAG…
>FIM1_192_CDS
ATGAATCGGAAAGGCAGTGTTGAGACCATGGACGAGATAACGAACCCGAATGATATTTTACTGCCCAATGACGGCACTGGGCTAACGCCGGTTGGGATTTCCGTTGGGCCAGAGGCATACCCCATCAACGATGTGCTGCATACGTCGCACTTGAAGGGCGCTGCCGACGTGGAAGACCCGTTGATTGAGGATATCGTGAACCCATCTTTGGACCCGGAAGGGTCTTCCTCAGAGCCGTCTAATGAGGTTGTGACTCCCCTGATGCATCCCTCGTTCAATATAGACCATAACATGCACAGGCCATCTCCAGTTACTGGTGTTTACGGACTGGCAAACACACCTGGTAACCAGGATTACAAGAGCACTACTACGGAGTCGTCAAGAAGGGAGAGTTTTCTG…
>FIM1_193_CDS
ATGGGGATTCCAATCGATATAGATTCGTTGCGGGTCCGGGAGACACGGCCAGATATCGGCATTGGAGGCGTTCAGATGCGCCGAAGGAACAGCAGTTACACTGCTGGGAATAACCTTGTAAGCTCTAGGGGCACAATGAACGGATTGTTGACGCTTCGGAGAGCTGAGTCACGTGAGATGAATCACGGAGGAGAGATGATGAATAGTGGATCTGTGGAAGGATCGTTGGTGTTGTGGGACAAGGAGGGGTCTCAGATAGCTGTTGTTTCGCGTGAGGCTGGGGTTTCTATGTATAATATTGCCGGGGGCATTTCGCCCGGGAACGAGTTGAGCCGTGTAGCGCAGATATCGAGGAACGAGTTTTTGTTTATGGGCCACTCTGATGCTATATACTTTGCT…
>FIM1_194_CDS
ATGGCGATTAAGCAAGAGATGGGTGCGTCTAGCGGTTTGGACCCGCTGGACCCTCTGGACCCGCTTTCGAATGCGGAGTTTTGGCACGCATCTCCTTCTTTTGAGATGATGAATTCGCCGAAGGTGTCACCTGCGAGCACTGTGATGACGCATACGCCTAGTGTGGGCGGGCAGCAGAGTAGCAACAGCGAGGTTTCGTACAATAATGTTCTGAGTGAGAATGCGATAGAGGCATTGCAGAAGCAACAGGACCAGAACAAGTTGATCCACTTGGACCCGATTCCTGACTTCAAGGACAAGAGCGAGGTGAAGCCGTGGCTCCAGAAGATATTTTATCCGCAGGGGATCGAGATTGTGATTGAGCGGTCGGACAGCATGAAGATTGTGTTCAAGTGCAAG…
>FIM1_195_CDS
ATGACTACGTTTAGGTTTTGCCGTGATTGTAATAATATGTTGTATCCTAGAGAGGATAAAGAGACACAGAAGCTTCTCTTTGAGTGTCGTACGTGTCCGTATGTGGAGGAAGCGGGGACTCCATTGGTGTATCGTCACGAATTGAAAACGAACATTGGTGAGACTGCTGGTGTTGTGCAGGATATAGGATCGGACCCCACACTACCGCGGTCTGATAAGGAGTGCCCGAAGTGCCATTCGCGGGAGAATGTGTTTTTCCAGTCTCAACAGAGAAGAAAGGATACTAGTATGGTGTTGTTTTACGTTTGTCTCCAGTGCTCGCATATTTTCACCTCTGATAAAAAGAACAAGAGAACAGCCTTTTCTTAA
>FIM1_196_CDS
ATGTTACGCCAAGCGGTTAGATCAACCAGTGTTTTTTCTAGAGCCAGCAGATTGGGTTTGGTGCGTTACCAAAGTAGCGCAGCAGCTGTGAACGGAGGAGCCAATGCTGCTGCCCCAGCTGCCACCCCAGTGGATCCTAAGATTGCCCAAATTGTGCAAGATATTTCTAAGTTGACTCTTTTGGAAACATCTGCTTTGATCCAAGAGTTGAAGACCCAATTGAATATTCCAGACATTTCTTTCCCAGCAGCTGGTGCTGGCACTCCAGCAGCAGCAGCTCCAGCTGAAGAAGCCAAGGAGGAGGAAGTTGTCGAAGAGAAGACAATTTTCTCCATCAAGTTGGAATCCTTCGATGCCAAGTCCAAGCCAAAGATCATTAAGGAAGTGAAGAACTTGCTA…
>FIM1_197_CDS
ATGGAGTACCAAACCATGAACCCACAGCCGGTACAAACTGGTAATGACAATCTGGTAAAGATTACTTCTGGGAATCCAGGACAAGATGCTGAATATTTATCAGCTCAGGAGAAAAAGTCGCTGTTGCCTCAAAGGTCTACTGTCTCGAAGGGGAAGTATACGCTCCATGATTTTCAGATCATGCGTACGTTAGGTACTGGTTCTTTTGGACGGGTGCACCTTGTTAGAAGTGTTCATAATGGGCGTTACTACGCAATAAAGGTGCTAAAGAAGCAGCAGATTATCAGAATGAAGCAAATTGAGCATACAAACGACGAGAGAAGAATGTTAAAACTGGTCGAACACCCCTTCTTGATTCGTATGTGGGGTACTTTCCAGGACTCCCGTAACTTGTTTATG…
>FIM1_198_CDS
ATGGATTTGAGAGTTGGTAGGAAGTTTCGGATCGGAAGGAAGATAGGATCTGGGTCTTTTGGTGACATTTACCATGGGACGAATTTGATTAGTGGAGAGGAGGTTGCGATTAAGTTAGAGCCGATTCGTACGAAGCACCCGCAGTTGGACTATGAATCACGGGTGTACAAGTACTTGAGTGGTGGGATTGGTATTCCGTTTATAAGGTGGTTTGGTAAGGAGGGGGACTATAATGCGATGGTGATTGATCTTTTGGGTCCGTCGTTGGAGGATTTGTTCAACTATTGTCACCGGAAGTTCTCGTTCAAGACTGTGATCATGCTAGCGCTGCAAATGATATGCCGGATCCAGTACATCCACGGCAGGTCTTTCATTCACAGAGATATTAAACCGGACAAT…
>FIM1_199_CDS
ATGGTAATGGCAATGGCAAGTGACAGTGCAGCAGTAACGTTTTTTGGTCTCGAGACGATCAATAGAGTGTCGTTTTTACGGGAAGACAGGTTATTTATATCTCAGGCATTCGAGCATGAGAGCGCGCTATTCATACCGTTTGTGGACGGACAGGCTTATACGGGTGATAGTGGGACAGATTTGCTATTTCTAGGGCAACATGTTGAAAGTAATAGCGGGTGGAGTAGCGTTTTGGAACGGATAGGGTCGGTTTTGGACACTGAGAAAGGATGGCTGGTGGAGTCTGGTTTCACCGCGACGTTTCTAGGACTTCGCGAATATGGGACAGGCAGTGGTGATGTGCAAGTTTTCAAGTATAAGGAGTACGTTGGAAGACCAATATTTGCGTTGGACTTGCGT…
>FIM1_200_CDS
ATGGCAAAGAAGAAGAAGATCGAAGATGTCAAAGAGGAGCCCAGCAACGCCAAGGGTAAGAAGACTGGTGGCAAAAACAAACGTGAACCACTTAGTGAAGAAGAGAAGAAAAAAAGACAACAATCGCGTGCCAATGTTACAAGTTCTGTTAGCTGGACTGGTAAACTACCGCACAGTGTTTTGCATGAGTACTGCCAGAAGCAAAAGTGGAATAAAGTTGAATATGATATGAAGAAGTTGGGTGAACGGGGCCTTGTCGCTGTTGCAATATTGTCTTATACTGACCCCAAAACGAAGGAAACACTTAAATTGAGGGCGAATTTGGAAAAGAAAGACTTAGTTCCTCCACAAGAGACAGCCGCGGAAGCTCGTCATTACGCAGCAACTGTAGCATTGCAT…
>FIM1_201_CDS
ATGAAGTTAGCGGACCTTCGAGAGTTTTTGAGTAAAGATAAGAGTCACCAGGATTTGAAGCTAGTAAATAGTTCTGGTGAGGAAGTGGATGATATCGTATCAGCAGAATATGTTACTATCAATGGAGAAAACAAAAAACTTGATGAGCCAACAGAGTTTAGCTTAGATGGTCAACAAGTGCCGTTGAGAGTTGTTGTTCATTGTTGGTTACATCGTGAGTCCAGCGCAGCCGATTATTTGGCAGACTGTCAGGCCAAACAATTAACAAATGTGTCTTTCTTGCAAAGAAATGATTTGATCCAATGGTTGTCTGGGGAGACAGAAACTTCTCAATATGTCAATGTTGGCAAAAAGGCTGGCGACAATGACAAAACTGATTTGTCCGCGTCTACATCTATT…
>FIM1_202_CDS
ATGAACGCTGACGCTATAGAGAATAAAGAACGAATCAACCCAGTTTCAGTTACAACAAATACAAGTCATAGCACTAGTGAAATTAAAAACTCAAACTGGTATTTTTCTTCCGATACGGATAATAGTAATAATAATTATTATTATGGGATGAGATCTATGGAATATCTGTCTAAACGTTCTTTAGAAGAGAATTATAAAGAAAGCCCTAAAAGACAAAATATATCTGATAAGAATTGGCAGCACTTATCAAATCTGTACCAGAAGAGGCTGGAATATTATAATTCCCAGGCAAAAAGATATCATAGATTCTATTTGCGTCGAAGAGCATGTGGTTTCTTACCCTATCGTGAAAATTCTGAAAATGTTCATGATTACCCAATATGTAGAACTGAGAGTTTA…
>FIM1_203_CDS
ATGGGAGCAACCCCTTCTAGAATTGTGGACAATTTGTTAGATGATACAAACTTCGATCGAGATGAAATAGACAGATTGAAGAAGAGATTTATGAAGCTAGATAAAGATAGCTCTGGCTCCATAGACAAGACTGAATTTATGTCGATACCAGGTGTTTCTTCGAATCCACTTGCGAAAAGAATTATAGAGGTTTTCGATGAGGATGACAGTGGGGATGTTGATTTCCAAGAATTCATCAAGAGTTTATCAATATTTAGTGGAAGAGGAGAGAAGGATGCCAAGCTACGCTTTGCTTTCAAAATATATGATATCGATAAAGATGGATATATTTCAAATGGTGAATTATTCATTGTTTTGAAGATAATGGTGGGAACGAATCTAGAAGATGAACAATTACAA…
>FIM1_204_CDS
ATGACAGACAAAAAAGAACACAACATTGGTGTGACGATTGATTCGTCGGACCAATCCTCCAACCACTCTCACGATGAGAAGATCAAGACGGTTATTTCGGTTACAGCCGAAGACATGGCACACAGAGATGCCGTCATAACGACGATTTTGTCTCCAGATGGTAAGGAAGTTGATATCACTGGTGATGTCGATGATGCGATGAGATTGGCTTTGAAGTCGAAAGGTGTGGTTTTGACGCCAGAATTGAACGCCAAATTGTTGAGAAAGACCGATCTAATGCTTTTCCCTATTATGTGTATGATTTACTCGGTGCAATTCATGGACAAAGTTACGACCTCTAACGCATCTATCATGGGTCTTGTTACGGACTTGAAGATGCACGGCGAGCAGTATTCCTAC…
>FIM1_205_CDS
ATGAGCGATTCAGTATTGGTGGCACCATCCCTCTCTACAGCGCAAACAGAAGAGACATTTGAATTTCAGAGTTATGAGAAGTCAACTCGTTCGAGATCTTACCTTGGGCCAGACGTAACAGCAGAGAACGTCTCTGAGCTAATAAGTGCCTACTATAGTGTGCCTGACCTAATCCAGTTCTTCAAGGAGCATCCACAGTACCAAAAAATTACATTACAATTCCCAGATGAGCTGGTATTGGACTCCTCAATAGTTGTTCAATTAATGCAGAAAGAACTATGTGTCTCTGATGGAGAAGCGTGTGTAGTGGACACGGTCAAGGAGTCATGTGGTAGCGGCAGCGACTGCTGTGGTGGATCAAAGGGCGAATGTGCGTCCAAGGCGGTCCAACAACAAGCC…
>FIM1_206_CDS
ATGATTTCTGAATATATTCTTGGCACTCCATGTGATATGCATGTTCATTTGAGAGATGGTGACATGTGCAAGTTGATTACACCTACTGTGAAGGAAGGTGGTATCTCTGTCGCATATGTTATGCCAAACCTTCAACCACCTATAACGACTCTAGAAAGAGTTCAGGAGTATAAGGCCCAATTGGAAGCGCTAGCTCCAGAAACTACCTTTTTGATGTCTTTCTACCTTTCTAAGGATTTGACTCCGGAGTTGATTCACCAGGCAGCAAAAGTAAATGCTATCCATGGTGTCAAATGTTACCCAGCTGGTGTCACTACCAATTCTGCGCAAGGTGTTGATCCAAACGACTTCAGCGCTTTCTACCCATTGTTCAAAGCTATGGAAGAAGAGGGTATTGTA…
>FIM1_207_CDS
ATGCTAGTTAAGCACATTGAATCTTTATCTGAAGATTCAAAAGAGCTGCAATCATTATACACCTGTCTTCCAGAAGATATAGAAAAAAATAAAGGAAACCTCATCAAATGTGTGAGAGGACCCTTCTTTCAGCAAGCTGTTGATACCTTAGACCAGGCCACGAAGCAGAGTTTCGCTGGGCAGCAGCTTTCCAGTATGTTTGGTTACCCATACGCGGGTGAGGGTCCTCAAGCCCTAATCCGTGGTTTGAGGGAAAAGGGACTAAAAGAAAAGGAAAAGGAGACGAAAGAGACTGGTTCTTCCAAAGATGGGAATAAATAA
>FIM1_208_CDS
ATGACGGAAACTATCGAATTCAGAGCAGGGAAATGTGACTACAATGAGGAAAGCAAGATCTGCACGCCGAAGCCTATGAAGGGTAAGATTGTGATCAAGCCAAGTGAGGAGGCACAAGGATTTTATGACTTTAAATGGAGTACTAAGGAAAAGACAGCTGGAAGTTCAGTAGATCCAATTGAGTTTATTTTGATTCCTGGGGAAACGAAGTGGGTGGACATCAAATCTTCCAAGAACGGTAGAATCTTGTGTTTGCTCTTTTCCAGTGGTGAGAAATGGTTTTTCTGGCTACAGGATAAGCATGTAGGTACTGAATCGCTCAATGAGTGGAGCCAGAAGGATAAAGAATTGCTTGCTAAGCTTCAGAAATTGTTGGAGTTTGAAGAAGAGGAAGAGGAA…
>FIM1_209_CDS
ATGCGCATGATGTCAGAATCTGATATTTCAAGCAATGGGAACATTGAGGCTCAAAATTCAGGCCAATTGAATGGGTCAAAACGTTTTGAATGGATACCCACACATAAGATTATTCCTGGTACCGTTATTCGTGCATTTCTACCGCTCAAGAAATGCCCGGAACTCGTTTTAACCTCGAATGATTATGCTGATCTTTACCCCGGGGATGAAGTTTTTGTTGTAGAGCAAACCAAGGATGGGAAGTGGTGTCGAGGTTATGTGAGCAATGACTTGATGCCCATGGACTTTATTAGTAACATGAACAGTGATTCAGAGGAATTGCCTAAGCAGAAAATTCAGCTGTTGATCTTCCCCAGACGATTTGTTCATTTGGATTTTGATAAGAGAATTGAGGATTAT…
>FIM1_210_CDS
ATGTTCAGAAGTGTATTCCGCGTCGCACCAACTTTAACCAGAGTTTCTGGATTGAGAACAGGATTTGTCAAGCCAACTTTCAGTTCGGCCTCCAGATTCTACGCCTCCTCGTCGCTATCTAAGGATGAAATCACATCCCGTATTGCTGATGTTATTAAGTCGTTTGACAAGACCTCTGCTGCCAGCTCTATCACAGCCGAAACTCAATTCTCAAAGGATTTGGGACTAGATTCATTGGATACCGTGGAGCTATTGGTTTCCATTGAAGAGGAATTCGATATCGAGTTCCCAGACAAGGTTGCTGACGAATTGAAGTCCGTGGGAGAAACTGTAGATTACATTGCCTCCAACCCAGAAGCCAACTAG
>FIM1_211_CDS
ATGAGCCATAATAACAGAGTACTAAGTGATTCTGAAGACGAACACTCAGACGAAGATCAACAAATCGTTGACTCTACAAACAAACTTCAGTTGCAGTCTACAAATAATGAGGGGAGTACGTTACACACGGAAATTATACCAGATGAACACCCAGAATATATATCTGCAGATGCCGAGTTGGCTGCAGAAATTCCTGATGATGCCGATATAATCGACTTAGTGCATCTTAAGGTCCAAGCGCTTGAAGATTTGAACCTAATTCGTTTCAAGAATTTAAAGAGGTTATATTTGAGACAGAATTTGATTGAGTCTATAGCCGAATTGGAGGTACTTCCACTTGAGAAAATGGAAGAAATTGATCTCTACGATAACAGGATCAAACATATCTCGAAGAGTGTT…
>FIM1_212_CDS
ATGCCAAGAGTCCAACTCCTCAATATAGTAAGGAATATTGCTACAATGACAGCTGGACTGAAACAAACCTATGTGGGCTCTTTAGCTTGCCAAAGAAACTCGTTTTTATCAAAAGACTTTGTCACCACAGTCGTTGCCTGCAATCCAGGCAAGAAGAAGAACACATATGAAGTCGAATTAGAAGACACAATTTTATTCCCAGAAGGTGGAGGACAACCTAGCGACTCTGGTAGAATTCATGTGGAAAATGGCGAAGTTTTATCCGTTTCTTCGGTGTTCAGAAGAGGCTTGCATGCTGTGCATGTTGCCGACAAAGACATCAACCCGGGAACTAAAGTGACTATTGACATCGACTGGACTAAAAGACTAGACTACATGCAACAACATACTGGCCAACAT…
>FIM1_213_CDS
ATGCTTCTACTTAGATGTCGAAGAACAGTACTTCATGTTCCAACCAAGTTCAGTTCAAAATTCATAAGATACTGCTCTTCTCACGATACTGATCAAAATAAAATAGACAGTGCAGCGAATACAGCAAATGAAGTATCACAAAAACAAGAGCTCTATATAACAGATCCTATCTCTCCAGGTTCAGTTTTTTTCTTGCCAAATGGTACGAAGATCTTTAACAAGTTGGTTAGTTTTATGAAGCTTCAGCAGCAGAATAAATATGGATTTCAAGAGGTTGTAACTCCATTAATTTATAGAAAAACGCTCTGGGAACAATCGGGGCACTGGGAAAACTATAAAGATGATATGTTTAGAGTCGAGGGAAACGATCTATCCAAGGAGGAGTATGGGTTAAAACCT…
>FIM1_214_CDS
ATGAGTTATCATTATGATGGTGTACCGGATACAGAAATAGACTTATATTGGAATAAAGCGAGAAACCACCTCTTGAAAGCACAAGTGGAATGTGAGGAGTCATTAAAGTTACTTTCTACCATTCGGTCCGAGATGGATAGCTGTCAGAAATCCAGACTTAAACTGCAATTCATACTTAATTGTTTGGTAAATCAGGTTGAGTTTTTTAGCTCAGTCATATTAGAGAAGTGTATTGCTGTTGAATTACTAGATAACGAATGGTCGAAAGTGGTACTGGTCGGAGTTGTGAAAGATCTTAATTATTGGCAGGATGAGATAACCAATAAGATAAATGCTTTGAAAAACACCAAGTATGATCTAAACGCTGAGTATAAAAGTTTGGCAGATTTTATATGTGAA…
>FIM1_215_CDS
ATGGAAGATGGGGACAAAGAGGAACACAAAAGAAGGAAACTCTCTCCGAGTATGAATAGTATGTCTTTTATAGATCCGTATGGATACAGCGATGAGGAAGAAGACGTGGAAGACGTGGAAGTAAAGAGAACAAACAATAGCATGGAGAAGAGATACGGTATAGGTGCTAAATTACTTTCAAAAATGGGCTATAAGCAGGGGGAAGGTTTAGGACGGGATGGTAAAGGTATTGTGAACCCGATTGAAACAATAGCACGCCCTAAAGGTGTTGGTTTGGGGATGCTTAGCGCCGTCAATAACATGGACAAGGGAGAAAAGACTGATACATCGTCCTCATCAGAAGAGGAGAATTCGAGTCAGAAAAAATCTCCAGTTCGGTTTAAAAGTGTCTCCAATGCC…
>FIM1_216_CDS
ATGTTCCGTGTTTCTGCGCAAGTTGGTAGACGTTTAGTGGTCAGGTCGGTGAGACAGGCAAGAGTTTATAGTTCTGCTTCCCATGGGGGAAGTGGGGCATCGATGAGTAAGTCAGCGCTGCTGTTGGCAGGATTTTCCACCTTGGGGGCTCTTTATGTGGCTAACGGGTGTCCTACTTTGATTAAGTCGAAGCCTGCCAGTGTAGCTGCGCCAGTTTCGGAGCCAGTGAAGGATAAGAGCGATGCACCACATTCGGCACAGGATGAGGGTGCGGAACCGGTGACTGCACCAGGAAACGAGACTGTTTTCAGTGAAGAGAAGTTCGGTGAGTTGAAGGCAGCTCAGGAGGCTCAAGAGGCTCACGAGACTCAGGAGGATGCTCAGGGTGCCCAGGGTGCT…
>FIM1_217_CDS
ATGAAGATATACTACATTGGCGTGTTGAGAAACAGCGGGGACAAGACCCTAGAGTTGAGTTCAGTGAAGGACTTGAGCGAGTTCGGGTTTTTCGAGAGGAACAGTGTGGCACAGTTTATGTCATTTTTCAGTGAGACTGTTGCGGGCAGGACCAGTGCTGGACAAAGACAAAGTGTTGAAGAAGGGAAATACGTTGGACATGTGTATGCGAGGTCTGAGGGGATTTGCGGGGTGCTGATCACGGATAAGGAGTATCCTGTGAGACCAGCATACACGCTATTGAACAAGATTTTGGATGAGTACTTGGTGGCGCACCCTCCATTGGAATGGAAGGATGTTGCGGAGACGAACGACTCGCTCAAGTTGAAAGAGTTGGATATATATATTTCGAAGTACCAG…
>FIM1_218_CDS
ATGAGATCTGCAGCTAGAGTCATCAACAAGAGCTGTAGCGGCTCTGCTCTTTCGAGAAGATGTCTGAGAAAATCGAGCTTGAGCATGAGTATGAGATATTTAAGTACTTCGAACATCGGAGTCAGAAAAGGTTTCAACGGACAGGGTAAAAGTTCGAATAAAACGATGTTGTTTTTGGCTGCTGGGGCTTCAGCTGTAGCTGGGATCGGGCTGCTCTCTCAATTTAGCGACAGCTTGCAAAATGCTACGAAAGAAGAGCTAAACAAGCCAAAGGTTTCCCCGCTCGAGGTCGCCAAGCACTCGAGTCCCGATGACTGCTGGGTGGTGATCGATGGGTTTGTCTACAATTTGACGGAATTCATTAGCGCCCATCCTGGTGGACCAGCTATCATCGAGAAC…
>FIM1_219_CDS
ATGGATAGCAAACGGCAATCTCCAAAGCTGCCAGCGCTTCCTCCGCTGCAGGTTCAGCCGCAAACATTTAGAAGAAGGCGGCCACCTCCACTTCCTCCACGTGAAATTATTACTAGTCCAGTGACTCCAACTTCAGGAACTTCGTTTAATATTGTACCAATGCGGCCTAACGACAGCCCTTTCCAGCCATCCTCCAACAGTGCATATTCTTCTCCGTTTGTATCAGAAAAGAATAACACAATGGGAGAACGAAAACCATCAGCTCCTAAAGTTTACAAATCTCCATTCGTTGGCGATCCTTCGGTATTCAGATCACCAACAAGTCCAGTTTCATCTCAAAGTAATCAACGGCTGTCATCGTCATCTACTTCAAGTATCTTCACCAATAACATTCAATTG…
>FIM1_220_CDS
ATGTGTACACAATTACCAGTATTTACTAACCATCAGTACGGACCGTGTACTTGCTCGTTCAATTATGGGATCAGAACTATTCATATTAATTCACGTTTATTGTATGCCGTATTCTTTACGTATACTCTTTTACTAGCAGGGTACATGCATATTGACAAAAAATACAAGACTAGAGGCTCATGGATTTCAATTAAAGATTTGGCAGATCCTACATGCGTTATTACTGGTGGTAGCCGTGGTTTAGGGTCTGAAATTGTCCAATCACTCATTAAGAGTATCCCCAATATAAGAATTGTCATTTTAGATGTCGTCGAACCAGAGCTAAAGTTACAGTCATGGAAAGAGCAAATCAAGTTCATTAAGTGCGATCTTTCAGAAGATAATGCTGTAGAAGAAGCA…
>FIM1_221_CDS
ATGTCTAAGCCAATTAATGTGTATGCAGTATCAGAGGCTCGCCAAGCTTTTGAAGAAGCTTTGCCGGGTATTTTCTCTAGATTAGGCTACACTCAAACTTTTAAGTTAATAGATACGAAGTTATTCCTAGGATATTCGTTGGTAGTATTTGCTGCAGCAAGTTTTCTACTCGACAAAAAGTTGACATGGGAGGAGTCTAAACAATATCAGTTGATATTGGTCTCTTTATATGCGGTTGTCTGCGGTGTACAATGGTGGTTTAACAAGTTTGTTGAGAAAGGTATAATATATCAGGGCACTAATAAGGATAACAAGATCAGCATAGGTGCTAAATTCAAGAAGAACTCACATGAGTTCCACATATATATTGCGGACTCCACGAACCAACGTGTTGAGTTG…
>FIM1_222_CDS
ATGTCCGAGAAGTTGAATATCGAATCACCCAGCTTTGTCCCTGAGCACAAGAAAGGTGGCAGAAGAGGTACAGCAAATAAACAAGCTGATACTGACAAGGGTAGTAACAAGAGAAAACCAAAAAGAAATAACAACAGGCATCTTCCAAGGGCTAAAACTGCCTCAAGTCCGGGGGATCTGGAATGGAACATTCAAGATGAGCTTGCCAATGGGAACTACAAGCTAAATGGAAAGAAGACAAAGATATCTATCAACCATCTACTTGACTTCCAGCTCCCCGAGATCGAAGCTCCCAAACCCTTGAGCAGGAACCCTGCAGATCGAAGAAGAAGACGCCATAGCGATAACCATGATAGGGTGTTCCTTCATGGTGATTCTTTCGTAAATGCCAATTACAAG…
>FIM1_224_CDS
ATGTCTCAAAAGGTTGGTCACACAGGTCTAGCGTTTGCTAGGATGTGGCATCATGTCGATTTGGCAAAGGATAAGAGGACGCTTGGTAGAGTTGCTTCACAAATTGCCATTACTCTTATGGGCAAACACAAGCCAGTATACCATCCATCTGCGGATTGTGGGGATTACGTTGTGGTGACCAACTGTCAGGCATTGCGTGTAACCGGTAACAAGATGTCGCAAAAGACATATTGGTCGCACACTTCCAGACCAGGTTCTCTAAAGCTTACCACGATGGAAGATATGATTAGCAACAAGGGTCATAGTGAGATTTTGAAGAAGGCTGTTTCAGGTATGCTTCCCAAGAATAAACTACGTAAATTAAGACTCTCAAGGTTAAAGGTGTTTGATGGTGGGGAT…
>FIM1_225_CDS
ATGCTAAGACTCCCTGCTGCTATCTGCTGCTATCTGCTGCTATGTTTGGTGCGAGCTTCGAATTTCTATGATCGCGATGAACACATCATGGAACTTACACCCGCTTCTTTCGATAAAGTGATCCATCAGACAAACTACACAACCATAGTCGAGTTCTACGCACCATGGTGTGGATATTGCCAGGAAATGAAAGGCCACTTCAAATCAGCCGCAAGAATGCTCTCTGGCATTGTGCAGGTCGCCGCTGTCAACTGTGACGAAAGCGTGAACAAACAGCTCTGCGCCCAGCACAGAGTGTCCGGTTTCCCAACAGTAATGGTGTTCAGGCCGCCAAAATTCGATTTGAATAATCAAAACCATGGTAATGCCGATGCATCCTCCATCGCATCGTCTCGCCAT…
>FIM1_226_CDS
ATGGCAGAAGCCAGCTCCAGCTCACCATACGCATTCTATGCGTTCTACCAACTATACCGTCACTTCCACAAGATCCCAGCAGTTTCGCTCCAAACCATCGATGAGCGATTGTACCAGGGGAAAGGAGTAAAGCCCGAGTTTGCCAGGTGTCCATTATTCGTCACCTGGAAGAAGTTGTCCAGACATGGCCAGTACCAGCTCCGGGGATGCATCGGCACGTTTGCAGAATGCGAAATCGAACAAGGCCTTACGAGATACGCCCTAATAGCGGCCTTGCAGGACTCGAGGTTTTCGCCAATATCTGAGAAAGAGTTGGCACTGCTAAGCTGCGGCACCAACTTGCTCAGCAATTTCAAGACGATATACAAGAAGAATAACGCTGCTGCTGCCAGCCCGGAC…
>FIM1_227_CDS
ATGAAGCTCTCCAGTGCCACACTTCTAACTCTAGCTGCTACTGCAATTGCTGCTCCAGTAGCCACCGTTACAGTCCATGACCACGTCAAACAAACCGTCGTGGTTGAAGGTTACGTGTACTTCGATGGTACCCACACTACTACCGGTTACACCACCCACGGTGCCGCACCAGCTGCCACTCAAACCGACTCTCCAGCTCCAGCTTCTACTGCCTCCCCAGCTGCAAGCCCGCTTGCCGAAAGTGCTGTCGAGGACGACTCCAGCTCCCCAGCTCCTTCTCCATCCACCAACACCGCTCCAGCCTCGACCCAGCCAGCCAGCGTAGTCAACAACGCTGCTGAACTAAACATCGAGCCAGCTACCACTTCTTCTTCTGAGCAACCAGCTACCACCTCTACT…
>FIM1_228_CDS
ATGAGGATCTTCACCGCCTCGGCATTGAAACTCCTGCCACTGTTGGCCACGCTCCTACACAAAGTCCAATCTGTCACAATTACAAAATACAAAACTGTCGTGGTTACTCCTGCCAGCATCGTATCGACGTCCACCAGATCAACCACCTCAACTACTATCGTCTACCGCACCGCAACGGGCACCTACACAGAATCCATTACTTCAAACCCTCAAACGACCGAGCCAGATTTCAAAACAGAAATCCTGGACCTGCATAACTCGCTTAGAGCCAAACACAGTGCCGGCCCGCTGCAATGGGACTCCAACCTCGCCTCAAAGGCCCAGGATTACGCCAACACTTACGTCTGCGATGGCCAGCTGAAACACTCGACTTTGCCCTACGGCGAAAATCTGGCCCTA…
>FIM1_229_CDS
ATGTCAGAAGCTACTCCTGATGTTTCAGAGAGCCATTCTCAAGTTGTGTTAGACACACCTCCTTCGTCCGTGGACGAATCGTCGAAAATGGCGACGACAACTGGAGAAGAAAACGGCGAATCCGTCTCTTCTTCGGCTGTTGGCGAGTCTCAAAATGAGACTGAAAGCGAGTCAAAGAGCGAGAATGACAGCGAGACCGTCGATGGTGTACCAACTCCAACGCCTACCCCAGTCAAGGTTTCTTTCCCAAGGTTGGGTGGAAACTCTGGCTCTTCTTCAGGATCAACAGGCAGCAACGCGCTATCCTGGGGATCTACGTTGAAGTCTGTTGGAAGTGCTGCTACCAGTAACAAGGCACGTCCATCTTCGATGGGTTCAGCCAAGCCCATGCGCTCCAAA…
>FIM1_230_CDS
ATGCTACAATTCAAGTTAGTTCTTCTAGGTGATTCATCTGTTGGTAAATCTAGTATCGTCCATAGATTTGTCAAGGATTCCTTTGATGAGTTTAGAGAATCTACTATTGGTGCAGCCTTCCTATCGCAGACGATCAAGTTATCGGAAGAATACGATGAGGAAGTTCTAAAGTTCGAAATATGGGATACAGCAGGACAAGAACGGTACAAGTCCTTGGCTCCAATGTATTACCGTAACGCTAATGCTGCGCTTGTGGTGTACGATGTTACCGAGCCAAATTCTTTACCAAAGGCCAAGCTTTGGGTGGATGAATTAAAGGAGAAAGTTAGCGATGAAAAGTTGATCATATGTCTAGTCGGAAACAAGCTCGATCTAGCTTCTGAAACTGATCCAAGCTCT…
>FIM1_231_CDS
ATGGATTCGTTTGTAAATAGTGTTACGTGCCAGCAGGTTTCGCCTGAACAGTGCGAGCAGATGCTCCAACTGTCGAGGGTCGACAGTACAGTGAGCTGCTCGAATTTCAAGAAGATTATAGGTTGGTTTAAAACAGCACATGAGGGTTCGTCAGAGGACAGAGCGTTGGCAAGCACTGTAGCCAACGTGTTGCTAAACTCGAGCGAACAGAGAATGCATGCTAGCCAAGACAGATCTTTGATCAAGTGCGTGGAATCGCGCCTTTTCAATAATCCATACGATCTCCCAAGATGGAGAATCATGTTTCTAATGGCACATTGCAAGCCTGAGGGACGGGAACATGGGCATGAGCAGCAGCATGAGCAGCAAAGGGACCAACCATTTGATAGACTATTGGCC…
>FIM1_232_CDS
ATGTGCCAAAACTTAGGTTTAGCGGTAGGGACCGCTGGAATGTGGTGCGGCGGCGACTGGGGACATGATAGTATCTGGCGCAATCACAACAATCACTTTGTGTGTGTTTTCTTTTTATCTATGTGGGTCGCAGGTCGAAAGTGCCATACAGGAAAAAGAGCCGTGTGTGGGTTTGGGTTCCGAGTGCGGTTCGGCGAGAATAGAGATTTCCAGGGGAATATGCTGCGGTTCCGACTAGGCTCAAGGGTACGGGTGGTTGGTCTCTATGGAACTTTCGGCATATTCCGAAAGGATTCCGAGTTGTTTGCAGGCGGGAGTAGGGAGTGGGTACTGTTTTGGGAAAATATTGCGGAAGCTTGTTTTGTGGATGTAGACGAATCCGCAGTGCAGAGAGTTCCG…
>FIM1_233_CDS
ATGCTTCGTGCTAGCAGAATCGTCGGTCGCAGACTGGCCTCAACCAGTGCTCCAGTCAAAACAGCTCATCCAATCAGAAACTTCTTCTTGAAACTAACAGCAGCTACAACCGCATTTTACGCCGGTGGTGTCGCCCTATCCGTTTACAACTACCAATTTGCTGAACTATTCACTGATAACGTCCCATTGGCAGAAGAACTAGTGCAATTGGTCGAATCCTACAACGATGGTACCTTAAATGCTCCCCAATTATCTCTGGAAGAAATTAGACAAAAATTCGGCTCCTTCGCCAGAAGAGTCGAAAACGTCCGTCATGAAGGTTCCTCGCCAGTAGCTGCCGTCACACCTACTCCAGTCACTAGCTCAGTTACCGTGCCAGAGCCAGCCGTTGCTGTTGTT…
>FIM1_234_CDS
ATGTCAAATCCTGCTTTACAAGTTTATGGTGGTGATGAAATAAACGCTATAATAATTGATCCAGGTTCTTATGTGACAAACATTGGGTATTCTGGAACAGACTGCCCGCAAACAATACTTCCTTCCAAGTATGGTACCTACGAGATTGATCCGGAATCAGATGAATCTACTACAAAGACGATATTCAACGAGCAACCTCTTTTATTCCCACGTTCGGGCTTAGAAATTAAACCTATTGTAGAGAACAGCGTTATTGTAGATTGGGATCGTGCGCAAGAACAATGGGAATACGCTCTAAAATCGGAATTGAAGTTTGATACTAATAAAGGTACACCAGCATTGCTTACTGAACCAATTTGGAACCCTGAGTCCAACAGGAAAAAGTCTTTGGAAGTTTTA…
>FIM1_235_CDS
ATGACAAGCTTAGAAGACTATAACTTTGAGGTGAGTGAAGATGACGAATATTACCAGCTAATAGGCGACAGTGATTATGAATCTGATTATTCCCTAACTAAAGATTCGAAGGTTAGTCAAAATTCACACAACTCCCAAGATTTACAATTTAGATATAAATCCTTATCCAGAGATGAACTATTTGCAGATGTAATGGAACGTGTCAAGTTTGTTGGGTCGATTACGCAACTATCTCTTGACAGTATGATTATATTACTAAGGCTGTATGGATGGAACGAAGAAAAGCTTTTAGAAGATTATACTGAAAATCCAAGGGATATCTTAGAGAAGGGGGGTTTAATAGTACCAGAAAATGGAAAGAGAGGAATTCAACTAGAAAAAGATTATATGTGCCCCATA…
>FIM1_236_CDS
ATGTTCCGTGTTTTAAATGCGCTTAAGGGTGGTGGATCGCCCAAAGTATCTGAGCTATCAGGCGAAGAGAGAACGCGATTTATTCTTCAACAGGCCCATGATTTTGAGATAGCTTTGCAGGCGATGGATTATGTCTTAGATGACAATGCGGAAGCTGGGTTGCAACTTCTTGCAGATAACGCTGCTACAAGTCCTGGTGATAAGACGGTCGGAGTGTTGGCCAAAGGTGTGATTGAATTTTTAGAGGCCACTTTGGGTTTTGAACCCGAAGTGATGAAGAAGGCTGCCAATACCTTAGGACAAGCAGAGCAACTGTCTTTAAAGAGCAGAGCCAAGCAGCAGAAGCTGAATATTAAGACAAGCTCACTCTACCCTCCAGGCACGGAGTATGCAGTGACT…
>FIM1_237_CDS
ATGAGGTTTGGGTCGAGGCGACATAGTGCGAAGGCTAATATTATTCCATCGTATGCGGAACGGAATGGGGCTAATCAGGTTGTGGAGGATGCTTCTTTGAAGGCAGCTCAAGCGATGTTCAAGAAGCATTCTGTGGGTCAGGTGCCGGCGATCCAGGCTCCCAGACCGGTTCCAATACGGGTGAGTTCGAGTTCGAGCAGGCATGTGTCTGCTAACATGGGGAGAAGGAGTCCACGGATGACTGTTCCGCGATCTGGAGCTAGTTCTGAGAGTGTGGCTCGGTCGGTTTCCCCTCTCGATGGGACAACGATGGATCGAGGCGAGTCTGGGGTGAGTGATGCGGCCCAGCAGGCAGCGTCAGTGGCATTGGATAGCGAGATTAACATGAGTGGAGATGGG…
>FIM1_238_CDS
ATGGCTGAACAAATATCGCATAAAAAGTCCTTGAAACGGGTGGACAATGAGAAGAGGAAGCGGTTGAAAGAGTATTACGGGTTGAAGAAGAATGGGGGCGATGCTGAGAGGGATTCCGGGGTTTCTGGAGCAGGCTCAGAGAATGCTGACTCGAGCGGAGTCGGGGAATCGTCGGAAAATGTTTCTGAGAGTCGATTGGCGACGCCTGAAGAGAATTCGACTGGCAAGGAAGAAGATATCAAGGCGGAATTAGAGAATGGGAACGTTGATATCAAGACACGGAGTTTGAAAGAGTTGCTCCAGATACAAAATGTTCTCCTTGCCGAGGAAACGGAGGCTGATAACACGATTAAAAACACGATATATGATAACTACTATGATTTGATCAAAGTGGACGAT…
>FIM1_239_CDS
ATGGGTTCTGAAGGTGCTGCAACCGCATTGGCAACCATCGGCACTGTTTGCTGGTGCGTTCAATTGATCCCGCAAATTATCTACAACTACCGTAGGAAGGATTGCACAGGACTCCCGCCAACAATGATGTTTCTTTGGGTTGTGTCCGGCGTGCCATTCGGGGTGTACTTCTTAGTAACAAAAGCGAATATAATATTACAGATCCAACCGCACTTATTCATGTTTTTCTGTTCCATATCATGGATACAATCATTGTACTATCCTCCAAGAAATATTCCCATCAAAAGGATCATGATCTGGTATGTTGTTCCAATGTCCATGTTCATTGTAGGATTTGAAATTGGATTTACACTATGGTTGAGGCCCGTTTACAGCCACGGCACAAAATGGCCAGCTCTA…
>FIM1_240_CDS
ATGACAGCTTCGGGTGCAGCTTCAAAGTATGTGGTTAAAATCACCGATGGGTTGTTCAAATCATCATTAAGGAAAGGTGCTAGCAGTGTGTTCCCCAACCGCATCAACTTTGAGATTAAAGACAACGAGAAATGGTGCATATGGGGGCCAACAAAGGAGAAGTTTATTGATGTTTTATCAAATAAGTTTTTGGCAGATCCACCGTTGGCTCTACGGTATGGGAAAGTCGCTGAAGGAACTTTTCCTAGAATAGAACAAGTTAAGTTCAAGGGTGTAATGCCTACAGCGCATCTCAGTGCTAGATACGAGTATTTTAAGGATGATTTCGATCAAACATGTGAGAAATTCATTCTTGATAACTCCATTGGGTCCAGAAACGTCAATTATGAAGTCTCTACC…
>FIM1_241_CDS
ATGATTAGTGTGAATAGTACCCGAGTTCCGTTAATTCCTCCAGAGGATATTCCTTTGGAAGATAAGAAAGAGAATGAGTTTGGTCGCTTGACATCTAAAGAGTTCTTGTATCAAAGTAAGTCTAGAGATGGAAAGGCTCTACAGGATCCAATCTTAGATGCGCCTGCTTACTATGTCTCTTTGATCACATACTTAAACTATCTTATTTTGATTATTCTGGGCCACATCCATGATTTCTTGGGCCTAACCTTCCAAAAGGAAAAACATAAGAGTATTATGGAGCATGACGGATTGGCACCATGGTTCTCCACATTTGAAAGTTTCTATGTCAGAAGATTGAAGCAAAGAATCGATGACTGTTTTTCGAGACCAACCACCGGGGTTCCAGGGAGGTTCATC…
>FIM1_242_CDS
ATGGTTGATTACAAGTATTGGTACTATGGATTTGTCATAATGGTTTGTTATATGATTTTATTTATCATTCTCATATGGATATATGCAACTTTCCTATTACCAATTCTTGCTGGCTGGCAGATCATATTGCTTGGGCCAATTGGGTTGTTTATTGCTATAGTGCAAATGATTTTGCAATGTAATACATGGACTCTAAGGGGTATCAAGAACTTTGTACTAAATATTTTCACTGATGATATCTTTGAGTTAACATTGTTAAGGAAAGGTCAGGCAGAGAGTTTGAAAAACTTTAAGATGAGACAACTCCCAGCAGGTCCCGAACTGCATTTAAACCATATAGAATATTGGATTCACGATGTTCCATTTAATACCTTTTCGTTTTTACGTTGGCTCTTTGTT…
>FIM1_243_CDS
ATGAGTGCAACAGCATCGCCTGTCTCTGGGCCAAAGAAGCATGGCATTCTGTCATTCTTTCAGAACACTGCAAAGTCAGAAAAAAGAGCTGAAGAAAGCGATACAAAGGGCGATGGTGAAAGCCAAGAAGCAGCTATTCAAATTGAAGAAGATTCTGATAAAGCTGATCCAATAGAGTCAGCTGATGAATTGAATGAAGACTCTCAAAGATCCACTTCCACAGCGGAGAAAGGAAACGAAACAGAAGTGGACGATAAAGAGAATAATAATAAAGAGAATAATAAAAATAATGATGATGCTGACTTAACACAGGATAATAAGAAGGCTGAACGTGCATTGAGACGAGAAAAGTCCAAAGAGCTTAATTTGAAGAAGAAAGAGCAGGAAAGGATTGAACGT…
>FIM1_244_CDS
ATGTCTGATTGCAGCACGACTGTTCACAGCATAAGATCTGAAATGGATGCTTTGTCTCTTAAGGCAATTTCTCCTTCAAAATTGAATAGAAAGTCCGATATGAGTGACCGTTATGAAAATAAAAGTACTGAATTTAAGCTTCACACCAACATCAATGAAGAAGAAGAAGAAGAGAGCAGTATACGTTCAGATGTTGTAAGCAAGATGAAGAATGAAAAATTCCATTTGGAATTGGAATTAGAGCAAAAGACACATGAAATCGCCAAACTAAGGGCCATGCTTTTGCCAAAACAGACACCCCCGGCGATTGACCTTAGGTTCACAACTTCTAGAAGAGATCCCATGTATTACAAACCGGAAAAAGAAGTAAATCCTGAATTCGGAGACTTCATATCACAT…
>FIM1_245_CDS
ATGGCTACTAGGACTCAATTCGAAAATTCCAACGAAGTTGGTGTGTTTTCCAAGCTAACGAACTCTTACTGTTTGGTTGCTCTTGGTGGATCAGAGAATTTCTATTCTGCTTTTGAAGCTGAATTAGGTGATGCTATTCCTATCGCCCACACCACTATTGCTGGTACCAGAATTGTTGGACGTATGACTGCTGGTAACCGTAGAGGGTTATTGGTTCCTACACAAACCACAGACCAAGAGTTACAACATTTGAGAAACTGTCTACCAGACTCTGTTAAGGTGCAAAGAGTGGAAGAAAGATTGTCTGCATTGGGTAATGTTATCTGTTGTAATGACTACGTTGCTTTGGTGCATCCAGATATCGACAGGGAAACCGAAGAGTTGATTGCAGATGTCTTG…
>FIM1_246_CDS
ATGGGTATCAAAAAGTTTTTCAAGATTAAGCCTCCTCCAGAGGCTACTGTTGAGGAGAACAGGGACTATTTGAATGAGTTAGGTATTGCAACAAAGCAGGATTCTACCAAAAGGAGAGAGAAATTTGCAGCGTACGGGAAGTTTGCTAATGATAGAATTAGAACCAATGTGTATGCACCTGAAGGATATGCTCAATATGCAAATCCAGATACTGAACCTAGCGATAAGGCTGACATGGACGACTTGAATAAGAGCCCTTATGATCAAGTTTCGATGGTTAATAATAGGAATACTAGTGCTGGTGTGAGTAACAGCAGTCCTTACGGTAATAATTATGGTGCTGGGAACTATGTAGACCCTTATTCTAACAGTGGTCCCTCGCCGTACGGTACAAACCAA…
>FIM1_247_CDS
ATGTCAGCCTTCAACGATTATTGCACGGTTTGTGGACAATTGATCCAGCGCGATGTGGCCGAAGACGAGCTGCTTGACGATAGACTATACTGCTCCTCCCAGTGCCAGGAAAACGACAGACTCAATGTAGAGAACTTCAAGTTGTCCAACGAACTTTCGGGAACTCCAGCCTCGCTCATACGTTCGCCGCTACTACAGCCTGTTGATGGGTCACGTGCCAGCCATAACAGTCTCATGGAAAGTCTGGGCCGTGAGCAAGAGCAAGACGATTACGACTACGACTTCGAGCTGGAGATGCCATTGGACAACGTCATGATAGGCAGCGGGCCCGCCATCCCAATGATGACCATCCCTCGCTCTGTATTGGGCAGCGACAGCACCTCAAAACCAGACGTTGTA…
>FIM1_248_CDS
ATGTCCGCTGAAGAACCACATTTTATGTCCTTTGAGCCCAAACCATTTGCCGGTACCAATGCTCTCAAGCCAATTAAGGTTGGAAAGTGCGAATTGCAAAACAGAATTGTGCTCCCACCATTGACTAGAGTTAGAGCTGATATCAATGGTGTTCCAGACGGTAAACTAAGTGGAGAGTACTACTCTCAGCGTGGCCAAAGTCCAGGTACTTTGCTGATTACTGAAGCAGTTTCTGTTTCCAAGCAGGCTAGTGGTTTTGACCATACTCCAGGGTTGTACAGCGAAGAGCAAGTTGAACAATGGAAAATTGTCACAGACGCAGTGCACTCTAAGAAGTCGTATATTTTCGCGCAGTTGTGGGCCACCGGAAGAGCTGGTAACCCAGCATCTTTGGCCAGA…
>FIM1_249_CDS
ATGGATAGCAAAGGGTACCTCAAATCTTACGGTTGGGAAGAAGGTGAAGCTTTAAGACATGGAGGACTGAAGAAGCCAATTCTTGTGAAGCATAAGAAGGACAAGAAAGGACTTGGATGCGCTCCAGGCAATGACGATAGTGAAGCATGGTGGGAACGTCTATTTGATGGTCAGCTACGAGGATTGGATGTCCAGACGGGTTCCAATGGTATATCTTTCAAGCAAAGTGAGGTCATCGCATCGTCGGTTTCTAAGAGTGAGTCTCCTCTATACAAATGGTTTGTCAGAGGTGAGGTACTGAAGGGAACGATAGAGATCAAGCTACCGAATGAAGACAAATCGTCGGTGGTGAAAGTTACGGAACTAGCTGAAAAAGACACTAATAAGAAGGAAAAGAAG…
>FIM1_250_CDS
ATGTCCGGGATAGATGACAGGGCAAAATGGGGAGCGGGCTTCCTGATATTGGTCTTCCTTTTGTCTTCTTCATGGATAACGATTTCTACAATTATCCTATCATTGGTCTTTATACTGAGTTGTTTAGTATATTTCATTGTAAATGAGAAGCCAGCCAAACCGCCAAGAAGGCGGGTTCTTAAATTTTGCGATGCCAGCTTTAAAGTTCAGCAGGGACTCGGTAGCAGCAGATCTTCTGAGTTATTATTCCCCGAAAACGAACCGTTATCGAAGGAAATCGAAGTATTGCTTGATAATATTGTCAAGAACTTTATTGAGTCTTGGTTCCGTTCAATTAGCGATTCTGATAATTTTCCAAACGCTGTTAAGTCGGTTTTGAGTGATGCAATTGTGCGATTA…
>FIM1_251_CDS
ATGGATTCTCAGTTAGTACGAGATGCAGTAGATTTGCTTGCAACGTTAGATCAAGAACAACGGAATGATCTTTCAGTACATTTGTACTCTGCTCATCTCTTAAAACATCTGCTCTACCGAGCTAACAAAGATGAGAAAAAGATATTGAGAACGGAAACGTTTGTTAAAACGGTTTTAAAGGAGGACTGGACGGCATGGCCTAGTGAAAATGTCATTATAGATCCCAATACGACTTCATTGTATGAAGATCAAAGTGTAACAGAAACACAGAAAACAAGATCAGAATCAGGCCTGGAGCCGGGACAATTGGATCAAGAGTCTTTGAATCATGCTACAGATATGCTCTATGGGGAGCTAAATGCATTCTGGCAACAGAAGCTGAAGGAAAGCTTTAATAAT…
>FIM1_252_CDS
ATGCCAGTTATAGAGGAGATTGAAGATATCGATGATATCGATAATTTAGATATGGATCTTGCCCAATTGGACGCCTCTTTAAAGACACCAGTGGCTCCCAAGATCGTACCTACAGTAGTGAGAAGTCAAGATGAAGAGGAACAAAAGCAGCAGCAACAGCTAAGTGGTACCTCAAGTCAGGAGGGTGGTGCTGGATTTAGTTTTATCGACTCAGAGACGGGTAAAGTTGAGAAGAGCCATGCTCTATCGAAGGCAGAGTTGGATGAGATTAAGGAATTCCAAATGTTGTATCCATGTTATTTCGATGCTAGAAGAAGTCATGCTCAGGGTAGACGGGCACCAGTAGAGCTGTGTGTTGAGAATCCTGTGGCCAAAACGATAGCTGATGCGGCTAGATCG…
>FIM1_253_CDS
ATGCCAGTTTTAGAAGATTACCAGAAGAACTTTTTGGAGCTTGCCACGGAATCCAAGGCGTTGAGATTTGGTGAGTTTACGTTAAAGTCTGGCCGTAAGTCTCCATACTTTTTCAACTTGGGTCTTTTCAACACGGGGAAGTTGCTTTCGAACTTGGCTACTGCTTATGCGATTGCGATTATCCAATCCGACTTGAAGTTTGATGTTATCTTTGGTCCAGCTTACAAGGGTATTCCATTAGCGTCGATTGTGTGCGTGAAGCTAGCTGAGATTGGGGGCTCGAAATTCCAAGATGTGAGATATGCTTTCAACAGAAAGGAAAAGAAGGATCACGGTGAAGGTGGGAACATTGTTGGTGCGGCATTGAAGGACCAGAGGGTGCTTATCATTGACGATGTG…
>FIM1_254_CDS
ATGGAGGCGGACCTTAGAGAACGGATGGACCGTTTGGCCCATGTTTTAGAAGGGAGCAAGAGTCGTACTGAAGATGATGTGCAGTATATGGTGAAATGGGTAGAGAAAATAGCCAAAGGTTCGCATCGGATCAACAAGTACAGGTACAGAAGCAGGTCGAAAGTAACATCCAGGGGAGACTTGGCACAGATTTTGACAAGGGTTACGCCATATGTGAAGGTCATTGATACCGTTGGTAACAAAGAAAATTTGTTCAACAGAGAGAGGATTCACGAAGGACTGCGGCAGGTCGTGGAGGCTACCAGGACATCTCCCATATGCTGGGACTCGCAATTTGTGAACCCTGTAGCGATAGTGTCACGAGGGCTTTCAGTAAGTTTCTGTGAAGGTTCTGTGGTG…
>FIM1_255_CDS
ATGAGTGACAAGATTACAGTTCATATCAAGTCTGGACAGAACAATTGGAGCGTTGAAGTGGAGCAGAGTGCTACTATTCGTGGATTCAAGGAGAAGATTAGCGAGGTGAGCGATGTTCCAGCGGATAACCAGCGGTTGATTTACTCTGGGAAGATTTTGAAGGATGGGGAGACGGTTGAGTCGTACAAGATCCAGGACGGGCATTCTGTGCATATGGTGAAGTCTGGTGGCGCGAGGGCAGCATCTGGGACGTCTGGAGCATCAGCAGCTGCAGAGCCAGCATCAGGAGCATCAGGAGCAGCCAATTCCAACGGTGGCGCCGCAGTTCCAAGCAACATATCTGCAGGTCAGACAGGCGGTTTTAATCCGTTGGCAGATTTGACTGGAGCACGTTACGCA…
>FIM1_256_CDS
ATGGCTAAGAAACTGAGTGATGGACGTAAACCAGGGAGTGGTAGGAAGCCTGGGAAGGCGAAGACGCTAGCTGAGGGGCGGAAGCCTGGTAGTGGGCGGAAGAAGGGGTCGAAGAACGTTGCTGGAAGTGGAGCAGGAATGGCGAATTCAGTGACGAAAAATGTTGGTAATGGGACGAAGGGGAAGTCGAAGTCTAGGGTAAAGGGCGGTGGTCTTGATGTTGCTGGGAGTCTGATTGGGGGCGGGAAGCCTTCATCGCAATCGTCTTCGACCGGGTCGTCGCCGGCAATGGCGATGGCCACGTCGCTGTTGCTGCAGCAGGATTCGCAAGATTCGCATGGGCAAGGTCACCACCAGCATGGGTATGCGGCCCCCCAGGGGCTCATGGGCCATAGCCAT…
>FIM1_257_CDS
ATGGATGCATTTGAAGCCAGGTTGCAATTCGTCCAAGTGATCAAAAACCTGCATAAAACACTTCACAAGAAGAGAGACACATCGCCAAGCGGAGCAGCATTATCATCTTCCGGCTCATCTTCCGGCTCTGCATTCACGGACCCAGTACAGTTCTATTTGAAACATTTCGAACACCACTATGAGGACTTTCAACAGTGTTTCTTTGAAACTGCATTGAACATGGACTCTCTAGATAGATTGAACGTTCTAATATACTGGAGCAGAATAATATCGTCGCTCTGGCCCAGATGCTTGAAAAATGTCGACGGACAGTGGAACATCCAGGGGAAAGTATTATTTGAGTTTTTGCTCCTGGATTTGAACAAAATGGTTGACATAGTGCTTCCGAAGGAAGACTGG…
>FIM1_258_CDS
ATGCGACCACAGCTCAGAAAACAACAAACGGAAGATGAGATATCGGCAAGAGGAAGAAGTGCCTCGAGAAATACTTCTTCGACGTCAAGCTTGTTCTTTCGAAGTTCATCCACATCTACATTATTTAGACTCCGGAATTCGTTTACTAGCGGTAATGGATCCAGCCATTCTACTAATGCATCACAACAGCACTCTTTGAGTGCAATGTCGAGTCGAGATGGTCTTGTTGTTAGCCCTGATGCTGTTGAGGGTGCAGACACTCACCATATGGTGGATGTTCTTCCATCGTTCGAAATGTACAATGCCTTGCATCGGAATATTCCGCGCGGTAATGTGAACCCCGATCAACATGACTTACCGCCCAGCTATCAAGAAGTACAATCCCAATATAAACAAGCC…
>FIM1_259_CDS
ATGATTCCTACAAGAACGAAACTTGGAACACAATTGTGCTTCAAAAATGGTAAATTGGCACTACCTCATCAAACTATCAACAATCTAAGATATTTGTCATCTACTAGGCTCCAATTGAACAAAAATACAACTGCTGATGAGAATTCAACTACACATTTTGGGTCTAAAACTGTTTTAAAGGAGGAGAAAGAAAAACTTGTCGGTAATGTTTTCTCCAGTGTAGCTTCAAAATACGATGTTATGAACGATATTATGTCTCTTGGTATCCACAGATTATGGAAGGACCATTTCATTAATAAGTTGGATGCAGGTAAAAGACCAAACTCTACTGAACCATTGCATTTTATTGATGTAGCTGGTGGGTCTGGAGATATCGCGTTTGGTCTTTTGGATCACGCT…
>FIM1_260_CDS
ATGGGGATGGAGCGATTGAGTGATGTCATTGGGATTTACGTATCGGTATCGTATGTTATTGCAGTGTATTTAGCATCTAAAAACGTCAATGACTTTAAGATTAGAAGAAATGACCCTAATGTGATCAAGGCCAGGATGAAATCAGTCACTTTGTTGACTCTCTTGAACCTTATTATGATTCCATTGGTTCTGAAGTATCTCAACGGTGATGATATCAAAAATACCCTACTACGTTTCGGATTAGTACCAGGGTTTTTGAATAATCCAAAAACTGGATTACCTGAATGGATTCCCAGAGGTTACTTTAAAGACGTTGTATCGCACATGAAGTTAGCGGCTATACTATACACGTCTCCTCTGATAGATTCCTTCCTACATTACTGTTTCATGCCCGACAAG…
>FIM1_261_CDS
ATGACTATGTCGAAGAGGGATAAGAGGAAATCAGAGGTGCTAATTGCAGCACAATCTTTGGATCAGGAAGTTCAACATGTTAAAAATTTGAAACGGTTGTCTATAGGATCCATGGATCTTCTTATGGATCCTGAAATGGAATACCGTGTTTCAACGAGGCAGAGCTCACCGACAAGTGTTAATAGTCAGGAAATAAAAAGACGTTCTACATCAGGGACATCAACAGACAGTGACATATCACCGGTATCACAAGATTCTATTCTCGAAACGCCGGTAACCCAAGAAGGCACTCCTGATGAAACATTTACATCCGGCGAAGATACCACTATCGGAGGTACGGCGGATGAAGAGGATGATACTTATTCTTTTACCGATGACAGTATGGACGTGACGAATGCG…
>FIM1_262_CDS
ATGTCTACATCAGAAAACGTCTATAGAATGCTTATACTCCTGGAGGAACCAGCTCCAGAAAGCAAAGAAGATACCAAGAAACAAAACGCTACGCATGAGTTCGTTGACGAAGTCACACTTCCGATCCAGGTCGACGAGATGGACCTCTTAAACTCTTGGTTCGACAAGTTCGACGAAAAGATATGCATCCCTAACGAGGGAAACATCAAGTACGAAATCAGCAGCGACGGTCTAATTGTTTTAATCCTGGACAAATCTATCGAACACCTCGTCGCAGACGTCAAGCAATTTGTCGAGGAAAACATTCCAGAAGAGCAATAA
>FIM1_263_CDS
ATGTCATCATCTAAAGTGTTACCGCTTTATTCCAAGAGCGATTTGGCTAGCCATGCCAAGAAGGATGATTGCTGGGTTTCTTTATACCAGAGAAAGATCTATAACGTGACTGCGTTTTTGGACGAGCATCCAGGTGGTCCTGAGTATCTCTTGGAGCACGCTGGTAAGGATATCACCGAAGTGATGAAGGACAGTGCTATCCATGAACACAGCGAGTCTGCTTACGAGATCATGGACGAATCTTACTTGGTTGGATATTTGGCTACCGAGGAAGAAGAAAAGAAACTTTTGACCAACAAAGATCATGTTGTCGAAGTGAATTTGAAGGGCGATGCTGAGTTCGACTCTACCACTTTTGTGAAGGAACTGCCAACCGAAGATAAGCTAAGTGTCGCCACC…
>FIM1_264_CDS
ATGACAGCTTCAGAAGACAAAGATGTTGCGAGCGAAGCTATTGAGAGTAAGAAGGTGCAACTCTGCAAGCTACCGAATCTTGACGAGGTTCCTCACGCCAATTCAATGGAACAATTATTTGCACAAGCCGTACTTTTACAATTTAAATGTCTGAATAAGGATGTGAGCATCTCCCAGCTTGCGTTTGACGATTTATGTTATATTACATTATTGCAACTGGATGATCTTTTGCAAGGTTTGAAGAAGATCACGCAGGTGCAGCGGAGGACCAAGATCTCCAAGCATGATTTAGAACTTTATTTCAAGGGTGTTGATATGGATTTATCTGCGCTAAATGAGCAAGTCGATATTTCGAACCATATCCACAAGACGTTCCCAAAGGAAACTCAAAAGTTGAAT…
>FIM1_265_CDS
ATGTCACTCGAAGCGAAGGTAAAATTAACTGAGGATCTACCGTACCCTATTACAATTGCGCAGCTCTATGTGAAACCTGGCGAACATGTTGAAAAGGGCCAACGTTTATTTGCTTATGAGTATTGGGACTTTCAGGAAGTGCTTGTGAAGGATGAGGAGAAGGCTAAGAAGCGCCGTGTTGATTTAGTTGCTACATTTGATAGCCCTGTTTCCGGGGTTGTCCAGTCCTGGAATTGTTCTGTGAAAGATGAATATGTGAATGCGAACCACGAAATTATTACCATCAAGCAGGATTGCAACCATGACATTACGTATGGTGGATTGTGTGTGCAATGTGGGAAAACTGTAGATGATGAAGATAACAGTAAGAATTTGACTATTTCCCATGTTAATACCAAT…
>FIM1_266_CDS
ATGTCAATAGTTAAAGAAGAATCGCCCAAAGGGCAGAGCCTGCAATGGACAAAAGTGGAGGAGATACGGCTTTTTAAGTGGATGACTTTGTTTAAGCCAGCTGGTATACATAAGCACTTTCATATGATCTGTTTGCTGGAGCGTTTGAACAAGCCAGATCAGTATCCCATTAAGCTTTTGCAAGGTGATAAGGGCAGTGGTGGGAAAGTGTTTTCCGGAGAAGATGTATGGGAGCATTTGGATCAATATTACGACTTGGAGAAGGCTGATGAGGTGGAGAACAGGCCGTATCCCAATATAGACTTGGAGTTGTATCATACGAAATATCACGAGGATAGTAATGATGAAGAAGTGGAAGATGAGGATGACGAAGATTACGAGGTGATTCCATTGCAGAAT…
>FIM1_267_CDS
ATGCCAAGGAAAGCTCAGCTATTAAATTCGTTGGCGAGAGGACGGGTTCGTACCTCGTTTAACAAGTACAATCTTTTCAATTTGTATAAGAAATCGCAGCTTGGATTCAGAAATAAGACTTTATACCAACAGAAATGGAGTTCTAAACAGGAAACGCGTGCGTACCATGGTGAGCACTTGACGGAAAGTAGATGGCAGACTGTTTTCGAGCCTCAATTGAAGTCTGTGGCTCAATTGGATGCGTCTCTAAGGGGTAGTGACATTGAACCTACACCAATTTTGTTGCAGACGTATGCTGTTTTAGAGAAGAGACTAGACTTTGCGCTTTTCAGAGCTATGTTTGCATCTTCCGTGAGACAGGCACGTCAGTTTATCTTGCATGGGAATGTGCATGTGAAT…
>FIM1_268_CDS
ATGAGTGAGACTAATTTCTCTGTGCAGGGATATAATTTGGTGAAGCTTTTGAAGCGTTTAGAGGATGCAACCGCGAGATTGGAAGATGTAACCATATACCAAGAAGGCTATGTCCAATCGAAGTTTGGTGGAAAAGAGCAGAAGGATTCCAGCAAAACTCCTGAAGCAGTATCTGAAACGCCAGCTGAAACTCCGGCTGCGGTTGCATCTGAGGTTGCAAGTGCACCTGAACCAGCTAAGGTAGAAGAGGCACCAAAGGCTGTCACTGAGTTTGAACAGTTTATTGCGACCAACGTTGATCCCTTGGTTGAATTATCAAAGGAGATTGATCCTGCTGTTGAGAAGGCTGTGAAATACTTGGCAGAAGCTTTCCGTGCACAATTGACTTTTATCAAGGCT…
>FIM1_269_CDS
ATGGGTTCTCAGAGGTCTCAGTCGAAGAGTAAGAACACGAAACAAGTTGGAAAAGGTGGGAACTCGTTGTTTGGACGTGTTGGTACGCAGAATAATGGACGCAATGTACCGCAAAAGAAGCAAAATAAGAAGCAGACAGGTATATCTAATACTGGGAAGAAAGAAGCAGCGGCTGGGCTCACTTTTGTCGGTGGAAAGCTTGTAGTTGCAGGGGACTCTAATAAAAACAAGAAGCAGCAGAACCAACAGAAGAGAAAGAAACAAAACAATATTAGTCTCAATAAGAGAGATGGTTCAGCGAACAAGAAATTAGTAATTTCACTCAAAGATAGTGCAAAATGCTTGAAGATACGAAATCTGCCAGTAGGGACGAATCCTTCTCATTTGCAAAGGGTATTG…
>FIM1_270_CDS
ATGAAGGAGTACTTAAATAATAACGGAACTGAACGTCTTACTAACCAACTAATTACAAACTATTTACAGAGCAATAAAGTGAGAGAAGAGCAGGTGTATGAGGCGATAAGAAAAAAGCATGCTGGTGTAGGAAACGAAAAGACCACCAAGGAGGAATGGTCGGCCAATATATCGAAGGATACGTACGCAGGGTTGGCTATGCATCAAAATATGCTCGAGTATGTGACGCTGGCGTCGAATTACACTTCAAAGAAGGATGCACAACTAGCAATGCTGCGAAAAGTTGCGAATCCGCCTACCAGGCCGGCGTCGAAGAGGCAGCAATGA
>FIM1_271_CDS
ATGGCACTGTTTGAAAGGTTGAATAATTTGGCTTCGAAGCTTCCAAATAATACGGATAATGACAATTCTTCGTTCTTCAACCAAAAGTTCTTTGATGAGCCAGAAACTGGAATTAGCACATTGATGGACAAGTTCAAGGCATTGGATTCTGCCTCTCAGAAACGTGATTATGTTTACGAGCTTCTGGAAGAAGCGCTCTCTCTTCTGAATAGAAAACCCGAAGATAAACCAGAATCACTGAATCTAGATGCCATTGGAAAAGTTATAGTCTTATTATGCGATCATGACAGGTTCAACTTTGATATATTTGTCTCATTAGTCAACTCTTTCCCCTGGGAACCTGAAAACGGACTATACGATCTACTTGGATGCATGAAAGAGCTACAAATGGATCTATGT…
>FIM1_272_CDS
ATGTCGCTGTCCTCAAGCGGAAATGTCATTACTGGGGCCAATGGTAGGCTAGATGTTTATGTTAGCAAAGCTAAAGATCTACCGAATTTGAGAAAACTAGATAAACAAGATCCGTTTGTTAAGCTGCGGATAGCTCACCTTACCGAGATTTCGCCCGTTATTTATCGTGGGGGTCAAACGCCAAAGTTTGACTTCCATTGTGTTTTCCAGCTAACACCTGATATGAAACCTCTTCTTTCTGTTGAGCTTTACGATGACCACGACCATAAACATGGGTCCAGGCTTATCGGCAAGTGTGAAGTGGATCTTCTGCCTGCATTACTAAGTGACCCTGAAGAAGGGCATGATCAATGGTATTATTTAAACAAGGGAAGCATTGAGGCCGGGAAGGTGTATATC…
>FIM1_273_CDS
ATGATAAGTCAAAATGGGACATTAGTGATATTACCCAATAAATTGAATATTGGAAAGCGGTTACAAGCTGGATCATACTTTATGTTAAAGTTCGGGAACAGCTGCGTGCGCTTCGATTCGGTGAAGGGACCCCTAGAGATGAAAGTCAGTTCAGAGCATTGGAACCAACAGTTGGGCTTTGTACTTTTTCGTAGAAGGCCAAGGCTAAACGGCGATCCTGTTGGATTTCGAAGAAGAGACATAATTGAGCAGACATCGCTGAGTATTAAAGCCCGAAAACCAGAGCGAATAGCTGAATACTGTGTCACTTGGAAAAATATTGAGTTAGATCTGCCGGTGCAAGATATTCAATTGATCTTTGACCTGGAATTCTACCCATCCGATGGTCCCATTAAACCA…
>FIM1_274_CDS
ATGAGTTTCAGAGGGGGAGCTCGAGGGAAGTCGTCTTCTGCGTTTAGTAATCTACCGTTTGGGCTCAGTTATAGCGATGTTGGTGCCAATGGATCTACGGAATTACCTACGATTCCACTCCCAATGAACCATCCTAGTAATGATCTAGAACGTGAAATAGCGATGCATTACATCAACTTCAGAAATGCATTGAAGGATGGACCGTTGTTCACCGGTTCTATGGAATTAATCTCAGAGGATGATGAAGAGGACAATGGTGAGGCTGAAAAGAATGGAAAGAAGAAGAGGAAACAAAAACAACAAGTTGATGCTGATGGGCTCAACGATGGTATCGAGAGATATTCGGATAAATACTTGAAAAGAAGAAAGATCGGTACTTCGATCGATGAGTATCCATTC…
>FIM1_275_CDS
ATGAATGGCACAACAAAACAGCGCTCGAGTAGACAACTATATATTTACAGCAGGATGGAGATTGTAGAAAGATTCAAGAACAATTTGATCCAGTCTTTCGATATAGATTTAAAGCATGCAATTCGTCTAGTTCTTATTGTTGGAGGCTACTATTTCATAAGGCAAATTGCACAAAGAGAGTTGGCTAAGAGACAGCTAAAGTCACAGTTAGAACAGAAAGATGCTGAACTGCATGCTCAGCATGAGGGTGAGCTAAACTCAGCAAATGATCTTGCACTAGATGAGGAGAGCACTGCTGACACAACCTCTTTTGGTTGGGGTAAGAAGACCAGACAAAGAGTCAAGAAGCAAGAAAAGTTGCTAGAAGCTGAGTTCAAGAGGTTACAAGAAAATGCTGCC…
>FIM1_276_CDS
ATGCGGCTTCCAGTCACGCTGAAACAAGTTTTCGAGCAAGTGAAAGGTAACGGTGGAAGTCCGATCAAATGCGATAAAATATCAGGTTGGGTAAAAGATGTTAGACAATTGAAAACGATTACCTTTGTCGAGCTTCGGGACGGTACCTCGCTACAAGACCTCACAATTGTTTTGAAACAAGGTCTTCCTGAGTTCAAGCCGACGCTTGGCCAATCTATTACTGTTGAAGATCCGGTGGTCGTTCAGCGAAAGAATAACCAGTTTGAGACGTTATGTCCACCCGATAAGTTGAAACTACTTGGCAACACTACAAACTATCCGGTACAGAACAAACAGACAACATTAGCGACGCTACGGAGAATGCCGGAATTCAAGCATAGAACCACGTATCTCTCTAAT…
>FIM1_277_CDS
ATGTCAGGTACTGTTAGACTCCCCGATGTGCTACCTATAACATCCAAAAATATCGACTATCTCAACAAAATCACGGTGCCTGATCTATCGCAGGAAATATCAAATTCAAAGACATCTATCCAGGAATCCACCATAGCCCTCCTTTCTTCCACTTCCACGTACCCTGAGGAGAAAGTAAAACAGCTCGAGGAAATGTACAAAGAGTTGCTGCGGCTCGAAGAAAAGCAGAAGTTTCTCTCTTCAAAACTCATTGAGTTAAAGGCAGAGTACAAGGAACAGTCTGCGGACCTGCCTCGGCTTGACCTCGAGAATTGGAACCACTACTTAAATAACGACTACAATTTGACTAATATAAGGAAGAAATGGATAGAACTACAGTCAGAGGAAGTAGAAATAAAC…
>FIM1_278_CDS
ATGTTCAAGGAGTTCCTGTTGTTAGATGTGCTCTACGATGAGCTGCTGAATTCTCAGACGAATAAGGTGTCGCTAATTCGGTTACGAACTGGGTTCAACGATCATAAGATACATCGGTTCACTCGGATGGAGGATGTCAAGATCAACGAGATATTAGATATGATCAAGGAGATGTTTCCGAACCAGACGAGCCTCAACGATGGGCAGATAACGTTTTATCACTTGCAGATCAACGAGATACAGAACAAGATAATGGACGTTTACGAGAGGTGCCAGCGAGACCTCGTGAACAAGCTAGCGAAGAACGAAGCTGAATTGAGGCGGGTGAGGGGTTCTAGCGGTAGTAATGGTACCAATGGTTCGATAGCGTCTACCGTGCCTGCTACTGCTAGTTCGAGC…
>FIM1_279_CDS
ATGTTGCCAGCTGGTGTTATTTTGGTCTTCGTCTTGGTTGGTTTGGCCGCCATCGCTGTTATTGGTACTATCATGTACAGAAAATGGCAAGCTAAGCAAAGAGGTTTGCAAAAGTTCTAA
>FIM1_280_CDS
ATGCCGCAGACTAGGGTAGGGAGTGTGCGGCGGGCGGTTGCTCCTGTAAGCGGGAGGTGCCGGACCGGACGCCAGCGTATTTACATACTTACCCTGCCCACTCGGCGGGCGGGGCACATGCTGTGCTGTGCTGCGTGCGCTCTTTTTTTTTTTTCTCTTGGTTTTTACAGGCTTGACTACTACTACTACTACTACTACATACAAGGTGTTTGTTGTTCGTTCCAGTTGCTTTCTATACGACAGGGTAACCCCAGAGTTTGGCTTTCATGTATATTCGGTTACCCGGTGGTGTCACGTGCATGTATTTATCTTTTATTTACCTTTTTCTCGTTTCGGCAATGGCACGACGCACTTTTGAAAATTGTGTCGTCGTCGCCCGCTCGCTGCTACTTCTTCTTG…
>FIM1_281_CDS
ATGTCTACTGTGTTGGAAAGATTCAAGAAGGCCGAGTTGATCGATTTGGCCGACAAGCTTGGCTTGTCGGTGAGCTCGAGCAACACCAAGCCCAAACTCGTGCTAAAAATATTGGATCATTTGGAGTCCTTGCCAGAACCCGTTGATCTAATGGAATTCCCGGAGCTTGAGCTATACTACGAGGCTCTCGCTCAAATCAGCACCACTTCTTCTGGTACCTCGTCTTCTGGCTCCTCTGATGATGAGGAGGAGGATGGTGAAGGCGACGATGATGATGAAGACGACGACGATGAAGAAGAAGAGGAAGAAATCGAAATCGACTTCAAAAGCGATTTGCCAAACAAGTCCCCAGCTTGCTTGTGGTTCTCCAACTTGAAATTCGTCAACAAGGTCACCAAC…
>FIM1_282_CDS
ATGGTATCTCCAGGTTCTGAGTTCGATTTGGACTTCTCAGATTTAGATGACCCTTTGGAGTTCTTGGACTCTCCATCGTGGTCTCAACGGTTGCGAGCATTCGCCAACAAGTCCAGAAACTACTTTAGAAAATGGTACTACGTGACGCCGTTCCAGTCTGGTATAGAATTGGAAACGTGGAACGACGTTGATCTCGACTCTGTGTCACCGGATTTACAATCCGACTATTTCAGAAATTCAGGAACCGAAAACCGCAACAGCAAGAAGGCATACATCTGGAAGTGGATCACATTCGTTCTAATGATCATTTCGCTACTCCTATTGTCCATATTGATTGTTTCCTCAGTGAAAAACAAAAAAAGGCGTGTACAGGGAGCTGCTGCTGCAGCGATGAGCACT…
>FIM1_283_CDS
ATGTCCGGATTGAGTCAAGAGGTTCGTTCAGCGACTCCTATAAACCCCAGTATTCCATCGTTGGCCGATGTGGTGCCATCTTTCAGACTGGATGGACATGTGACCATTATTACAGGTGCAGCAGGAGGGTTGGCGCACACGTTGTCGCAGGCTCTTGTGGCGCAAGGGTCGCAGCTAGCGTTGATGGATTTGAGCCATGAGAGTTTGGAGAACACGAGAAGAGACCTAATCCATTTCCAGAAGCAGAACAATCTTCCAGAGGTGGCCATTTCGATCTGGGCGTGCGACATTTCGAACGCAGATGAAGTGGAGGAGGTTGTGAGGGCCATTCCCGGGGAGCACAACGGCATTATTCCGCAAAAATTGGTGCACACGGCCGGGTTTTGTCAGAACATCAAT…
>FIM1_284_CDS
ATGTCAGTTAGAGATAGAAAGATTATAGTGCTGGGGTCTAGGAATGTGGGGAAGACGACTTTATTAGTGCAGCTTACGGAATCGCACTTTGTAGAGTCGTATTATCCGACGATTGAGAACCAGTTTATTCACGAGTTTGTGTTGAAGAAGCCCAATGGGACGGAGTTGAAGTTCAACTTGGACATTGTAGATACTTCTGGGCAGGATGAGTTTTCTATGATAAATGCGAAGTCAATGCTTGGGGTTGCCGGGTGCATATTGATGTATAGCGTTGCGAACAGACACAGTTTTGAGATTTTGGAGTTGATACGGGACAAGATGCTTGACATGTTGGGGCTCAGAGAGCTACCCATAGTGCTTGTGGGGAACAAGATCGATCTTGAGAGACAGGTGAGTTAT…
>FIM1_285_CDS
ATGCTGAACTTCAAAGGGTATCAGATTGAGATTGAATTGAAGGATGGGAAGCGGATCACGGGTACTTTGAAGCAAGTGAGTCCCAAGTCATTGACTTTGACGGATGCTGTGTTCCAGGACGGTGGGGTTTCTCCTATTTTTAAGATCAAGTCTGACAAATTGCAAGATTTAAAGGTGTTGAAGTTACCACCAAACGTTATTGGAAAGCACCAGGACCGTGGCGAGAAGGGCAAGGACCGTGGCGAGAAGGAGAGGGAGAGGGAGAAGGAGAAGGAGAAGGAGAAGAGTAACGAGATTTGGGACACTGAAATGTCCTCGGACTTTGATTTCCAAGGAAACTTGCAGAGATTCAATAAGAAGGACGCGTTCAAAGATTTCCAAAACATCGAGATTCCAAAG…
>FIM1_286_CDS
ATGGGGTTATGCTGTAGTTGTCTCCGGGGTAGTGGTTCTCTGGATGATTCTACTGGGTTGCCTATAGCGGAAAATGAGCGTGAGGCGGTTACTTCGTTGTTGGAGTTTTTAGAGAACAAGGACCAGTACGATTTTTACTCGGGTAAGCCCTTGCGGGCTCTCACCACTCTAGTGTACTCTGATAACTTGAATTTGCAGCGGAGTGCGGCGTTGGCTTTTGCTGAGATTACTGAGAAGTATGTTAATCCCGTGAGTCGGGATGTTTTGGAGCCAATATTGATGCTTTTGACTAATCCGGACCCGCAGATTCGCATTGCGTCTTGCGCAGCGCTTGGAAACTTGGCAGTTAACAACGAGAATAAGTTGTTGATAGTGGAGATGGGAGGACTCGAGCCACTA…
>FIM1_287_CDS
ATGTCCCTTCTTACTACCAATGGAATGTTAATCATCGATGAAATCGAAACTGAATCATCTCATTACTATGATATCTTAGGAGGAGGAGGTATGTACGCGATTTTAGGAGCTTCTATATGTTGCAGCAATATTGATCTCCGTCGCGGTTTGTTGTGGATTGTAGATAGAGGATCTGATTTTCCGGATTCTTTGACAGAAGCTATCAGTTCATGGGGAACAGGATGTGTATTTAGAGATGATAAAAACAGATTGACTACAAGAGGATACAATCTATACGGTAGTAACGATTTTAGACAGTTTGAATACTTGAGCCCCAAGAAAAGGATAGACGTTGAAGATTGGTGTGAATGCTTTAGCGAAAACGTGGTTCAAGAGATCCGATGTTATCATTTATTATGT…
>FIM1_288_CDS
ATGAACAACTTGTCGTCTGTTAAGCTACATGATTTGCTGGGTCAAGCTCTATATGTAACTTTGAGCGAAACTCGTTCTCTAACTGGCAAGCTCATAGCCATCGACTGCAAAGCAAATCTATTACTAGACGAAGTAGTAGAGAATAACGAAGGTCATGTACGGAGAATGGGTCTCGTTAGTGTTCCATTTGCTGCTGTTAGTTCAGTAAAGATCAAAAAAGAACTTGTGAGCCAAATTCAGGCTATGAAAGCAAGTATTCACTCGCAGTATGGTTGA
>FIM1_290_CDS
ATGACATCACAAGAAAGAGTTGGCGAAAACCAGGAATTAAAGGTGAACCTAAAGGTCATCACTGCCCAGGAGTTGCTCTCAAGAAGAGCCAACATGGTCGAGCTCTTTAATCTCCTAGACGACAGCAGCAGACGCGAATTGTACGTCGGGACTCCCGAGGAACGTGCTCAAAAGCTGGAATCCTTGAAAAAGAGACTTGAATCTACCAAAAACGAGGTAGAAGCTCAGAAAAGGGAGATATAA
>FIM1_291_CDS
ATGAAGTTGTTGATGAGTGACCACGATGTGGAGCTTGTGAACGACAACATGCAGGAGTTTCATATAAAATTTTATGGGCCCAAGGATACGCCGTACGAGAAGGGAGTGTGGAGGCTCCATGTGGAGTTACCGGATAACTATCCATACAAGTCGCCGAGCATAGGGTTTGTAAATAAGATATACCACCCGAACATCGATGCGGCATCGGGCTCGATTTGTTTGGATGTGATCAATTCGACGTGGTCTCCGTTGTACGATCTTTTGAATATTGTAGAGTGGATGATTCCGGGGCTTTTAAAGGAGCCCAATGGCTCGGACCCGTTGAATAACGAGGCAGCGACCTTGCAACTGAAGGATAAGGACATGTACGAGCAGAAAATCAACGAATATATCTGTAAG…
>FIM1_292_CDS
ATGGGTGGCAACGATGATAAAAGCGATGTTCCAGAGAACGTTAGAGGGGTTGTTGATATTGATCCTTGGTTAAGACCGTTTGCTCAGGTGCTTTCTGAAAGGAGATATCTGGCAGACGAGTGGAAGTATAGAATTGAGCATAGCGGGGATAAGCAGACTAGCTTGAGTAAGTTTGCACGTGACTCGTATAAGACGTTTGGGTTGCATGCTAACCAAAAGACGTTTGAGATTAGCTATAAGGAGTGGGCGCCCAATGCGGTTCGTGCGTTTTTGGTTGGGGAATTCAACAACTGGGACTCCAATGCGAACGAGATGAAGCGGGATGAGTACGGTGTGTTTCATTTAGTTGTTCCACCTGTTGTTGGTAGCGATGGGAAAAAGCAGTTTGCTATTCCTCAC…
>FIM1_293_CDS
ATGGTTTCCGTACGAGGAAGCGTGATCGCTTGGACCCACACTGTGTGTGCGGCATCCGCTTTTATTGCAGCATTCGTCGTTGGATACACGTTACATTTCCATAAGATTGTTACGAATGCCTGGTATTCTTATCCAGAAGAATGGTTTCCCAGTGTTAGCGCTACAATTGGGGATCGATACCCAGAAAGGTCCATTTTCCAGATTTTGATTGCACTCACTGCTCTACCAAGGTTCTTGCTATTGTTCACACACTACTATGTGAATCGTTCTGTGATTACGCTCTTGGTTGGTGTTGTAAGGACTGTTACATGTGGTGGTTGGGTCTACATTACGAGTACTGATGATCATGACATCCATGATGTATTTATGATTTCGTACATTATTCTAACCCTTCCATGG…
>FIM1_294_CDS
ATGTCATTGAAAGACAAGATTTTGCTTCGTAATATTAATTACCAGGGTACGTTCTACAAGAAGTTCCCTCAACTTTACAATATCTACCTTATTGGTTTGATCTCATGTATTTCCGGTCTTATGTTCGGTTTTGATATCTCATCGATGTCCTCGATGATTGGTACCAAGGAGTACAAGAGATACTTTGGTCATCCAGATGCCACTAGACAAGGTGGTATCACTGGTGCCATGTCGGCTGGTTCGTTCCTGGGGTCTTTGCTATCTCCAAACTTTTCTGATACTTTTGGTAGAAAGATGTCTATGCAAATCTGTTCCATCTTGTGGATCGTCGGTTGTATCATCCAATGTGCTTCTCAAGACGTTGCCATGTTGGTTGTTGGTCGTGTGATTTCAGGTATG…
>FIM1_295_CDS
ATGAAACAATTCGCTACGTCTTCAGTAAAAGACAAAATTTTGCTTCGTAACATTGATTACAAGGGAACGTTCTATAAGAAGTTCCCTCAACTTTACAATATTTACATCATTGGTTTGATTTCATGTATCTCCGGTCTTATGTTCGGTTTCGATATCTCTTCAATGTCATCTATGATCGGTACTAAGAGATATAAGAGATACTTCGGCCACCCTGGTCCAACTGCCCAAGGTGGTATCACCGGTTCCATGGCTGCTGGTTCATTTCTGGGTTCCTTACTTTCTCCAAACTTCTCAGATACCTTCGGTAGAAAGATGTCCTTGCACATCTGCTCCGTGTTCTGGATTATTGGTGCTATTATCCAATGCGCAGCTCAGGGTAAAGCCATGTTGGTTGTAGGA…
>FIM1_296_CDS
ATGTCATTTAAAGACAAGTTTTCGCTTAAAAATATCAACTACGAGGGAAACTTCTATAAGAAGTTCCCACAGCTTTACAACATTTATGCCATTGGTATGATTTCTTGTATTTCCGGGCTTATGTTCGGTTTCGATATCTCATCCATGTCCTCTATGATTGGTACGGATGAATACAAGAGATACTTTGGCCATCCAAACGCCACTAAACAAGGTGGTATCACTGGTTCCATGTCCGCTGGTTCGTTTTTCGGGTCTTTGGTCTCTCCAAACTTTTCTGATACTTTTGGTAGAAAGATGTCTATGCATATTTGTTCCATCTTGTGGATCATCGGTTGTATCATCCAATGTGCTTCTCAAAACGTTGGTATGTTGGTCGTCGGCCGTGTGATTGCAGGTATG…
>FIM1_297_CDS
ATGTCATTCTTAGACAAGAAAACTATTAGGGGCAAGCCTGTAAAGGATATACTGTTGCTCCGTAACATCGATTACAAGGGAACGTTCTATAAGAAGTTCCCCCATGTCTACAACATTTATGCCATTGGTATGATTTCATGTATCTCCGGTCTTATGTTCGGTTTCGATATCTCGTCAATGTCATCTATGATCGGTACTAAGAGATATAAGAGATACTTTGGTCACCCTGGGCCAACTGCCCAAGGTGGTATCACCGGTTCCATGGCTGCTGGTTCATTCCTGGGTTCCTTACTTTCTCCAAACTTCTCGGATACTTTCGGTAGAAAGATGTCCTTGCAGATCTGTTCAGTGTTCTGGATTATTGGTGCTGTTATCCAATGTGCATCACAAGGTAAAGCC…
>FIM1_298_CDS
ATGACTTTAAAAGATAAACTATTGCTCCGCAATATCGAATTCAAGGGAACTTTCTATGCGAAGTTCCCGCAAATTCACAACATTTACGCAATCGGTGTGATTTCGTGTATATCTGGTCTCATGTTTGGTTTCGATATCTCTTCAATGTCTTCCATGATCGGTACTGAAACTTACAAAAAATATTTTGACCATCCAAAATCCATTACCCAAGGTGGTATCACCGCGTCAATGTCCGGTGGTTCCTTCTTAGGCTCTTTACTCTCTCCTGCTATTTCCGATACCTTTGGCAGAAAAGTGTCGTTGCACATTTGTGCCGTCTTGTGGATCGTCGGATGCATTTTGCAAAGTGCTGCCCAAGACCAACCAATGCTAATCGCTGGCCGTGTTATCGCAGGGTTG…
>FIM1_299_CDS
ATGTTTCATTCACTAAGACAGTATTGCAAGACTAATAAACATAAAAGCTACGGAGAGGAATGGCCTACAGAACTTGCTGATTCAATGGGCCTTGATTCTCTACTCGACTGGGATTTTGATACTGATGCGCATGAAGATACAAACGGCAGCACCAGAGCTAATTATAAACCGACTGAAACACTTATTATTACGGAAAGGACCGTCGCAGTTCAAGGCTACCAACATATATTCACTACCAATTGTAGAATTATAGACGCAATTGTAATACCAAACCAAAATCAGACGAATAAAAACGATACCTGTTTAATATGTCTCTCCACAGGTGAGATTATTTCATTAGATTTCTGTTACTCTTGGGAATCTGCAATATACAATATCGAATGTGTGTGCACGGGTGGT…
>FIM1_300_CDS
ATGTCAGAACACGTACCGGCTTGGAAAAGATTTCAAATCAAAGGATCAGATGAAGGTAAGAAGGTTGAAGATGAACTAGACTCGTTGATTGTGTCAACACATCTATCAACTGGGTCGCTTTCGAAGAAGGAGAAGAAGAGGATTATACAGGGCCATAAGGGTGATGTTGGTACCACGAATAAGGTCAGCAAAAAGAGCAAAGACAGGAAAAGAGAGAAGTTGGCTAAAGAAGAGAGACTAAAGAAGAAGCAGGTTGTTTTGAAGGATCAATTAAGATATTTGATTAACTTCTACACCATGAAGCTGGAACTGGAATTACCAGAAGCTGTCAAGGAACTACCTAGTGTCAAGGAGAATATAGCGCTTCAGACTGGTGCGGAAGAAGAAGAACAGAATACA…
>FIM1_301_CDS
ATGCTAAAAAGAATTCTGGTGCTTGATTTTGATGGGACCATCACCACGAAAGACACTACTAGTCTGATTGGCGAGTCGGTGTACAGGCTAAAGAACGTGAAGGTTCCTTGGAATCACTATACCAAGGTTTATGAGGCACATCATGTTCCAAAACCTAGAAGCTTGGGTACTAATCCATGGATTACGGTTTGTAACTACGAACGCGATGCCAAAAGCTGTGAGCTGGCGTCCATTAACGAGCTAGAAGCGCAAGATCATTTCAAAGACGTGGTCATACAAGATCTTCTGCAAGTGGTGAAACCGCAGGTTCAAGTGCGGCCTGGGTTGCGTGAGATGATGGGCCAATTTCACGAGACGTACATTGTGTCGTTGAATTGGTCAAAAGATCTGATTCACGAT…
>FIM1_302_CDS
ATGTTGAAGGGTCGTAAGTTTGTGGTGCTTCCCAATGAGGAGACCCCACGGCGCCGATACATGCGTACTTTGATTGAGAAGAACGGTGGTGACAATGGATATCAGGTTGGGTTGGTCGATGATAGTTTTGTTAGCGGAGGACATGTAACTAAGCACAAATTATTCTATGCCGAGTTGAATCCAAAGAATGTACCGTTGGAAAGGCTACAGTTATTCAAGTTGTCTGACTTGACGAAATGGTTGAAGTATAAGTATGTTGATCTTTCGCAACCGTTGCAATTGTATGAGGAAATTGTAGTTGATGAAGAAGGTGATGATAGTCAAGAGAGTAATAACGGTTCTCGACAAGTTATTGTTGAGCAAAAAAGAGAAGCTCAAAACGATGTTGGTAAAACTGAA…
>FIM1_303_CDS
ATGTCTTTGAGTTCTAAGTTGACAGTCAAGGATTTGGACGTTGCTGGTAAGAGAGTCTTCATCAGAGTGGACTTCAACGTTCCATTGGACGGTAAGAAGATTACCTCCAACCAAAGAATTGTTGCTGCTTTGCCAACTATCCAATACGTTTTGGAACACAAGCCAAAGGCCGTTGTGTTGGCTTCCCACTTGGGTAGACCAAACGGTTCTCCAAACGACAAGTACTCTTTGGAACCAGTTTCCGTTGAATTGTCCAAGTTGTTGGGCAAGCCAGTCACTTTCTTGCACGACTGTGTCGGTGACGATGTCACCAAGGCCGTCAACAACGCCAAGGACGGTGAAGTTTTCCTATTGGAGAACTTGAGATTCCACATCGAGGAAGAAGGTTCCAAGAAGGTG…
>FIM1_304_CDS
ATGGATCTTCAGGCCCCAGATGAGGATCTCAGGTACATGGCCTTGAAGTCGTATATCGACAGGCAATGGAAACAAGAGAATAAGGGCATTGACCAAGGCCAAGGCCTTGGACAAGGCATTGGCCCTGGCAATGACCAAGATATCGTGCTCCTCGGATTGCACGACAGCAGCGTGCTCATCCAGGACTTGGCGTCCACCTCGCTCGTGGTGTCGTTTTGCAGGTGCAAGCACCCGCAAGCAGTCGTCGGATTGTTCCGGTCGCTCTTGGACGATGCGTCCCTCCCCTGCACGCGAGCCCTCAAGACGTTGTTGCTAGAGACGCAGCAGCAGCAGCATCACCTCTCCGTCTCGTTCGAAAACATCGAGCACTACGTCTCGAAACTCGTTTCCCAGCCGATG…
>FIM1_305_CDS
ATGCCATCACAAAGCCATCAAGCAGGACAAGCGCCAGGCCAGAGCCATGGAAATTTACAAGCACCTTTGAAACCGGAATTTCTGGAGTCTAGAGACTTTACTGCGTTGGATAATCCACCAGAACCAAAGAGAACCCCGGATCCATTTGCTCAGAAGAAGGAGTCTAAGAATGGGGATTACTTGAGTGATTTGCTCTCCTCTGTGTCGAAACGGCTACAGGGGGTGCATTCGACAAATACTACAGATCACAGACACTTTTTCCAGCAGAAATCTGAGCCAGAAACGTTGCGAGAGCCTCCAGAACACCCGCAAGCCGGGGAAGAGGTGAAATTCAAGGACTCGTACCAAGACAAACATAAAGACAGCGACAAGGGAGAGGGAGAGGTACGCTCGAATTCT…
>FIM1_306_CDS
ATGACCATTGAAATAATTGATTATGCTGTTAATAGCTCCTTTGATAACTATGTCAGTCTCCAAATCAATGGCAAGGCGTACTTATTCCATTTGGTGTACTTGAGAGACAATTGCACGGACAAGAAGAGCTTTCACGACGAGACGCACCAGAGACTGGTTGATATTTTCAACGATATCGATCTCGAATCTGATTTGAACGGTGCAGTCGACATTGAAAAGGGCGAATTGGTCGTGAAATGGCGCGATGGAGCTGTTTCAAGGTTCACCGAACAATGGCTTTTGAGACATGCTTACTATCCTGCCGATGTCGTTGAGCCAAACGAACATGTGCAGTTCCCAGAGAAGATAACTTGGGGAAGAACGAAGTTCGATAGTTTGATCCAAAACGGTCAGCATTTC…
>FIM1_307_CDS
ATGATACTTACAAGAAGACTTCCTGTAAGAGCATGCAGCAGACTTACGACGACGTTTCCTCTGGCTACGTCAGTACGGGACTTCCACTGGAGTGGTTTGCAACTTGCTGGTAAGAGGAAGAAACGGTACGCGCCTTCGAAAGAGCTCAAGAAGTTGACTTTTGACATACCGAAGCACACATCGGTTAATAATCTATCAAATCTTTTGAACATTCGACTCGAGAAACTAATCCAAGATTTGAAAAAGCTGGGTTTCTCCCAGGCTTCTTCCAACTACATTTTGACTAGGGAATATATTGAGCTTATTTTGCAAGAATATAACTATGAATTTGAGTCAACGAAAACTGTCGACTCCTCTAATCTTTATGATGAACTAAAATCACCAATGAACCCTCGTTTC…
>FIM1_308_CDS
ATGTCAAAGAATGATCAAAATAACTTTGATGGGGAAGAAGAAGAAGAGAGCTACAGCTATGAGAATAAAAACAGCAATGTCTATTTAGGTCTAGTGGATACTGCGATTAAGGAAGACGATGAGCCCGTGCCTGAAGACACTTTCATTGGTGGTGAGCCATGTTGGTTAGCTCCAGATTCCATGCCTAATGAAGAGATGCTAAATTGTGGAAGCTGCAAAAGCACTGAGTTTATGAAGCTTTTAGCGCAGGCATATGCTCCTTTGGATATGGATATGGTTGAACCAGTTTGCCAAAAGAAGAAGATAAAGTTGAGTACCTCTAGCTTTATCAACCCAGACTACACGAGAGTCTTGTATGTTTTCATTTGTACTAGATGTAAGAGAAAAAATGGATCTGTC…
>FIM1_309_CDS
ATGTCCAATATTGGTTTTAGTTTGCGTAAAAACGCTCCTCAAGTGGATTCTATTGTTACTGATTATGTGCTTGGTTACTTCAATCATTTATCTAACGCCACATATGACGCAGTTCAAAGTAAGCAGTTAGATTTAAACTCAGAGGTCTCTTTCCTCAGAGATCTATTGGTAAATGCGGGTGCATCTTCAGAAAAAATCTCGAGTGTGATCGAAGAAATGCAAGATAAGCTTTCAGCTCAATTGAAGGAGAATCAAGCTAAGTTAGAATTGACTGGTGACACCAGCAAAAGATTATTGGATATCAATGTTTTGCAGAGCCATAACAATAAATCTAATTTGAACAACTCTTTGGCTGCCCTTGGGGTGTCTGGAGATATCGAACATACTGGTAGAAAGATG…
>FIM1_310_CDS
ATGGCAAGCACAAAACCACTTGTGAGGAAGAGAATCAGCGATGGTTTAGCTGTTACTCAGAAAGTTTTCGTGCGTTCTAGGAATGGTGGAGCTCAAAAGGTTGTTAGAGAACACTATTTGAGAAGGGATATTCCATGTTTATCGAAAGTTTGTGACAAATGTTCTGAAATTATTGTTCCAAATGCAGTTGGGGAGTTTCCCAAGTTTGTTTTATCGGAGAGTCCGCAGGAACTGGAAGATTTAGGGAAGCATTATGTGGTTGTAGATGCGAATATCATTTTGCAGTCTATTGATCTTTTGGAGAACCCTAAGTGTTTCTTTGACGTTATAGTGCCACAGATTGTTTTGGACGAGGTTAGGAATAAGTCGTACCCTATTTACACTAGGATTAGGGCGCTT…
>FIM1_311_CDS
ATGAAGAAAGAGAGTGATATCGATATCGATAGGTTAGGGATGAGTGAGCTTGTGTCACCAAGCAGTGGTGACTTGGAAATGAAGTTTAGCGATAATACGGTGACGAAAGAAGTGGAGGGAGATTTGGATGATGGAACATCAGGAAGTTGTAGGAAAAGGCGGACTTTGTTAACAAGGATGGTGGATTCTTTTAAACCTCCATTAGATGGGTCTTACCATTCGGATAATTTGAAGAGGAAGTTAAAATCCAGACATTTGATTATGATAGCCATTGGTGGATCCATTGGTACTGGTCTCTTTGTTGGTTCAGGGAAGGCTTTGGCTGTTGGTGGGCCACTTGCTATGATTATTGGCTGGCTAATAGCGGGTTCGCAGATGGTGGGGACCATTCATGGATTG…
>FIM1_312_CDS
ATGAGTGATTTTCAATTCAATATTAAACATGCTGGTAAGGTATACCCAATAACGTTAAGTTCTGAAGCTGTAGGCTCGGACTTACGCGCTAAGGTTGAAACTTTGACCCTAGTTCCTCAAGATAGACAAAAGTTTATGGTAAGAGGTGGATTAACAGATAACAGCACTGTAGTTTCTTCAGTAATCAAGCCGAACTCTACTGTAATGGTTCTTGGTACTCCAGATGCCAATTTGATTCTCAAACCAACTGATGATACAAAGTTCTTGGAGGACTTGTCTGAGAAGGAAAGATCGATGCAGGAAGATGCTACCCCAGTGGGTCTAAGAAACATGGGCAATACTTGTTATTTTAATGCTTCATTACAGGCTTTATACAGAATCAAACCTCTAAGGGAAAAA…
>FIM1_313_CDS
ATGGGTGCCCAACCTTCAAAACCAGCAGAAACAAAGGTATACGTCCCTGAAACTCCAGTGAACTTCGAAAGCAAGCTAATTGCACAGATCGATAACTCCACGGAAACAGATTTCACCAGGGCTCAAAAGGCAGAGAGATACTTGCAGGAGAAAGTTTCTGCGAAATTGGCCGACTTGGAAGCTGAAGCCCTCAAAGAGTTCGAAAGTAAGCTCAGTTCTTCTACGCTACCGGATGATTCCAACTCCAATTCCAGCACCAACACACTCTCTACTGCGCTAGTGAACGAGAAAGTGGAACAGTTGAAGAACCGTTTGGCCAAGCTAGAGGAGTCGCATAAGGCAAAGAGTACAGAGAGCGTCGTTGCAACCAAGAAGAGTTTGACCGAGTGTTTGTTGAAG…
>FIM1_314_CDS
ATGGCTAAAACTTATACATTTGGGTATGCGACGCTGCTCACGGTTTTGCAGTGCATTGCATTGGCTTTTCTAATTTTGGCGTGTCTTTCTGCCCCCGTTTTCAAGAACATCAGTTTGGCTAAATTGGGAGACATTCACTATGGTGTGTTTGGCTACTGTCAGCAAGGCGAAGGTTGTTCTTCAGCAAAGGCGAATTACCACCCAGAAAACTTGAGTTCTGACGATGGGGACTGGAAGATGAAGCACGATGCGCGGAAATCTTTGGGCAATCTTTTGATTGTGACGCCAGTTGCTGCGGGGCTAACGCTTTTGGCACTTGTGACGAGTTTCCTTTGCCAGTTCAAGCATTTCGATGCCAACACGATTTGGTTCTGCTGCAACTTCTCGTTTTCTGTGCTG…
>FIM1_315_CDS
ATGTACCGTGATAGAACCAATTTGTTCCTATCATATAGAAGGACCTTTCCACACCAACGTTTGTCCAGCACCAAATATACGGTTGCGAATAAGGATCTAGAGGATCAACCGTTCATTGGGAATGAAGATGGTATTGCCATGGATAACTTTTCACGGAGACTTCCACCGAGGTTCTTTGATTTAACATTCCAAGTCGACGAAGCTTTGGCCCTAGTGGATCGCTTGTTAGTGCAGTTAGCAAAACTCTACCAGAAGAATTCGTTGCCTGGGTTTCAGGATAATAGACAGGATGAGCAACAAATTGAGGATATAAGCTTTCAGGTGATCAAAAAATTCCAAGAATGTTTTGGGGTTATCAAGACGCTCACCAGGATTAAAGAAACACAGTTTTCCAATGGA…
>FIM1_316_CDS
ATGTCGTTCAACAGAGATGAAGACTCAAAGCTAAAGTTTAAGACTTCTAAGAAGCTTAAAGTGTCTGCTACATTTGAGTCGATGAACTTGAAGCCTGATCTATTGAGAGGGATCTATTCATATGGTTTCGAGTTACCATCGTCGATTCAGTCGAGAGCTATTACACAGATTATATCAGGTAAAGATGTGATTGCACAGGCTCAATCGGGTACTGGTAAGACAGCCACATTTACTATTGGTTTATTACAGGCTATAGATTCTAAGAGCAAAGAGTTACAAGCGTTGGTGCTCTCTCCTACCAGAGAATTAGCAGCTCAGAGTGAATCTGTCATTTCTAACTTGGGTGACTATCTAAATGTGACCGCCCATGCATGCACCGGTGGTAAAACGTTACAGCAG…
>FIM1_317_CDS
ATGGATACCCCTATGCTTTTGGTTACTAATGTTAATGATGCTATACAGAATGATGACTTGCGAATGGACAGCTTGACGAATGAAAACGCATGGTTTTTAAACAATATATCGTATATATTTGAAGATGATGAGCCAATCCAGCAGGAAGATCATTCGAATTACGAGAATTTGTTTATTATAGATAGTGATTTGAACGGCAAGATCAGCGGAGTTGAACTTTTGAGTGAGAAGTGGCAGCTTTTGTCGTACGAGCAGAATAAACCGTACAATTGCATTTCGCTTCGTGTCATGGATGAGCTAAGTGCTGATTTGAGCCCGCAGGACGGGGATGTCAAGGACTTGGACTCGTTGGCTAGGCGATATCATGACCGGAACGTTCAGATACGGAATCTCTTAGAT…
>FIM1_318_CDS
ATGTTAGATATCACACAATTTATTGAAGAGAAAGGTGGTAACCCAGATTTGATCAGAAAGTCGCAGGTTGCCCGTGGTGCTAGTGTGGAGATTGTTGACGAAATCATTGCTGATTACAAGGAATGGGTGAAGACTAGATTCCAAGTTGATGAATTGAACAAGCAACAGAACAAGGTCCAGAAGGAAATTGGTTTGAAGTTCAAGAACAAGGAAGATGCTTCTGAGTTGTTGGCTGAAAAGGACAGAATTGTAGCTGAGAAGAAGGTTCTTGCTGAAAAGGAACAAGAACAAGACAAGCAGTTGAGATTTAAGGTGAACCAAGTTGGTAACATTGTGCATCCATCTGTTGTTGTGTCTAACGACGAAGAGAACAACGAATTGGTTCGTACCTGGATGCCA…
>FIM1_319_CDS
ATGGCAACTTCTTTACTGACTTCTATTGAACTAAATGACAGTCCTGCTATTTCCAGTGGCACAAAAAGAGCCAAGATTAAGAGACTTTTCAGCACTTTGGGTGGTGGGGTGTCAACAGCCTTGTCAGAAAACCAGCCATTGGGAGACGAAACTCCGCCCACACCAGACCAGTTTTCCGGTTTGTCACCAACGAAACAAGCTATTAAAAAGATGAGATTTTTCTTTGCCAGGCATTGGCTAGGTACAGCAGATCCAATGGATAATAACGAATTTGTTAGTAACAGCGCAAACGTATCCGTGGAGGATTTCTCTTGTTACAATAAGTATAAGACTGATGGCATGGAGTTGGAACGATTGTTCAATGAGGCCGTCGTTGACAAAAGACCTCCTTCTACTCGT…
>FIM1_320_CDS
ATGGCATCTCTAGCTCGTCTAGCTAATCGTCTAAGTCTAAGAACCATGTCTAGTAGTGCTATTCCAAGTGTTCAAAAAGTCGTTCTAATCAGGGAAACTGGTGGTCCAGAAGTTATCCGCTACGAGGAAGATTTCCCAGTTCCAAAGATCAGTGAGAACGAGTTGTTGATCAAGAATTCCTACGCAGGTGTCAATTTCATCGAGGCTTATTTCCGTAAAGGTATATATCCATCCGAAAAGCCGTATGTTTTGGGAAGAGAAGCAGTAGGTACAGTTGTTGCCAAAGGTGAAAAGAGCGGAGACAAGTTTGAGATTGGCGACAAAGTTGCATATCTGTCCCCTGGCACTTTTGCTCAGTATACCAAGTATCCAAGCAATGGGAAGGTTATTAAATTACCT…
>FIM1_321_CDS
ATGATCAAATTTACTAGAGCCTTCAGAACTTTCGCACCAGTATCGTCGAAGTCTGTTTCTAACCGAATCATCATCCCGCCAGTTACACAGGTTAACTATGGACAGCCCAGCCTTAAGGCGTTGCAAAGCGAATACAAGCAACTACCGGATAACTCCAATTTTATAGAGAAGTACTATAACGAGCTTCAAACGTTCCGCGATGAGTTTCTAGTGCCTCATTTGAACAAACAGTACACGGATTTCGAAGAGAATCCCGATGACTTGGTGTTTGAGATTGAAAAGTACATTGAGTGTCAGGTAATTCCCAAACACTCCGTCTACACACAGAAATCGGACCTGATGGCGCACGGAGAACAGTTGCCAATGGTGTATTGTGACACTGTGGGGGACAAGATGATT…
>FIM1_322_CDS
ATGTCCACTGAATTGACTGTTCAATCTGAAAGAGCTTTCCAAAAGCAACCTCACATCTTCACCAACCCAAAGGCCAAGGCCAACAGAAAGACCAAGAGATGGTATAAGAACGTTGGTTTAGGTTTCAAGACCCCAAAGACCGCTATTGAAGGTTCTTACGTTGACAAGAAGTGTCCATTTGTCGGTTTGGTTTCCATCCGTGGTAAGATCTTGACTGGTACCGTTGTTTCCACCAGAATGCACCGTACCATCGTCATCAGAAGAGACTACTTGCACTACGTTCCAAAGTACAACAGATACGAAAAGAGACACAAGAACGTCCCAGTCCACGTCTCCCCAGCTTTCCGTGTCCAAGTTGGTGACATTGTTACCGTTGGTCAATGTAGACCAATCTCCAAG…
>FIM1_323_CDS
ATGTACATCCCATCGCACCTGGAAGTGACAGAATTAGACCAGCAGGTCGAGCTTATTCGCGAGTACCCATTGGGTACAATGTTCAGCTACAATGGCGGAAAATCCCGCTTGCTGGATTATTTCAAGTCTGGGAAAGAGGATGATGCCATTGATTCGGAGATGTGTGCTACGCATGTTCCGTTCTGCTATGTTGCCGGGAATTCTGGGACAGGGCCTGGGAAGTTGATAGCCCATCTTGCGAGACGTAATCAGCATGTAGAATTGCTCGAACAGTCTCCCAATTGTCTTGTTGTGTTTCAAAGCGTGGACTCTTATGTGTCACCGGAGTATTATCCATTGAAGAAGAAGACTCACAAGTTTGTTCCTACGTGGGATTTTGGGTGTGTACATGTGTATGGG…
>FIM1_324_CDS
ATGACGTCCAGCGACAACGGTGACATTGCCTTTAAGGACAAGGGCAATAATGTCATCATCGATGAGAAGCATGTAGAGAAAGATAGCTTCAAGTCGAGCAAGTCTATAGTTATTAGAAAGACTGAAATTCTGGCCGAACAGTACAGTTCCTGGCAATGGAGGTTTGTTCTTTTACTTTCTGCTTTCTTATGCGGTTATGGGTATGGTTTGGACAGCACATTGCGTAGTTTCTATACGACATATGCGACGAATTCGTATTCTACACATTCGTTGCTTTCTACTGTTGGTGTGATCAACGCTGTCATGGGAGCGGCAGCTCAGATTGTGTATGCTAGATTGTCTGACGTTTATGGTAGGTTTACGCTATTTTGCACTGCTATAATGTTCTATGTGGTGGGG…
>FIM1_325_CDS
ATGGGCTTCCTGTCAAGTCACCCACACACATTCTCCAGAGTCACGCAACTGGGGTGGAAAAGGGGGAGGGGAGGGGAGAAGAGAAGAGACGAGAAGAAGTGGAGACTCGAGGCGAGGCGACTCAACTTCCAGGTGTCTGTGTGGAGGCCTCGCCCACCACCGGAAAAACTACGTAACTCACCAACAATACGTACCAGATGCCAGCTGCAACTGCGTATCCCCAGAAAACTCGCAGCCCTCCGCTACAGACCGGAATTCGCCAAAAAGAAACGCCGCAATTCCGAAAAGGTAAACAGACACAAAAACGACAAGAGAATAAAAAAAAAAAAAAAAAAAAAAACAAAAAAAAAAAACACAAACACAAACACAAACACAAAAACGCTAAATTATGCACACAAG…
>FIM1_326_CDS
ATGAAGTTAGCATACTCCCTCTTGCTTCCATTGGCAGGAGTCAGTGCTTCAGTTATCAATTACAAGAGAGATGGTGACAGCAAGGCCATCACTAACACCACTTTCAGTTTGAACAGACCTTCTGTGCATTTCACTCCATCCCATGGTTGGATGAACGATCCAAATGGTTTGTGGTACGATGCCAAGGAAGAAGACTGGCATTTGTACTACCAGTACAACCCAGCAGCCACGATCTGGGGTACTCCATTGTACTGGGGTCACGCTGTTTCCAAGGATTTGACTTCTTGGACAGATTACGGTGCTTCTTTGGGCCCAGGTTCCGACGACGCTGGTGCGTTCAGTGGTAGTATGGTTATCGATTATAACAATACTTCTGGTTTCTTCAACAGCTCTGTGGAC…
>FIM1_327_CDS
ATGAGTTTCAAATTTGACGATGACGGTGTGGTAAAAGAATTTCACGGCAACACCATCATATGCCATATTCCTCAACAAACCGAATTCTTCAACAAATTGTTGGACTTCTACCGTTTTGCGAAACGACTTTCCTTCTACGACAAGATCACCCTACTTCCTCCTTCAAGCTACCACGTTACGATCATGAATTGCTGCCACGAACACGATCGTTCTGAGGGCCACTGGCCCAAAGGAATCGATCCGGACACAAGCATGCTGCGGTGTACATCACATCTGACCAACATTCTAACGTCCGAGAATGCGGCCACTGCGGGCTCTGCCGATTCCGAACTCGAATTACAGGTGTACAAGCCTGCTATGTCGATGCAATTGGACAAACCAAGATCGATAAACGTGGTT…
>FIM1_328_CDS
ATGTTATTCAGCAACACCTTATTGATCGCAGCAGCTAGTGCATTATTAGCTGAAGCTTCTCCATTGGAAAAGAGAGACAGTTGTACCTTGAGTGGGAAGACAGCCGGAGGTGGTTTGTCCAACTGTGCCACGGTCACTGTGAACAACGTCGAAGTCCCATCTGGTAAGACTTTGGACTTGACAGGCTTGCAAGACGGTGCGACAGTTAATTTCGTCGGGCAGGTTACCTTTGATTACGATGAATGGGTGGGTCCATTGGTCTCCATCTCCGGTAAGAACATCAAGGTGGTAGGTAAATCTGGCCACTTGTTAGATGGTGATGGTGCACGTTGGTGGGACGGGAAGGGTGACAGTGGTAAAAAGGTGAAGCCTAAGTTCATGAGCTTGAAATTGACTGGC…
>FIM1_329_CDS
ATGAAGAAAGTGGTGAGATCGTATAACGGGTGCCAGAAGTGCAGGAGTTTGAAGAAGAAGTGCAGCGAAGAGAAACCGCAATGTAGCAACTGCAAGAAGCAAGGATACGATTGCAGCTACGTGAGGCCTTTGAAATGGGGCGGTCGTCCGTTCAAGGACAAACGAGTTACCAAGATGATGCGGTTTGAACACACGTACGTGGTGGAGGGAATATGTGCTGTGGATCTCAAGGCAGCTACTGGGAAGAACAGTTCTGGAACAGCATCTGACTCAAAGGTTGCGAAGAAGAAGAAGAAAAAGAAGAATAGCCGTGCGGAAATGGGTGCTCAGCAGATGCTCTTGCAGATGCCCCTGCAGCCCTTGCAGCCCCTGCAGCAGCAGACTTCCTTCCCAGAAGCA…
>FIM1_330_CDS
ATGAAGAGCGTTTTCGGAGGTCTAAGCAAGGGCCAAAGGTTGTTGAACGTAGGGATCGGAAGATATAGCAGAGCGATGAGTTCATTGGATGCATCAAAAGTGAAAATTACGAAGGTTTCTGAGCCATCGAAACCTCGTCCAAACGATGAGTTGGTTTTCGGTCAGACGTTTACAGACCATATGATGACTGTTGAGTGGACAGCCAAGGACGGATGGGGCGTTCCTGAGATTAAGCCATACGGGAACCTCTCTTTGGACCCATCTGCGTGTGTTTTCCACTACGGGTTCGAGTTGTTTGAAGGTTTGAAGGCATACAGAACGCCAGACAACAAGATCAGCATGTTCCGTGCGGACAAGAACATGGAGCGTATGAACAAGTCGGCAGCTAGAATTTGTTTG…
>FIM1_331_CDS
ATGGTCCCGCAGAAACAGGTTTTGAGGAGGCAGGTGAAACAGGCGTTGCGTGCGATCACGCAACGGGAGCTCGTGCAGCAGAGCGAGACTCTCTCGAGACTTGCGCTTCGGGTGATCGATGCGCAGGGGTACAGGCACGTCGCGTGCTTCTTGAACATGGAGCACAGCGAGGTGAAGACCGAGCCGCTGCTCGAGTCGCTGTTTCGCGAGGGCAAGACGGTGTACTTGCCTCGGTGCACGACGACTCGGGTTTCGAAGCAGAAGATATTGCGTGGGAATCATCCACAGGCAGACCAGCAGGCAGACCAGCAGGCAGGTCACCACGCACACCTCACCTTCTATGCGATGAGCTCCATCGAGCAGGTGCGGGCATTGAAACCGCAGGGCAAGTACCAATTG…
>FIM1_332_CDS
ATGATTAGAGGATTCAATGGCTTTAGAGGCAAATTAGTGGGCCAAATTGGCGGAAGAAATGCTGGGGCATGGAGGAAAAGCGTTGTTGGTAGGATGTATTCGGTGGAAAGTGAAGCGGCCAATCAGGCCAAACAGGCCACTAGAGAGGCCAAATTTGTGGTTAGACCGAAGGAGCGCTCTCGGAAGTGGAATAATGTGTTGATTTTCGGTACGTGCTTTGGGATCGGCTGGTATACTACGCAGCATCTGACCCTTTCGGACATCATGGCATGGATGTTCTATTCGAAATTGCCTGACACGGACGCGAAAGTGGTTGAGTACAGGGATGAGTTGAACCAGAGGTGCGATAGGCTTCCTATCGTGAAGCAGCTTTTGGCGAAGGGGTACGTTGCGGTGTAC…
>FIM1_333_CDS
ATGCCTTTAAAGCTTGAGACGCTCAGGCTAAACGACGAGGCTCAAAGCGATGATTCACAGAAGATCACACCGAGCCAAACGCAGATTTGCGACGATGTTGTGCGCTGGTGGAAGGAAGAACCGGCAGCAGAAGATCTACCGATCAATACATTGTACGAGCAGTTGATTCGACGACGTCAGAACTGGTCATTGAGCCAGGAAGAACTTTACGATGCTTTGAAATCGCACAAACTATACGCTCAAGAGTTGAACGAATTGGACACTTACTCGGACCAAATCAGCAGCAGCAAGCTTTCCGACGAGGATATGCGCAAGCTGAACAAGCATATGATGGAGAAGGTTTCCATTGTCGAAACGGATTTCGGGAAGGGTCTGGTAGCGACGCAGGATATACGCAAA…
>FIM1_334_CDS
ATGGATGAACTAGATGAGCAGTTTAGCGGGTCGAATGAAGCGTCATACGCGAAGGTTAGTGATAAAAGGGATGTGAGTAGTGCAGGGAGTCAGAGTGGGTGTACTAGCGGGAGTAGGGGCCGTAATCAGCGGTCATCCTTTAACGATTTTGTGCGAAAGTTGTTTTTAATATTGGAGTCAGAGGAATATAGGAACATTATATCGTGGTCTGAAGATGGGAAGAACTTTATAGTGATGGACACGAACAAGTTTACGACTGACATTTTGCCCAAGCATTTTAAGCACTCTAATTTTGCGAGTTTTGTGAGGCAGTTGAACAAATACGATTTCCACAAGGTGAAGAGGAAGAAGAACGAGGTGTCTGAGGGAACGCAGAACGCGTGGGAGTTTAACCACCAG…
>FIM1_335_CDS
ATGTCGTCAATACAGAAACAGGATCTTTTAGTTTTCAGCGATAGTTCAGTGATTTCTAAGGGTCTTTTTGGCCCTGGAGTGGGGAGCAATATGATTTTAGTTACAGACACAGCAGCTACCAGTGGATCGTGGCTTCTAAACGCGTTAGTGGAGGCTGTTACTTTGGGAAGTGTTGTTTCGTTGAATGGCGGGAATGGGAATTCTGGCGGGATCGGAGCTAGGGTTGGCAAGGTTGTTGTGGGGTCGTTTTTGAGCATGCAAACGCAAATTGTGGGAGCGTTTGAGAAGTCGAAGATACCACGGGATAGATACACAGTGCTGCCGCTAGCGGAGGATATAGTGAGTAAAAACGTTGGGAAACCTATTGATGTTATTGTAGGTGGGATTTTGAAGCAGTTT…
>FIM1_336_CDS
ATGTTGTGGCTCAAACAGATGTTTATACTCTTTTTTTACGCGATTTTGAACCATGTGCCGAAGCCCGTATGGGACATTATGCACGTAATATCGGACATTTACATGTTCTGGTGGAGACGGTTTATGAACAAAGTACGGCCGAGATCGAGGACAGTGTACCGGGAAGCTGTTTCTGGGCTTGATGGGTGTGAGGACTACGAAGAATGGTACGAAAAGGCGAGTCTAGTGGACGAATTGACCGGGGTTGATCTTTGGCGTCGCAATTTCTTTTCTAAACGGTACGACTTTGAGTCGGTATTGGAGCAGTATGGGGCGCTGTTGGAGGCTCTTGAGAATGAGGATATCGATGCAGTGGTATCGAGGTTTATAAATACGGGGCCGACCATGCTTCGGAATTTT…
>FIM1_337_CDS
ATGTTCAGAAATAATTACGACGGAGATACGGTGACATTTTCGCCAACAGGAAGATTATTCCAGGTAGAATACGCATTGGAAGCGATCAAGCAAGGGTCTGCGACAGTTGGGTTGAGATCGTCTAAATACGCAGTAGTTGTTGCATTGAAGCGTAATGCTGACGAGCTATCGTCATACCAGAAGAAAATTATCAAGTGCGATGAGCATATGGGAGTTTCGCTAGCGGGATTGGCGCCAGATGCAAGAGTGTTGTCGAACTATTTGAGACAGCAATGCAATTACTCTTCTTTGGTGTACAATCGGAAATTGGCTCTAGAGAGGGCTGGGTACTTGCTCAGCGACAAGGCTCAGAAAAACACACAGTCGTATGGGGGCAGACCGTACGGTGTGGGTCTTTTG…
>FIM1_338_CDS
ATGGTACCAATGTTTCGTCGTTCTCCGGTTGTAATATCGGTGTGGAAGTCTGGACTGAAGTCTGGACTGAAGTCCGCATTCCATACCCCTCTGGTCCAACCAAGGCTCTTGTCGATGAGACAATGCTTGGGAAATGGTGCTAGGGTAGAATTCAAGAGATTTAACAGTTCTATTAGCAATAATAAAGCCGCTGGTAGTGCTGCTACTGCTACCCCGGTTAAAAAGATCGTTCCTCCACAACCAGCTTCAAAGGAGAAGTCAAAGACTCCTACTATATCTGAATTGCGGATTATGAAGGATCTTTTCAAGTATATCTGGCCGCGTGGCGATAAGAAAATCCGGATCAGGGTTTTGGTGGCATTGGGTCTTTTGATTGGTGCCAAATTGTTGAATGTTCAG…
>FIM1_339_CDS
ATGTGTGGTGTTTTAGGAATTTGTCTAGCGGATCAAACGGCTACAGTTGCACCAGAGTTATTCGATGGGTGTATGTATTTGCAGCATAGAGGTCAAGATGCAGCTGGTATCTCTACTTGTGGTCAACGTGGTCGTTTGTACCAGTGCAAGGGTAACGGTATGGCCCGCGATGTTTTCACTCAACAAAGAATGGCTGGTCTAGTCGGATCTATGGGTATTGCGCACTTGCGTTATCCTACTGCCGGTTCGAGTGCTAATTCTGAGGCACAGCCGTTCTATGTTAACAGTCCATACGGTATCTGTATGGGCCATAACGGTAATTTGGTGAACACGCAGGCTTTGAGACGTTACATGGATGAAGATGTGCACAGACACATTAATACGGATAGTGATTCCGAG…
>FIM1_340_CDS
ATGACGCGCGAAGAGCCTTCTTGGGAAGTGTTTTTGAAGGATTTGAAGCAACAATGTGAAGATAATAATGGATCTAAGACTATCAGCGTCATTGTTTTCTGTGAAGAAGAGGATACTTTGAAACAATTCTTCAAGTACATCGATGCGATAGATGAAAGTTCGAATTCAAACTTGCTCCAAGAAGTTCCAGTGGTGTTATCGCCGATAGGTTATTATACAAAAGAGATTACTACGGATCAGGGATGGCAAGTGGAACTCAATATATCATGCATGCCTCCACCTTGGAAAACAACTTCTATTGACCTAATACCGCTACTTCTAAAAAGTGAAGATCCCAAAAGTAGTATGTGCTTCATCCTGTTGGTAGACTGGGTCAAAGAGGATCAATCGTATTGGTTA…
>FIM1_341_CDS
ATGTCTAACAGTGTATCCAGTTCGCCAAAGTCTGCAGTTTTAGTCTCGCCTGGCAAGAATGCAGAGATTAGTCATGGAATAACGACCGAGTCACTGGCTGCGGCCCCATCGCCTACGGTTGATACCAAAAACAACATCATCAACAACAGCAACAGCAACAACAACTCACTGTCAGTTCGCTCTAGAGTGGAAAGACTAAGTATATGTGAGGGCACGGAAACGAAAGATGAGATTTTGAGCAAACTTCACCCGCCTAGCTCTAGTAGCAGTAGGGATAGTGTTAGCGTTACTGATGGGAAAGAAGATGACGAAATAACAGATATCAATAATACCCAAAGTGGATCAAAAAGAAGGAGAAGAAGGTCTAGTGCTGTTCAAAGCTCTTCATCGCTAGATAAT…
>FIM1_342_CDS
ATGTCATTAATAAGTAAAGCGAATCGTCTTGGAGGGTTCTCAAGCGATGTGAAGCATTGGGAGTACGAATGGACGTCTACAGCTAAGCAAAATGAGAATGGAACGGATGATAAGGTAAAATACAAGTTCAAGGAATGGGTGAAACAGGAGAATGCTGTTGTAGATATGGAAGAAGACGATTCTGACGTGTTGAACTTGGATGAATTCGATAGAACGAAGATAGCGAAGAAACATGTCCGCACGCAGGAGAACGGGGGGCCAGAATCGCTATCTATCAACGATATACGAGGGGCTGTTGGGGGTTCGGATATTCCTGGGTTCTCTAGCTCGGACGCGAAGAAGGAAGCGGAGGCTAAGCAAGAGGCCAAATCTGAGACAAAGGAGGAATCAAAAGAGGAA…
>FIM1_343_CDS
ATGCCTCGAGGAGCAGGAAGCAGCGGCGGCAAGAAGCAAGCAAAGGCGAAGAAGGATTTAAGTCATGAAGATGAAGCGTATAATGCATTGTTTTCTGGGGAGTTTGGGGCGTTAGAGATTGCGAATTATACTAGTGCAGGCGGGAAGCAAGATGAGACGGAACATCTGCCGAATGCCATTGATTTTGAGGATGAAGATGAGTTAGCAGATGAGGAATTGCCCGAAGAAGAGGAGCCTTCGAATCGAAATGGGGCCGGTAGCCATGTAGTTGAAGGGTCATTCCAGCGAAGTTTATCAGGGGAAGATGAGTATATGACGCTGATAGGGCATGGAGACGTGATACAGGACGATGGTGAGCCAGTTTTCGATGTTCAGGGCAATAATGCACTTTTCATGGAG…
>FIM1_344_CDS
ATGGCTAAAGAAAAGTACGTGCCTCAAAACAGAGTGTTCATTCTTCTACAGTACATCGCTTGTGCTTTAGCACTAGTTGCTGGTGTTGAATACTTCAAATACAAGACCAGAATCTCATACGAATGGTTCCATTGTACTCCACAGTTTGCTCCATTGGGAAGCAACAGTCACAGTTCCTCATCGTCTGCTCAAAAGCTATGGGCTGTAGGTGGACCTTCATGCGATAAGAGAGGTGAATTGAAGACTATCATGAAGCGTATCACAATGGACTACGATCCCAATGAGGAGCCAGTGCGGTTCTGCATTGTGGAAAACCACCAGATCCCATCTATCCACTACCCTGTTGAGAACGGGAACAAGGGTGAAGCGGGCTACGTGTCCTATGTAGGGTACGAGCGT…
>FIM1_345_CDS
ATGAGAGGCTCTGGTGTTTTGCAGGCCCTAGCGGTAGCTAGCTGCGCTAGCTACGCTTCTGCGTTTACTGTGCAGGATAAGTTGCACGGACAAACTGTGTTGGACAAGGCGGTTGATGCGTTGGGATTGGACGCGTCTGAGCTTTTGAGGTCGCTTCCGGGCCATTTGAAGACGGCTTGGAACGAAATGGGTATGTTGTATCCTCAGGAAGCCAGCCAGTTGGAGTTTGTTTCCAAGCCCAAGGGGAAGATTGTCAAGCACGACAAGTGGGACCATGTTGTGAGGCCAGAGAGCTTTGTGTCTACGGCTAGCGTCAACAACGACAATGTCGGGAACTACCAGTTGCGTGTGAAGAAGATCAAGGACCCTAAGGTGCTTGGCGTGGACCCCGACGTGAAG…
>FIM1_346_CDS
ATGATTGACCCTCAAGAAGTGCCTGAGGTGCTTCCCAACAGCATTCCGGTGCCCAGTGCGATTGTGAGCTCTGCTTCATACATTTGGTTCTACTTTATCAAGACGTTCAAGCTGATTCCAGGAGCACATTACATCATTGATTATGTGAAGAAATCGCACCAAGATGACCCATACAGGACGTTTGTGGAGGCACTATTGATGATCTACAGTATTGTGTACTTCCTCAGCAAGCCCAAGAAGAAGGGAGCTGTGGATCAGCCCAAGTTGAGCGAGCGTGAGATCGACAATTTGATCGAGGAATGGCAGCCTGAACCGATTGTGATGCCCGATAAGCGGACCGAATGGAGGTTGGCGAAGATCCCAGTGTGTGAAGGTAGTGGGCCACGTAATGTGGTGGAT…
>FIM1_347_CDS
ATGGGTGTATTCAAAAGACATAGTCGTGGAGGATCTGGAAGCAATGGGTCTGGTGGTTCGGCGGAAGTTAAGATTACGAAACAAGATCGTGAGCACTTGAAAGTGCGGACAGCGAATGTGCATGATCCTATTCTCGAGGCAGTTCAGGAGGCACAGCCGTTTGAGCAGGCAGCGGACCAGTTCCAGGAGAACGTGAACAGACAGTCTTATTTGAATTCTGGGGAGTTGAGGGATGTGTTTGGGGCTCCAATTCGTGAGCCAGATGTTTCAAATCCATTGAGAGCACGTGACGAGCGTCCTATGGATACTATTAGAGGGTTTGAGTACTCTATTTCTGGGGATCCTACGTGGGCACAGCAGCTGGAGACGCCCCAGTACGGGTTCCGGGTGAAGCCTGGT…
>FIM1_348_CDS
ATGAACCCCAAGTCGAAACGTCCCAGACAAAGACACGATTCTTCGTTGCAATTAGCTAGTGTTATTGGTGCTGGAGCGAATAAGATCAAGAAGCAAATCCGGAATGTTGAGAGGCTTCTCCAGAAGAGAAGGGACGTATTGCCGGACACAGTGATTGTGGAGAAGGAGCGTATGCTTGAAGGTTTGAAGTTTGAGTTGAAAGAAGCTGAGTTGAGACAGATAGGGCGTAAGAATGCGAAGAAATATCATATGGTGCGGTTTTTCGAGCGCAAGAAGGCGATGCGTAAGTACAAGCAGGCTTCGAAGAAGGTGCTTGCGCAGCCTGAGGACAAGGAATTGCAGAAAGAGCTACGCGAGGCAACGATAGATTTGTGTTATGTGGTGAATTTCCCTAGATTG…
>FIM1_349_CDS
ATGAGCACTGCATATTCGGTTCATTCTGTGGGCTCTTATATGAAAGCGATGGAGGTAATGGTTGAATCCGTACAATCATTCCCTCCATTGGAGAATTATATGGTACCAGAGGTTGATAATGAGTTAGAAGATGATACGGTTAATAATAATGGAGATAAATTGCTAGTTATGTCTCAGGATAGGAATGAATGGGATGAGATATTTGATCAATTTTCCAACCTTTCTTCTGAGAGGTTGCAGAAGTTGATAAGCAATAAGCACTCTACATCGAACGCGCAGTCGCAAATATTTAAGGAACTGTTTAGGTTGCTTGATCAGGTGGAATCGGATTTCCCTAGGGATCAGTTACTTGAGCAGTTGATTGAACTTTTGCGGAATAATGAAAGCACTGGGACTGCA…
>FIM1_350_CDS
ATGGCGTCTGAGATAATTGACTTGTCTGCAAGCGTGGAAGAGTTCGGATTAGAACCTGATAACACAGGGAAAGTGATATATGAAACAAGCGATGTTGATGAAAGTGAAGTTGAAGTCTCGAAGGGGCCCCAGAACGAGGATATTATAGAAGATCCGGTATCAAATGTTGCTAATAGTACCGAAGTATATGAATCTACACAACTAAATGCAGATCAGACTGATTTCTCAGGAAGATTGGACTCTCTGCCTACATACAAAAGTCGATTCGTTAAGGAAACCCCAAAGCAGAAACTGGCAAGGATCCAGCGCGAGATCTTGGAAGTGCAGCATGAACTGGAGGTGGAAAATTCCAATTCAAACGAAAAGGACCTGCTAGATGTTAAAAACTTATACAAATCC…
>FIM1_351_CDS
ATGTCACTTAGGAATGCTCTAACAAAGCTCCACCGAATACCTGAAGTTCAGAATCAGTATAACGTCTTCACGCATATCAATGAGAACGCAGCCAATCAAATCAAAAACATCGAGTTATCTGATAAACCACTAAGCTATACTGTGGCTGGAATCAAGGACAACATTGTCACGAAGGATATGCCTACAACTTGTGGATCCAAAATTCTAGAAGGATACAAGTCACCATTTGATGCAACAGTAGTTTCCCTGCTTTTGGAAGCAGGGACCGTCATTGCGGGGAAAACCAACATGGATGAGTTTGGTATGGGATCAGCAGGTGTGCATTCGCACTTTGGACCCACCTTCAACCCGTTATTTGATGCTAAGGACCGGATAATAGCAGGGGGATCATCCTCTGGT…
>FIM1_352_CDS
ATGACAGGACACGGCAGCGACGAGATAGCCGCCGAGAATGTGGATGGCGGAAGCAGTGCCGCAGGACAAAACACAGGCCAAGACCAGGGCCTAGGACAGGGACAAGGACAGGGACAGGGACAAGACCCTGGTGCAGGTGCTGGTGCAGGTGCAGGTGTAGACGGAGAACCCGCCAAGCCGCCCGGCCGGGTAAAACGTAGGAGTGGACCTATAGGGACCAGAAGTAGACGCGCAGCGCCCAAGAAGCCGCCGCGCGCGGCGCCTCGCGCCGCAGACGACGATGACGTATCATTCCATGAGGAGGATCTGGACGACCTAGAGGAGTCCGAGGAGTCGGAAGAGGACGACTCCGACGAGTATATTGATTCCGCGGACGAGCGTAAGCGCGTAGCGAGAAGG…
>FIM1_354_CDS
ATGGGACGCCCAAACGACGGACTACCGACTTATGAAGAAGTAATCTCACAAGAAACAGGAAACTCAAACACCCCTCCGCTGCCTGCACGGCCCCAAACCCATAGCGAGAGTCACAGTTACAGTTACACCACTTCCCAAACGCAATCTGAATACTATGGTGGAGCCCCACCTCAACAACCCCCAAGACCATCCAATAATAATAATAATAATAATAATAATAACCTCCCATTCACCTATCCTCCTCGCTACTATTGCAGAAAATGCAGAAATACGGGTTACAAGATCAAAAACGGCCACAAGTGCAAGACGTGTTGGTCCAAATTCTACACTCCACCACCCCCAGCACCAGCTCCACCAGTAACAGCTGTCCCAGTCACAGCTGCCCCTATAACTGTTGCA…
>FIM1_355_CDS
ATGGAGAACAAGCACATTTCGCAGGTGAGCGACCTTGAACGGAACTCTACGCCTTTGAACATCAGGCCAGCGTCGCCATACACGTTGAATCCTCCTGTGGAGAAAGATGGGTTGTCGTGGCCTAGTATTGGGGCTCGCAAGAGGGTTGATGAAAGCGAAGAAGAAGAGCAGGCTCGAGCAGATAGAATTGCGGAGGCTGTGAAGACGATTTTGCAGGAGCTCGGGGAGGATACGTCGCGTGAAGGGTTACTGGATACTCCACAACGGTATGCGAAGGCGATGTTGTTCTTTACGAAGGGGTATCAGGACAATATTTTGGATGATGTGATCAAGAAGGCGGTCTTTGAAGAAGATCACGATGAAATGGTTATTGTGCGGGATATTGAGATCTTCTCGCTT…
>FIM1_356_CDS
ATGTCTGGAAAGTCGGATTACGTTACTATTGGAGAAAAGGTTTGGCCCGATGGATGCAGGGCCGTTGGTCAAGGTACAGCAACAGGACTTGGTTCAGGTCCTAGCCAGTACCAATGTACGTATGTGACCAAGAAAAGTGCTCTAGGTGATGGCCATTTCAGTGTAGTGAAAGAATGTATGAATACAATGACAAAAGACCGGTATGCGATGAAACTGGTCGACAAGAGACTGGTAGTGGACAAGCTACAGTTGATCCAGCGGGAGATTAGTGTGTTGAAACGGATCAGCGAGTTGATCAGGGAGTTGGAACGTGTTAAGAAAACGGAAAGTGGTGGGAACCAGGCTGTTTTTGAAGGTCATCACCACGTTCTACAGCTATTTGACTTCTTTGAAACTCCA…
>FIM1_357_CDS
ATGACCGACGATTGGTTCGATAAAGTTGATGTAGAGACGCTCTATGCGGGTAAAGTTGTTGGATGCGACGATTGCGGGCAGTCTCCGGTAAAAGCGAAGGAGTCCGGCATCGTGTGCGGGCCCATCTTGCGTCTCATCAGCGTGGATTACTCCAAGAAGGTTTACCGTGGGTCAATGCTCATTATAGTGAAGAATAGCGGAGAGCAACCTGTGGTGAAGTTGCAGGTAGGTCCGGCAAAGTCCGAGGATGGCTCATCGCCCAGTATTGATGAGCCCCGCACGCTCAAATGCACGCTTTTCTACGAGGAAAGCGGCAGCGAGGCCAGTTATAAGTTCTACCGCTACTCGATCGAGGTGCCGCTCCAAGGTTATGAACAGATGTGCAAGTACTCTGTGGAC…
>FIM1_358_CDS
ATGGCAAAGGACAGTGTGAAGAAAGAGTCTCGCAAGCGTGCGAGAGAGGAGAATAATGAGGAAGTTTCCGTAGTGGAAACCGAAACTGAAACTAAGCCAACAAGCAACAGCAACAGCAGTAGCGATGGTAATGCTGTTGGTGAAGATTTTGCCGACTTGAAGCTTAGCGACGGTACTATGAAGGCTATCGGTAAGATGGGATTCACGAAGATGACTGCGGTTCAGGCACGTACGATTCCACCATTGTTGGCTGGTAAGGATGTGCTTGGAGCAGCCAAGACTGGTTCTGGTAAGACATTGGCATTTTTGATTCCAGCGATCGAGATGCTTCACTCTTTGAAGTTCAAGCCTAGAAACGGGACTGGTGTGATTGTTATCACTCCAACCAGAGAGTTGGCT…
>FIM1_359_CDS
ATGGCTTCCCAAATATCTTTTGACCAATCTAAGCTGCATACTGCAACTTTGCAGCTTGCCAACAATATAAAGTTGGCTTACGCACTTTTGTCCGCTCCTGCCAGCTTGAAATTGGAAGAAAACAGTGAAGTTTCCGTTTCGCAATTGATTGTTGGCTCTAGTGGTTTCCGTTTGTTCGATGCCAATGCCATTTTAAGATATGTTTTGAACGATTTTGAATCTGAAGAATCTGATGAATACAGCTTTGCAGTGTCTTCTCTTGAGGCTCTAGCCTCCCATAAGGATCAGATCAAGGAGCATGTTACTGAATCTGTGAAGAAATCTATTGAAACATACTTGACTAGTGTCGAGGAGCCTTTGTCTGCTACCAGAATTGTGACTTTTGCCAATACGTATGCT…
>FIM1_360_CDS
ATGTCATCAGAAATTATTGCTGGTATTTCCAGCGTTCTCACTGAGAATATTCCGTTGACCCCGATATCTCAAGGTGCAGAAGCAGTGGTTTTCACATCGCCAGTCCATCCATACTTACCACCTCAGGTAGCAGCAAGCGATGATGAGGCACTATATATTCTAAAGTACAGGCCTGAAAAGAAGTATAGACACCCAGTCATTGACAAGGCTCTCACGAAACATCGTACCTTGGGAGAAGCAAGACTTCTCGCCAAATTGAGATTAATCGACGGTTTGAATGTTCCAAAGCTCATAGGATGTGATCCATACCACGGCTGTATATGGCTAGAATTTTTGGGAGAAGATTTACCAAATGGCCATGGGTTCAGTAACTTGAAGAACTTCTTGTGGATGAATGCG…
>FIM1_361_CDS
ATGATGGATAGTTCAGCTTTGGACGCTATCAAGCAGAAGATTGTTCGCAACGTCGTGATACCGGATTTCGACTTTTCAAAACAGGAATTCCAGATTCTAGCAACGATACGGTACGACCCTAATTTCACGCATGTGTTTGCGAGCCAGGAGCTTGTGGAAACAGACGACGATTTCTCGTCACAGCTGGACCCGCAATTGACGAGTTTGATGGACAGTTCGAGTTTTTTGCAGCAGAGCGATGATAGTGTTGGCAAGGACGATTTTCTTGAGTATTTGGATTATAATGATACTAGCAATTCGAGTGTGCTTTCGAGTCCGATATCTGGGATATTCGACATGAGTTCATCAGGAGTGTTTCATAGGGATCCTGTACTGCAGGGGCTGTATGAGACGGCGAAT…
>FIM1_362_CDS
ATGGTAGATTCGATCCAACGTATAACTTCGGCGCTGCAATCGGCCAGAGACCTCACTTTAGGGGCAGCAGCAGTTGCCAGTTCGAGGATTGGAGAATCTTCATACACGCAGTACTCGAAATCGATCGATCCAGATGCATTGATACGCCTTTTGAACTCGAGAAACTCGCGCGAAGTGAAGGATGCAATGAAAAGAATCATGTCATTATTGGCGACGAATGACCAGACGATGGAATTGAGGGGGTTGTTGGCTGATGTTTTGAAGAATATCACTTCTGATGATCTAAAAGTGAAGCGTATGGTGTGTATTTACTTGCTGCGATTCGCGGAATCGGACCCTAACTTGGCGTTGTTGTCGGTGAACACTATACAAAAGAGTCTTGTTGAGAGGGACCCAGAG…
>FIM1_363_CDS
ATGAAGAGTGTTGATTTCAAGAAACCGGGCGAAATGCGCTCGTTAGTCAGCCAGTATACTGCTCCGAAAGATGCATTAGAATCAACTTTGGGGAGCGATGAGGTTGAAGATGAGTTAATGGCTAACCAGAAACGGCGTCGAGTGTACGAAAAACAATCGGAGTACCATAAGAGACGGTTTGAGCGGTCATTGGATGGTAAAGGTGAAGATACGGAGGTGCCTGATAGTAATAAAAGGCAGAAAACTGAGCAAAATGATAAAGAAAAGGAACAAGAACAAGAACAAGAACAAGAACAAGAACAAGAACAAGAACAAGAACAAGATGGTTACATGTTACCGACTACATCACGAAATGTTGTTCAAGCACTTTCAGAAGAGGTGATAACTGAAGTCCCTGGT…
>FIM1_364_CDS
ATGAGATTAGATTGGTGGCTGCACTTCTTGGTGCTTTTGGTAGCATCTGTAGCTGATAATAATGAAACAATTACAGAAACAGAAACAGAAACAGAAACAGAATCTAAACTGGAAGAAAAGGTATCTAGCAAACCATACTCACCAAAACTTGTTTCTTTGGATGTTCCAATCGATTATAAATTCCAAGAGAAGTTAGATCTAACACCATTGCCAAATAACTTTTTGCTGGCGAGCTTTCAATTTTGGATGGAATCTGAGAAGTTTGGTATCGAGAAAGACGGCAAAGATGGCGATGAGTATTCTCACCACACGATCTTTCCTAAAGCAATTGGTCCTCTAATGTCTCAAACTAATACTCGACAATTGCATCTGAGATTTACCCATGGGTTGTGGGACTCT…
>FIM1_365_CDS
ATGTCCTCCACTAATAATAACCCTAAAATTCTTTTAAAGAGGACACTTTCTTTAAAGGAACAAGCATCACTTATACTTTGTGTGGACACATTGGCACAGAGCAGCAGATATATTATTGATGAATTCATTTACAATATCTCTGATGAGGTACCGGTAGTTTTTGTTTCATTTGAGACGGTCACAGCTCCAAAATATGCGAAACAGTTCATCGATGCATCCGGAAAGAGTGTCAAGCAACTAATAGCAGCTATACAGCCATATCTCCCACAGAAGGAGGAGAAAGCGCCCAGGATGCACTTGTTAATATTTGATTCTTTGAACTACATTCCATCTGAGCAATTGACTCAGTTTATTTCGACTATAGCTGCGCCTTTTGTGACTATTCTGGCGACATACCAT…
>FIM1_366_CDS
ATGGTTGTTTACGGTCCACAGCCATTGACACGGCTAAATACGGAAACTAGGCATGGGTTTGAAGAGCAGTATAGTAGTGAGAAGCTTTTGCAGTCGCTAGCTAATAATTTTATATTCTACTACGATGATAAGAGACATAGAACCAATGGTAATCCAGTGCCTGATGAAGTTAAAGAGGAGGATAAGGATGGATATTATCAGCCGATTTACGATTGGAAGATAGTTAAAGATAGACAAAAGACGGTTGCAGCTGCATTATTGTTGTGTTTGAATTTAGGAGTTGATCCACCAGATGTTACGAAGACGCAGCCATGCGCTAGACTTGAGGCATGGGTAGATCCGTTGTCATTTCAAGATTCCAAGAAAGCAATTGAGCAGATAGGGAAGAATCTACAGAGT…
>FIM1_367_CDS
ATGACAAAGGTTATGGAAGTTACGTCCCAGAATGGGTCGTTAGGGGAGGATATTATCGAGGAAAATGTCAATGGCTGCAAGGAGTCGTTGGGGTCAGGAAGTGTAGTGGATGAGGTATGTAGCGGGGTGGAAGAAGAAAGACCAAGCTTGACACATCCTATGGAGTCACGTGTTGTGAGGAAAATGGACATGTACTTGATTCCGTTGCTATGCTTGTTGTACTTCTTGTCTAATTTGGACAAGTCTAACATTGGTAATGCGGAGGTGGCTGGTCTATCGAAGTCATTGGGTCTTGTGGGGAACCAGTATGGTAATTGTGTGACAGTTTTCTTTGCGACGTATATTTTCTTTGATCCGATTGGAGCGAACTTGTTGAAGGTTATTGGGCCCAAGTACATG…
>FIM1_368_CDS
ATGATTTTTCTTTTTAAAGCGATGTGTAATATAGAATCTCTATATGCCTCTTTATTACACTCAAAACTAGCTCATCGCAAGAATATATCCACCCCCAAGAAAGCCTCCAGTACCCGATCCCCCTCACTTACCATGGGTGTTCATTCTCTATGGGATATAGTCTCGCCCACAGCCAAGCCTGTGAGGCTAGAGTCCCTCAACGAACGTCGGATGGCAGTCGATGCCTCCATCTGGATTTACCAGTTCCTAACAGCAATGAGAAATAAAGAAGGTGATGCACTCCGAAACGCTCACATTATTGGGTTTTTCAGAAGAATATGCAAATTGCTATACTACGGGATCAAACCTGTGTTTGTTTTCGATGGTGGTGTGCCCGTGTTGAAGCTAAATACCATTAGG…
>FIM1_369_CDS
ATGGACGAAATGGGTGCCCAAAAGCCTTTGGGGGTGAACATTGCTATCTTGAACAAGCACATTCCAAATAAATCGCCTTACAAGCGCTCAAGAGCCAGGAAAACGTTGGATCGTTCCGAGATCAGAAACAAAGGCAGACTCAGATACAAAAATGATATACAAGAGCTAGAGTTCCTAGATTCCATGGATACCTCTGGCGACACTGCCCAACAAGCTCAGCAACAAGTCCAACAACACCAACACCACCATATCTCGCACTCTTTACCACCGGACTATGACGATTTACAATTTCAAATGCAAGAGCAGCAACTGCAGCTGCAGCTGCAGCTGCAACACAACTATTATTCATCTTCTCCGCTACACCAGCAACAGGTCGACCACTCGATAACGCCGCTGCTC…
>FIM1_370_CDS
ATGTCTGGCGACCGGAGTTCGACTGAGATCATGAAAGAGCGCATGCTAAGTGCATGTGCTGGTTCTTTCCTAACATCATTTATTTTAACTCCGATGGATGTGGTTAGAATTCGGTTGCAACAGCAGGAAATGATTCCAGACTGCTCGTGTGGCGCCACTGGTGGTGCTGGTAGTGGGATCGGTGGATCAGAGAAGGTTTTGGTTGGTCAGGAAGGTGTAGCGGGAAGGAATGCACCGAAAATCTTCTGGCAAGATGTGTGTTTCCAAGATATCCAGTGTAAGAACAGTGCGCTACGGTTTAACAACACTTGGGACGCGTTTGCGAAGATATCTGAGATTGAGGGTCTATCTACATTATGGAGGGGGCTCAGTATAACGTTGCTGATGGCGATTCCTGCG…
>FIM1_371_CDS
ATGGATCACCCTCCGCTAGAGTTGAACTCGGAAGAACACTACTTCTACCCAACCTACCAAGATCCAGGCCAAGATCCAGACCAAGGTCTGAATCTTGGTCAAGACTTTGGCCAAGGATTTGGCCAAGAGTTTGGCCCACACCACAACTACCCACCGCCCAAGGTATTGGACTCGCGCAAGATATACGAGAAACTCAAGAACAAAGTCAGGTTCTGGCGCCAAACGGACGACGATACAGATCGCATGAACACCGTAGACAGAAGACAACAGGAACTATGGAAACTTATTCGAGACAGCTCTTTCAAACTCACTCCAGAAGCAAATGGTGGCCCTGAGGGTGGCCCTCAGGGTGGCCCTCAAGGCCCCATCCACGACGCCTCAACCCTAAAGTTGAAACAC…
>FIM1_372_CDS
ATGTCCCAACCAGCAGGTGATATTGGTTTGATCGGTTTGGCCGTCATGGGCCAGAACTTGATTCTCAACGCAGCTGACCACGGTTTCACCGTCGTCGCCTACAACAGAACCGTCTCAAAGGTCGACCACTTCTTGGCCAACGAAGCCAAGGGAAAATCCATCATTGGTGCCCACTCTGTCGCTGAATTGTGCGCAAACTTGAAGAGACCAAGAAGAATCATCCTTTTGGTCAAGGCCGGTGCTGCTGTCGATGCCTTCATCGAACAATTGTTGCCCCACTTGGAAAAGGGCGACATCATCATCGATGGTGGTAACTCCCATTTCCCAGATTCCAACAGACGTTACGAGGAATTGAAGGGCAAAGGTATCTACTTCGTCGGAAGCGGTGTTTCTGGTGGT…
>FIM1_373_CDS
ATGGCTAATACTAGGAGTAATACCAGGGCTAATACCAGGGCTAATACCATGGCGCTATTCTGGTACACGTTTTGGAGTTCTGTGAGCACGGTGAGCGCGAACTCGTTGCACGAGGCGGTGGTTGACGATATACATGTGGTGGATCAGTACTTGGAGTTTATTGGGAAGTTGAACAAGGTATGGAGCTCATCGCAGCAGTCTGTGCGGAAGATCCCAGCGAACCGGGCGGTGGGAGTGAGCCGGTTGGTGCTTGAACGGTTGGAGGAGGAATTGGGGTCGCGAGTGGTTGATTGTGGCGAGCTTGTGGAGTTGCGCAAGCGGTACGAGACGCTTTTGGCTGATAGTAAAGAGGGCAAGAAGAGAGAGGTGAGTTTGATGCGGGAGTTGAAGGGGCTAAAG…
>FIM1_374_CDS
ATGCTACTCCAACTACTCTCCTACATAGGTACCGTCCTGGGGTTCGTTTTCCTGACTTTGTCCACCGCTTCTGGACTCTACTACCTAAGTGAACTAGTAGAAGAATACACAGAACCAACAAGAAGGTTCCTATACCGCGCCATATACACGATTATCGGGATCTATGTGCTGCTAGTTGTGTTTGACGGGTTTCCCATCGTGTTATCGGCGTTTTCGATCTTCACATACGTGGTTTACTTGCAGAACATGAAGCAATTCCCGTACATTTCGCTCTCGAACCCAACACTCATGCTCAGCTGCGTCCTGGTGCTGATCAACCACTATTTATGGTTCAAACACTTCAATGACGTGAAGATCCCGCCTCAGTTCAAGTTTGATCCGAACTACGTGCCCAAGAGA…
>FIM1_375_CDS
ATGGGTGCAGAATCTAGCAATGAGACCGATGGAGGTGCAGGGATGCCATCGCATTCTTGTTCGCGATGCCGCAGGATCAAGAAGAAGTGTTCGAAGGAGGTTCCTGCGTGCCAGAACTGCGTGAAGGCCGGCAAAGCGTGCGATTATCCCGGGAGGGCTCGCCGGCGGAAACGGAAGGAGATTGAGGAGGCGCTTTTGCGGGAGGCGAGGGTAAGGAGTGGTACTAGTAGTGGTAATGGTACCAGTACCAGTAATAAAGAGGAACAGAAGAAAAGACCACAGCACTCGTTGGTGTCTGCTAGTTCTGTTTCGTCGTTTTTGAATCTGCTCAACACGTTGAACGACACGAAGGGGATTGCTAGGAGCAGTAGCAACGGCCCTGATCTTGACGAGAGCGAG…
>FIM1_376_CDS
ATGGTCAGTGTTGGTGTGATAGGTGCAGGACCCGCCGGGTTGGCCACGGCCCGGGTCCTTGTTGCAAATAATAAGGCTGCAAAAGTGGACTTATTCGAGGCCAGCGATAAGGTTGGTGGAGTTTGGAACTACGAAAGCAACACCGCGATGTACGACGTGCTAGAGACGAATTTGTCCAACGTGTTGATGGCGTACGAGGGGTTCCCGTTTGCTGGCCGCAAACGGTTCCCCACGCGACAAGAGGTGCAGCAGTATCTTGAGTCATACTGGGAATCTGTCATTAAGCCCAACGACAGAGTGAGACTGTTCGCGAATACGCGGGTCACGGGGCTCGAGAAGGTGGGCAACGGCTGGGAAATCACTGGAGAAGGTGCACATGGTGCTACTCTACACCAATAC…
>FIM1_377_CDS
ATGCACCACGAACAACAACCCTCCATGATGAAACACCACCCCGCCGCTCCTGACCACGGCAACCACCACCCTGGCTCGGGCTCGGGCTCAGGCCCTATGTGCTCCATGGACATGACTTTCAACTGGAACACCGAAAATGTATGCGTTGTCTTCAAATCGTGGCGCATCTCATCCTACACCCAGCTCTTCTTGTCGGCCTTATTCATCTTCTGCTTCTCGTATGGCGCCGAATACTTGAAGTACTACGTCGGTGTACTCAACCAACGTCTCACGGGATCGCTCACCAGACGCACCAGGATCCAAGCTTCGCTATGGTACGGTTTGCAGTACACTATCTCTATTCTACTAATGCTTATCTATATGACCTATAACGGGTATCTCATCGCAGCTGTGCTTCTA…
>FIM1_378_CDS
ATGGCTGTCTCTAAGGTTTACGCTAGATCCGTCTACGACTCCCGTGGTAACCCAACTGTCGAAGTTGAATTGACCACCGAAAAGGGTATGTTCAGAGCTATGGTCCCATCTGGTGCTTCCACTGGTATCCACGAAGCTTTGGAAATGAGAGATGGTGACAAGTCCAAGTGGTTGGGTAAGGGTGTCTTGAAGGCTGTTGCCAACGTCAACGACATCATTGCTCCAGCTTTGATCAAGGCTAACGTTGATGTTACCAACCAACAAGCTGTTGACGACTTGTTGTTGTCTCTAGACGGTACTCCAAACAAGTCCAAGTTGGGTGCTAACGCTATCTTGGGTGTTTCTTTGGCTGCTGCCAAGGCCGGTGCCGCTGCCAAGAACGTCCCATTGTACCAACAT…
>FIM1_379_CDS
ATGGAGGATCGAGGAGTTCATGAGCGAGTGTATGTTTTGAGCGAAGGAAGTGGGGCGTTTGGGTGTCGAGTGAATAGTGGGCCGCTATGTAGCGAGGAAATCAAGGTCAAGACGTATCCTATTGACAAGACGAGCAGTGAGCGGGTTCAGGAGAGTTTGGTAGTACGAGACTTGCTTTTGGTGTTGCAGGGGTATGAGGGAGTTTACATTCGGTACAATAACAGTTATTCGCGGGAGATGTTGGTTGGTCCTGAGTATAAAGTGGTGAAGATGATGAATGTTGCGTTCAAGAGTTTCAGCAAGAAGTTGATCAAGATCGGGTCTATATATGTGAAGCTGGAGAAGTTTGGACAGTGGTGTGGTGAGGATAGGTACGGGAGGGTGATGCACCGGCTTGGG…
>FIM1_380_CDS
ATGTTTAGTAATGGGATGTCGCCCCCTGGGCTTTCACAGGAAGCGAAAAGTGTTGTAGGACATGGGAATGGAGAAGGGATGAATGGTAAAGGAGGCGGTGTTGTTAAGTCGCGAACGAAGGTTAGTCGGGCGTGTGATAGTTGTCGTAAGAAGAAGATCAAGTGTTCTGGGACGCTGCCTTGTAAGTCTTGTCAGACGTACGGGTGTGAATGTGTGTATTCGTATGTTGCAGGGTCGGTTTCTAAAAGGAAGAAGACAAAGAAGAGTGATGCTGCTGGCGGGAACGAGGTGGGTGATAGGACGTCTGTGTCTATTCTTAATCCCAGCAGCGTTGCTCTGAAAATGGAGACGGCGAAGCGGTTTGAGGCAGTTTCCCGGAATCCGGCAGCAGCAGCAGCA…
>FIM1_381_CDS
ATGTCTAGCAATCCTGTGGTTCCAGATACTATCAACGTGGCTCTAGGCCAGCTTCATTTAGATGAAGCTGGTGCTGTGCCAGTTCCGGTTTCCGGTCAAGAAAATGCTCCATCGGTAAAAGTTAGCACTTCCAATAACGATGACGATAATAGCAGTAACAGCGACAGCAATGGACATGCCAATGAGAGTGTTAATGCCAGCAGCATTAATGCAGGTCCCTCAGCTCATGTGACTCCAATGTTCGCGCCCCATATGATGAATCCCTTTATGCCTTACCATCCTATGATGCATATGCCACATTCGGGCTTTTTCCCCGGGGCTCAAGATCCAATGTTCCCTCCACCAGACTCCAGTGCAGCCGTAGATTTCACTCCAGCACAAGGGATCGATCTCTCGATT…
>FIM1_382_CDS
ATGTTGAAATTGATGATCGCAGACATTTTGGCTGAGGAAAGGAAAGGAAAGAAAAAAAAAAAAAAAAAAAAAAAAAAAAAAAAAAAAAAAAAAAAAAAAAAAAAAAAAAAAAAAAAAAAAAAAAAAAAAAAAAAAAAAAAAAAAAAAAAAAAAAAAAAAAAAAAAAAAAAAAAAAAAAAAAAAAAAAAAAAAAAAAAAAAAAAAAAAAAAAAAAAAAAAAAAAAAAAAAAAAAAAAAAAAAAAAAAAAAAAAAAAAAAAAAAAAAAAAAAAAAAAAAAAAAAAAAAAAAAAAAAAAAAAAAAAAAAAAAAAAAAAAAAAAAAAAAAAAAAAAAAAAAAAAAAAAAAAAAAAAAAAAAAAAAAAAAAAAAAAAAAAAAAAAAAAAAAAAAAAAAAAAAAA…
>FIM1_383_CDS
ATGTCGTACATGAACTTTGACCCTAAGCCATTGGGAGACACCAATATCTTCAAGCCAATCAAGATCGGTAACAATGAGCTAAAACACAGAGTAGTCATGCCAGCATTGACTAGAATGAGAGCCATTGCACCAGGAAACATCCCAAACACTGAATGGGCCGAGGAATACTACAGACAACGTTCTCAATACCCTGGTACCCTTATTATCACGGAAGGTACTTTCCCTTCTGCGCAATCAGGTGGTTACCCAAATGTGCCAGGTATCTGGTCCAAAGAGCAATTGGCTGAATGGAAAAAGATCTTCAATGCAATCCATGAGAACAAGTCGTTCGTGTGGGTGCAATTGTGGGTTTTGGGTAGACAAGCATGGCCAGAAGTGTTGAAGAAGGAAGGTTTACGT…
>FIM1_384_CDS
ATGTCAGCTGCCACTGAACCAACTAAGGAAAAGCCTGTTAAAGCCCAGGACTCCGATGATGAAGATGAAGATATCGATCAATTGATCGAAGACTTGCAATCTCATCACGGATTAGACGATGACAGTGATGACGATGGTCATCACGCCGCTGGTACTGCTAGACCAGTTCCAGAAGAACTATTACAAACTGACCCATCTTACGGTTTGACTTCTGACGAAGTTGCCAAGAGAAGAAAGAAGTACGGTTTGAACCAAATGTCTGAAGAAGTTGAAAACTTGCTTGTCAAGTTCTTGATGTTCTTCATCGGTCCAATTCAATTCGTTATGGAAGCCGCTGCTGTTTTGGCTGCTGGTTTGGAAGATTGGGTCGATTTCGGTGTTATCTGTGGTTTATTGTTT…
>FIM1_385_CDS
ATGTGTACTGGTAACAGTAACAGTAACAGTAATACCAGTGATAAGAAAGCGAAAATACACTTGGTAGGCTCCGAAGTGGCTTTAATTTTCGATGTGCAAGACATTGCTTTAGTGCGCGAGCATGGAGTGGTTGGAGTGTTGACTGGGACGCTAGCGGGTGCGCCGCAGCAGAACGTGTTTTTGGGTGTGCCGCTGCGACTCATGATGGAGGAGGCAGTGTGGCTGGTGGAGCAAGGGGTTGCGGCGATTGTTAGTGGGACCGGGGAAGGAGTGGCTGAGCGGCTAAGTGGTGTGCGGGCGGAACAGTGGGCGGAGTGGGAGCGAGGAGCGGCGCTGGAGCGGGGCGCGCAGATTGCGTGGAAGCGGGAGCAGCTGGCGCAGAAGAAGCCGGAGCGCGCG…
>FIM1_386_CDS
ATGAGTGAGAAGCTTCGCCAGGATGCGCTAGCAGCGGATTCTGCAGAGAATAGAAGAGGAATGGCGGCGGCGGCTATTCCGGGGGATGGGGATGAGAGTAGTTCAGGCGGAGGGAGTCCTGGAGAGTTGGTTCATAGAGGGACTCAGGCGACTATGATGTCTGTGAGTCGGGTGAATAACCGGTCGAGTTTCAAGCTGACGACGTCGCAGCTTGGGGAGTTGCACGATCCCAAATCTTTGAGTGCTTTTAATAATATATTTGACAACAAGGAGGAGAACTTGTACGCATATTTGCAGACCGATAAGGATAAGGGGCTCACGATCCAGGATGAGGATATCGAGGGTCTCGAGAGGACACAGGTATATGGGTTGAACAGGCTTCCTACGCGTAAGGGGAAG…
>FIM1_387_CDS
ATGAGCGGTAGTGCGAATACCAGTACGAAAACATCCAATTCCAATGATGCCTTGCTAAATATGTTCTTTGATGAAGACTTTGTTCCCCAAGCTTATGTGGACATACTATTATCATCGTTTCAGATAAACCAGTTGGACGAAATCAAGACTACAAGCTCTAGTCTGCTCTCGAGAATGGATTTTTACAGTGGCCATGTTACTAGAGAGCTAGAATCTACCATTCATAGGCTTGAAAAACCAGCAGAACTTATACTTTACACTCCAAGTACAGACCAAAAGGGCACTACAAAGTTGGAGTACTATTTGGACACGTTGGCTAACAGTGTTAGTTTACTAGAGGCCGATGTTAAGAATATAGAAGAACAATTGGAAGCATTGAATGTCAAATATGAATCCAGT…
>FIM1_388_CDS
ATGAAGGTTGATGAGTGGACTATTACTAGTGAATTCGATGATATTGTACAGGATGTGAAAGAGGAAAAGGTTGAGAGTGATAAGATATGGGTGAGTAAGTATGGTCATGGGGAATCTGGGGATTGTAATTTGGATTTAGAATTTGAAGTAAAATTGGACAAGAGAAACGAGGTTAGTTTTGGGAAGAGTGTTTGTCAAGGGAATGAGTATTCGGTTGTGAGGGCTCAGTCGAATATATATGAGGTAGTAGTAGCGAATGGGACTGAGAGTGGTCCAGGTAGTAGTGTTGTGGCTAGGTTTCAGAATTTCAAGCGGAAATGTGAATTCCAGAAGGGTCATTCGCCTGACTTGACTAGTGTGGATATTACCAACGTTTTTGATCCAGAAGAGCGAGTGGTT…
>FIM1_389_CDS
ATGGGTGTTCAACTATTAGAAGGGGATCTTTTGGATATATTCCGTATTCCAGAGAGATACAACAATCCAGTGGGCGGTATATACCAGGTAGTGCAAACCAAGAAGGGTGAGACTAATGCGAAGAAAAATTTGATATTAATTAACGATGGAAAATACCATGTTAAGGCGCTATTAAGGAACAAGGCAGCGGAAACGGCGCAACAAGCGGAACTTGAAAGAGGGGATGTGTTCAAAGTTTTGAGTGCAGAATGTGCAGTTATCAAGGAAAAGAAGAAGTTTGTGTTGCTAGTTGATGAGATCGAGATTTTGAGTCGTGGGTTAGATCTTTTCAACTCGTCTACTGAATTTGTGGATGCGTATTTGGCTGAACATATGAACGAATTGGTTACATTGACTGAG…
>FIM1_390_CDS
ATGCAGAATCCGTTCGCGAATAATACCCCTTCATCTTCTCCAGTAAAACGGGCACCAGGCCAAAGTGGTAGGGTTGTGAAGAGACCTGCTTCTTCGTCGACTACGCTATCTAATTCATCTTCAAGCTCATCACTGCTAGCTTCACCTGTAAGACGACCTAGATCTTCTTCATCTGGAGGGTCTACAGCGTTTGCGGATCGATTTATACCGAATAGAACTGAAATGGACTTGAATACAGTGAGTTCTATTAGATCTAACCCGAATATACCGATCTTCAAGCCATCTAGTGGGTCAGATAACCGTCTTGAGTGGGAGAGGGAACGTCAGGCGCATCACACTTTTGATATTGTGCTAAAGAATGAGCTTTTTGGAGAGCTGATAAATACGGATTCGAACAGT…
>FIM1_391_CDS
ATGGCGAATCTTTTACTACAGGACCCGTTTGGGGTATTGAAGGAGTACCCAGAGAAACTCACACATACGTTGGAAGTTCCAGTGGCAGCAGTATGCGTGAAGTTTAGTCCTAGAGGAGACTATTTAGCAGTGGGCTGTTCTAACGGTACCATCATCATATATGAAATGGATAGTCTCAAACCGATTTCCATGCTAGGAACTCATTCGGGAGCTCACACGAGGTCTGTTCAATCTGTATCGTGGTCCCATGATGGCCGTTACTTGTGGTCTAGCGGAAGAGACTGGTACGTCAAGCTCTGGGACCTTTCGCAACCCAGCCGATGTTTCAAGGAATACAAGTTCGATGGACCGGTATGGTCATGCCATATAGTGCGATGGAACCTGTGTGTTGTTAGTGTG…
>FIM1_392_CDS
ATGATTTTCCAAGTGCTCTTGCAATTTTTTGTGCTTTTGCAGCTTCCTTTGAATGCATATGCGTTCTATTATTATGGAAACAGTGGGGAACGTAGATGCTTCCACAAGGAATTGACGAAAGGTACTCTTTTGAAAGGTAAGTACAAGCTTAGCGTATACGACAGTTCACAGGACTCTTATGCGCTAACTTATGGTCAAGACTCAAATGTTGTCATCATGGTTGAGGAAGTGTTTGATGACAACCACCGTGTTGTGAACCAAAAGGGCGCTCCTAGTGGTGATTTTACTTTCACAGCATTGCAAAGTGGGGAACACTTGATCTGTTTCCAACCAGCAGTTCGTTCTGGACGTGTCAAGACCATGATGGATATTGAATTCCAAGTTGGTTCTATTTCTGAA…
>FIM1_393_CDS
ATGGAAATGGAAGGTGTTATTTCGTTAATGAAGAAAAGCCGGTCTGTATCATCCACTCCGTACGGCAGTAGGATTATTAGTGAATCCAAACATGCTCCAACTAGCAAGATTTTAAGAACGACATCTGAATCCATAGCTACACCTTTAAGAGCAACATCATATACACCAAGATTTGAAGATACTTCACAGGGAAATCATTCTATAAGAAGTACTAGATCATCCGTGACAAGGCGTATCTTTGACTACTCTAAGGTCCCTTCGCCATATAGAACCACTGTTTACAAGTACAGTGCTGGAAGTCTACCAAGTAAGGATAAAGATTCGAATACTTCTCTATCGCAACCCATCGAAACGAAAAACAAGGTTACTAGGAACAGAGCTCAACAACCTAAGAAACTA…
>FIM1_394_CDS
ATGTCGAGTAATAGGAAATCGTACATTGTACGGAACTCAATAGCTCCTTATAAGAAGCCATCCAATTCCATTGTTACAAGAAACACAAGGACTTATTGTATTCTCATTTATTTTGGAGATGATTTCATTATAGAAACCTTCGTTCTTTAA
>FIM1_395_CDS
ATGACTGCAGACTCAGTTCTTTCACCAGATCAGCTAATACAAATTGTAATTGATGAAATCTCGTATAGAAAGGGTAAGATTACACTAGGTGAACTTTGGGAAATAGCTTCTGATTATATTGATTTAAGTGATGATTATATGAAGAGTTTCACGTTGAACAATATTTTGGCGCATCCTGACACAGTAGTGCTAGTTTCGGGGAAGCCAGTTGATTCCAAATCACTAACTTATGAACAGATGATCAGTAATGCAACTAACGTTCAGATTGGGATAACTGATGATAAGCTTTGGTTGACTTTAACTGGCCATTCTAAGAAGGAGGCTTCTGTTGTCGGATTCGCTTTTGATTTGTTATTGGAAGTTGCAGCTGCCAAGGAAAAGGGAATAAATACTATGGAA…
>FIM1_396_CDS
ATGTCGGATTCTGAATCAGATAATGAACTTCAACTATCAGCTCATGCTCTTGCTGCATTGCAGGAGTTCAAGAGTGAGGAGCAGAAGCGGGAGGAAGAGTTCCAAAGGCTGCTAAATAAGGCCGATGAAGACTTCGAAAGAAAGAAAAGAGAGGAAGAATCATTACTAGTACCGGGGAAAGAATGA
>FIM1_397_CDS
ATGGTCATAAAATCTGAAAAGCTAATTATGAATGTTCCTCTTGAACACCAAAATGAAGATATTTGTGAGTCTGGAGATGAACAAAAGTTAATAAAAAGGAAAAGAGATAGATTCAAACAGCTCATAGGTAAATCTAATGACAGATTTGCGCTCAAGATACAAAGATTTAAACAAAAGTTCCACGAAAATTCAGGCCATAACAAAAAGGTGGATGCGGCTTCACAAGTAGTAGTAAACTATGGAACTAGTCCCAATTCTCTGAGTAACCAAAATCAGCTCAAACTTAGTGTTACTGAAGGGAAATTTAGATCGCATATTTTGCACAGATGGTTTAATTCGAAGAGCTGTCCAAAGAGTGAAATTGATGAAATTGTGTCGAATAAAAATAAACCGCGTGTA…
>FIM1_398_CDS
ATGAAGCTTATCAACAAGGTTGAAGGATCGGGTACCAATGAAGGTACTATCTTAACACTTCTTCCACAAGATAAAGAAGATTTGTTCACATTGTATAATATAATCAATACTGATGATGAGATTATCTTTAAGAAGAAAGTAACCTCTAAAACTGAGGAAAGTGGCAAGAAGAAAACTACACAACTTGAAAAATTGAGAATTAGAGTTGTATCGTCAGAGTTTGAGCCTCAAAATGAATTCTTAAGGTATAAAGGTGTAACCACAGAGGATGATTACTCAAATGCCAACCAGGATATGCCAATTGGAAAATTCTTTAGTTTTACTATTGATTTCCAGTATCCTTTCACATTGATAAAAAGCGACTATAATTCGTATGTTTCCAATCTTATAAAGGAAGCT…
>FIM1_399_CDS
ATGGATTTAAATGGAGATGAGAGGTCCAGCAACGGCGTTGTTGGTGAAGCGCAAAGATTGAAAGCATTGTACCAATACTATCTAGACCAGGCTACACCACATGTGAAGTACAGATGGGCTAGTTTGGCTGGTCTACTGGTGCTATTCATGTTTCGTATAGTATTCAGTCAGGGCTGGTACGTGGTATGCTATTCTTTGGGTATCTATCTATTAAGTCAGTTCTTAGGCTTTTTGACACCAAAATTTGATGTGTCTTTACAGCAAAATGAGCAAAATGAAGAGCTAGAAGCCGGAGAAATGACAGATGAGTTCCGTCCATTCATTAGGAGGTTGCCCGAGTTCAAGTTCTGGCACAATGCGATTAGAGCTACCGTTTTATGCTTCTTTTTGACTTTCTTT…
>FIM1_401_CDS
ATGTTTCGCAAAATACAAAGTGGATCGTTCAAGTTTAACAGAATACCAGTTTGGTCTGCCGTTTTAAAACCAAAGGTAGACGCAGGTGCACGTTTCAGTATGGCAACAGTTACTAAACAATCAGAAAATGATAATAAACAGCTTGGTCATCTACAACTAATCGGGAAAGATGGATCAAAGAACGAAAATGACTTTATTAATATGGTTAAGCAAAAGTTATCGTTTCTCAACACGAAGGTGTACTTAAGAAAAGGAGAGATAGAAATCCTAAGTAACCCATCAGAGTTTTACTCTACGCTAAAAGATAAGATATCTGGGGCTAAAAAGAGAGTATTTATGGCTTCTCTATACTTGGGGAAATCAGAAAGTGAATTAATTTCTTGCATCTCAGACTCTTTA…
>FIM1_402_CDS
ATGGATTTGCCGCCAATAGTGGATAACATCTTTAAATGTGCACCTCAAGTAGCGGGTACAGTGTATCATTATTCAGTGAAGTTTTGTTGGTCAATTGCTTGCAAAATCGTGGGTAACATATGGAGGATATTTGTTGAACCCCTATCTAGGTTTATTAATGGCGTTTTCTTTGTTCCAGTACGAATAATACTGCGGAACTTATTCGAATTTGCACTATTACCAGTGAATATGCCGCTCTATATTTTATTTGGAACGAATCTGTCAAATCTTCTTCTGACATTTGATACAAATGCGGGGCTCTTCGCTCTAGTGATGTTCTCACAGTATGTCATTAGCACTTTTATTTTTGGCGTGTCGTTAGGAGTAATTTCAGGTGTACTGCTATCAGCTTTCCATAAA…
>FIM1_403_CDS
ATGTCAAAAGTTGTTGTAGTAGGGGCCGGTATTAGCGGTTTGAGCAGCGCGTACTCGCTATTGCAATTGTATGGTGATAAGATTAAAGACCTAACCATCCTTGCACGTGATATACCTGGTACTTTCACTTCTCATGACTATACATCTCCCTGGGCTGGTGCCAATTGGCACTCATTTGCAGATTCAGATGACTTAGAACAAATTAAAAGAGACAGAATCACATATGAGAGATTGACCGAATTGGCCAGAACAAAGCCTGAAACTGGCGTGAAAGAGTACAAATTAAAGCTCATTAAAAAAAGGGCCGCACCGGAGCCATGGTATATACAAGAGAGGTTTGTTCGTGATTTCAAATACCTTTCTGATGAAGAACTTGTGTACAGAAATTTGGACCCTTCC…
>FIM1_404_CDS
ATGCACTCTCATCATAGTCATTCCGGTGACTATGTCGCACATGGAGTTGATCCGTTGGAAGATATTATAGCGGAGGTCAAAAGACGTCAATTCCACACATGGTGTTTGACTGAACATATGCCCCGTTTACAGCCTTCATTGCTGTACCCTGAGGAAGTGAGGACTGCAGATGAGCCAGAAAAAGACCTAGCTCGGCTGGTGACCCAATTCGAGTCATTTCTAGATCATGCCCAGAGAATCAAGGAAAGAGAGTCCTTGAACATCTTGATTGGAATGGAAATTGAAGGTTGCAATGCTGCCCACTTGGAGCATGCCAAAGCTTTACTATCGAGAAAGAGCGGAATATTGCAATTCATGGTGGGATCTGTGCACCATGTCCATGATATTCCAATTGACTTT…
>FIM1_405_CDS
ATGTCATTAGAGGAAACTTTTGGTAAGTTGGCTATTGATGGAGGTGATGGAGCCATCGCAGTGAAGAGTTTGGTGTTCAAGCCAAAGACTCCTAAGGGTCAGACTCCAGTTCCAGTTGTTGTTGTTGCATTGCAAACTACTGGTACACCATCTGGAGTGATTGCTAGTGTTAGTGGTACAAAGGACCCACGTTTAGCCCGTGATGAGTTGTTCCAGAGCCATTTCAAGATTGGGAATGCGAAGGAATTTCATTTGGGCCATTTGGCACAAGCTGAAGGTGAGTTCAAGTTGTTGTTGGATGACAAGTTGGTTGCCCTAGAAGATGATGCTATTTTACAGTTGAATGAGGAGAAATTTGTGTCGAAGGGTGGATTGGTTAAGGATTATTTGAAGTCGTTT…
>FIM1_406_CDS
ATGTCAATTTATGTTAACGAATTTGTCGGTGTAGACGAAGCAGGCGTTGCCGGTAGCGAGCAACAGCCATTCAAGACACCAGCTTTTGCATTATATGTTTCTGGGGATGACAGTAAGTTGCTTGTATTCAAGAAGGGCGATGAGCAAGAATCCGAGGGATACTTTGAGATCAGTGCCAGTGGTTTAAAGAAGGCCAAGAAGGGTGCTGAAGGTTTGAAGAAAAAAGCGTTGAAGCAAAAGGAACAAGAAGAGAAGAAGCGTGAACAAGAGGCCAAGAATGCAGCTAAGAAATTGGAGGCTATGAACATCTCTATTGAGGAGGACAAGAGTTTACCAAAGGCTGAACGTTGCAAGATCAATGGTTCTTACAATGCAATTGACAAGAGAGTTAAGGTCAGT…
>FIM1_407_CDS
ATGGCCGAACAGAAACAAAAATTGTGGGGTGGTAGATTCACCGGGGAAACTGACCCTCTAATGCATTTATACAATGCATCTTTACCATATGACTACAAGATGTACAAGGCCGACTTGGAAGGTACTAAGGTTTATACTAGTGGTCTAGAAAAGATTGGGTTGTTGAATAAGGAAGAATTGGCAGAAATCCACAAAGGGTTGAAGCAGATTGAACAAGAATGGGCCGACGGTTCTTTTGTTAGAGAAGCAGATGATGAGGATATTCATACTGCAAACGAAAGAAGACTAGGGGAGATCATTGGTCGTGGAATTGCTGGTAAGGTTCACACTGGTAGGTCCCGTAACGATCAAGTGGCTACGGATATGAGAATATATTGTCGTGACATTATAAATGAGACT…
>FIM1_408_CDS
ATGACCGATCAGGTGTTAGACTTTTGTTTTGGCGCCTACAAGAACACGGTAGACGTTGTATCGTCTTCTGGAAAGAATACGGTAGATGCGTTTCGTGGGCTCTACAACAAGACGAAATCGGTGTACGATAAGTCCGTAAGAGGGTTGTCTGATGAGGAATTGGGTGGTATATACTACGATAAATCGATTGGGTCGTCGTCGGATTCGTCGTCTGGAGCCAGTGGTTTAGTGTGGAGTGTGGGGAATAAAGTGTGGGCTCATCGCAAAGTTCTTTTAGTGGGGTTAGGGGTTACTTCGACTGGATTTCTGGCATACTCTGCATCCCGGTACTTGCTCAACTCTCTACCAACGCACCTTTCGGATGATAATCAGGTGTTGTTTGTGCTAGGGGATATTAGG…
>FIM1_409_CDS
ATGGGTATCAATAATCCTATTCCTAGATCTCTAAAGTCTGAGACGAGAAAGGCAGCTAAAGTTCTTGCGTCATTTGTTAAGCCAAACCAGGTTTTATCAGCCAACGATGTTATTCCCCCACATGTTTTGAAGGATGCCAAGGGGTTAGCGGTTATCACTGTGTTGAAAGCCGGGTTTTTATTCAGTGGGAGAGCAGGATCCGGTGTGATTGTGGCGAGATTGCCAGATGGTGGATGGTCTGCGCCATCAGCTATTGCGTTAGCAGGAGCGGGTGCAGGTGGTATGATTGGTTTGGAATTGACTGATTTTGTGTTTATTTTGAACAGTGCTGATGCGGTGAAGTCGTTTTCGCAGTTTGGGTCGATCACGCTTGGTGGTAATGTTTCTGTTGCCGCAGGT…
>FIM1_410_CDS
ATGTCTTTTGAAGCCGAGTCTTCGTTGGCATTGAACGATATTCCTTTGAATATCCAAAGGAATAATAACTCTCACTATGTCAATAATAAACATGTGATCTCAAAGGTTCAAGTAGGTAAAGTTATCAGCGAGAAAATAGGGTCTAAGAAAGTTGAAGAAAATAAATCTAGACAAGTCGATGAGAGAGATGGTGGTGGTAGTTGTAATGCCAGCACCAATGCAAATGTCAATGCTAATGCCAATACCAATGCCAATATTGCAATTGCCATTGAAAAGTCGTACTTGGATCAAAACCAAGAACAAGGGCAAAACCAAGCTAAAAATCAAGATCAGCAACAAGACCATGATCAAGACCATGACCAGAAACTGGGACAGAACGAAAACGAAAACGAAAACGAG…
>FIM1_411_CDS
ATGCCGTGTGCTCCTATGTTGTTGTGTCGGCCAATGGCCGGGCAATTGGCCCGGCCTATGGCAAGACCAGTCTTCACTAGGCTACTCGCAAAACATTCCATTAATAAAAACCCTATAACAAGAACATTCCACATGAATTCTCGTCTTTTACAAACTGAACAGGCCCCAGGCTCGGGCACCCGTACCAAATCAGGCACACTCTCAAAAGTGTTCAAATGGACCATCTTCACTACAGGTATGATTGCTTCGGGGCTCGGGGCCCTAGTGGTGGGATTCTTCATCTACGATTCGACTACTTATAAGTCATGTGACGTGCCAGAAGAGATAAAGGTTCCGAAATTGGCGTTGAACCCCGAGATTGGGGGCCCAGAGAACTTGCCCATCCTAAGGGAAACGCTA…
>FIM1_412_CDS
ATGCGCTTAGCAGTGCCTTTTTTAAGTATATATTATGACTTTTGCTTTTACCTTGGCTTGGGATATTATTACTTATTCCACCCTCTGGTATCCTCTGGTATCTTTCAATATCCTCTGGTATCCTCTGGAGTCCTTTGGTATCTTTTCACTACCTCTGATATCGCCTCTTCCAACTTCTTTTATCTACCGCTCCCCCAACAGCAAACTCTCCGATGGACCACTGTGCCTCCCTTTTATTCCTCTTTCTGTTTATTTATTTGTTTTCATTTCAAAAACTGCAAAACTTTTTTTCACTTTTTCACTTTGCCCATTTCCATTTCCATCAAACGTAAACAAACCGAAAAAAAAGGCCCGAGCTCACACACATACACACATACCACTACCCACAGACAAATGCAA…
>FIM1_413_CDS
ATGCTGGGAGACGACATAGAGGACCGAGAGCTAGGACTGGGAGGCCCAAGGAGGGGCCAGAAGAGCAGGATGCTGGTTGTGAAGGCATCTAAGTCGTTGGTGCGGTTTATTTCGATTCTATTTCTAGCAGGTTCGACGCTCTTGTTGCTATTCATTGTGATGTCCGGGAGCATCAACCATGCGCCTATAAACAAGTTTTACTGGCTCCAGGCGGACACTTCTAACATTTCGAGTGCGCCTGCACTCTCTAGATGGACGTTCTGGGGTGTGTGTGGAGTTTCAGGCGGGAAGAACGTGAACTGCACGGACCTGGGGCCAGCGTATCCGTTGTCTCCGGTGGACAACTTCCACACGAAGGTTGGGATGCCGCACGATTTTGTCGCTAACAGAAGCACATAC…
>FIM1_414_CDS
ATGAACAACAACAAGAGATCGAAACTCTCGACGGTGCCCTCGAGCAGGCCCATACGGGTAGGGTTTGTAGGGCTTTCGAGCGGGAAAGGATGGGCGTCGAAGACACATTTTCTGGCGATCCAGCAGCTTTCGTCGCAGTTCCAGATTGTTGCGATGTACAATTCGACGGTGGAATCGAGCTTGCACACGATCCAGAAGTTGCAGTTGAAGCATGCGACGGCGTTTGATTCGCTAAAGTCGTTTGCGCAATGCAAGGATATCGATATGATAGTGGTTAGCGTGAAGGTGCCGGAGCAGCACGGGATTGTTCGGAGTATACTGGAGCACTCTGTGAACAACTTAAACTTACGGTATTTGTATGTGGAGTGGGCGCTAGCGGCGAATATCGAGCAAGCGGAG…
>FIM1_415_CDS
ATGTTCGTGCGCCAGGTTTTGAATAGGCAGTACCAGTTTAAAACGCTGGATATTGCTTTAAAAAACCAAATCACTGAGCAATGCCAATGCTTTGTAAGCGAACTGAATCATCGGTTACCAAAGGAATCTCAACTCGACTTGTCGTTACAAATCCCCAAGAAAGTACCCTATTATCATAAGCATGTACTCATGCTCACCCCAAAAGCTGGAGATTGGAAGAAATGGCCTTCCAAGATCGAATTGGCAATATCTTTCCCATTCAATCTGGTAGGACCCTTAAAATCTAGCTTAAAGAATACAAACACCGGAAGCAGCATACTAGTTAACGAACTCGATTTACCGGGATTCCACTCATCTGAGAAAGAGATAAAATTCCTTGTGATACCAGATATGAAGATA…
>FIM1_416_CDS
ATGACACAGGATGCTGGGATGCTGCTCTGGCACACCGCCTTACAACGACATAGGAACTATGTCTATTCTTGCACTGGGGATTTCACCATAGACAAGGATGTCAATCCTGTTTCAGCGGCAGGAGATTCTACAAGGGATGATCGTTCTAACGTGAAATATAGTGGTAAAAGGCGCAAAGAGCTGCAACTTTGTTTGGCAACCCAGAACTGTGTTGAATTGTACGATGTTAGCGAAGGGTCGCTCCAATCACTTGGGAAATGGCCCATTTCAGCTACCATTTTATCGATGAGTAAGTTAAATTTGGACAAATGTCCACATACCATTTTAGTATTAATGACAGATTCGGGGAACCTAACGTTCTGGAAGTTTGAAAGAGACTCGTTGAGCGGGAAAGTTTTT…
>FIM1_417_CDS
ATGGAGGTTTACGTGCGTATGAATGAAGATGTCGAAAACGACTATGCTTTTACTGTGAAGCCAGATGACACGGTAAGCTCTAGGTTTGCGAAGATCTTTGATCCAAAAGAAGGGCTTACAAAATATATGGTACTCAGACCATCTATTTTCTATAAGAATGTGCCTATAGGGTTCAGGAAGTCCAATCATCCCGGTTTCTTGACGGAGAATGGGTGTCTACTCTTTGATTACGATGCCGATAATAAAAAGTATTTAGAGGATTTGAAGGACTCTGAAAAGAGTGTTTGGGAGCAGTTGTGGCCCGGCCAGTTGGTTCTTCCTAAGTGGGAGAAGGATTGGAATACCATCTTCACATATCTAGCAGTAATGCTAGTGTGGTTGTACACCGATTTGCCAGAT…
>FIM1_418_CDS
ATGTTTGACAATGATTGGAAGTTAGATCTTAACTCCAAAACTTTCGATGCTCTTGATTTGGAGCTGTTTAAAAACTACAAGTTTAAAACGATTTTAAGTTATGTGTTTCTATTGTGGGGTCTAACGATATTGAAAGTGGTTCTTTTCGCATCGGATATTTACACGTGTATCAAATTGCTTGCATTTAACTCGTGGTCCAATAACGTTATCAAGCCATATCTATCATTTCGTATATCCAAATGGTTGTTTAGTGGTTGTATTCTCGCGTCGATAGTATTAATGATCTGGGAAGTGATAAATGGGATACGTATTTATAAGACCAAAAGCATCGCATTGACTTATATTAACAACTTTTCAAGAATGGTCTACTCGATCAAAGACTACAATATTTTTTGTGTG…
>FIM1_419_CDS
ATGTCTATACGACCTGTGGTTTTAGATGATGTTGGAGAAACGTCTTTTGAAGACGTTGAAAGCACTTTTACATATAAAAATGAGGATGTTGAGGTACCGAGATTAGCTCCGAACTCAGCAGTCTCGACTACAACAACGGAAACGACGACGTTCTCGAATGAAAAGGGGTACTCTTCCCATACAGAACCGGCTAGTGATTTTGACAATGATATAAACTACAACAGTGATTTCGAAGAGTATCAGGGTGGTCAAGATGTACCGCTTTCCGTGGATGAACGACTTAGAGAGAATTCTGAACAAGACGAATTGGAGGAGTTGCAAGAGCAATTGGAGGAAAAATTGTCTTTGAATCTGCGGCCTGGGGTGCAAAGTCAGAACCGGAATTCGAACTCTAGTAAT…
>FIM1_420_CDS
ATGTTTGAGGGTTTAGACCAAGCGTTTTTGAAAAGTAATGATGCCTGGGTTCAAAGTTATAAATTGGTAGATTGGGCAGACATAGCGACTATCGATAAATTGATAGTGACGACAGAATCATTGGTCCAGAAGTATAATAATCCAAATGAAGACGTGAAGCGAAATATATACCAAGTTTTCGGAGAACTTTTAGATCGCTACCCGTTATTTTACGGATACTGGAAACGGTTTGTTGCGGTTAAGTATCAGCTGGATGGCTTGGACGCTTCTATAGCGACACTGGAACAATCTTTAGATTCTTTCCCAACGTCACTTGATCTTTGGATTGACTTACTTAATGTCCGTTTAACTCACAACCAGAACGATCACGAATTGGTACGATCACAGTTTGAGAAGTGC…
>FIM1_421_CDS
ATGTATAGAGCTAATAACCGTCGAAATAATGATGGTAATGGGGTTAGAGGACCAAATAGTGCGTTAACGCAATTTTTGAAAGAACAAGGTATTAGTGCAGAAAATATTAGAGAAAGATGGTTAGAAACACAAAAGAACAAGTCCGAGGAAGCTGCAGATATCAGCAAAGACGATTCAGAAACTGAGTCTGATGAGGAAACACCGAAACGTGTCACTAAAAAGAAGGTGGGCAAAAATCTAAAGGAAGATGACACTAGTTCTTCATCAGATGAGGACAGTGATGACAGTGACTATTCTCCAGAAGAAAGACTTAAAAAAATACGTGGTGATACTCCTTTAGATTCTGATGAAGAGGAGTCGTCATCTTTACCTGTATCCGGAAGGCAGAAAAGAGCCGTT…
>FIM1_422_CDS
ATGTCTCCGTTGAGAGCGGAGTCGCATGGGCATGGGCATGCTCACCATAAAAAGGATAAGTACTTTAAAGACTTGGACGAGGATTGGAGTGCGGTGATTGATGATTATAACATGCCTATTCCAATGATAAGCAATGGAGGAGTTGAAACGTCGCTAAGGCCAGCAGCGGTAATACATGATGAATATAGTAATGGGAGTCACACTGGAGGAAGTAGTGGGCTGGTTGGATTCTCCGGGAAACCGTCTATGGAGTCATCTCGAGGGAGAAATGTAAGTGATGAGAAGAAATTGCAATACGAAATAGAAATAGAGAAGGATGCGCAAGAACTCAATAGCCTTTTGGTGAGGATAGATAAGTTTGATCATCTGCTAAAACCCAAGGATTCTGTTTCACAGGTG…
>FIM1_423_CDS
ATGTCTCCGTTGAGAGCGGAGTCGCATGGGCATGGGCATGCTCACCATAAAAAGGATAAGTACTTTAAAGACTTGGACGAGGATTGGAGTGCGGTGATTGATGATTATAACATGCCTATTCCAATGATAAGCAATGGAGGAGTTGAAACGTCGCTAAGGCCAGCAGCGGTAATACATGATGAATATAGTAATGGGAGTCACACTGGAGGAAGTAGTGGGCTGGTTGGATTCTCCGGGAAACCGTCTATGGAGTCATCTCGAGGGAGAAATGTAAGTGATGAGAAGAAATTGCAATACGAAATAGAAATAGAGAAGGATGCGCAAGAACTCAATAGCCTTTTGGTGAGGATAGATAAGTTTGATCATCTGCTAAAACCCAAGGATTCTGTTTCACAGGTG…
>FIM1_425_CDS
ATGATCAGAACTGTCAAGCCAAAGAACGCTCGTGCCAAGAGAGCTCTAGAAAAGAAAGAGCCTAAGTTGGTAGAAAATGTAAAGCAAGCATTATTTGTTCCTGGACAAACGTCTGGTAAGATGTTGCACGATGCTATGGTGGACTTGAGTGCTCTTAAGAAGCCATACATCAAGAGATTTTCAAAGAAGAATGCTATTAGACCATTTGAAGATTACGAGCCATTGGAGTTTTTGTCTGAGAAGAACGATTCATCTCTAATAGTTTTGAGTTCTCACTCAAAGAAGAGAAGAAACAACTTGACATTTGTGCGTACGTTTGGGTACAAGATATATGATATGATTGAGTTACAGATTGCGGAGAACTACAAGTTTTTGTCTGATTTCAGGAAACAGACTTTC…
>FIM1_426_CDS
ATGACACAATTGTTCCAGCTTAGGAAGGAGCTTAGTGTACCGGCGGCTGAAGAGTCCGTTATTTCTGTTGAAGAAAGCACCATTGGGTCTAGTGGGACGAACAGACAGTTCTCCAATGAGCAGGTAATTACGGAGAATGGGAAGTATAAGGTGTCTAGACTAGCTCCTAGCCTTGGATTTTTACCGCAGGGCGAGGAATTGGGATGTAGTATTGATGCGAAGTCTGGATATGCGCTTTGTTGCGATTGTGAGAATGTTTATGTGTGGCCATATGCGTCATCTGAGACGCATCCCAGCTTTTTACGGATTCCTTTGCATCAGAAGGAGTATGAGACGTGGTCGAAACCGCCATTATGCTGTTTCACGTGGCCTAGTGTTTTGGAACGCGATATGAAAGCG…
>FIM1_427_CDS
ATGGCTTTGGAAGATGAAATGGAGTCCAAAAGACGCGAATTGAACTATTTAAAGCATGTTTCGGCTCTAACAGAAAGGCTTAAATCGCAGTTAGATGAGCTGAGCGTACAGGTATCTCAAATGAATAAGAATGCAGACATAGTCAAAGATGTTATGGCCAATTGGGACTCTGTGCTTCGGTCTATATCGCAAGCATCGATATCATTGCTACAGTACACGGAAAATGATTACGAGACAGGAAAATGGGCTAACAAGGAGAAAGAGAGTGGAGATAGCACGGACATAGCTGCTGAAACGGATGGAGTACAGCAAGGCACACCTCTTCCGGAGACTTTGGTTAGGGTTAAAGTTACAGACGATGCAGAATAG
>FIM1_428_CDS
ATGGGAGGCCCGTTAGTGTACGATGATTTTCAAGCGTTGCTTGAGCAGCAAAAGGCCATTTATTTGCAACAAAATAGTCAGCTCGCAAAATACAATTCTGGTTTGATGATGAAAATCACGGATATGGAGACGAAAGTAAGTGAGTTAATACAAGAGAATGTGCAATTGCGGTCGAGATTATCAATGAGCGAACTTAGGTACCGTGAGAAGGTGAACAAAATATTTAATATGCTAGAGGATGGAGTCATAAGCCGGTTTTCTGAGGTCAGTCAGTTGTTCGATCGGGTACGAAGAAACCAAGGTCTTGAAGCTGGGATTCACGGTCATACTGCTCTAGGTTTGAGCCCGAAGTCGATTATGAAAAGGGACAGTAGCAGGAGTCCGAAATCTACCAAATCT…
>FIM1_429_CDS
ATGACTATGACTTTGGATAGTGGAAATGCAGAAGAGCAACAATACTTGGACTTGTGTGAAAGGATTATAAATGAGGGAGAATTCAGACCTGATAGGACCGGTACTGGTACATACTCCCTGTTTGCACCACCACAGCTTCGTTTTGATTTGAGTGATGATAAATTTCCACTTCTAACTACCAAGAAAGTTTTCACCAAGGGTATTATTCTTGAGCTTTTATGGTTTATTTCTGGCTGTACTGATGGTAAGAAACTCTCTGATCAAGGTGTGAAGATCTGGGAAGGGAACGGATCCCGTGAGTACTTGGACTCCTTGGGACTTACAGATAGACGTGAGGGTGATTTGGGACCAGTTTATGGGTTCCAATGGAGACATTTCGGAGCAGAATACAAGACATGT…
>FIM1_430_CDS
ATGAGTGATAGAACGGCACTATTTCGGAAGTATGTGCAAGTCATAGAGGAGGCCCAAGGGCTTGATGAGTCAGCTATTTCTGAGAGGGAATTGCGAGTGCGTGAAGATCGAGATGAAGTTCTGGCGAAGTATAGCGTAAAAGATACGTTCGTGAAGGAAAGTAAGGAATTAATGAAGCATATACTAGAGTTTCAGATGATTGTTCGCCAATTGACTTCGAAATATGAGAGTGAAACTGAGATGAGTGACCAAGAGAAGGACGATTTTGATACAGAAAGTAAACTTCAGTTGCAGCAGTACTTTGAGAAATTCAAACAGCTTGAGGGTTATGAGAGACAAAGGCAGGAGATGATGAAGGAGAAGCTAAAAAAATGGTCTTCTAATGTTCCTTTCTTCTCG…
>FIM1_431_CDS
ATGTCGAAGTATTACGATGAAGATGATGCGATAGATTATGAAGAGGATATTCCTGACTTTCAAGATGAAGACGAGTTTGATGACTATTTGAATGACGAAGAATACGAGTTGCTTAACCAGATTTTTCCAACGGCAAAATCTGAATTGGAGGAATACCAGGGATGGGACAATTTAACTGTGAAGAAGGCGTTATTTGAGCACAATTTTGACCTTACTAGCGCAATGATCGAATTAAAGAGGAAGTTCAAGAAAAAGGGTATGTATATATTATTATTTTAA
>FIM1_432_CDS
ATGACTGTTCCGGAGAACGTACTGACGACGCATAAAAGAACGATAGATGGATGTTCATTATTCAATATAATACCGCGAGATATTGCGAGGGCGTGGGAACCGCAGCATAAATTATGGGAGGGAAAGCTGATAGTGGAAGAACTAACGTATTTGGACGGTAGTAGCTATTCGATGGTGAGTAGGCCGTCTTTATATCGATTTCAGTTCTTATCTGAGAAGGAAGTGGTTGGAGTTGATAGGGAGGAGGCTGGCGAGGGTCGACTGTTCTGTGAGACTCAGGTTATCAATAATCTGGAGGAGCTACAGACGGTACTGAAAAGGACGGAGAAATGGTTTCAGGTTGCGATGCTATGTGAAGGTCAACAGCGATATCAGATTGCGCTGGAGCTACGCATACAA…
>FIM1_433_CDS
ATGGTCAGGTTATTCTCTACAAGTGCTCGTGCAGCAAAGGACCTTTCGAAGATCATTGATAAATCGGGCAAGATACCCAAGATTGTTGGGCCAGCTACCATCTACAACCCCAAGTCGTCTGCTTCTAATTACAAGGGTTACTTGAAGGCTAAGCTTCCAGCAGGTTTGTACTATGATCCTGCACCATCGTCTATCCATGGGTCGATTCATTCAGAAACCATTCCAAAATCTTTTCTACCAGCAAACGACCCAAGACGTGAGATTGTGGACGAGTTGACTGCCAAAGATGCTGAAATATCCAAGGTAGCGCCGGTGCTACATAACAAGGGCGAGAAGACATACCATTTGAAGCCTGAAGATATCGAGGAAATCAAGAGATTAAGGTTGGAAGACCCAGTG…
>FIM1_434_CDS
ATGGATTCTGAATTACAGCGATGGATTCAGGAGAATACAAGCTCGAATGTTACCGAGAAGTTTGTGGCGACTTTGAAGCAGATAGCACGGCTACACCAAGACATCAATAAGTTTATTGGGGCTGCTAAGGCTCTAGGGAAATTCAAGAACAAAGATGACTTTTTGAAGGAACTTTTTACGAAGCTTCGAGAGGAACAAAATGAGACGAAGGGAAGTGCAACGACGGCTGCACCAGCGTTGGCAGCTGCACCAGCGTTGGCAGCTGCACCAACAGCGTTACCAGAGCCAAGAATCAAGAGAAAGAAGTTTGCTGTGAAATTTTCGAAGCCAGATGATGATTATGGAGATAAGGATGAGGAAGATGATGAAGAAGAAGAGCTAGGGATAAGTATTAAGCCT…
>FIM1_435_CDS
ATGTTTAGAAGGGTGTTCAATCTGGGTTTGAGGAGTCAAGCAAGATTTTTCAATACTCCAGGCACAAGAGTTACTTATAAGAGGTTTGACGGAAAGACCAGTAGCTCATTTACCGAACTATTGTTTGATAAGACCTCCAGGAAATACCTCGCCATTGTGTTTGGTACTGGTGGGCTCTTTTATTTGACTCATTTGGAAGAAGCTCCTGTCACAGGTAGAACAAGGTTCATCTGGTTCCCCAGATCACTTGAATTAAAGGTTGGTGAGTACACTTACAACTCTGTAATTGAGCAAACACGGGGGAAAATACTACCAGAATCCCATCCATTGACAAGAAAGGTATCGCGAATCTTTTATAGGATTGTTGAAGCTGCTGCTAACGATCCTGCAGTCGATAAA…
>FIM1_436_CDS
ATGGCAGCGGGAGATATTGGTAGTGCATCCTTTTTGAATAAGCAGCTCAAGATGCGGGGCTTGCAGAAGCTTCGATTCTACTGTCAAATATGTCAGAAGCAATGTAGAGACGAAAACGGTTACAAGTCGCATTGCAAGTCCCCATCGCACTTGAAGAGGCTCAGTAATATAACACATGAGGACATAGAGCAATATACGATCCAATTTGAGAAAGATTTCCTTAGGTTGCTACGGCTTATGCATGGAGAGAAGAAGGTTGAAGCGAACAAATTCTACAACGAGTTCATTCAAGACAAGGATCATATACATATGAATGCTACCAAATTCACGTCATTGACACGATTCATTCAGCACCTCAGTCAAAAGGGTAGTATTCGTGTGCATGGGATTGACGAACTT…
>FIM1_437_CDS
ATGGCAGATAGATACGAGGCCCGCATTAGTTCTGCGGGAGGATTGAGAACAGCTGATACAGATTTCCTCGACAGTAATGATAATTTTGACGATTTAGATGATGACTTCTTAGATATCTACAACTTGAGTTGGAAGCAGCGGATAATCCAGCAAACCAAGCGGTCTATCAGGAGTATAAGGGAGAAATACGATGAATTGAGTGCTGGGAAAAAGCTATTGGTGGTTTTCCTGTGTGTTTTGGAAGCAATTTTGCTCTTTATAGTTGTTGTTAAGCGAGAAGCGATAATGCATTGGTTGGTGGAAGTTTCGAATGACTTGAAGGAGAAATGGTACACTGCGCCTTTGCTAATGCTCTTAATTATTCTAGTGTCATTCCCACCTGTTGTTGGATATACATTT…
>FIM1_438_CDS
ATGAAGAGTTTAATCAACAGGAGGTTTTCGCCCAAACGTCAAAATAAACCAGCATCTTCTATACCAGTTACAAAACACTCGTCGCCCACCAAGCCAAGAGTAAAACCCCAGCCAAAACATTCTTCCAAACCATCCCCTCGAGTACTTGGGTCGCCAAATGAAACCCAGTCGAATTCCTCGGAGACACAAAATTCGCTGCCCATTAAATCTATTCTAAAGCAAAACGATGCTGCCCCAGGTGAGAGTAAATCTGTACGAATCATAGACAACTCACTGCACGATGAATCTCGTCGTATTAGCACGCCAACAAGACCACCAACAGTCGCGGATCCCAGTTCGCTTTTAGAAATACCGCCTGTTCCTTTGGACAGCATGGGGTATAGTGCGAGTGACTTAGAG…
>FIM1_439_CDS
ATGGGGTTGAAAAAAGTGTTTGAATCCGGCGCAGCAGTGGTAGCGAAAAGGCATCTAAAGTTCGATGACGATGCAGAAGACTCTTTCCATACAGCAGACGAGGGCAATTCCACGCTGGAAGCTATCAATGTAGCAAAGAAACAACCGGTTGATAGTGAGAGTGATAGCGATAGCGATAGTGAGAGTGATGCGCCTGAAGAAGAGGGCTTGAGCAGTGGGAAAGACGTTTTGGAGGAGAAGATTAAAGCACAAGAGGAAGCCAAGAGGGCCCAAGAAGAAGCAGCTAAGGAGAGAAGACGGAAGAATGAGAGGATATTCAAGCAGCAGCAATTGGAGAAGAAGAAGAAACTCGAGTTAGAAGAGGCTAAACAACGATCAGACGTGCAGAACAGTGGTGTT…
>FIM1_440_CDS
ATGCGATTGCTAATTGAGACGTTGCTGTCAGCAACGATCTTGTTCTTTGGGACCCTCGGAACTGGTTTTATACCTATAGTGTATATGAATAAATTAATAGAGAAGGGAAATGGCGAGATGAAATACTTAAAGTATATTTCTGACTTTGGAATTGGGATGTTATTGGGTACATCTTGTTTATTGGTCATTCCGGAAGGTGTTGAGCGTTTTGCAGAATCAGGAAGTGGGCGTGGGTTTGGAATTAGCTTGCTGTTGGGATTTCTCATATTATATGGTTTTGATAGATTCTTGCATGCCTTACAAACGGGCAGCATAGCATTGAGTTGGTGGGACGCCGCGGCAGAACCAGTTGTTATTGAGAGTAGAAGAGACTTCTTTAACTTGACCAAGACTTTACCT…
>FIM1_441_CDS
ATGGAAGGTACAAATGAAGCTGCTAATATACAAGCAGATGGTTTATTACTGCGAACTTATGACTTGGGAGTAAAATGTATGCAATGTAAGGACTATAAAAAGGCGTTGAGTCTATTTTCTAAGGCAATGAAGCTTTCCCGGTCTTATTCCATGGATTTAATAGAAAGGTTACGCGTCGAGGCTGGTCTTCCCAGAAGATCTGCTCATGATGAATCAAAGGCTTACCATCCATTGTACAATAAGTTAGTGGATAGTAGAATATCGTGTTTGATGAAGGTAGGCGACTATAAACGGGCTGTTAGGGAATCGGAGTATTTTTGCAAGATCGAGCCCTGTAGTACTAGGGCGATGCTTCGTCTGGGGAAATCGTATGAACTAGCCAATAATTGGGATAAGGCT…
>FIM1_442_CDS
ATGCTTACGATGCAATATAACGGGTATACGAGCGTTACAGCTACGAAAGATGACCCAATAACCCGATATTTCTTTCAGAAGTACTATGAAAAGGTAAATGAGGGCAAACCGAAGGCAGATGAGTCGAAACAAGAGCCGAATGTGTTTCAAACGACGTTTAACAAACTGTGCAAGCTTCTGAGGGGCTCAGACGCCAAACAGGAGGAAATAGCGCGACTTATGGAGCAGAAGCAAAACGCGATGTCGTACCAGGAATGGCTAGCAGCAGCAACGAGGCTTGACGATATCACGGATGCAGAGCAGTGGAAGTCGACGAGAGAGTCTGTATTGTATGAATACAGTTTGGTAGAATCGAGTACGAAGGCTATGAGAGAAGCGCGACTTTCACAAGACTGGGCC…
>FIM1_443_CDS
ATGGTAAAGGGGAAAAAGAACAACAGAACTAAAGCCCTAATCAAGGTTATATTGCTGTCTGGGACCCGCCAAATGGTTTCACTGATTCTAAACGACACAGCGGACAGCTCGGATCTGTCGAAAGCTGCAATTACCGTCGAAGATTCGTCAGTTGCGCAACAACCGAAATTCTTCAACTATCATGAATACGTAGTCACAAATTACAGAGCCCTTGAAGAGCAAGAGGCGAGGGAACATGGCCCGGAATATCCAATTTGCGTCACACACTTCCCCAATATCTATGTCTCAGAGTCCAGTGAAGAGTTTAAAACGACCAGAGTTGTCAGAATACCGAGAAGATTCGAATCATCTACCGAGTTTCCAAGCTTTAGCACAGACTTGCCCGGGTTCGAGCCAGCC…
>FIM1_444_CDS
ATGTCTGAAACCGATTTTATCACCAAGTTTTTGACGCTTGCTGCGTTGAATGAGCCTGTGTTACCATCAAACTATAGGAAGCCATTGCAACAAGTGAACAATCTTGGAGTTGCGCTAACACCATTGAAGTACAAGTACGATCCTAGCAAATCGCGCAAGAAGGCTGTTCCTCAGAATGTGGAGGTGTCAATTAAGTCAATCAAGGCACCAAGGTTTTCTCATGTCAAGTCATTTGAACCTACTGCTACGTTTGGACAAGTGAAAGAGTTCCTTGTTGAGACGGAGCCTGAGATCGTGGGCGCCAGTCAAATCAAGTTATTGCTTAAGGGTAAGGTTCTACATGACACGCAATTGGTTTCTGATCTGAGTAAAGATAAATTGGCTCTTATTGCCATGGTT…
>FIM1_445_CDS
ATGGATCACCAAGAGTCTCAGAGGTCAAATAGTTTCCAAGTACGTGGTAAAGGTATGATATTTTCGCCGAGTGTGCCTGATCTGAGTCAACGGTTCAAAATGATGAATACGAGTGAGGGGTCAATTGGTAGTGAGAGTCTGAGGTTGCCGAAGAATGTTGATCAAAACGCATCATCTACGAGCAATTTGCTTGGGAACAAGCGACCCAATTCTACGATATTGAGAGAGAATTCTGGTGGACTGTCTGTGATAAATCTGTATTGTGAACAGGATGGGGAAGAAGGTGGTGAAGACGGTGAGAATAGCCAGAGCCAGATGAACAGGAGTGATATTGAGTTGGAGGGTGAAGGTTTACATGAAGATAGTCTTTCGTCTGACGCAATGCACACATCAGAGCAG…
>FIM1_446_CDS
ATGGCAGTTCGATCAAGATGGAGGTTCCAAGCTCCATCGCGCACGTACACAAGCTGTGAAGGGACGTGGTTGGACGATGGAGTTATTGTATGGAGTAAGCTACCGGGTGTTTTTGAGCACGTTAAATCTGCGTTTTTCAAAAGTAGGTGTTTCGATAGCTCACCTGTGTATTCGTCGTTTGTTGAATTACAAGATGGGTGTCCATTTCTCCCGTTAATCGATTATGACTGGCACAGGTATATTACGGAGGATAGTTACAAGGGCCCGTTCAAGTATAGCATATACGCTATAGTTTATTCTGTGACGGTGAATTTTATCATCACGGTATTTCTTACGGTGATCGTGTTCATCAATATTCCAACGAAGCCCAGTCGAAAGGCATCTTATATTCTTAAGCTA…
>FIM1_447_CDS
ATGATACATGGGTTAAGATCACGATTTAGAGTTGGAATAGTTAATCGGGTATTATCAGTGCAGAGGTACTCATCTAAAAGCAGCACACCAAATTCCTCGAAGCCAGCTACATCAAGTGAAGGCGCGGAGGGAAATGAGAATTTAGCAAGTAATGGTAAGAGTAATGAATGGGGTGAAAAGAAGGAGAAAGTAGAGACGAAGGAAGCAAAAGAAGGTGCTGATATTAGAACAGAGGAAAAGAAAGTGAAAGGTAGACGATCATACATAGTGCCCCAGGTCCCGTCGACTGATTATGTACCAAGGGCAGATTTAGAGACGGAAGGATTGTTTGCGGGGTACAAGCCGTTATTTTTGGGGAATTCACCGCTGGAAACGAGCCGGAATGACGTTCTTTTGGAC…
>FIM1_448_CDS
ATGGCTACAGTAACCTCTTTTAAGTCTCTTTCGGAGCAATTGCTTCGTGATTTACAGACTTTGGCTTCAGAATCTAAGAGAAGGAGTTCAGACATTAAACAGGCATGCGAGAAATCAATTGAAATATTGAAACGAAGTCACAGCGTGCAGGATCTTTCAAGACATCCTGATTTCGTGGATCCTTTTATATCTGCTTGTATGTCTGGGAATGCGAAGCTGACAAGTATTTCTATGCAATCTTTGCAAAGGATATCAGGGATTCGGTGTGTGTTTCCTGAGAAAATAGGTGCGCTACTTGGGGCATTACTCAGGGCTACTGAGCTAGCGATTGATATCCAGCTTAAAGTGTTGCAGCTTATTCCTAATCTTTTCAAGACGTACGCAGATATTATTACGGGG…
>FIM1_449_CDS
ATGTCACTTTCAGCGGCGGCAAGAGAGTATTCTGAGGCTGATTTCCAGAATATTGGGCCAGCGCCCAAGCCTCCGATGGGGTTTAATCAGACGCAACCGATTTCGAAGAATTTTAACAAGCTGGATTTGAATAATAGTCGGAATTCGAAGCAAAAGACGCTAGTTTCAGCTGCACAGAAGCGTAAATCGGGATGGATTTCGTACAAGGATGATGGGATTCTGTCATTTATATGGCAAAAGCGGTACATGGTGCTTTCAGACGCGTATCTGTCGTTGTATAAGAGCGAGCAGACGATTCGGGAGACGCCTGTGTTGCAGATTCCGCTTACGAGTATTGTGAGTGTTTCTCGGACGCAATTGAAGCAGAATTGTTTTGAGATAGTGCGGTCATCGTCTGGA…
>FIM1_450_CDS
ATGTTGCGGGTTTTGAGACGTTTATATAGTGATAAGGTTTCGATTGGACGAAATTGGGTGAGTGAGCTCAAGGCCGATGCTGTTCCAATGAGATTATTTGTAGCGACGTATGACCGGTCCAGAGGAAAGGGCGGGCAGAATGTCAATAAGGTGAACAGTAAGTGCACGTTAACGCTTTATAACTTTAGTAGATGTAGTTGGATTCCGGAGGAGGTGCGAGAGCAGCTTCTGGAGAAAGGGTTCAGGTACTATGCTCGGAACAAAGATGCGTTGGTGATTCAAAGCGATGAGACAAGGTCTCGGGACCAGAACCGTGCTATCTGTGTGGAAAAGTTTGTGAAGGAGGTGAAACGGACGGTTGAGTTTGCTGGGGAAGCGAGTGCGGATACGAAACGGAAA…
>FIM1_451_CDS
ATGATTTGTGTGTTGAAAATTTCTGTTGATGCTTTAATAAATAGCGATGAGCTTTCAAGAATGCTCGAGGACTTCAAACAAAAAGGGACTGTCAATGGCTTTAGACGGATTCACAACGGCCAAATCAGTAACTTAAGGTACAAGAATAAAATATTCTTTAATATGGCGAAAGCTCGTGGGTCAAACAAGGGTGTGAAGCCGAATAGGAACAGAAATAAACCGGTGAGAACTGTTAAAGTTAAGAAGATGAGGAAGTCTTCACTGTCTCGGGCTCGCAAGAACTTCTCAGTATTTGAGCAACAGTCACATGAGAACAAGTATGAGAGCTTGCAATCTATTCAAGATGATGACCATGGGGATGGAATGGTGGTAGTGCATGAAGAAGGAAAACGGATTAGT…
>FIM1_452_CDS
ATGAACGATCCCCTTATTCAGAAGCGGTTGGAAGGGCTGGAGCGGCAGATATCTATGTATGAGAGGCTTTTCCAGTCGTTTAGTTCTAAGTTGGACCATCATTTCAAGAAATACGACATGCTAATATCGTCTCAGCAGCAGCAGATCAATATTTTGACGGAAGCGTTGTTCACGATATTGAACGACCAGTATCGGTATAGCGAGATACTACGGGACAAGCTTAGCACGGCATTGACATCTGTGACGGCGACGCATGTGAATATGCCGGGTCTTGGGACTCCCAGGTCGCATCAGGAGTCGCAGAAGCAGCGGCAGCAACAGCAGCAGCAGCAGCAGCAGCAGCAACATTCGCCACAGCATGCTTCCCAGCCGCAACCATCGCTGCAACCACAGCCGCAG…
>FIM1_453_CDS
ATGCAATTCTCTACCCTAGTCGCCGCTTTGTTCCTATCCGTTTCCACCGCTGCTGCCCAAAGCACCACCGTCTCAGACGGCGTAACGTACGTCGACGTCACCACAACCCCAGAAACTACCGTCTCCGCTGTCTCCACCGAGGTCTCCACCTCTACCCCATTCACAACAACCACTCTATCCACCGCTGGCATCGAACAATACACAGGAGACAACTCCACCTCTTCCACCAACTCCATCGCTGAATATACCGGTGGTGCTGTCAAGCAAGGCGTCCTAGGGTCTCTCCTAATGGGTGCCGTTGCCCTGGTGGCAGCTTTGTAA
>FIM1_454_CDS
ATGACTGATGAGGAGGATTACGCGGAGTATATGATGTCCGGTGAGGACATGAGCAGTTTTGAGATGGACGTTGATTCGGACATTGAAGGTGGAGATCAGGATCAAGAGGAGAACCAAGGGACAGATCAGGATCAGAATGGTAGTGTGAGTGTGAGTATCGGTAGCCAGGGACAGGTTCCGGGTGGTGGTAATGTCCTTCTTGACGATGTGAAACAGTGCAAGAGATGGTACGATACAGGGAAGGCTTTCAAGAGAGAGAATAATTACGTAGAGGCAAGACAATGGTTTCTAAAGTGTAGAGTCAACCCCATATGGTGGTTTAAAGCGTTGAAACAGCTGATCAAGTGTGACCTGGCTGAGGGATTGAGTTTCCAGGATGACTTGGAACAGCTTTTCCGG…
>FIM1_455_CDS
ATGCTATCCGCTAAACTGAGACTAACAACCCCTGTCGCCGCTAGAGGCTTCAAGACCTTCGCTCCAGCCCTTTTCAAAGCCGGAGACTCCATCCCAACTGGCTTGAAGGGCCTACACGAATCCAGCCCAGGAAACACCGTCGACTTGGGCAAAGAAGTCCAACACGGCAAGTATGTCATCGTAGGCCTACCAGCTGCCTTCTCCCCAGCCTGCTCCGCCTCCCATGTCCCGGGCTACATCAAGCATTTGGACCAATTGAAGGAAAAGGGTGTCAAGCAAGTATTCGTCACCGCTGTGAACGATTCCTTCGTCACCCAGGCCTGGGCCGAAAGTCTAGGCGTCCCAAGCGACATCAGAATCATCGCTGACACTCTAGGTGAATTCGCAAAGGCTGGTGAC…
>FIM1_456_CDS
ATGATCCCTTTGACGATATTAAAGCCCCAGAAGCTATTTCACAAGAAATCTTCAGATGAGATTCAGGTGACTAATGGGCCGGCTGAGGGTCCATCGGAGCCCACTGCGTCCGGATATGCTGGTAAGATTGAGGCAGTGAGTTCTAATGGGGAGAAGGATGGACAGGAGGAGCGTTTGCAGGAGTATACGCACGAATTTGCGCTGGAGGACGAGAAATCGACGGATCCATTGGTGATTGATGATCAGAGGGAGTTTCCAGACGGCGGTATGAAAGCATGGCTAGTTGTATTGGGGTCGTTTTTTGGGCTCGTGCCTGTTTTCGGGTTGATAAACTCACTTGGTGCGTTGGAATCGTACATTTCGACGAACCAGTTGGCGAAGGAGTCGTCTTCGCTAGTG…
>FIM1_457_CDS
ATGGGTATTGATCACACTTCCAAGCAACACAAGAGATCCAGTCACAGAACTGCTCCAAAGTCCGACAACGTCTACTTGAAGTTGTTGGTCAAGCTATACGCTTTCTTGGCTCGTCGTACTGATGCTCCATTCAACAAGGTCATCTTGAAGTCTTTGTTCTTGTCCAAGATCAACAGACCACCAGTTTCTGTTTCCAGAATCGCTAGAGCCTTGAAGCAAGAAGGTGCTGCTCAAAAGACCATCGTTGTTGTTGGTACCGTTACCGATGACTCCAGAATCTTTGAATTCCCAAAGACCACCGTTGCTGCTTTGAGATTCACTGCTGGTGCCAAGGCTAAGATCTTGAAGGCTGGTGGTGAAGCCATCACTTTGGATCAATTGGCTGTTAGAGCTCCAAAG…
>FIM1_458_CDS
ATGCCAGGTGTTTCCGTTAGAGACGTTCCAGCTCAAGATTTCATCAACAACTACGCTTCTTTCTTGCAAAGACAAGGTAAGTTGGAAGTCCCAGGTTACGTTGACCTCGTCAAGACTTCTGCTGGTAATGAATTGCCACCACAAGACTCCGAAGGTTGGTTCTACAAGAGAGCTGCTTCTGTTGCCAGACACATCTACTTGAGAAAGCAAGTCGGTGTCGGTAAGTTGAACAAGTTGTACGGTGGTGCCAAGAACAGAGGTGTCAGACCACAGAAGCACGTTGACGCTTCCGGTTCCATCAACAGAAAGGTCTTGCAAGCCTTGGAAAAGTTGGGTGTCGTCGAAATCTCTCCAAAGGGTGGTAGAAGAATCTCTGACAACGGTTTGAGAGATTTGGAC…
>FIM1_459_CDS
ATGTCTACTATGGTGCTCAGTCCAAATAAGGACATCAGGGCACATAGGGATAATGAAATGGAGGATTGTTCGTCGCAAGAATCGGAATGCAGCAATGAAAATGGGAACAGCAGCCAGTGCACGAAGCGGGTGACATTGGGGTCTATGATTCAAACTGAACGAGTGAGACATTTGAGTATTAGTGATTACCAAGAAACTGGAGAAAATAGCGAGTTGGTATCGCAAATAAACCGAGTTATTCATCGGTCGAGGAAATGCGTGGTGCTTACCGGGGCAGGAATATCATGCAACGCTGGGATACCTGATTTCCGGTCGTTCGAAGGGTTGTATCGTATGGTGAAGGAGCAGTATCCTGAGGTGAACATCCGTTCTGGCCAGGATATGTTTGATATATCGCTT…
>FIM1_460_CDS
ATGATGAGTAAAAGAGATAGAGATAAATTCATGGATAGAACTATGGCACATAAGTATAACATGATACATCATGTGCAGCGATTGGGCGCACCACAATTATCAGGGTTGTATTTGAAGAACTTTTACAACTCAGCCAAAAGGTACAGACTTCCATTACCAGAACCTATTGGTGAGGACAATGTCAACTTCTGTGGTACATGTGGTTGTACTAGGATCATTGGATATAATCTTACAATGGATTTACTTAGAGAGAAACAAGAAGATGGAGCAATAGTAAGGAAGTTACAATATATATGTAAACACTGTGACAGCGAGCACATATTCGAGTTGGATCGTACAGAACCTATAAATAAATCACAGAGCAAAGAAAGTTCACCTAAGGTACCGATAGAGTGGCCT…
>FIM1_461_CDS
ATGGATGCGATTTGGAAGAGCACTACGGGGGGATCAGACTCTAGCACTACAAGTCTATCGCAAAGTGCACAGAGTCTGTTGAACGATAAACTTGTGGAAAAGATTATTTATATGGCCTTGCCGGCCTCTAATGGGGTGGATACGGATATTATAGAGAATAGGGTTCAAGCCGGTGCGGGACGGCCCGGATTGTCTGTCCCTATCATGAGCAGGAACTTTATGCAGTTGAATTCAAGGCTTGGACCACCCTTTATGGTTATTGATGAGATTATACGGGTCTTCAATTGGACGAATCCAGCGTACACACTTTGTATAATGTCATTCTATTCATTTCTTATTTTGAAACCGCTGCCTATGCTTGTTGCTGGGCCCTTTGCTTACATTTTGTTTGGGGTGATG…
>FIM1_462_CDS
ATGGTGGCTGGTTTCAAGAAGTTAGACGGCGTTCCAGCCGCCTATATCAGTGATATAAAGGTTATTTCATCAGTGGATCGCATCGTGGTAAGCAGTTGGGACGGAAGTTTGTCGTTATTTGAGGTTGTAACGGGGAAACTATTGGTGAAATTGGTTCACAAATGGCCACTAACCTGCTGTACTGTGTCTCGTGATGGGAGGGTATGGGCTGGCAGTGTACAAGGAGAGTTATTAGAGGCGGATTGGGAATCTGAGAGACTAGTGACAAATGAACAGGATGCCATTGCATTTGATCTAGGGGTTTCTGGGCTTTGCTCGGTGGATGATTATCTAGTGGCTGGATCTTGGGATGGACGGCTTGTAGTAGTTGACTATTTACACTGGAAAGTGGTGCAAGAT…
>FIM1_463_CDS
ATGACTGGGACTGAATTTGAGCAAATCACTGATAAATTTGTAGAATGGTTAGATACCGTTGGTATTGAAGTTTCGAAGAACGTTAAGATCGCTGATTCTCGGAGCGATCATCAGGGTAGATGTATGGTATGTGTTGAAGATGTTAAGGAAGGGGATCAGTTATTTTCTGTACCCAATGAGGCATTGTTGAACGTTACCACTGGGTCGCTTGGAGAGGTGAGTTCTGAGATTAAAGAGGCATTGGTAAGTAAGGTGGAGCATTGGGAGGGGCTTATTCTTACGATTCTGTACGAGTGGAAGTATCAGGGTGAGAAATCTAAATGGTGGCCTTACTTGAAGGTGTTGCCCGAGGAATTCGATACTTTGATATACTGGGAGGATCAGGAGTTGGAGAACTTG…
>FIM1_464_CDS
ATGAGTGCAGATCAATTCAAACAAGAAGGTAACCAGGCATTTGCTGCTAAGGACTACGCTAAGGCCATTGAGCTTTTCTCGAAGGCTATTGAGGTATCTGAGACTCCTAACCATGTGTTATACTCGAACCGTTCAGCCTGCTACGCTTCTTCCAAGGATTTTGCGAAGGCATTAGAAGATGCTAAGGAGTGTGTGAAGATCAATCCTAGCTGGGCCAAGGGTTACAACAGATTAGGTGCCGCACACTACGGTTTGGGTGATCTAGATGAGGCAGAACAGAGCTACAAGAAGGCGCTAGAGTTGGATTCATCTAACAAGGCTGCCCAAGATGGGTTGAGCCAGGTGCATCAAACACAGCAACAACGTACACAACAGCCAGATATGGGTCTAGGTAACATG…
>FIM1_465_CDS
ATGCAAGTGTATATCCATATATACATAACCAAAACACCAGAGAAAGTTAACCAGCAGCACATTGAGGATCTAAAGCTCTACAATGAGTTGCGGGATACCGGTTTGAGGCTCGTCCAGATGGTTGCTGACGAGAAACAGTGCAAGATAAAGGACGTTTTTGAAGAGATTGGTTACGATATGGAAGACTAA
>FIM1_466_CDS
ATGCTAAGAAGATTGAACTCATCTGTTCTATCATCAATCAATCGAAGTATTAGACTTAGACTATTTGGCATCCCTAAGAAACAGCATATCTCACCGTTATCGTTATACACAAAAAAGGTTTCTATCAGAATGTCTTCTTCTACCAGCATTGTGTCTCAGTTGAAGAACTTATCCATCGAGGAACCAACCAGGGTACCTGAATCTCATCCAGATGTCAATGTCGTTGATTTGATGAGAAACTACATCACTCAGGAGTTGGCTAAGATCTCCGATGTTGCACCAGAACAAATATACCCAGCTTTGGAATGGACCAATACTTTGGAAAGAGGTGACTTGCTAATTCCAGTTCCAAGATTGGTTAGAAAGAAGGGAAGCAACCCAAAGGAGATTGCTGAAGAA…
>FIM1_467_CDS
ATGGGTAAAGCTAAGAAAACAAGAAAGTTTGCGCTAGTGAAGCGTACTTTGAATGCAAAGAAAGATGTCAGACTAAAGAATAACCAGGCCAAGGAAGCACACAAGGACGACCCTGAGTTGACCAAGAACGTGCCCCAGGTGTCTAGTGCATTGTTTTTCCAGTATAACGAGGCGATCAAGCCACCATACCAGGTGCTTATCGATACGAATTTCATCAATTTTTCGATCCAAAAGAAGATCGACATAGTGAAGGGCATGATGGACTGTTTGCTAGCGAAGTGTAATGTGCTTGTGACGGACTGTGTGATGGCGGAATTGGAGAAGTTGGGGCCCAAGTATCGTATTGCACTCAGACTTGCGCGGGATTCGAGGTTCAAGAGGTTGAGTTGTTCGCATAAG…
>FIM1_468_CDS
ATGTTTGTATCGCTTATTGTGAAGAAGATATCTCAGCGCGTGTTTGGGGATATCAAGGTCGGGGACGGGGAGGACCCGTACTACGAGGATGTGACGCTTGTGAAGAAGTCGTTCTGGGGTCGCGGGGAGCAGGTTGTGCACAAACGGTTGAAGAAAGCGATTCCGGAGTACATTCCGCAGAATGAGCGAGGGATATTGCAGCGGGTGAGGAAGCGGGCGTACAGGCTTGATATGATGTTCAAGGTGTTTGGGATGCGGATTGGGTGGCTTGGGATCATTGGTTTGTTGCCCGTGGTGGGGGATGTGGTGTGTTTGTTTTTGTCGTGGACGGTGTTCCGGGAGGCCTGCGGGGTGCAGGGCGGGTTGCCGGTGCCCGTGCAGGCTGAGATGTTGGGAAAC…
>FIM1_469_CDS
ATGGCAATAGTCCTGCTTTTCCCTTTTTTATTCCAAAGTTTAAACTGGCGCACCGATTATCCCGTGCAAACCAACCCTTCTGCCCCCAACAAACCAATCCATAACATACCCCCACCAATTCTCAACACCGACACGCCCTTACCAAACCCCAAACACGCCCACAACCCCTCGCTTTCCCCCTTTATATACCCACTACCACCCACTTTCTTTGCTCATCGCCTCATTTTAAAGGCTTTTTGCTATGAAAAATCTTTGGAAAAAAAAAAAGGCCTTGCGATGAGCTTGGGAATAGGAGATGAGGCTGGTGTATCGGCACTTTACAGGGGTCTAGAAGGGTCTAGCAGCGCGTGTGCAAGGATGTCTGGCATGGGAGATCGTCCACAGGACCCGTCGAGTGCG…
>FIM1_470_CDS
ATGGCTACGCTGTTGGGTAAGACGTTGTCGCAGGTGCATCCGAAGCTTCGAACGAATGGTATTGGGATCGGGAACAACCACAGACGTATATCTTTAGGGTTCGATCTTTTGAATGCAGATAAGAAGAACCCATTGTTGAGGAAGTACTTGAAGAAACGGAGGCATCGGGGGTTGCATTTGCATCCGGACGAACAAGGGAGCTACCACACGCTAGATGAGGATTTTGGGAGCAGTGTGAGGAACTCGGCTCATGTGCTTGACGAGGTTTTGGAAGATGAGGAAGAGGAATTGGGCGAGCCATTGAGCAGGACGGTGTCTCTTCCGTCCCGTGTATCTGAGCGAAGCGACGAAACGGTGCAGCAGAGCATGGACTGGTTGCTCGAGGAGCACGAGCGTCGG…
>FIM1_471_CDS
ATGAGTCAAGAGAAGAAATTCAACTACTCTATTGACCAGGACACCCAGCTGGAATCTGGGGAGTTCCAAGAACAAAATAGCTTCGATAATGTGTCCGCTGCTCGCTCGCCTCCAAGCAGTGGCAGCAAATGGCAGGATTTCAAGGACTCGTTCAAACAGGCGGAAGTTGCCGAATTGGACCCTAATTTGACAGATGCTGAAAAGATGGCCATCTTGACCGCTAACGCACCATTGAAGAGGTCTCTAAAGTCCAGACACTTGCAGATGATCGCCATTGGTGGTGCCATTGGTACTGGTCTTTTTGTTGGTTCCGGTAAGGCCTTGGCTACTGCTGGTCCAGCCGGTATTCTTATCGGGTGGGGTTTGACCGGTACCATGATTTACTGTATGGTTATGGCC…
>FIM1_472_CDS
ATGAGGAGTTTTGTTTCCCGACATGGGTCGTGTTTTGTTGATTTTTTGCATGTGTACAAGTACAGTCTCATGCGGCAGTACGTTTTCGTGCCGATTGGTGTGATAGTGATGTGGCTGATACTTTACGGGGTGAATAAGTTGATCAAGGATGTGATTGGAGTGGTTTTCCCTGCATCAGTTGCGGTGATGTTGTTTAATTTCGGGTCTCTTTGTGTTTTCAGCTGGATCAACGAGGAATATGCGCAGAAATACATTGGGATCATCGATATTCCGTTGAGTTGGGCGTTGAGATGGATGAACTTGTTTTTCACGCCAGCGTTTGTGACGTTGCCGTTGAGTCCCTGGATTTCTTTTAGGGAAGCGATGTTGATTGCGACGGCGTTTGTGTGTTTCTACTTG…
>FIM1_473_CDS
ATGCCCAGTACAGAACCAGAAAATACGCATCACCTCTCTAGAGAGGCTTCTTTGAAAAGAACGCTATCGATATCGAAATCTCTAAAGGGTTTGTTTAAGTCTGGGTCGGCAACTCCGGCCGCAGCTTCAGGCACTCCTTCTCCGCCTCCTCCGCCTGCTACTCCTTCAGTAACAGCACCATCGGCATCTCCTGAACCTCCGGCTTCTAACGTTGTCAAAGAAAGGCCCAACGGTTTGAAGAACCTAACGGCGAATAAAGAAAAGGAGTTCAAGAGTAGTCGGAGAGGTGCTGCTTCGCCAAGCCTTTCCCCTACAAGACACGTCGCATTGCCAAACATTGGAAAACTCTCCCTTGCGCACAAGGGTCAGGCAGAAGTGAGCACGATACATGAAAATAGC…
>FIM1_474_CDS
ATGATTTATTTGAAGTCTTTATTGAAGGTTATCGACAATTCCGGTGCTCAAATTGCTGAATGTATCAAAGTTCTTGGGAAAGGTTCTCCAAAATCTCCAGGTAGAATCGGTGATAAGATCGTATGTGTTGTCAAAAAGGCTAAGCCTTTGACGCAAAATATTACTGGTCAATCCAACAATAACAGAGTGAAAAAGGGTGACATTGTCCACGCTGTTGTAGTGCGTACGAAGCAAAGAAATATGGTTCGTCCCGATGGATCGACGATTGCATTTGGGGATAACGCATGTGTTCTGATCAACAAGAACAATGGGGAGCCTCTAGGGTCCAGAATTATGGGTAATGATGGTGTTGTTGGAAGGGAACTTAGAGATAAGGGCTACAACAAGATATGTGCATTG…
>FIM1_475_CDS
ATGTCATCAAGTTATGACGTGATTTCAGGGATCAAACGGTCTAGCACGCCGACCCTTTACGAAAGAGATTTCCCGAGTGAAGTGGTTTCTGTGGGGTCATTGCAGTCACTAGCGCAGCGAGAGGCGAAGGAGAGTGAGTCCTTTCAACTACGACATAAGAATGATTCATATAGTCATAGTGTTGACTCAGTGAGTGGTAGTAATAATAATAATCACGGGGAAGAAGAGGAAGATAACGATGAACATCTTTCGTTCAAGCCAAGGAGAAGACTCAAGGGGGATGGAATACTTGGTCTTGAGAATGACAGTTCGAGCCGGTTGGCTAGGGTTTATTCTGATTCGGAGAAGGCTAATTTTAACGATGTTACAGGTATTCGTATGTACGATGATATGAAGTAT…
>FIM1_476_CDS
ATGGGTGGTCCACACGCTAAGACTTACATGGGCTGGTGGGGTAGCATCGGCTCTCCAGCTCAAAAGGGTATCACCATGTACTCTGTTTCTCCATACGCTCAAAAGCCATTGAACAACATCTTCAACAACGCTGTTTTCAACACTTTCAGAAGAGTCAAGTCCCAAGCTTTGTACGTTATCCTTCCATTCTCTATCTACTGGGCTTGGTGGGTGAACTGCAGAGACTACAATGCATACTTGTACACCAAGGCTGGTAGAGAAGAACTAGAAAGAGTGAACGTTTAA
>FIM1_477_CDS
ATGAGTGACAACAGAACGAAGTTTTTGAACGTGTTCCCTTCTTTAGTGAAGGAGTTAAGAGACATCTTGGCTGGCTATGGTATGCCAGAAGAGGCAATCCAATGGTACGAGAAGTCATTGAACTACAACTCTGTGGGTGGTAAGTTGAACCGTGGGTTGAGTGTTGTTGATACATATGCGTTGTTGAAGGGTTACAAGAGCGTTGACGAATTGTCTGATGAAGAGTACAAGAAGGTTGCTATTTTGGGTTGGTGTATTGAGCTTTTGCAAGCGTACTTCTTGGTTGCTGACGACATGATGGACAAATCGATTACCAGAAGAGGTCAACCATGCTGGTACAAGGTTCCAAATGTTGGTGAGATTGCCATCAACGATGCGTTCATGTTGGAGGGTGCGATC…
>FIM1_478_CDS
ATGGCTAAGGGATATAAGTTAAAGGAGCTACTGCAGCGCCAAAAGGCTGTTGAAGGGGCAGAGAAGAAGGAAGTTTCGAAACAGAACAAGAGATCTGCGAAATCAAAGAGTGAGGAAGATGCTCCAGTTACGGTGAGCAAGGAGGATTTGAAGGCCAAGAAGGCAGCTGAGGCTGCAGCAGAGGCTGAGTCAGAATCTGAGTCTGAGAATGAAGCCAGTGGAGAGCCTGAGGAGTATGAAAGCAAGGCTCTATCGAGAAAAGAGAAGAGGAAGTTGAAGAAGCTGGCCAAGAAGCAAGAGCAGCCAGTTGAGGAGGCTGAGAGTGAAGAAGACGAGGAGGAAGAGAGTGAGGAGGAGCGTCTAGATCTTGAGAAGCTAGCCAACAGTGATTCTGATTCT…
>FIM1_479_CDS
ATGGATGAAGATTTATACGATGAGTTTGGTAATTTTATAGGAGATCCTACGGAATTGGCGGATTCCGATGATGCATCTGAGAGTTATGAATCTGACGATGAGAGGAATGAAAACGAGAGAATAGAGGACGATAATGAAAATAGGGACTTAGTTCTTCGAGATAATAATGGTCCATTGGATGAAGATGTAGATGTTTTGGTTGAAATTGAAGATAGAGAGCCCGAGAAACCTTTGGTTGAAGGTAGCAATGGCAGGAGAAGAGAAGAGCACGATAATGCTAATAAGAGAGCGCCTAAGGTTCTTTTCGATAGGGATTATTTGATGGACATTTTCAAGATACAGGATCGTCAGCTTAATATTGGTGTTTTTGGGGCATTGCACTCGGGGAAAACCTCTTTT…
>FIM1_480_CDS
ATGAAAAGAATATATGCTGTCAATTACAACAGAAATGGAAAAGGGAATAGAGACATAAGAACCAACAGGTCTGGTTTTTTCGGGCTAAGGATGACAGAATACATCCGTCTATCCAATATAAATGAGAATATACATATTCCAGAACGATTGTTGGCACTTTTGAATGAGGAGGACCAAGATGCTCCAGATGAGGTTAAAGAATTTAATTACACCCAAGAGTTGGACAAGAATCTGCTCTCTCGGACTTCTGTCATTGGGCTAGGTTTTGGGTTAATGAGTCCTGTATTAGGTATGAGTACTACAATGGGAATAGGGCTACTAAATGGTGGATCTCCAGCAATAATATTCGGTTATGTGATATGTGGAATAATGACGTGGATTTGTTCTCTCTCGTTGGGT…
>FIM1_481_CDS
ATGGACCTTTTTGATTCGGGCACAGTGCCTAAATGGCTACTATACTCTATGAGTTCATCATTTCTATGTATATTTGGTGCATTTATGGTTCCGATAGTGTATTCATTGTTCAGGTCTAGCGAGGAAGTGAATACCAAACTATTAAATTATGGTCTTTCTTTGAGTGCAGGGTCAATGCTATGTACTAGTTTGCTAAAGATGCTAGGGTCTACGGATAGAGATAATGATACTATTGTATTTCTAGGGTTTTTAACTGGGTGCTTCATCAGTTTTTTCTTGAACCATATAGTGCATTCTTACACGAGCCAAAGTTTGATCCATTGTGCACATTCGGACAATGATGATGGCGAGCTGGTAATGAACTCGTATGATAGCGCACAGTTTTATGATACCACTAGC…
>FIM1_482_CDS
ATGCTCGGGAGGTTGCTTCGTACGTCATCGATGACTGATTTCATGGCATTCGGTGGTGGTAGTAATGGTAGTGCGGGTACAAGTGGTGAAGAGGCGTTCCAGAACGAGCCATGCTACATGACCGATGATTTTAAGACGTTATTATTTGGTACAAGAGATAGGATGTTGTTTGATCGGTCGGCAAGCGACAGGTTGCACTCAGGAGGGTTTCGGTTGATTATAGCTCAAGAATTGGGTCATTTAAGCAGTAGAAACAACTATCAGGTGGTGCTAGATCATGGGTCCCCGTCGTTCCATGGCACGAGTCATATTCCTCTGAATGAGCTGAAGGATTATATATTCGGATCGCCGATTCGGACTGTTGATTACTCTGCCTCGAGCGATAAGATCAAGGTGGTG…
>FIM1_483_CDS
ATGACTGAAAGTAGTACTGAAACTGCCAGTTTTAGGCAGCCAAAACTATTTCTTGATGAAAAGGACATGACAGAAGAAGCAAAGAAAACGTATGTTGGGTTAGATGAATGTAGTTATACTCCTAGGCATATGGGTAATTCAAAACATGAGTTCATGGAATGTGATTGTTTTGAAGATTTTAAAAATGGTCTAAATCACGCATGTGGTGAAGATTCTGATTGTATTAATAGAGCCACACTAATCGAATGTGTGAACGGGCTATGTAAACATTCATGCGGTGAGGATTGTCAAAACCAACGGTTCCAGAAGAAGCAATACGCAGATATATCTGTGTTCAAAACTAAGAGAAAGGGCTATGGTGTGCGTGCTAACTCAGATATACAGCCACATCAGTTCATT…
>FIM1_484_CDS
ATGAATACTTTCGGATCGACATTTTATGAAGGTATAGCACAGAATTTCAGTTGTGAGTGCGAAAGTTGTAAAATTAGTAAAAATGTTCAATTTTACATGACTCGCTTCTTCCTCATGGGGTTTGTTCTTCCGCTGCTGTGGATAGTAAACATAGGGTTATACATATACTGTAACTGGATAGTTGATAACACGGAAATTGCCCCAGAAATCGACGTAGATACACTTTTTACGGACTTTGAATTGAACGATTGGAAAAAACGCAGTACAACCAGTCTATCAACGAGTCAAAAATGGAAGAGTGATACCGTTGCTGGGGAATCAATGCTCTCGCTGCCCACACTTTTTTCAACCGAATTTGCAGATGAGAAAGAGGAGCAAGGACAAGGTGCGTCAAGTTCG…
>FIM1_485_CDS
ATGGGGTACTCACAAGCGATTATAGGATTAAGCGTCATTGCTTTCCTCGTACTTTTACCTCCTTTAGCATGGCACTCATACACCAGAAATACACCCGCCATAATATTAATTGTGTGGCTACTCCTGATGGATCTTAAGGCAATTGTCGACGCATCTGTATGGGGTGGAGCAGATTTCAGAGACAAATGGTTAGGACATGGCTGGTGTGATATAATGACCAAGCTTCAAGTAGGAGCCAACGTTGGAGTCTCTTGCGCTGTTGCTAATATTGCTTTTAATCTTCTCAGAATCTTGAAAGCCAACAAAGAAATACCAGATAACCGTTCTTGGAAGAAGATTCGTGTAGATCTAGCAATTAGCTTGGTTTTCCCAATTATTATCATGAGTGTGATATATGTG…
>FIM1_486_CDS
ATGATGAAACATGAAAAGGATTTAGACCCACCAAGGGTTTTCTCAAAGAGACTGCTAGCTTCATTAGCTGCCACTATATGTTTAACAGGAGCAGGATATATCTGGCATCAAAATCCGGAGCAATTCAAATGGAATCTAGACTATTTTGAAGCGTCTCAAGGCGTTAACTATGACTCAGTATGTCTAGAAACGAAGCCCATCGCACCTTCCAATGTAGAAAGTTTAAACAAGGTGTTACATGACCCAGAATACAAGAAGGAAGCCATCAAGAAACTATCTGGTGCGTTGAAGATTCCTACGGAAATTCAAGACACGAATCCCTCGCCTTCGGAAGATTTGGATTATTACTCGGAGTTCTTCAAGTTCCACAAGTACTTGGAAGAACAGTACCCATTGGTC…
>FIM1_487_CDS
ATGTCGAACCAAACCCCCAGAATAGATCCCAGCCAAGTGAGCAACACAGAACATGCGGTGTTCCGTATTATAGGGAAGGTGATTGACCAGCCCCAACCCACAGCACTAGTAGTACAGTCACCAACGACCAACGGCGAAATGCTGACGCTTTCACAGGTGAAACTTTCTCAGGGCTCGAATATCGAAGTCGGGTCGTGGTATGAGTTTGTTTGCCGGAGCGTGGATACGGGTGATGTGGGGCTCATGGTGCTTGATTCTGTAAAGTGCGAATTGAAAGAGGGAGAAGACATTAGTGTTTCCGGAGTGGTGGCGTTGCAGCAGCTCAGTGCCAAGTTCCCTGATCTGTACTAG
>FIM1_488_CDS
ATGTCTGTACTAATAAGAGTGTTGGTGCTAGTTCAGCTCCTAGCCAGGCTTCTGTTGGTGCAAGCGGATGTTTCCATTGTGAAGCCTGAGGAAGGAGACTCTTACAAGCCCAGTTCGGACGGTGGGTCTGTCAAGATAAATATTGTATGGGAAGATGATGCCAATCTGCCTTCTGTTCCCAGCTACGATTACTTCACATTCAAGTTGTTGTACGGGCCCAGCTACGACATGGATCTGATTAGTCAGATCGAGGAGGTGTCGCCATCGAAGGTGGTGCACCAGGGCTCGCAGTACACATATACTGCGAACTTTGTGTCGTCGAAGCTTGGGAACGGACAGTTTTTCATCCAGGTTTATGCATTCTCGAAGAATCTGGGGTGGACGATCCATTACAGTCCC…
>FIM1_489_CDS
ATGGCAGATGAACCAACAGGAATTTCTGACGCGGAGATGGGCGGAGATCTAGGGGATCTTTCGCAGTCTTTAGAGCCTGATTATGCTGACGGGTTGCCCGAGACGTTGGGAGAGGAGTTGCCTGACGGAATTGAGGATGATTTCGGCGATGAGGTCGTTTCTAATACGTCTGGTTTATTTGGATTGGAGTCGAAGCAAGGGTCAGAGGGACCAGCGGAGCCATTAGAGAACAATTTAGGAGATAACTTGGGAGATAACCTGGGGGACAATCTAGGGGACAATCTAGGGAATAATCCGGAGGATAACTTAGAGGAACCGTCGAAAGGGCCAGAGCAATCAGAAGTACCAGAACAATCAGCAGAGCCAGAGCAATCAGAAGTACCAGAACAATCGGCAGAG…
>FIM1_490_CDS
ATGAGTTTAACGACGTATGAGCATGCTCTTTCGTTATGGAAGCAAGCTGGCTTTAGTGGCTTGCAATCCATGCTTGATGAAAGCATTTCAAAAATAAAGGATCTTGAAGGTACATCGCTAGAATCAAGAAAAGTGCTAGCAACAGAGACGAAACAGTTCAAGAAATTACCTGATGATGAAAAGCTCAGCCAGATTTTGAAATTGGTAAAGCAGTATCAAAAGGAAATTGATTCTTTAACGGCAAGGTCGAATTTCTCGGAGAAAGTTGTAATTGAGCTTTATGAGAAATTGATTGAACAGCCAGATCCAACTGGGATAATACAGTCTATGATAGACGAATTGAGGAAAGAAGATGGCAGCGTTAATGAGCTCAAAGCTGAGAATGAGCGCTTGTCGGCA…
>FIM1_491_CDS
ATGGCTAGATACGGTGCTACTTCCACTAACCCAGCTAAATCTGCTTCTGCTCGTGGTTCCTACTTGCGTGTTTCTTTCAAGAACACCAGAGAAACTGCTCAAGCCATCAGTGGTTGGGATTTACAAAAGGCTCAAAAGTACTTGGACCAAGTTTTGGAACACCAAAGAGCTATCCCATTCAGAAGATTCAACTCTTCCATCGGTAGAACCGCCCAAGGTAAGGAATTCGGTGTCACCAAGGCTAGATGGCCAGCTAAGTCTGTTAAGTTCGTCCAAGGTTTGTTGCAAAACGCCGCCTCCAATGCTGAAGTATGTTAA
>FIM1_492_CDS
ATGAAAAGCGTACTGGGGGTCCCGCTATCGCTCCTTCTTCTGCTTCTGCCGCTAGCATCGGGATTGGAATGCTCCAAACATGATATTCTAAACAAATACAGAGTGAGTGAGGTTGCAGCTCACGGAACCGTGGCGCAAGATACACCTCCAAGTGAAACAAAGGAAAATTGGTGGCTCAGTATATGCGATGAGAATCGGTCCAAGGCTAAGGACAGCAAGCCAGAACAGTGTAAGGATGATGACACGTTATGTGGGGTAACGAGTGTTTCTTTGCCCGGGAAAGAGCCGCTTGTTACGCGTATAATGGACTTTAGTGGGTCTTTGGCTTCAGAAGTGAAGGAAACGGCAGAAGCGCTATCGATTAAGCTTTCTGGGGCGTCATGGGGTTCTCACAACTTG…
>FIM1_493_CDS
ATGAGTAATCAACCGCAGGATATTGTGAGAGAGATGGCGAACTCGCTACGTAACAGCAGATCACAATTGGCCATGACTTTGGCTCAATTAGAGCAGGTGCAGAGACAAAAGAAGATAGCAGAGCTGACCGAAAAGGAGCTTACCAGCTACGATAACGAAAAGGTGTGGAGGTCTTGCGGCAAGATGTTTATCCAACAAGAGAAACAATCATACACAGGCGACTTGAAGCATGATGAGAAGTTGCTAGAAGAACAAGTCAAGGCTCTTGAACAGAAGAGACACTATCTACAGACCACTGTTGACAACACGGTTGAGAGCTTGAGAAGGGTGATGGGATCGTGA
>FIM1_494_CDS
ATGCTACGTATAAGCAGAATTCCTCGCGTGGTTTCCAATGTGCCCTTTGCTCAAATCAGAGTTAGAAGCTATGCAAAGGCATCGCCTTTAGGTGTAGACCAATCTGTGGAAAATAACTTACAAACGGAAACAAATAGATTGTCCAAGACCTTAACAAAATTCTGGGAACAGGTTAGTTTGGAAGAAACCGATGATAGTGTCACGGTTAAACTGGATTCGAAACCATTACGTACTCCATTGGGCCATCCTCTAAGCTTACCACCATCTCGTAAACTTTTATCTGTCATGCTTTTGAATGAATGGAGCAATCTCCCCAGTCTTTCCATCAAACCACATGTGCTACCATTGACATCTCTAGTGTCGCGTTGTATCGACTTGGAAATGACCAATAAGCCCGGT…
>FIM1_495_CDS
ATGAATTCCACAAGGAACGTGGACCAGCTTCACGACGAGCAGTATCGCGTTATTCTGCCCGCGTTAAGTAGTCAATTTGAGCAAAGGGACCAGCAACATTCAAGGTTAGATCCTCGGAGTTACAGAGGCAAACATTTTAAGAAGCTTAACGCTCTAGTTCCAGTTCTGTTAAGAGCTCATCGTAATAATCTAGATGACTGGAAACATTTGTTCAGCAACCAACAGCTTAAGCAGTTTTACTCAGTACTATTGGAAGGTTTGCTGCTGGTTGTATTTGAATCTTCCAATAGTGTAGTGGGTCTGGGTTCAAATATGGAATTCTTAAAATGCGTTTTAAGAACTTACGAGTACTTATATGCTGTGTCTAAGGAAATGCCTTCTTCTGAGCTGGACAAAGAC…
>FIM1_496_CDS
ATGCCTTTCATACCCAAGAATAAGAATAAATGGGCCAAGAGCTTCAAAATATGGACCTCTAGCGTACGATTCCATCTGCAAAAAAGAGGCAGAGTGTCGCTGTTGTTTGTGATTGCTTTGTTCCTCTTTTTGTCGTATGGGTTGAGCTCTCTGTTCTCCGGCCAAGCTCACCATCGTAGCAAGATCCCACCAGTTCATGGGCTATACAAAAGCGAGGTTGCTTCGTCTACTCCTTTGATCTTCCCTAGTGTGCAATATCATGATACTTTGAGATCGCTGGGGATCGAAAGTTTGTTCACCCTGAGAACCGATATCGATGGGAACAAGCAATATATCATGAAGCCAGACGATCCTCCAATGACCGAGGCTGAAAGGAAGGAGTTGTCAGAAAAGAACTTG…
>FIM1_497_CDS
ATGAGAAAACTCTTTAAGGTCGATTTGACCGTTCTTTCGTTCGTTTGCCTGCAATATTGGATCAACTATGTGGACAGAATTGGGTTTACCAATGCATACGTGTCTGGTATGAAGACAGACATCGGGTTCAAATCTAACCAGTTCAATGTAGCAAACACATGTTTCACGGTGGGGTACTTGTTGGGTATGATCCCGCACAATCTAATCCTTTTAAGAATTAAGCCCAAGATCTGGTTGAGTTTCTGTACTCTTGTGTGGGGAATTTTAACTTTGTCGATGTGCGGCATCCATTCGGTGTGGCAATGCTATGTGATACGGTTCTTCCAGGCTTGGTTCGAGAGTTGTACGTTTAGTGGTACGCAGTTGATCCTTGGGTCGTGGTACACTCCGTCTCAACTT…
>FIM1_498_CDS
ATGTCGCTGCTTCCAAATGCTACCTATACGGGGCCCAAGGCCTCGCACGATTTCAAAGTCGATGCCTCCAATCCTAGATACCTAACAACCGAGGGAAGAACGACCGGTGCTTCGGACTACGTGTTGAAACAGGGCCACCAGGACGTGGACAAGCCAAGCGAACCAAAGAAAATCGACCCCAATGGCACCGAATACACACCTTTGTCGATGCTTCGGATGCATCTAACGGGGATTCAAGACGATATAAACGAGTACTTGACTGAGAAGATCAATCATGTGAAAAAACCTCGAAACCTCAAGCAAGAACAAGAACAAGAGATCAACGCTCTTCTAGACGGATCTGAAGATGCGTGA
>FIM1_499_CDS
ATGTTCAGACTAGCCCAACGTCGTGCCTTTTCAGCCACTGCTCGCGCAAATGACTTCGCCAAGATGTCCGTTATCGGTCGTATTGGTTCCGATTACCAAGAACTTACCTCCAGCAATGACACACAGTACCTGAAGTACTCAATTGCTTGCCAGCCAAGAAAGGACGGTAACACCAACTGGTTCAACGTGACTGTGTTCAACCCACACCACATCAACTTCATGACGCAGTACGTCAAAAAGGGTGCTCTAGTGTACGTTGAGTGCGATGCCTCGAACTTTACTTTCGAGAGAGAAGACGGTTCCAAGGGCCATTCGTTGAGTTTGGTGCAAAGGGAGATCAACTTGTTGAAGAACCCAAGAACTGCTGAAACTGAAGGCGAAGGCGAAGCCTCTGCTTAG
>FIM1_500_CDS
ATGTCCTTTGGTGTCAGAAGAGTAAGCAAGCAGATCGCTCGCACAAGTGCTAGAAGCGAAGAGGTGTTGTCTGACGAAGCATGGATGGACTATAACGTCGATATTGCTGAGTACCATGTGGTAAACGATCCGTTGGTCTTGAGTTCAAGTAGCGACGACGATGAGCAATGGGAGTATGAGCATGAACAAGAAGATCCAATACGCCGGATCGACAGGTGGATGAGTTCGCATACGGTTGCAGTACGAATGCAGACTCCCGATATTGTTTCAGTAGAAGATGAAGAAGATTATTATGATGATGGTGATAGCGAGGGCGGGAGCCGGGTGTGTCTTGTTGTTCCTTACCTTTCCGAGAAATTTGTGTGTTTGACGGAGTACCAGTTAGAGTTGGTGCGCAAA…
>FIM1_501_CDS
ATGGATCTACAAAGCATAGTTCAGACTTATCTAAAGTCTTTAGAAGAGTTCAGCCGTGTTGGGTCAGATGACGTTGAATTGACGCGAATTGCGATCATTGAGTTGTCGAGGGCGCAGGATCTGGCGTGGAAACTGGAAAAACACGCACAGCTGGCGGGCCAGGCTGCAACGGAGGATCTACCTTTGCCCGAGGTTCACGGCGATATAGTAGAGACTCTTTCGTGTGTTATAACGGACGACAACATCAACGAGGTGTCGTTGGCGGGCGAGATCGCGATCCGGGACGTCAATTGGGGGCTTCAGGGCGGGGCCAGCCGGGGCGATTTGTACGTGAGCTTCTCGAACGTGAATGCGTTGCAGGTGAACGAGCGGGTGCTCGAGAAGGTGCATCACGTGACC…
>FIM1_502_CDS
ATGTTGAGACTAGGATTGAACTTACCAAACCGTATGGTTGGGTTGAACGCAAGTTCGATGGTGAAAAGGGCCACGAAAGTGAGATTTAATAGCACTGGGTCGCTAAATAAGATGACATGGCCTGAGTTTTTCCAGCTTCGTAAGAAGGAGCGTGTTTACAACACCGTTTCTTCGGTGCTCACTGCGATTGTGTTTGTGAACGGGTCGTGGTTCTACTTTTCTACCTTGGAGATTGATCCTACGCAGACTATTTTAGGGTTTGATCCGCTAATGACGATCAGCGTGGGTATGATTGGTTTTGCTGGTGTCGGGTGGCTTTTGGGGCCTATCTTTGGGTCTGCGCTGTTCAAGGTAAGTTCTGGAAGCAAGCTTGCGCAGTACCAGCAGAAGCAGTTGGCT…
>FIM1_503_CDS
ATGAATGCAGTGTTTCCGATCGAGAGGCTTCCAGATGAGCTTGTGAAGGAGATAATTACGCATTTACCACAGAGGGACCGTTTGAACGTGTGTTTGGTGAACAAACGGATTTCTAAGCTTGCGCTGAACGTTTTATATCGGAGGATTTATTTAAACGACTCGAACGTGGTCGAGAGCGATGCATTCAATCTTGCGATCAACTGGACGTATTTGTACATTCCATCGAACGAGGCTGAATGCTGGTCGCGTGGGGTTGCTAACTCTAAGCTAGACTTGTTGATAAGGACGCTTTCGAGCAACCAGGACTTGTTGAACTCTGTACAGTGGATAAGGATTAATTGGGACTTGGATAAGGAGAAGCAGGCGGAGGTTTTGAGGCTATTGTGTAGTTATTCTCGG…
>FIM1_504_CDS
ATGCTACCATCAGTAACAGTTCGAAAGAGATACAGACCAACGTTAGTCTGCTTAAATTGTAGACGCCGGAAAACAAAATGTGATAGAGAAAAGCCGGCCTGTGGGAACTGTGTAAAGATCGGTGAGACTTGCTTTTATTCTGAACATGCTGAAGAAAATGCAGTAAAGAAGGTTAAATACACATACGTGGAAGATCTGGGATTACCTGAAATTATAAATATGACGCCAAGAGGGTTTAAGATTTCTGTGAAAAGATCGGCAGCGTGGTTTAATGGATTGTTTTCGGATATTGCTGTTATTGAGAGGGACCCTTACCTTACTATTACCGATGAAGTGGTTGACATTTTGTTTGAAACTATGCGTAACACTTTTGATCGTAGAAAACAGGATTACGTGTTA…
>FIM1_505_CDS
ATGAGAATAACGCCGTGGAAGTCGAGATCGGAGCTCGAGCAATTGAAGCAGTGGCTCTTTGTAGATGCTACAGTGGCGTCCAAAAAACGTGCAATTCAGCGCATTGATGCTTATCTTACAAGAGGACCATATCTTCCGCATATTATAGAGTACACTGTGAGGTTGATGCAATGTCAACTGAACGATGATGTGGAAGATGAAGAGGATAGTAATGACCGAGATGTGGAAAATCTAAAATGGAACTACTGTATGGTTCTCATCAGATTTGTAAACGGAATGTTGGATCCTGTCCAGCAGGGTCAATTTGCGATTCCATTGCATAAGCTAGCGGAGAATATTGGACTACCGAGTTGGTTTGTGGAACTACGTCATTTGAGCACGCATGAAAGGGAATTGCCT…
>FIM1_506_CDS
ATGGCCAAGGGAAGCAAGGTAGTATCGAAAGAATACATTAGCGATAGTGAGAGCGATAACGATGGGTCTTCGGAGGTGGTTGATGTGTTTGTGCCCCCAGAAAACTATAAGAAGTGTACACATTTGAAGTCGTTTGTGAAGGCTAAAAATTTGAAGCAGAAGGAGCTATGGCTTATCAAGGTGCCTAAGTCGCTAGACGTGTCGAAGCTCAAGACTTTGCCTATTGATTTCACTGGTGAAGCGGAAACGGATATTGAGTTGAAGGGCAAGAAGTTTGCGGTGAGAGAGGAAATACAGCAGGAGGCGTCAGCGGCCGCTGGGTCGTCGTCTTCTGAGTTGACGTTGTTGACGCCTGTAGATAAGACGAAGTTGGCGATCGATGGGTCGGTGTCGAAGTCT…
>FIM1_507_CDS
ATGAGCAGCGACTTACTGGCGAATCTTAATGCGTTCAAGAACAAGGTGAAGACGGCACCTGCGCTAACAACGCGGAAAATCGTTGCTAATAAAGAGAGGGATGTGAAAGGGAGTAAGAACATGGATGTGATAGAGTTGGACGATGGTGGATCTGATGAGAAAGAGATGCCTTTAAAGAAAAAGTCAAAGAACAATAATGGGGTTGCCACTGGACAGCTGGATAGCACACATCTTTCGACAAAGATGCTTATTGCCACGGAATATATTCAGGAGCGAGGCGAGGCGGTTCCTGTGGACCAGATCGAATCGTATCTTTCGCTTCCCAAGGACAACAATGTGATTCCGATGTTAAAGGGGTTACAGAAGTTCAAGTTTGATCCGAAGCGGAATACGTTGCAG…
>FIM1_508_CDS
ATGCTAAGACGATCGTTCAGTATACTGCCCAGAGTGCTCAAGAGCAACGGCAAGAGTAAAGACATTGCTGCTGTGAGCAAGACTATCAAGTACATCGCAGAAGATCCTACGCTAAAGTCCATTCTAAAGACATCTACGGGCGAAAAAGATGAGAATGCGTACGTGGAAGACGTGGTGAACATTCTAAACTCGTCTTTGCCGGATGTGGACAAGCACAAGAAGAATATGGATGTGCATTATTCGGTTCTAATGAACAAGCTTCGGAGCATGGTGGACAGAGAGATTGTGTATTCCAATGCGAATGTGAGCAAGAGGATCAAGGAGTGTACGGATGCGGATAGTTTGTACAATCTTTTGTTTGAGTTTCAGTTGGACCCTGTTTTCCGGGCCAAGACTACG…
>FIM1_509_CDS
ATGAGTGATCAGGTTGAAAATCTAAGCAAGGAATTGGATATTTCGATTGATATTGCGAATGCTGTGAACAAATCGTTGAAAGAAATTGACTTGGATCCCACTTTACGGACACACACGCCTATTCAATCTCAGTCTGGATGTGGGGACGATAACACTGCGTATAGGTTGTGGAACCACCAGTATGTGGAGGCTGGTGATTCTGGTATGGGTATTGGGGGTGAGAGGGCCGTTGGGCTGGATAATGTAGCGGCGCATAATAATCATACTAATAATAATTATAATAATGGTAATAATATAACAGACATTCTCGAGGAGTGGGACTTTATCGGGGATCGAGTGAGGAACACGAGACGAACGAGCATGGAGGATATATTCAAGGTGAGACATTACTTGAACCCC…
>FIM1_510_CDS
ATGGCGTTGAATTTTGAGAATGACGAACAGAAAAAGTGCTATGAGACTTTAAGAAAAGAAATCGAGAGCATTGTTAAGGAAGTAGAATACGATGAGCTTTATGGCCAAAAGCTTACTCCAGACGACCAGTTTTACAAGGAAGGTGTTGTCGATAGACTAGTATTCAAGTTTTGTAAGGCTAATCAGTTTCAATTGGAGGGGTCTCGGGCCCAATTAAAGAAGACTTTAAAGTGGAGGAAAGAGTTCAGGCCTTTGCATGCTGCTTTCAAAGAGACACCCGCATCTTCGATTCTTGATGAAGTGTGTGCTGTGACCAACAGCGACAAGAACGATGCGAACAAGAAAGTGATAACGTGGAACTTGTATGGGTTGCTTGTGAAGCATAAGGAAGTTTTCAAG…
>FIM1_511_CDS
ATGTACAGTGTCAGTGCCAGATACTTCTCAAGCAGTGTGGCCCGTTACGGGGCTGGAGCAGCAACTGCTGCTGCTAAGGTTGCTGCTGCTCCTGCAGCATCAGTTGATGCGTTGAAATATGCGATGTCGCTCGAACAACCGCAACACGAATGGTCGAAAGAACAACTGGCCGAGATTTACCACACTCCGCTGCTGGAACTGGTCCACCAGGCGCAGCTGCAGCACCGCAAGTGGCACGACCCATCCAAGGTGCAGCTGTGTACGTTGATGAACATCAAGGCCGGTGGTTGTTCTGAAGATTGTAAGTACTGTGCGCAGTCGTCTAGGTACGATACTGGTGTCGAGGCTGAGAGGATGGTTTCCGTTGAGCAGGTGCTACAAGAGGCCGAGCTGGCCAAG…
>FIM1_512_CDS
ATGTCCAAGGGGCTTTGCAACCGTATATACACTTTACAAACGTTACACCTGTCCATCCCAAACAGGAGACACAAGTACAATCAATACACACACTTTCCAATAATAATCATGCCCAATACCAAGACCTACAGAACTCATAGAACTCACAGAACCCACAGCAGATCGCTTCCCAGACGCAGCATACCGCACAGACTAGCACCCCCATCGCAGCAGGCGAAGGACGACAAGAACAACAACATACCGATGGCCACGTTCCAGAACGAAAACGGGAACATGAACCCGTTCGAGCCAGTACCGATAACGTTCTACTACGTCGTGTTCCCGCACAACGAGTCGCGAGACGCGGGCACCAACACCAACAACAACGCGCATTGA
>FIM1_513_CDS
ATGTCAGCAGATCATTCGAGGGACCCATGTCCTATTGTGATTCTTAACGATTTTGGTGGTGCGTTTGCGATGGGTGTTATTGGTGGGTGTGTTTGGCACGGTATCAAGGGTTTCCGTAACTCTCCATTGGGCGAAAGACGTGTTGGAGCAGTGAGTGCGATCAAAGCTAGAGCACCAGTTGTGGGTGGTAACTTTGGTGTATGGGGTGGTTTGTTCTCTACATTTGACTGTGCTGTGAAGGCAGTGAGGAAAAGAGAGGATCCATGGAATGCTATCATTGCTGGTTTTTTCACTGGTGGTGCTTTGGCGATCAGAGGTGGTTGGAAGCACACTAGAAACTCTGCTATCACATGTGCCTGTTTGCTAGGTGTGATCGAGGGTGTTGGTTTGATGTTCCAG…
>FIM1_514_CDS
ATGGGCGACAAGAATAGCCTATGGAATCCGGCTTTTATGGCGTCCGAGCAGGGCAAGTCGGACCAGGGACAGGGTCAGAATCAGGGTCAGAATCAGGGTCGGGGTCAGGGTCAGGGTCAGAATCAGGAGCAAGGATCCAGCCAGGGAAACAATCGCTCTGGTAGTATTGGGATGTATGGGGGCTCTCTCACTCCACAGCAGCAACAGCAGCAACAACAGCATCAGCATCAGCAGCAACAGCAACAGGCCCATCAGTCACCACGCCAGTCAATATTTAGGAACCCGTGGCAGGATATGAGTGGGATGTCTGAGTCTCAGGTGTCCCAAGCAAGGAAGCAATCCAGTTTCCCGCTTCCAACTACATACGAGGAAGAAAATTCAGTTGATGAGTCCTCGCAG…
>FIM1_515_CDS
ATGAATACCTCTACATCTACAGTACAGACCAAGAGACGTGGGTTAAAGAAGTTTGTTGAAGAAGAAAATGCGGCCACATTGCAACTAGGAGAAGAGTTTCAGTTGAAACAAGTGAACCACCAGGGCCAGGAGGAGAATTTGGTGGCGTTAAATTTGAGTGAGGCTCGTCTTATCATAAAGGAAACGTTGCAAGCACGTAAGAAGTTGTTCAAGAGTTGGTCTAAGAACGGTATTTCGGAGCAGGATGTGGACATGGATGACGAAGACAATGTGGATGTGCATACCCAGACACAGGAAAAGGAATTGCAGGATATAGACAAGTTGCTCGAGCAGACAACTGGTGGGCATAACCAAGCGTTGAAGCAAACTATGATATATTTGACAAACTTCTCGCGTTTC…
>FIM1_516_CDS
ATGTTATCTGTGCGAAGATGTGCCGTAGCTGTATCTGCAGTATTTTCGTTACTGGCGCTTTTATATCTTTCTCAGATCGGTTTTAGCGTGATCAAAGAGACGTATGCACAGTCTAGGTGGCAGAAAGAGCTATATGCAAGATCCCAGAAGGTGCTGCATGATTATGATGGAGTAAGGCGATTCAATCAATCTTTTGGAGAATTGAAGCCTGCCAGTAATTCATACCTAAATGACCTGGCTATTCCAGAAGACAGGGATTCTATAATATATGAAAGAGAGAATGCTACTATTTTAATGTTATGTCGAAACTGGGAAATCGAAGGGGTATTACAATCGATGCGTTCGCTGGAGGATCGATTCAATAGGCGATACAAATACGATTGGACATTCTTGAACGAT…
>FIM1_517_CDS
ATGGTGCTGCAACTGGATTCAGACGGGCAGGCGACCAAAGCCCTCGTCGCTTTGAAGAAACAGTGCAAGTCGGACCCAAAACTAGCCAATGATTCCAGCATCCACATGATCATCAATACCGTGCGTCCGGTAGGGATCACGAACGACCACGTCCCTCGTATCATTCCATTACATTATAGTACAATGGGCTCTGTGAGAGATACGAGGATCTTGCTCATCTGTAAAGATCCTAGCACCCTCTATCGTGACGCGCTCTTGAAGGAAAAGAGTACTGCTGAGTTATTCAAAGAGATCATCAGCGTCAAGAAGTTGAAGCAGAGGTTCAGAGGAAAGAAGCTAAAGGAGCTATACAACGAGTTTGACCTTGTTGTGGCAGATTACAGAGTTCACCACTTGCTA…
>FIM1_518_CDS
ATGTCTGACGGTATTACTGACATCGATGAGGGCCAAATCCAATCTACCTACGACAAGGTTGTCTACTCTTTTGACGACTTGAAGTTGAAGGAAGAATTGTTGAGAGGTATTTTCGGTTACGGTTTTGTTGAGCCATCTGCCATTCAACAACGTGCTATCTTGCCAATCATTGAAGAGAAGGATGTTCTAGCTCAAGCTCAATCTGGTACTGGTAAGACTGGTACTTTCGCCATTGCTGCTTTGCAAAACATTGACGAAAAGGTCAAGGCTCCTCAAGCTTTGATCTTGGCTCCAACCAGAGAATTGGCTTTGCAAATCCAAAAGGTTGTCATGGCTTTGGCTATCCACATGGACGTCAAGGTCCACGCCTGTATTGGTGGTACTTCTTTGCAAGAAGAT…
>FIM1_519_CDS
ATGCTAGGGGTTGTTACTTTGTTGTACAGTCTGGACTATTTGCCCGGGACTTTGACCTTAGCGTACCAGCTAAGGAAGTTTATGACGGAGGGTTCGAAGGATAAGGAATTATGTTTAGTTCTTTCGAGCGAATTGTTGGACGAGGGCCAGCTCAGTGAGTCGGCTGTTAAGGTTTTAGGTGAGTTGTTTGATACGATTATCGAGGTGGAGCCCGTTGATTTGACGGATCCTGTAGTGAAACAGAACCAGGCGAATCTCATGATGTTGAATAACCGTTCTGAATTGGCGTTTACGTTTATGAAGTTGCACATGTGGGAGTTGACGCAGTACGAGAAGATCTTGTATCTTGACAGCGATGTGTTGCCTCTTGACTCGGACATATTCCGAATCTTTGATCAT…
>FIM1_521_CDS
ATGAATTGCTGGTCAGTAGAAGAAGATTTATGCTTTGCAGGAACAACCGGCCTTCATTTGCAACAGGATGAACTGAATTATACGTATATTCAACCAAGTAGTGTCCGCGATGTCAGATTTCGAATGTCATTGAAGAAACATATATCTTTTATTGAATGGTTGAGATTGAGGCTAGATTGTCCATTTGGAATACGCATACATTTAAAAAAGACTACCGTATTGCAGTGCAGGAAAATAAACAAGTGGTTAAAGACACAAACGAGAAGAATGCTTCGAAAACAAGGCCGTGAAGGTGCGAGTGCTGGCGAGTTCGACAGAATATTTACTCCTGAAAAAACGATTCAGGATGATTATCTCAAGCATGCCCCATTCTCTTATATGGATGTCTCTACTGGATCG…
>FIM1_522_CDS
ATGCTTAGTGCACGAGTGCTTTTTTTGCGTATTCCTCTTCGAGCTTCTTCTACTATTAGACGACTACATCACAACATAATGAGCGCTGAAATAGAATTGAAGAGAGTTGCTTCGCAAGAGATTAAACCGGTTAAGGTGAAGCAGAGTAAAAAGGGTAAGATTCGGAAGTACAAGTCTAAGCCTCTAGATCCTACAAGCTCACTTGGTGTTTTGCAGTTTGAGATTGATGAGATTTTGAAGGAACAGAACTTGACTAGAGAAAATATTCTGACTGATGTTGGTGGTATCTTGAATGAAGCAAGGGACGGACCAATGCACAAGTTGTACCACAGGGAGGTGGACAACGTAGAAATTTTAAGAATGAGTGCCAGTGGTGATGGACTTGCGTTGATTCCTAAT…
>FIM1_523_CDS
ATGGTCTTGGAGGTGGATAAATTCAAACGTACACTTGGAGATATCCCCCACTATAAAAAAGGTGATATTAATGGAAAAGCTGCACAATATCACCTTAAAATAGTTGTTGTTGGGGATGGTGCAGTAGGTAAAACGTCGTTGTTGATCTCATATACTCAAGGGAAGTTTCCTGAAGATTATATTCCTACTGTGTTTGAGAACTATGTAACGAATTTACAGGGTCCAAATGGTAAGATAGTGGAACTTGCATTGTGGGATACTGCGGGACAAGAAGAATACAGTAGATTAAGGCCATTGTCCTATACAGATGTAGATATTCTTATGGTTTGCTACGCTGTTAACAGCAAAGTTTCTTTCTACAACGTCGAAGAGATGTGGGTGCCTGAAGTTAGGCATTTT…
>FIM1_524_CDS
ATGATAAAGGAGCATGATAAAGTTACAGAAACTGTATTAAACTTCCTACATGGAGTTTCTGTGCTTTTCATGAAGAATAGTGAAGAACCTTCAGAATTCAAAGACAAATACCAAGAGATGCTATATGAGTGGCTCCATGAAGGTAATATGTCAGAGTCGCTGTTTCTGGTACAAGATCTAGAAAATTCATCAGTGAGTGTGGTATTGACACTCGATTCTTCTAAGTTGGGAAAATATAACGCTTTGATGATATTGAAGAATCAATCAGTGATTGAACCAGAAATGCCTATTGAATCACAATTGAGTATGATAATGCTCCAGCAAGATTCACAGTTCGATACCTTAAAAACATTAGTTGATGTCGGTGTTAATCAAATATTCAATAGAATTCTAAACTCA…
>FIM1_525_CDS
ATGACAGAAGCTCGACAGACTCGCCAGAGGATATTTTCGTTCTCTCATTTAAATGTATTTGATGGTAAACACCCATGCTCAGATCCAGGCAATCACGACCCAGATCATTTCAAACCACATATGTCTAAGTTTCGATTCGCTTGCAGGCAGAAGCTATTGGAAGTTATCGAGATGACGCATGCAGAGGGTATTATTCTGTGGATTCAAGAGCACCTTAGAAATAAACCTACAGATGTATTTTTCGCTTCTACAGCGATAATGGGTTCACATACATTTTACGTTGTAATGCTTCCGATACCACGCTGGACTGGCTTTAGCGCTGCTACAAGGGATCTTGTGTATATTCTCGGATACTCAATATATTTGAGTGGACATTTGAAGGATTACTGGTGTTTGCCT…
>FIM1_526_CDS
ATGTTCTCCCAATACGCAGTCAAAGTATCTCGTACAGTCACTAAGGCTGTTCCATCAGTAGCCTCTCTTTCCTCAGTTTCCGTTCCCAGTGCAGCAAGAGGGAAAGTTTCCAGTAGCGCGGTGAAGCAGACTGGAAATTCGTTTAAATCTTTTAAGGAATATAGAGAGGTTGCTAAGACTTACGGTCCTTTGAGCGCAAAGTTGGCTACACAGAGGCATCTTGCTTACCCAAAAGGCCATCACGCTTGA
>FIM1_527_CDS
ATGAGCGTGAGCAATACTATTTACGGTGTTGCTTTCCGTTCTTTAAGCACATCTGATGAGCAGCTTTATAGGAAGACAGCTAGATTTTACCATTCGTTGGGGTTCCAAACGGTGAAGTTGTACGACAACTTTAAGAACCACGACGATTCGCATTTGATTGTTGGTACTTCGAAGAATTCTGTGAAGGAATGCTGGTTGGAGTCGTTCAAGCTATCGCAAGTTGATGCTGAGGGATTTAGAGTTCCACAGCAGGAGGCATCGAACCAGGATCAGAGTGATGGTGTGATGATTAAGTTGAGAATGGTTGAGAGCGAGCCAGCTGTTCAAAAGGCGGATGTGATTGTGTACTACACGGTGAGTTTGGAGGAAGTGGCCAAGTTTGGTGAGTCTTTGGATGCG…
>FIM1_528_CDS
ATGACTACATACTACAAGGTGGTGAAGGGGGCGACCAAGGTGAAAATGGCGCCCCCCAAGAACAAGTACACAGACCCGATATTGCTTGGCACGGCAAATGAGCACGATTTTTCAGAGATTGTCAATGCGTTGTACGAACGGATTAACGATTCAGCATGGACAGTGGTGTTCAAGTCGCTTGCCGTAGCGCATCTCATGATTCGCGACGGTGACAAGGACGTGGCGTTGCAGTACTTCTCCAAGCACTTGGACTTTTTCGAGCTTCGCGGACTCGCGCGTTCGTTTCCGGCGAAATCTGGCGACGTTCAGGCACTAGAACGTTACAGACAGTACTTGCGGGTCAGAAGCGAGGAATTCGGCAAGATCAAGAAGGACTACGTGCGTGCGAGCAACTCGAAC…
>FIM1_529_CDS
ATGTCTACACACCAACTAAGGCTGTTCTGTTATTACCTAGGCTATCTATCTACCTACATATATTGGGGGGAGGAGTCGAGTGCAGGGTTACGCGTAAAGCAGGTGGGAGAGAGGGAACACGAAAGACGCGCGTTACCCGGGGGGTTCCGGGGTTACCCGGGGGCCAGAGGAAACCAGAAACCAGAGGCCAGAGGCCAGAGGATACAACATTACCCGGACATCCCTGTCATCTCCGGCTCGGATACCAAGGGGAAAAAAACCCGAAGAAACGGAGATACAGTGCGTGACCTCCCGCCGGGTAACAACAACCACCACTACCAGAGTGTGCGAAGTGACGCAATGCTGCTGCGAGGGGAAACGGGAGCTCTACGGCTGCGCTCTCTCCAACTGTGGCAGCGT…
>FIM1_530_CDS
ATGTCATCAGCAGCAGGTAACGCATTCAAGAGGTTTTGGAACTCTGAGACAGGCCCAAAGACTGTGCACTTTTGGGCCCCAACTTTGAAATGGAGTTTGGTGTTTGCAGGGTTGAGCGATATGAAAAGACCAGTTGAGAAGCTTTCTGGTACTCAGAATCTATCATTGTTGGCTACTGGTGTGATTTGGACGAGGTGGTCGTTTGTGATCAAGCCCAAGAATTACTTGCTAGCGTCAGTGAACTTCTTCCTTGGGGGTACAGCAGGGTACCAGCTAGGACGGATAATCAACTACAGGGTGAAGGAGGGAGATTCGCCTCGGGAGGTTGTGGATTACATTATCAACGGGCCTAAGAAGGGCATTGCTGAGCAGGCTACGGAGAAGCTGGCGGAGGTTGCG…
>FIM1_531_CDS
ATGTTGGCTCAATCTTATAAGTTGAGAAGCTGTTTGCAGAGGTCATCTGCAATTGTTCGTCAACAAGTCAGAAACTTGTCTATCCATGAATACCGTTCAGCCGAATTGTTGAGACAGTACGGTGTTGGGACGCCTAGCGGTGCAGCAGCACACACAGTGGAGGAAGCCACGAAGATTGCCGAGCAATTGGGTGGTAAGAACCTTGTTGTGAAGGCTCAAGCTTTGACCGGTGGTAGAGGTAAGGGTCACTTTGACAACGGTATGCAATCTGGTATTCACATGATCGACTCTGTGCAAGAGGCAGCCGACGTGAGCAGCAAGATGCTTGGGTACAACTTGATCACTAAGCAGTCTGGTGCCAAGGGTAAGTTGGTTTCCGGTGTTTACATTGTGGAGAAG…
>FIM1_532_CDS
ATGGCTAAAAGATCTCGTGCTGCACTACTACCGTCGAACATCATTCTCTTGCAGAATCTTGTGAAGAGAGATCCAGAATCATACCGTGAGGAGTTTTTGCAACAATATGCACACTACCAATCGTTGAGAGACATATTTATGTTGAATTCTGTGAACAATGAGAGCAGTGATGAGAGTGCGATGGATGAATTTATGGGAGCGATCGGTTTTGTTGCGCAAGTTTGTTCATGCTATCCACGTGAGACTGCGAACTTCCCAAATGAGTTGAAGCAGTTAGTCTTGGATCACCACAAGGCGCTACCGTTTGAAGTGAAGGAGAAGATTATTACTAGTTTGACCATGTTGAGAAACAAGAACGTTATCAGTCCGGAGACATTAATCCAGACGATGTTTCCATTG…
>FIM1_533_CDS
ATGGCCTCTGTTGCAACACGAAAGTGTAAGAACTGTGGTTCGACAGATTTTGGTCGGGATATCAGCAATACAACAAATGAACTCATCTGTAAAGAGTGTGGTTTAGTGACCGAGGAGAACTCTATAGTGTCAGAAGTCACGTTTGGAGAAACTAGCAATGGTGCAGCAGTAATCCAAGGTTCGTTTGTGAGCGCCAACCAGGCGCATCCCAGTTTTATGTCGCACTCGGGACAGAACGCGTTAATGTCTAGAGAAACAACGCTTAATAATGCTAGAAGGAAGTTAAAAGCGGTGTCGTATGCGTTGAATATTCCAGAGTACGTTACTGATGCGGCTTTCCAGTGGTACAAGTTAGCTTTGAGTCACAATTTCGTGCAAGGGCGTAAGTCCCAGAATGTG…
>FIM1_534_CDS
ATGGGCATTTCACTATGGTTGTGTCCGTATGGGCACTCTAGCGAGTATGAGACGTTCAAGACACTTATAGGCTCACTCCAGACGCTGTTTCCCAATGCGCCGTTGTTTGAGCCGCATGTGACGGTTTGTAGCGGGCTTTCGTGCGAGAATATGGAAGAAGTGCACAAGGTGCTTGAGATGGCTCACCATGCGATAAATGCGGTCAAGAGCAAGGTGGATGAGGCGCATCCGCTTGTGGAATTTGACAGGTTCATCATTGGGAAGCATTATTTTGAGAAGTGCAGACTCGAGTGCAAGCCCAATTCGATGTTATACAGTCTAGCGAAACTTATCCGGGCAATGTTTGTTGGGGAATTGGACATCGATACGTGGTTGTTCGAAGAGTTCCACCCACATATG…
>FIM1_535_CDS
ATGACAGTGATCCACGAATACCCCGAGACTAGCGCATTGGCCTCTGCTTTTGGCCAATTCGTCATCGACGAACAGAACAAAGCATTGAAAAACCACGACGAGTTTTTGGTCGCCATCAGCGGTGGCTCATTGATCAACGTCATGCGCAAGGCCCTTGTCGACAATGAAACCATTGCCTCCCAAATCCAATGGCCCAAATGGCACGTCTACTTTAGCGACGAACGTTTGGTTCCCTTGGACCATGCTGACAGTAATTACGGTGCCTTCAAAAAAGCCGTTTTGGACGAATTGACGCACAAACAGATCGCAGGCCCCACCGTGTACACCATTAACGAGTCACTAGTGCAAGAAGGCGGTTCCGAAAACGAAAAGATAGCCCAAGAGTACGAACTTTTGCTT…
>FIM1_536_CDS
ATGCACAATAAGACGTTTATTCATCAGTTGCACCACATTCTGGCGCAAGAAGAGTTGTCAGAATGGATCAGATGGGACGAGGAAGATGAGTACATGTTTATCATAAAACCTAACGCCCCTAATTTTTCAAGCAAAGTTTTAAAACGGTTCTTTAAACACGGCAACGTCTCAAGTTTTGTCCGGCAATTACATATGTATGGTTTCCACAAGCTGCTTCATCCATCTCCATCGTCATACTCTCCAAGTGGTAACGGCAGCGAAAGTAATAACAACAAAAATAACAATGTACCGAAAAGCGAAGTTGAGTGGAAGTTTACGCACCATTCCCAAGACTTTTTCAAATCTGCCACGGAGGTCCAGTTGAAGCGAATCCATCGGAAGTCTAACAATATCGGTAAG…
>FIM1_537_CDS
ATGACAAGTCCTTCAAGAAAAAATAGCGATGACAAAGGCCGCCCTTTGGAAGAAGCCGGTAATTTATCTAGCACGGAATATTTTGCCAACACTAATGTTCTCACGTGTAGGCTCAAGTGGGTGAATCCGGATACTTTCATTATGGATCCCAGGAAACCACAGCTTTTGACGAACTTGAATCAGCTAGTGCATGCGAATAAGGGCGTACTAGTTAATCCCAAAGAGATGGAAAATTACCAGTATTTTTCGGATCACAAGCGTCTTGCGCATTTGCAAGAGAACTGGGACACATATCTATTTGAGCGCGGGAACGCAGAAGTAGATAGTTGGTACAGGGATGAAGAGTTAAGGGAGACCAAGGCTAATTGGTTCTATGATGTAGTCATACAGGCTCAGTTC…
>FIM1_538_CDS
ATGGTTTCTACTCCTAAGAAAAAGCGCACTGCAAGCATAGCCATATCGCCACTGAAGGTATCGTCCGTCAATGATATACCACTTAAGACAAGAGCCAAAAAAAAGTCAAATAAAACTTACCAATTTGCTCCTCTGAACAATCTAAGTTCTGGTGAGCCTGTACTGAAATCTATTCCTATATCTAAGGTACGAAATGCTGATCCAGCGTTAAAAGCGAAGGGCCTTTCTGGCAAGACTAGGGTACAACCTCAATCTAAAGTGAAGGAAAATAACGTACTAGGAAGCTGTAAAGTCCATCCAGACAGATCACCTGAAACAAGATATAGTGATGGTCCATCAGAGGAAGTAATATGGAGGTACTCTCCGAGAAGATTAGATGAGCAAATAGCAAATCACTAT…
>FIM1_539_CDS
ATGGTGCGTTATAAAGGCAAGAGGGAAGCTGGTCCTTCTTCATCGAAGACAAGAAGCGCCATATCTAAACCTAGACCCAATCATACACACATAACTAATAGAAAAGTGATACCTAATAGAGAGTACCAAGATCACCAAAAGAAGAGTCATATTAATATTAATAAGAATAAGAACAAGAATATCCTTAATTCATGGGATGATAAATCTCAAATTGCTACCGATGGAGCACCTTACGAGAAAGAAATCTACGAACGGATCACAAAGTTGACTAGGCTAGGGATACCCTTTGATCAGGTTCTTTCCAAAACCGGTATTGAATTTGAAAGACTTAAAGATATATATGACAGACTTCTTTTACCAGTAAATGTTAATGACGATTTAGTGTTGTTAAGTGTTCGT…
>FIM1_540_CDS
ATGAACGGAGCACCACCTCCACCACCGCCTCCAGGTTTTCCTGGAAATGGTCCAAATATTAATATTTCTTCGAAGGATACTAAAGCTAGAAAGATTGGAACAGGTACGGAGAACCAGTTTCTATCCCAACCGCCTCCACCACCACTAACAGGACTTCCTGGTGCTCATTCACTTCCACCTCCTCCGCCCCCTCCCCCGGGATTATCACCAGGAATAGATATTGCATCATCTAATAGTAATCACAAATTCAATCTGCCCCCTCCCCCTCCACCACCTCCACCACCACCAACAGAACCTCAGAACTTGCAGAATGATGATTTGAACCACGATCCAAGTTCAAACAGGCCTAAAAAAATGAAAAAGAGGGGTAACAATAAAGTCTCAAAGGCTTCTGGGTTA…
>FIM1_541_CDS
ATGGAGCAAGTTGTTCTTGAAGATGCACAAAGTCAATTACGGCAGTCTAGCACTGATTTAAGTCGATGGAAATTATTTCAAAGTGCGAAATGGTCTAGCGAGGCATTGATGGGGATGTGCACATTGAATGAAGAAAAGCCAATCAACGCAGAACTGTCCCTGGTAACTGATGGGGATGATGAATCACCTTTGAAAAAAAGGCAGATGCTTTCATCAAGTGGAGTTCTTTTCGATCTGGGTAATATCGATAAAAATGCGGACAGTATGGCTGAGTGCATACCATTAGTAGATAAGGATTTTGATCTCTACTTGCTAGCCTCATCTTTATTCGATTGTAAAGAGTTTGACAGATGTGCGTTTTTTCTTAAAGATGCTAAACATGCAGGACTAAAGTTCCTT…
>FIM1_542_CDS
ATGAGTAATGCATACTTGGATAGGCTAGATGAACAAGAAGACCAGATGAATACAACGCAGTCTCTAGCATTGGAAGTGTTGGATAATCTTGAAGAGCTCATTAAGACTGCTGAAGACAAGAGTGTCGAGGATGATAGCACCGGATTGAATGTACTAGAAACACTTAGGAGTAAAAACAAGGAACTTTTGAAGAGTATCACAATGACCCGAGTATTACAGCTCAATGCTACGGAAAAAAGAGCAGAGCTCTTAAAGAACCCAGATTTAACAACTAGCAAACTATTCCTCTCTCCAGATGATAGAAACCATCCAGATAACCTATTTAACTACTTTGAGGAAGGCAAACTGCTTCATGAAACTTGGATGCGCCACTTATCATTGATATCGAATCTCTCTGAT…
>FIM1_543_CDS
ATGCTAACTCGACCAGCTGCTTTAAGATTGTTACCGAGCAGTAAATTCTGTAGGTACATTTCAGATATACCTGACAATGCACCTGGTGCCATTGATAATGAGATATGGTTACAGGAGTTGGCTAATGGCAGAAAGAAAAGTAAGAGGACTCCAAGCGTTAGTCAAACCGAAGACCTTTCTATTAAACACGACAAGAAAGCAGTAGCTACGAAGTCTAGAGGTTTACAGAGTAAGATCAAATATGAAGTTATATCGACCCCACCTGATACTCCATTCATAGAGATCAAATCACCATTATCTAATTTTACAAAGATGTCATACTTGCAAAAGAATAAGAATGTAAGAGTCCAACAATCTAACTTTGTCGACCTTAGGATCATCAAGTGCCGATCAGGTAAT…
>FIM1_544_CDS
ATGTCTTATGAAAGAGCCAATAAGCAGAGTCATTCTGTCCAAGCAGCGAACCTTCAACAATACCTCGTGATTTCACCTCAACTTAAAATGATTAGATACACAGAAGAAGAATTATTGCAATTAAAGCCAACTGAACCAGTCAAGCCAAACTTTGATGTGGATGAGTTCAACTCCATTATTGAAAAGGTAAAGGAAATCCAAGGTGCTCACGAAGAAGAGTTCTCCCACTTCAGCAGAAGAAGATCTTCTCACCATCATGTCAAGCCTAAGTTCAAGCACTTAAAGCCAAAAATCACTACTGATGAAGAAGGTTGGTCTACACTAGAAACTGCCCCAGCCGTTAGAAGAAAGTCCACCGCAGATGAAGAAGAAGTCAGCATCCCTATTGCTCAAGAAACA…
>FIM1_545_CDS
ATGGTAAAATTACTGTCACTTCTATCATTTGCGCTACTTCCATTTGTCCTTGCGCAAGATTACTATGCAATCTTAGGAGTTGACAAGCAGGCCAGTGAGAAGGAAATTAAGTCCGCATACAGACAACTTTCAAAGAAGTTCCACCCAGATAAGAATCCTGGCAATGAAGAAGCACATCACAAGTTTATTGAAGTGGGAGAAGCATACGATGTTTTAAGTGATCCCGAAAAGAGACAAATATACGATAGACATGGAGCGGAGGCATTGAAGAATGGTCGTGGAGGCAATGGCGGCGGCGGGCCAGGATTCCACGATCCATTCGATATGTTTGAGCAGATGTTTGGAGGCGGCATGTTCAACAGAGGCCAGCGCGGTAAGCCTCGTGGTCAGAATTTACAG…
>FIM1_546_CDS
ATGGTGCTTCCAACTGCTCTCCTAGCTGCTTTAGCTGCTACCCCATTTGTTGGGGCTATTTTGCCTATCCATACTAGAGGTGACAGATTTATTTTGCCCTCTTATCCTAGCAACAGTACCGATGAGAATTCGGTGTTTTACATTAAGGGTATTGATTACCAACCTGGTGGTTCATCGTCGTATGACCCATCATCCGGTAAAGATCTGTTATCAGATGAGTCGATCTGTGCTAGAGATGCGTTCGTGTTCCAACAATTAGGCATCAACACCATTAGAATTTACTCTTTGAATCCTGACGTTAATCATGACAAGTGCATGACTATTTTGAACAACGCTGGTATCTATGTGATCTTGGATGTTAACTCGGGTGAATACGGTGAGAGTTTGAACAGAGCTGAT…
>FIM1_547_CDS
ATGGGGTCTTCGCTCAACGGGTTCATTACGAAGAGTTCGAGCGCATCACGGCACAGTAACGGGTCTATCTTCCAGAGGGAGCCTGTGGCCAAGTGTAATAACACGACGAGGTCCAACTTATCGTTGGCGATCCAGACGCAGATGAAGAATGAGGAGCAAGTTCCTATTCCGATTCCTGGTGCGCAAGAACGTCAGGCCGATAAGCTGAATTCCGGCAAAAGGGGGCCAGTGTTTGGCCTTGCTGATGACATTGTGGACGGTATTGAGGACGATGATGATGACGATGATGATGATTACTCCTCTTGCGATGAGAAGAACGAGGAGAGCTCCAAGGACTATAAGCCTGGTGGATACCATCCAGCTTACAAAGGAGAGACGTACAAAGAGGGGAGATATGTG…
>FIM1_548_CDS
ATGCGGTCGTTTAGAGATCAAGACGATAGAAGGCCAAGGTTTGACCCACGAGGCGATCCAAGAGGCGATCCAAGAGGACACAATGCAAGAAGAGGTGGGCCTTCGCGGTACAACAACGCTCCTCCCAGACGTTATGACGAGAGGCTAGGTGAACCCAAACCTTACGAGCCAGTATTCGGAATGCCTGTTCCACCACCGCCTCCTCCGGAAAGAAAGCTTCGCGATCCATACCCCAACGAGCTCGCGCACTTTAGACGTACTGGGAAAGGTGTTCCACAGCTTTCTAGTGCTCACGCGGAAGAATCATCTGGCAATGCTTCTGTTTCTTCTCCTGCTCCTGCTCCTGCTCCTGCCTCTGCAACTGCCTCTGCCTCTGCCTCCACTACATCAATGGATGTG…
>FIM1_549_CDS
ATGTCGGAAAGAAACACTGTTCATGTCAGTGGGTTTCCAGCAGGAACTAGAGCGAACGAGTTGGCACCTCAGTTTGAGAGTGTTGGGAGACTAGTACGTATTGACATTCCGCAATTGGATCACTACAAGTCCGGTCCATATGCCTTTGTAGAGTATGAATCGTTTGAAGACGCGGAAAATGCAATAAGAGCCTGTGATGGGACGCCCTTCCAAATGAATCCATCATTCATGCTAAGGGTTCAGATTGCCAGGTCCAAGGGCAGAAGGGATAGAGAGCCAAGGGAGTTTAGAGAACCTGCCAACTACAGAGACCGCAGGCGTGAGCGTGATCCTAGAGATAATTTTTCGAGGGACCGTATGCGGTCGTTTAGAGATCAAGACGATAGAAGGCCAAGGTTT…
>FIM1_550_CDS
ATGGCTCCTGTTGAAGTTTCTAATGTGTTTGACACCATTTTGGTGTTGGACTTTGGTTCCCAATACTCTCACTTGATTACCAGAAGATTGAGAGAATTCAATGTTTACGCTGAGATGTTACCATGCACCCAAAAGATTGCTGATTTGGGCTGGACTCCAAAGGGTGTGATTCTTTCCGGTGGGCCATACTCTGTTTATGAGAAGGATGCTCCTCACGTAGACAAGGCTGTTTTTGACTTGAACGTTCCAGTGCTAGGTATCTGTTACGGTTTGCAAGAAATTGCATGGATCAACAACACCGAGGTTGGTCGTGGTGAGAAGAGAGAGTACGGTCCTTCCACCTTGCACGTTCAAGACAAGCAATGCCCATTGTTTGCTAACGTTGACAACTCTACCGTG…
>FIM1_551_CDS
ATGTCCAGAATAATTTTTCTTAAGAACAAAACAACACCTACAGACCCGTACGAAACCACTTTTACAGATGGAGGGTTTGAACCTGTATTTGTTCCACTAATACGCCATTTCCATGTTCCAGACGAAGCGTTGACGCTATTCAGAAACAGGAGCTACCTAACGAAATTGAAATACATTATAGTTACTTCACAACGAACAGTCGAATGTCTAAATGAGTCAATACTTCCTAAAATGACTACGGAAGAGCAATCTCTTTTAAAGGAAAAGACTATATACACAGTTGGACCGGCCACTTCGGAGTTCTTGAGAAATTCTGGTTTTCAAAACATAAGAGGAGGAGTTGAAGTTGGAAATGGCGGATTACTTGCTGATCTGATTGTTAAATCGCATTCTGAGGAA…
>FIM1_552_CDS
ATGACAGAGAGTGATGAAACTTCAATTATACCCTGTGTGGAAATAAGTTACTTTGATCCATTTCATCTGTTTGAAGGGCTACGAAATGAATTGGAACAGAGATTGCCTTTGATAAACCTTCATTGGAAATCAAAGGAAGGAACCTTAAAGACAATTCCCAAATTAAGAGTAGATTTCAAGGCATCTACTGGGGAAAAATTGGTCGAAGAATATGTCTTAAAACCATTTATCAATTGCGTTATTGTTTCCTGTGAATCCGTTGAAGAGTATAGATCTAAAATTAGGCCATTGATAAAGAATTGGCTACCTCTCCAAGATGATGTGTATTGTACTAACATTGCAATTCTCCACTCGAACAAAGAGGTAATGGACTCCAATATGTTCAAATCTATTTCCTTG…
>FIM1_553_CDS
ATGTCTAAAAGGCCTTTATTTATAGAATTTAATGATAAAGGCAAAGGAAAATCTTTCCGACGTCCTCATTCTCCTTTTGTCAGCAGAGGAGTACATTTGAGTATTAGGCGACGTAATGCGGTTCAGAACTCTAACTCTCTTGTACAGCATAGTCAAGGCGTTAGAGCCACCAGCTCAGTGAATAACATATCATTGGATGCAAACGAGACAGTTGAAATGGTTCAGTCTTTGATAGAGAGGGGGCGAAACTTACTAAAATCAGTATCTGCAAAGGAAAAATCCCTTCAGTATGATGTGGAGGCAGAACTTCGTAAAGAATCACTTAGATTAGAGTACATTGATAAATCACTTGGAAATGACGACTCTCAGATATTTGGTGATTTATCAGATGCGATTCCA…
>FIM1_554_CDS
ATGTCGCAGGAACATATAAGGGCCTTTAGTGCACCAGGAAAAGCTCTTTTAGCTGGTGGTTACCTTGTTTTAAAACCTGAGTACCGTTCCTATGTCGTTGCACTATCAGCTAGAATGCATGCGCTTGTTAGTCAAGAAGCTGCAATTGAAAAATCAACTACATCCATCAAAGTTACAGTTCGTAGCATTCAATTTAATGGCGATGAGTGGCAATATGAGATTGATTCAAATTCGTTTTATACTCCAAAAGAAATGAATGGTCGCAAGAATCCTTTCATTGAAAGAACTCTTCTAACTATCTTCAACTATTTCCAGCCAGATCTGTCAGAAAATGGTGACATCCTTATTGAAATATATTCAGATCCAGGCTATCACTCTCAGGCCGACACGGAATTAAAA…
>FIM1_555_CDS
ATGAGCAAATCTGAGGAAACCACGGCAGTGGATATAGGATTAAACGAAAACCTAACAAGTGGCAAGCAAGTAAAGCTAGAGAAGGAATCTGGAAATGACTCTAAGGAATCTAAAGTCAATGGTAATAATTCTATTTTAGAGAGTAATAATGCTCATAAATTAAGTGCAAACTTTGACAGTTATATATATCAGATCAAAGAAAGAAGACAAAAGTTGTACGATGAGCTCAAGCAGCTAGAGAGAGAGATCATACCGCGTGAGTTTGAATCTTACAATGAATATTATCTAATAAAAAACTTTAAAGTAGGGAAGTCTGCAAGCGGTCGCGTAAATGTGGAGGGATTGCGTAGTAGAGGAAATGGTGGACCTTATCGTAGATTAAAACGTACTTCAAGACGT…
>FIM1_556_CDS
ATGACTGTAAAAACTATTGGAGGTTTCGATATACGTATCGTACAGGTTCTATGTGCCATTATCTGGTGTTTTCTTTCTGCTGGATTGATCTTTGGTTTTGCAGCGTTAAAACCCGTTCTTGTTGACCAACATGTGTATGAAGAACTATGTTATAAAGATGGATTGGCTGCAAATATTCCATGTACAGAACAAGATTTGAAGCTTAATAGAATGTTCACCATTGGTGCAGTTGTTACAAATTCAATTGCATTCCCAGTTGGTTGGGTGTTGGATCATTATGGTCCTAGAGTCTGTGGTCTTATCGGATCTTTATTCCTATTTCTAGGGTCTGGATGCTACATTGCTACCAAGCACTTGACATTTTTGGACCCTTACTTGTATGGGTACATTCTTCTTGCT…
>FIM1_557_CDS
ATGTCCCCATCTCAAAAGATATTGATGCTCCATGGGTATGCACAATCCGATGTGATTTTCAGGGCCAAAACTGCAGGATTGAGGAAGCAACTTGCGAAGAAGGGCTTCGAGCTGTTCTATCCGTGCGGGCCTTATCAACTCCATTCTAAAGACTTCAATGACAGCGAGGTCGATTCAAAAGATGTCCAGAAGTCTGTAGATATGTATGGCTGGTTCTTGAAAGACCTAGAAACCAATAGTTATACATTGAAATCAGAGTTATTGGATTATCTCAGCACTTATATCAAAGAACATGGTCCTTTTGACGGCATTGGCGGGTTTAGCCAGGGCGCAGGCTTAGCTGGATACCTTTCTACAGACTTACAAACAATCCTATCCCTTTCAAATGAAGAGCAACCT…
>FIM1_558_CDS
ATGGTGAAAAAGGTGCTAATGCTACATGGGTTAGCGCAATCCGGCCCATATTTTGAGTCAAAAACTAAAGGGTTTCGCAGAGTCTTAGAGCCGTTAGGGTACGAATTTTATTACCCAACGGCCCCAACCAAGTGTTCACCAGCTGATATATCAACCGATATTGATGATTTGGGGGCTTCATCGGCGGATGATTACCATACTTGGATTGTGCCCGATCCTGTCAACAATGAGTACAGATTGCCGGACATTACGCGGACTTTTTTGAGAGAGTACATCTTAGAGCATGGTCCTTTTGACGGCATCATAGGGTTTAGCCAGGGTGCTGCTGTTGCTGGATATTTGTTGACAGACTTCAACCATTTGCTCGATCTCACTGAAGAACAGCAACCTACGCTCAAG…
>FIM1_559_CDS
ATGGTTTGTCCGCATATGGATCAGGTCGTTTCAAATCAGAAGCTTGGAGATGCAGTTCTGAAAGAGTGTGAGAATGTGCGATATCTGATTCGCCATGCCGATTATAAGAGTAAAACTCTTGGGACTATGAGGTGTGCCGATTGTGGGGAAGTGAACTGTGGATCGACTTTTATTTGCTTGCAATGCGGATTTTGCGGGTGCTGGAACAACAACCACTTCTTGGAACATTCACAAAAGGTAGGGCATATTTTTGGTGTGAATTCCAGCAATGGACTTGTTTTTTGTTTCCGGTGTGGCGATTATATGGCAGACTTGGTTACTGAGATTCCTGCTAGTCATTGGGACTCCGTAATGAAGAGAACGGAACTCCCCGCTAGCATACGTAGAGATGGGTTACAA…
>FIM1_560_CDS
ATGCAGAATGAGCCTATGTTTCAGGTCCAAGTCGATGAGACTGAAGACACAGAATGGAATGATATTTTAAGAGCCCACGGTGTTATTCCAGAAAGACCACCCTCTCCAACAGCACAATTAGAAGAAGCATTGGAAGAGGCTCTAGCAAAGCAACATAATAACAGATTAGAGGGCAAAGATTTATCTGATCTAGAGGATTTAGAGGACGATGAAGATGAGGATTTCTTGGAGTTCTACAAGCAAAAACGTTTAAATGAGATCAGACAACTACAGCAAAAGGCAAAGTTTGGATCTGTGTATCATATCAGTAAACCGGAGTATAACAAAGAGATCACCGAATGTAGTAAAGGTGAAAAGAAGTCCCAATATGTTGATGACAACAAGGATTTGGAGAAGGAA…
>FIM1_561_CDS
ATGGAGGCGATTGAGTCGCTGGAGAAATTTCCATCAGATGATACAATACGTATTTTGATTACCACAGATAATCACGTTGGCTACAACGAGAATGATGCCATTGTAGGAGACGATTCTTGGAAGACGTTTCATGAAGTCATGACCACAGCCCAGGATTACAATGTCGACATGGTATTACAAAGTGGAGATTTATTTCATGTTAACAAGCCCAGTAAAAAATCAATATACCAGGTAATGAAGACTCTTAGGATGTGCTGCATGGGGGACAGGCCGTGTGAACTAGAGTTTTTGAGCGATCCAGCGGAATGCTTTCGTTTCAACGACTTTCCTGGTGTGAATTACGAGGACCCCAATTTGAACATTTCTATACCTGTGTTCAGTATCTCAGGTAATCATGAT…
>FIM1_562_CDS
ATGACAGCAGACATACCCTTTTATTGTACAAATAACGATGATAACGTGTTGCGTTTGTTCGTTATTAGACATGGACAAACTGACTCAAATTTGAATAAAATTCTTCAAGGGCACAAGGACACTGAACTGAATGCCACGGGTCGTGAACAGGCATCCAAATTGGGAGAATACTTATCGAAGGAAAGAGATATCCATTTCGACAAGATTTATTCCAGTGACCTTCAGCGTTGCCAGCAAACCGTCGATTCAATGCTCCAGCATTTCGAGGACCGGGACCGAATTGAAATTGTTACCACCGACAAATTAAGAGAAAGATGCATGGGTGTGATAGAAGGAATGTATTTGCGAGATGCTGAGGCCTATGCTGAAAAAATGGGGAAACCTTCTTTCCGTGATTTC…
>FIM1_563_CDS
ATGACATTCTGGAACAGAGTTATCGAAGCCTGGAAGGGTGAGAGTGCACCTAAAAAAGAAGAACCTCATTATGAGAACCACGGCAAAAAGTACGACTTTGACGACATGGTCGAATTAGTCAAAAGCAAGCCTGAGAACACTCTTCTAATTGACGTTAGAGAACCAAATGAATTCTCTATAGTACAGATTCCTGGCTCTTTTAACATGCCTTACAAATCATGTCCAGATGCTTTGTCTTATGATGAAGAAGAGTTCGAAAGTAAGTTCGGTTTCCCAAAGCCAGGAAAAGACAAAGAATTGGTCTTCTTCTGCGCCGCAGGCCGCAGGGCAGAGGGCGCACAAGCCAAGGCAGTTTCTAAAGGTTACACTAACTCCTCTATCTACCCCGGCTCTACTAAC…
>FIM1_564_CDS
ATGTTAAGGAGTAACTTCATATCAAGAGTTTCTAGCTGTGCTAATGGGGTGAGGTTTATGTCTACTTTGCCAGCCAAGGTGTATCAGTTTGAGGATATTAAGAAGCTTATTACGAAGCCGGATCCATCGAAGGTTTTAGTTGATGTAAGAGAACCCAATGAGGTAGCAGAGTTTGCTTTGCCTCATACCATTAATTTGCCATTGAAGACAGCTCCTGGTGCATTGAGCTTAGATAAGGAAGAGTTTGAAAATGTTTTCCACATCCCTAAGCCATCAAAGGATAAAGAGCTCATTTTCTTCTGTGCTGCCGGGATCAGGGCACAGGCGGCCGAAGAGCTAGCTAGATCTTATGGTTACGAGAAGACCGGTGTGTGGCCCGGTTCTATTAACGAATGGTTG…
>FIM1_565_CDS
ATGTCCTTTTACTTCAAGAATATCAAGCCAGAGCTTCATTCAGATGAGGATGATGAGGATGAGCTTACACATGCTATTAGAAGAAATGAAACCTCGAGCGATGAGGGATCGGATAGTGAAGACGAGTTAAGAACAATCTCCTTTGGGTCGTTAAAGAAAGCCGATGACATGATGGAAAGCGAGGAAAAATCCAAACGCAAATCTAAGTCTAAGTCTAGAGCTAAGACTGCAACAGCAGGTATAACCAAGAAGAACGATGCCCTAGAGAAACACAGAAAGAAGCAAGCAGAAGAGGATATGAAAAGAGAAGAACACAGGCAGAAACTCAAAGAACAGCAGGAGAGAGAAGAAGAACAAAAATCTGCTGAAATCAAAATGTTTACTGAAGAGTCGTTTGAT…
>FIM1_566_CDS
ATGATTACCAAATACTTCACCAAAGCTGTCGTCAAATTCAACCCATTTGGTAAAGAAGCTAAAACTGCTAGATTATTTCTGAGTGCCATTCCACCAGCCCAGAGAACCAGCGGGCTACAACTACAGAATGAGGTTTTGATGGCTGGGAGCACAGTGAAACCAACGGTGAAGGTTGTTTTCAAAGATAAAACAGAACTACAGGCAGACCCAACCAACATGAATTTCACGGAACTATCGAACTATTTCGATCGTCACTCTAGAAAGCTTGCTTTAAAGGAGAGTATTGAGTCTCAGTAA
>FIM1_567_CDS
ATGTTTTTCTTCAAAGATTTATCATTGAACATAACCCTTCATCCCTCCTTTTTTGGACCTCAGATGAAGAGGTATTTGAAAACCAAGTTGTTGCAGGAAGTGGAAGGAACTTGTACCGGTAAGTTTGGTTACATTCTCTGTGTATTGGACTGTGAAAATATTGAAATTGAACGTGGACGGATTCTACCTACGGATGGGTCGGCAGAATTCACGGTAAAATACAGAGCAGTGGTATGGAAGCCGTTCAAGGGAGAAGTTGTTGATGGTATTGTCTCTAGTTGTACCAATCTAGGTTTTGAAGTAGAAGTGGGACCGCTCTCTGTTTTTGTTTCTCCTTTCTTAATGCCTGAAGACTTGACATTCAACAGTGGGTCCAATCCTCCTTCCTATCAATCCTCG…
>FIM1_568_CDS
ATGACTAATGACAATTTACCTGTGATTAAAGAAGCTAATCATCCTTACTCAGATATTGAAATCTCTCACGGCAAAACCAAAGATGACATGTCTACGTATTCAAAGTTCTTATGTCTTTATACGAGACACCCTGAAACTTATGGGCTATATTGCATTCAAGATAAGCAAAGCTGCCAGTTTACCGAGAATTGGGACAGCATTGTGTCTCTTTTAAAACGTCATCCTGCAAAGGTGAACAGCCATGGCGTTAGGGAGTTATTGATAAGCGCAGAAGAAAGCAATGCGATGACACCCTTTGATGATATCGGTATTAAAGTTTCCGAATACCAGCTTGCTAATGAAAAACAGGTCAGGGGTGTAATCACTACTGTTGAAAACGAGAATAAGTTTAATGATTGG…
>FIM1_569_CDS
ATGTCAGGACTTAACATACTGATAACCACATCAATAGTGGTGTTGATTCTACTATTAGGTTTTGTATGCTATCCTGTCGGTCTACCATGGGCATTACCAACAATTCCGATATATGTATCATTTTTACCGATACTCACAAACATGGATCAAATTGAGATTTTTGAGAGGTACATAAGAGATCCAATGGAGAAGTACGGCGCAGTGAAAATATTTTTTGCTGCTAGGTGGAACGTTATGACCTCAAAACCCGAGTTTTTGAGTGTTATGTTTAAAGACGAGGACACTTTCGCTAAAAGTGGAAATCAGGAAAAAATACCTTATTCAGTACTAGCGAAATATACAGGGAACAACATAATAAGTGCTCATGGTAAAATATGGCGTCTTTATAGGAATGTCGTT…
>FIM1_570_CDS
ATGACTGGTAGTGATGTTATACCTATTTGGTTAGATTGTGATCCTGGGCACGATGATGCAGTTGCCATATTGCTAAGTTGTTTTCATCCTAGTATTCGTCTCTTAGGTATATCTGCATCCTATGGGAATGCTTCTCCTAAACATACCTTATTCAATACGCTTTCCTTGTTAACGGCATTCGGAAAGCACAATGAGATCCCTGTTTACAAAGGAGCTCAATTTCCTTGGGTCAGGGATGTAGAATATGCTCCGGATATTCATGGTGAGTCTGGGTTAGATGGGACTACTTTGTTGCCAACTCCAAAGGTGTCTGTTGCGGATGGTGACTATCTAGAAGCCATGGAGAAGGCTATCTTGGAGAATGAAGGAAACATCAGTTTGGTCTCTACGGGTACTATG…
>FIM1_571_CDS
ATGACAAGCAACCCATTACAAACAATTGATGTTAAACAACCGGAAAATGAGGCAGCAGCCAAACTTTTAGACGCTGCCAGAAAACAAGGATTTTTGTTTGTCGATGGCCACGATTTCACCCAAGAGGAAGTTGACAAACTGTTTGAATTGTCTCAGAAGTTCTTCTGCTCTACTCCACACGATGAAAAACTGCAATACTTTTTTAATGCTGTGAACAATTTCGGATATACCGATTATTCCAGCGAACAATTGGACCTCTCTAAAGGTAGAGACTTCAAAGAATGCTACAATTTTGGCGCTATTAATTTCACCGAAGGGACCTTCAACACCCCAAACCCTAATGCTGTTGTTGATCCCAAACAGAACGAGACTCCAAAAGTGCTAAGCGATGAATATGAA…
>FIM1_572_CDS
ATGAAATCTGGGAACTGCGAAATTGTAAAATCAGAACCGTCGATCAGCTCTAAGGAATCTTTGAACTTGATTGATAGTGAAGATGATTATAACAAAATTCCAGTACCGGATGGAGGCTATGGTTGGGTAGTCGTTTTTTCTTCATTTATATTCAACTTCTGCACCTATGGTGCAACTGCTGGATATTCTGCTTATTTATCATACTATATGAGTAGTGATAAATATCAAACTGGCTCAGATCTAGATTATGCCGCTATAGGCGGTTTATCGTTTGGGGTTGGACTGGTTCTAGCACCATTAATTAATTTTATGTTGATCAAAACTTCAGTGAAAAAAGTTCTGCTTCTAGGTATTGTGGTTCAAAATGGATCAGTACTCTTAGCTGCTTATTCAACAAAA…
>FIM1_573_CDS
ATGTCAGCTGAAGATAAGCAATACATCTCTTACAACAACGTACACCAGTTGTGTCAAGAATCGGCAGAAAGAGTGAAGAAATTTAAGCCAGATATCATCATCGCTATTGGCGGTGGTGGTTTTATTCCAGCCAGAATTCTTCGTACTTTCTTGAAAGAACCTGGTGTTCCAACCATCAGGATATTCGCTATCATTCTTTCCTTGTACGAAGATCTATACACAGTTGGTTCTGAAGCAGAAAACGTTGGTATCACTGTTCAAAGAACCCAATGGATTGACTACGAACAATGTAAGTTGGACCTAGTCGGGAAGAACGTTTTGATCGTCGACGAAGTCGATGATACTAGAACTACCCTACACTATGCTTTGAATGAATTGGAAAAGGATTCTGAACAACAA…
>FIM1_574_CDS
ATGGCTACCGATTCGCCAGTGGTTTTGTCGCAATATGATCCAAGCGGTCAATATCTAGCATACGTTTCAACAGCATTGGATAAGCAACGTGTTTCTGTGGAACCAACAAGTATTTCCAAGTCCAGCCTTGTCAATGAAAACTTCTTGTACCTTGAAGGCCAAGGTGTGTACTGTACGAGCATTCAGTGGATTACGTTCAACGAAACGCTTTTGGTTGTGCTTGGGTTGAGCCAAGGTGAAATATGGTTGTACTCGCCACTTACCAATGAGGTTGTGACCAAGCTAAGTACGGGATCTACATTCCCTGTGCTTGACTTCCAACATTCCGAAAACAGCAATACCAAGGCATGGTGTGTGACTGGGGACGATACTATTATTCAGTTCGATATGGTTTCTCAA…
>FIM1_575_CDS
ATGGTAGGAGAAGTAGACGATGTTACGTTGCCGAAAGCTACGGTACAAAAAATCATATCGGAGGTGCTGGATTCGGACCTTACGTTCAGCAAGGAGGCACGAGAGATAATAATAGAGTGTGGTGTGGAGTTTATCATGATGTTGGCTGGGTCTGCCAGCGAGATTGCGGACAAAGAGTTGAAGAAGACGATAGCGCCAGATCACGTGATCAAATCATTGCAAGATCTTGAGTTTGATGAGTTCATACCACCATTGGAGGAGATATTGCACCAGCACAAGGAGAACCAGAAGATAAGGGAGAGACGAGATGCGAAGTTCAAAAAGTCTGGGCTTTCGGAAGAGGAATTGCTACGACAACAAGAGGAGTTGTTCAGACAGTCCAGATCGAGATTGCAGCAA…
>FIM1_576_CDS
ATGGTCAATGAACAGTTAGTATTGCAGCTGTTTGGTCAGACTGTCAGCAGCGATGCTAGCTCGATCAAATCTGCTGAACAACAGTTGTATGAATTGCACAAGGAGCCCGGATTTCTTTCATTTCTTTTGAGCGCAACTAGCAATGATCAATTGCAAATGCCTTTAAGAATGAGTTGTGCTATCTATATGAAGAATATGATTCAAAGAAGCTGGAACTCTCGTAAAACTTTTGTAATATCACAAGAAGAGAAAGAAGCTGTAAAACCAGGTTTAATCAACTCTTTAATAGTTAATTACGAGAATAACCATATTAGACCACATATCACGGATTCCATTGGAGCTATTTTGAAATGGAGTGACGACTGGGTATTTACTGATCAGGTGGTTGAGTTATTGCAA…
>FIM1_577_CDS
ATGAGACTGAAAACATATGAATATATTGGCCTATTAATTGGCCTTTTCATTGCTTTAGAGCCATCATATATTCATCCAGATGAACACTTTCAAACACTAGAGCCAATTCTGCAATGGTGGAGTGGTTATAAAGGTACAATAGCTTGGGAGTTCCTACCAGAAAATGCCTCTAGAAGTATCACAATTTTGAAGCTTTATTACACGCCAATGCTCTGGCTTAATGATTATCTTTTCCATTTAAAACCCGTGGGTCTATTATACCTCTATCGTATCCAAAATTATCTACTGTACACCGTTATTGCTTCATTATTTTTAGAGTTTTGCGAGGTTTCAATCACTCATAAAACAAAGGCGAAGTTCTTTATTAGAACTTCGTATGTAACCTGGGTGTTTCAAAGC…
>FIM1_578_CDS
ATGGAGGAACTTGGTATCCTAACGCCTCAATCGGCTGGCACGGATGATTCTAATGTGAAGAATAATGTGTTCACATATGGGTCATTGCTTTCTCAATTGAATAAAGATTCATTCTCTGTGGCGAATGATAGTTCGGATGTATATTTGAAGTTAAAGAAGCTGGAAAAGGAGTATGAATTGTTGAAATTGCAGGAGGATTATATCAAGGATGAGCAGCGTCATCTCAAGAGGGAATTGTTGAGGGCACAAGAAGAAGTCAAGAGAATTCAATCTGTTCCTCTTGTCATTGGTCAATTCTTGGAACCGATCGATCAAAACACAGGTATCGTTTCTTCAACAACAGGTATGAGTTATGTTGTAAGGATTCTATCAACATTGGATAGAGAGCTTTTAAAGCCG…
>FIM1_579_CDS
ATGATTATGCGGCCTGTAGCGCGTCTATATTATCCCTGTTATGGACTTTCGCGTAATAAACTAGTTAGACTTTACTCCACAGGTCCCAACTCGAAATCTTCATTACTCAATGTGTGGAAACAGAAACTAGGAGAATATTGGGATAATTCCCAGATAAAGATGAACGACACATTGGGAAAACTACGAGGGTACTCAATGAATCTTAAAATTCAATTAGATAAGGCTCAAAAATCTATCCAAGATGCAAACGAGAAGCTAGCTCGGATGGAAAACGATAGCCATGATAGCAACTTGAACTTTAATGCAGAAGGAAAGATCAAAAACTTACCAAGTGAACGAGAACGTCATCGTAAAAAATGGGCACGTAAGATGGAACTGTACTTAGACTCGCTACAAGAA…
>FIM1_580_CDS
ATGAGTGGAATATCAATAAGTTTAAAATCAAATAATAAGGTAAAGAAAAAACAAAGCGCCAAGAAGAAGAAAGGCAGTTTATTTGGTACCGATGAGAATGACGGAAAGGTGAAAGATCATAAGATCACAGAACTTGAAGATTCTGAATCACAAAATGATAAGGTGAGGGCGATTACACCCCCTAAGCCTCTTCGAAGTGCACTATTCCCGACTAAACAACCCAGCAATCATCAAACGGAGAATGATCCTAGTACACAGATATATCTTAATTCACTCCCAAGACATAAAATGCCGGAGAAAACTGAAGAAGAAGAATATGAAGAAGTTCCGGTAGAAGGTTTCGGAGCCGCCCTACTCCGAGGTATGGGATGGGATCCATCAGAAGAAAACAATGACGAT…
>FIM1_581_CDS
ATGCTACCCATTCTTAGTCGTATAACGGCACGACGCTTTGCTATGCGAGCGCATTCAAAGGTTAAAATACCAACTCCGATGCAAGTACGAGTACAACCATTGGGATATTCATCGAACCGTTTCCTACGGAATTATTCTACCGAGAAACACGATATGGAAGAATTTAATAAGAGTACTGATTACTTGCACATACAGAACATTTTGTTACAGAAGGAGAAAGAACTTCTTACCAAGCATACTATGTTGAAGGAAGCTACTGGATTTTACGATCGGTTTAAAATTAACACGAAGTGGTTCTTGATCAGAGGCAATAGACCTTTCAGCTTTGATGAAATTTCAACTATATTTTCATGGCTAATTATATCACAAATTATATGGATCGTTTTAGGGACAACGACA…
>FIM1_582_CDS
ATGGTCGCTCCTACTGCTGTGAAAAAGGACGAGCAAACAGTGGAAAGAACCTCTGCTACTCCAACCGCATCTCGTATTGTTGGTACAGACAACACACAACCAATCGAAGAAGACGATGACGATGATGTTTTAATAGACCAGGATGGTGATGCTGTCTTGGATGATGAAGAAAACGAAGATAAGAAGCAGAAGAAGGAGGACGCCGGTGTCGTTCTTGATGCGGAGGGAAAGCCTAGATTTACTAGTGCTGCAAACTCTGGCCAAACCAAGGTGAAGTTGGAAAGTAGAAAGGTCCCTGTTCCACCTCACAGAATGACTCCATTGAAGAACAACTGGGCTAAGATTTATCCTCCATTAGTTGACCACCTTAAGTTGCAAGTAAGAATGAATTTGAAAACA…
>FIM1_583_CDS
ATGCAAAGACTACTATGCCTTAGTGCTTTGGGAAATCCGGAGCCTATGTATGAAAACACTAGACACAATGCTGGCATGATAATGCTACGAATGATTAAAAACGAATTATGCAGGAACTTACCTTTGAAACAATCCACAGTTTCACCACATATCGAGTATTGCCACGACCCTAAACTCAATCTTGTAATGCTTTTCAATAGAACCCAATATATGAATTTATCCGGCCATGCCTTCATTCCGGCATGGAGAAAATTGCCTCACGACACATTTCATGTAGTATTACATGATGAGTTAAACATTCCTACTGGTAAGGTACAGTTCAGAAAACCAGGAACAAGTTTTAGGGGGCATAACGGACTGCGAGACATCATTAAAATGAAGGGCAATGATGATTTTCAT…
>FIM1_584_CDS
ATGTCATCCAACAATAGGAAAAAGCTCTTGTTGATGGGCCGTTCTGGGTCCGGTAAATCATCGATGCGGTCCATTATATTTAGCAACTACAGTGCGTTCGATACAAGAAGATTAGGAGCTACAATTGATGTGGAACACTCTCATCTACGGTTTTTGGGTAATATGACATTGAACCTTTGGGATTGTGGTGGTCAAGATGTCTTTATGGAAAATTATTTTACTCAGCAAAAAGATCACATCTTTCAGATGGTGCAAGTGTTAATTCACGTTTTTGATGTAGAGTCTAAAGATGTACTCAAAGATGTTGATATATTTACAAGAGCACTAAAACAACTTAAGAAGTACTCTCCGGATGCCAAGATTTTTGTTTTAGTTCATAAAATGGATCTTGTTCAATTA…
>FIM1_585_CDS
ATGCTATCATTTTCTCAGACTAGAAATCTAGCTGTCCGCAGATTGGGATCCCTAGGGGTTGCCGCTCGTTATGCCTCCACAGCAACTGTGAAGCCTTCTCATGACAGCGATGTTCCAAGTGGATCTTCTTCTTTCACTACCACCAAGGTTATCGAGAACCACACTGACAACAAGCCAAATGTTGTGATTTTGGGTTCTGGTTGGGGTGCTATTTCCTTCTTGCAACACATTGATGCCAAGAAGTACAATGTTTCCATTGTTTCTCCAAGAAACTACTTCCTTTTCACTCCATTGTTGCCATCTACCCCAGTCGGTACTGTGGACGAAAAGTCCATTATCGAGCCTGTTGTTAGCTTCGCTATGAAGAAGAAGGGTAACGTTTCTTACTATGAAGCCGAG…
>FIM1_586_CDS
ATGTCTCAGGTATACCTACTGAGACCCTCTCTGGTGACTGTTCTTGCAGTTCAGCGTAGGCTTTTCCACCGAAGTGTGGTAGTTCGTCGTGCGCAACAGGAACCAAATCCACCACCAATCGCACCAGAGGAGACGCAATCGCAGGAAGATGAAGTGGTGCTCTTTTCCCAGGATAAGGATATCTTACCAGAAGTGGAAGTCAAACCGTTCCAACGTATTAAGGAAGACTCGAACTTGAGATTCAGCAAGAGAATCATTCAACCTTCGCTCGAATGGTACAAAAAAACGGAGGATGTGAATGCTAAGCAGGATGGCCATAATTATCAGAAACCCTTATCTTTAATGCAATCAGATATCCCTTCAACTGTTTTATTTCAGGAATCAATTAAATGGCTTGCA…
>FIM1_587_CDS
ATGACAGAAGGAAGAAGACTTTCGAACCGTTCAAGCATTCGCAACACTACACAATTGCTTTCTGACAATTCGAATAAATCAAAGGGAGCACGGTCGAAATTTAGGAAAACCCCTGGTTCCCAATCACCAGTGAAGCAACACAGTTCGTCGTATGCACCATTGAGAGAGGGTCAGAACATGCTTGATAATAAAGATAATTCTAGCTTTCAGAAACAAATGAATCGTATTACAGAGCCACCAAGTAAGAACATTAACTATGAATGCCCTAAAATAAATGTAAAGGTTGGGTTCCAAAATCAACAAGGAAGCAGGACTGTTTACAAGTTGGAAGCTCCATTACCTAACCAAAAAACGATCACTATATCATCAACCATTACCAGACTTATGAGGAAGCATCAC…
>FIM1_588_CDS
ATGGTTTTCTACAGAATTACATTGCGGAGATCGGTAATCGGAACTCCAAAAAAGACTAGAGCCGTTGTTGAGAGCTTAGGACTCAGAAAGAGAGGATCTATTGTATATCAACCTGCGATACCCTCTATAGCTGGTGCTGTTGCTCAAATCAAGGAACTTGTAAATGTCGAACTATCTGATAAACCTATAAGCAAGGCAGAACAACGTGAAATGAGGAAGTCCAACCCAGGTTTTACAGTCGAGAAAAGAGTATAA
>FIM1_589_CDS
ATGGCACAAAAACCAATAATGGCAATTGATGAACATAATACTCTTGAACCTTCCAACTCTGATGTTACAGAGTTAATATCATCAACAAATGACTTGTCTTTAGATAACAATGTTTCTCATGCCAAAGAGAATGACGCTAACAGCGAAGGTAAGTCCAAAACGAAAGGTAAGTCCAAAAAGCGTAAACCCAAGGTCGACATTACACCAGAATATATTGCTGAAATGCGTGCTAAAAGACAGGCAGAAAAGCAAGCGAAAAGGGATGCACTTATTGCTCAAGGTATAGATCCAGATGTTCCTCCGGACTTAAGGTTTATAAAGAGACCAATGTTAAAAATTCCTAGGTCAGAAAGTTTAGATGGTGATTCAAAACTGTTCCCAATAAGTTTCATGACGTAT…
>FIM1_590_CDS
ATGTCTGATCAAAAACCGGACTTTTTAAAGAGCCAGTTGTCAAAGGATAGTAATGTAGGGAATAAAGACCAAGAGAAATGGAAAAGATATGAAGCCCACGAAGGTATTGCATTTTGCATTGAGCTAACCTCATCGATGTATCTTCCCAGCGAAGATTTGAATGGTCAAATTCAATTAATGGAAATTCTAGATTCATTGAATGAACTGATGTCCGAATTGGTTATTGTAATGCCAAATACTGCGATTGGATGTTACTTCTACAATTGTGCACATCCAAAGGCTGAAAACAATGTCTATGAGTTGATACCTCTACGAGATGTAAATTTCCAGAATATGAAAAAGGTCAACGATCTTTTAGATGATATCAAAAGCAGTAGGTTAACTCTCGAAGAAGAAATA…
>FIM1_591_CDS
ATGGCAGTCAAATTAAAATATCAATGGTTGGGCATTGCAATTCCTACGTTCCTAATTAGTTTCATAGGATATGTTGCCCACTATTTTGTCCTTTTAAACTTTGCATCAACATCCAAACAGGTTATATTTCAATTTTGTTTAACGATGATTTGGATCTCATACTACCTGGCAATTAAAACGAATCCAGGAAAGCCTCCGATTAACTATCGGCCAAGCGAAACCGAATGGCATAATTACTGTAAAAAATGCAATAACTTCAAGCCACCCCGTTGTCATCATTGCAAAACATGTAAACAGTGTGTTCTATCAATGGATCATCATTGTCCATGGACCATGAATTGTGTAGGTCACAATAACTTTCCCCATTTTGTAAGGTTCCTATTTTGGGTGATCGTTACA…
>FIM1_592_CDS
ATGTCTGGGTCATGGAATCATTCGGATGGTACACAGACGCCAGGTTCTGTGAACGGGTCAATATCTGGGGAGGGGGCTGCGAATCGGTTGCCCCAGCTTGCCCCTCCTGCGGTTAACATACAGATTAAACCGGACATTGAGCAACAACAACAGCATCATCACGTGACTTTACCGTCCATTTCCACTATCAGCAGTGCTAATGGTGGTGGTAATTCTGTTGTGGGTGCACAACACGGCCATACTCATGGACACACGCATACGCATTCCCATTCTCAGACTCAAAGTCACGTACAGGAGGCTTTACCGGGAGTTTCGGCCTCTACCGAGTCCAGCAATAGTGTGGGGTTACATGAGAGTACAGCTGGAGGTAATGGTGCGTCTATTGTAACAAAGAATAAT…
>FIM1_593_CDS
ATGAACGCACCAGATAGATTTGAGCTTTTTCTCCTACCGGAGGGCGAATCGAAGCTTAAAGTTGAACAAGACACTAAGGCTTCGAGTGCTATAATCGTTACATTTGAGAAGGAAGACCATACACTAGGGAATCTAATCAGGGCTGAGTTGCTCGAAGATGAAGGAGTTCTTTTTGCTGCGTATAAGGTGGAGCATCCTTTGTTTGCTAGATTCAAGATGAGAATACAGACGACAGAAGGGTATGATCCTAAGGACGCTTTGAAGAATGCTTGTAATAGTATTATTAACAAACTAGCGCAGCTGCAGGCTAACTTTGAGACGGAATGGAACTTACAAACATTGGCTACTGAAGACTACGGTATTTAA
>FIM1_594_CDS
ATGTCGGCCCCTCCTCTACAAATTATTAATGACAAACAGTTGAACGCTCGTTCACACAACATCCATACTCCTATAAAGGCAAAGCGGGCTGTTGCTGAACTGCATTTAGCTGATAGGGCTGCCGCTGTTAGTGTAAAACCTAGTCATCATCATAATGATGCCAATAATCGTCAGCCGCCGCAAAAGAAAAAGAAAGAAAAGCTTTCTTCTCTATGTAAGACCCCACCTTCATTGATCAAAACGAGAGGACGAGATTACCACAGAGGCCACTTTCTAGGTGAAGGAGGATTTGCCAGATGCTTTCAAATGAAAGATGATAAGGGAAAAATTTTTGCTGCTAAAACTGTTGCAAAACTGTCCATTAAATCCGAGAAAACTAGAAGAAAGTTATTATCTGAA…
>FIM1_595_CDS
ATGAGCATCAAACTAAAGGATGATTCCTCTTCCGAGGATGAGGAAAGTACTTTGGTGACTGTCTCTAAACATAAAAAGAGTAGTAAAAAAATAACAAAGAGTGTTAAGAGAGAATCCTCTGATGAAGACGATGACATTCTACATGCTGCGAGGAAGAAGCAAAAAAGGTTGAAAAAAGATTTAAAAGATACCAAGACCAGGAACTCGCATGAAAACGGCAAGAGCTCTCATAAAACTAAAAAGAAGACATCAAAAACAATTAAGAAGGAAAGTGAAAATATCGACGATGAGGACAAAACCCTTGCGGACGTCGCATCGCAATCCCAACTCAGTTCTTCGACAAAGGCCTCATCTGTTGATATAAAGGAATCTTCGGAAGATTTCAAGTGGTGGGAAAAC…
>FIM1_596_CDS
ATGGCTCGTTCAAGAGGTTCCGCTAGACCAGTTTCCAGACCACAAACACGTTCTGCATCCACCGTTGCAGCTCCAGCACATGCTCCAGCACATGCTCCAGCCCCACAAGCTAATGCTTACTCACATCCACAAGCTGCTGCTCAACCAAAACAACCAGGTATGTTCGCCCAAATGGCTTCTACTGCTGCCGGTGTTGCTGTCGGTTCCGCTGTCGGTCACACTATCGGTGCTGGTCTCACTGGTTTGTTCTCTGGCTCTTCTTCTGCTCCTGCTGAACAACAACAACAGCAAGTTGCTGCTCCTGCTCAAGCAGATGCCTTCCAAAACCAACAAGCCACCCACTGTGACGTGGACGCTAGAAACTTCACTCGTTGTTTAGAAGACAATGGTGGTAACATG…
>FIM1_597_CDS
ATGTCGTTAAGAAAAGTCAGATCATTACCTTCATTAAGAGTATTGTGTGAAGCTTCGAATCCTTTGATCAAGCCAGTAGCTCCGGCATTACCATACCAAATTAGACAAGTGCATAACACAAAAAAGAATGAACATAGTCCTTTGCTCACAAACGATTCCCACAGTGCATTTACAAGAATGAGTTTGAAAACTCTAAAGAATGAGTGTCGGTCGCGTGGTTTAAAAGTAAGTGGGAGGAAGTCTGAGTTGGTGGACCGTATTCTGCTATTTGAAGGAAGAGGTTCGAAGAAGATTCATACCTCTTCTGTGAGTAGAGCTAAGAATGATTCTTCTCATATCGACGCAATGAAAATCCCTGATGTGGCCAAATTGGAGGCAGAGGCAAACAGCAAGAATCGC…
>FIM1_598_CDS
ATGCTAGTGTCTAGTTATGCCATACCGTCAAGATTAGGCACGAGAAGCCTACTCCGCAGATCATTCTTTAACATTTCATCAACGGCATCGGCTAACGACGAGCAGCACTACATATTACGCAGGAAGATAAGAGGCACTCCGCAAGAGGTATATGAGGTAGTATCTGAGGTTTCTAAGTACCACGAGTTCATTCCATATTGTGTAGAGTCCTTTGTTAATGCCCGTGATGAAATGAAGCGTCCAATTGAGGCCGGTCTGCGGGTGGGATTTAGGCAGTACGATGAAAAGTTCATTTGCAAAGTAGAGTGTAAAGACATATCAACTTTAGTGAAGACTGTTTCTGCAGAGTCGCTGAGCCATAACTTATTCCACGTTTTGAATTCCAAATGGACTATCAAG…
>FIM1_599_CDS
ATGTCGGTGGATATAAACTGGGACAGTATACGTGAAGATGAAGGAGTTAACGAGGGAGTTAAAGACTTCTTAAACTCCAGATTGCAAGAGTTCGCATTACCTAGTTATGTCAGTAATCTTAAGGTTACTAATTTTGAATTAGGTTCCATACCACCAAATGTTACCTTAAAACAGATGGATGATCCACTCGATGAATTCTATAATTATCTTCTTCAAATGGGAGACATTTCGGAGGAAACTTCCAAAGACAGAAATACTGATATCCAACTATTAGTAGAACTCGATTATAAAGGCGATATGAGTATAGAATTGTCAGCAGATTTAGTACTGAATTACCCAAGTCCACAATTTATGACGCTTCCAGTAAAGCTACGAATTAGTGATATTGGAATGCACTGT…
>FIM1_600_CDS
ATGGACTTTGAGACGGATCCTTGGAGGGTTGACTCTCCAGAGGTCAATGTCAGTGAGACAGTTTGGCAACCTATAAATAATTCTAGCAATGGCAACATGAAACCATTTAGTAGCAGCTCTCTACAAGAAGAGGCAAATAAACGTTTGAACGATGATTACACGGGCACTGGTCTGTTTAACAATAATCTTAATGTTTCAAATGACAAGCCAGCAATAGGATCGGAGTTGTATGCTGGAGATAGCGTGTGGGAAAATACTGGTTTTAAGGCAGTAAATCAGGATCCAGATGTACAAGGATTAACCCATTTCCAGGCAACTGATACGCCTCAGTATGCGGCTAATGACGAATATAGATCATGGGTGGAATCTATCAGGAAAACCTACTCGCCTCTTTCAGAT…
>FIM1_601_CDS
ATGTCTGCTGGATCAAGATATATAACGTTTGAAGGCTCGCGGAACTTTCGCTTACGAGTAGTGATGGCGACACTTTCTGGGAAAGCAATCAAGATCGAAAAGATACGTTCTGATGATTTGAACCCTGGTTTGAAGGACTATGAAGTGTCATTTTTAAGGTTAATGGAGGCCGTAACAAATGGTAGTTCCATTGAGATATCATACACGGGTACTACTGTGATTTACAGGCCAGGAATAATTACCGGTGGCTCATACACACACCAGTGTCCAAATAGCAAACCTGTGGGATACTTCGTGGAACCAATGTTGTATCTCGCACCATTTTCGAAGAAGAAGTTTTCGATTATGTTCCGGGGAATAACGTCCTCTCACAACGACGCTGGTATCGATGGCATCAAA…
>FIM1_602_CDS
ATGGCAAAATCACCCAAGAGGAAGAACTCTGAGTCGGATAATGGGGTATCAAATAAACGTTCCAAATCTTTTGAGTTTGGAAAAATAGAGAATGGGCTGGAACCCAGTGGCTCTGATTTTGGTGGCGACTTACCTACGCCATTTGATACGATGGTCACAGAACAGCCTTTGGCTCTTCCTAAAGCGTCGTCTCCTAGTATGAATTTGGGGTCACCACGTAACACACCATCCTCGACAACAACGGGTGCCAAGACGGAAAAGACAAGCACCACGACAAAAGAGCATGGGAAGAAGGGTGGTAACGACGGGACCGGTAAACCACAACAAAGTGACCCTGATAAGTTAAGTGACGCACTTCTATCGGCAGGTGTGGATATCAGAGAGGAAGAAGCATTGCTA…
>FIM1_603_CDS
ATGCGAGCAATTAGATCTTCAAATCTGCTTATAATAGCATGGCTATTTGCCTTAAAGCTTTCTCTCGCACAAGCATGGTCTCCATCCAATGGTTACAAGCCTTCCAAAGTTGATTGTGATGACAATATTAATTTAGTCAGAGATGCTAGCTCTGTCTCTGATAATGAATCAGACTGGCTGAAAAAGAGAAATCAAGTAACCCTTCCAGCTTTGAAGGACTTCTTGAAGCGTGGTTTTAAGAACTTCACTAGTGACACTTCCCTAATTGATAACCTGTTATCAGATGAAAGCAAAGCACCTAAGATTGCAGTTGCATGCTCTGGTGGTGGTTACAGAGCCATGTTGAGTGGTGCAGGTATGTTGTCTGCAATGGATAACAGAACTGATGGTGCTAACGAA…
>FIM1_604_CDS
ATGTCTGGTAAAGTACATGGTGGTAAAGGTAAGTCTGGAGCAAAGGATGGTGGCTCGTTGAGATCGCAGTCACACTCTGCTAGAGCTGGTCTACAGTTTCCAGTCGGTAGAGTGAAGCGTTATTTGAAGAAAAATGCAGCTGGTAGGACTCGTGTCGGTTCCAAGGCTGCGATATACTTGACTGCCGTGCTAGAGTATTTAACTGCCGAAGTGCTTGAATTGGCGGGTAATGCAGCCAAGGATTTGAAGGTAAAGAGAATCACTCCAAGACATTTGCAACTAGCTATCAGAGGTGACGATGAATTGGATTCTTTGATCAGAGCTACTATTGCCTCTGGTGGTGTTTTGCCTCACATCAACAAGGCTTTGCTACTAAAGGTGGAGAAGAAACACAAATAA
>FIM1_605_CDS
ATGAGTGGTATAGCAATCAAGCTTGGTGCTTTGCTGGTAAGGCAAATCACCCGTCCGATGGCGAACGTATTGAAGCGACAAGCCAAGAACCATGCAGCTTTCAACGAGATATGTATCATGCTTGCTCAAAAGATGCACGTTACTGACGTTATACTAAGAAGTAAGTTGACGCCAACGAAATTTCGACAACCAATCCGTCCGTTAAATGATGCAAAAGCCGTTGAGAATGGTGCAACTCTACTTAGTGAAGCATTTGTATTTACTGTTACAGGGTCTGTAGTAGTTTGGGAGACCTTAAGGCAGCGCCAAAAGGAGTTGGATAGGCGTGAACAAGTCAGTAAGGATATATCAACCTTGCAATCCGAGATAGAAGAACTTAGATCTACTATTACAGCTCAG…
>FIM1_606_CDS
ATGCCTGACTTATTGGACGAAAACAGGGTTCCTCCTCGAGAGCCCGTAGGTGCGATGTTACTGACGCAGAAGTTTGTCTCTTTCGTTGTAGTGTCATACATTGGTGCTATATGGTCTCTATACACTTGTATCACAACGTCGTATTCTTTTTTGGATGCTATTTGCATGATCACAGAGGGTTCTCACGCGCTTATATGCGGAAATTTTGTACTATTGCACATTATTTTACTGTCAAGGTGGTTTGTTAGGTTCCTCTTTGGCGAGCTAAGATTGATCGAATACGAGCATATACTGGAAAGGATATCATATGTTGTGCTCCATTTTATCATGACATATTCAGGAGCAACAGATGGCCATATTTTAAGCCTAATACTAAACTGTGCCCTCTTGGTGTTCTGT…
>FIM1_607_CDS
ATGTTTCAGCTTCCGATCATAAACCGAAGCTCGAGAAATCGAAAGCGCAGAAGAATACGATACCAATATATCAATACGCTTCAAAAGAGGTACGATCAAATTTACAATGCTAAACCAGAAAATCAATCTTCTGTTGGGATGCTCACTCCGGAAAATAGTGAAAGCGAATCAACTGAATTAGATAAGACTAGAAGAAGAAAGAAAAGATTACAAAGTGTTTTAGGAAATGCACTAGACTCTTCTGACGAAGAAATGGAGGAAGATGATAATAATTTGGACGAAATAAACAATCCCGAGATGCAATTCTTTGAAAACTATACTAAGCCTGAAAGCACTTACGAAGTGTGGAACTTTGATGCTAACAAACGAGCACCTATAAACAAACAAAGGATTAGTTAT…
>FIM1_608_CDS
ATGTCAGAACAAACTAGCACAGAACCTCAACCACAATTGGAAGACAACGAACTACCAACAAGATTTGAGATAGAACTTGAGTTCATCCAATCATTGGCTAATATACCATACGTCACCTACCTCCTGACACAGCTACAGCTATGGAAGGATCCAAAGTTCAAGAGATACTTAAAATACCTTGAATACTGGTACGAACCGGAATACGCCCAATGCATCGTTTACCCAAACTCGCTTTTCATGCTAAAACTCCTAAATACTTTATTCGAAGGTTCTACCATTAACGACAACAACGTACTCGAGGGATGCGAGCACATACCAAGAATACTACAGAGTCAAGGAACTCAATGGATGAACGAAATGGTAGAAAGATGGAGAGAATGA
>FIM1_609_CDS
ATGTCTACCCAAAACGATCTGGCCGGGTTGCGTGATAACTCGAACCTACTAGGTGAAAAGAACAAGATTCTTGTTGCCAACCGTGGTGAAATTCCAATTAGAATCTTTAGAACGGCTCATGAACTTTCGATGAAGACTGTTGCGATCTATTCGCACGAGGATAGACTATCTATGCACAGATTGAAGGCAGACGAAGCTTACGTTATTGGTGAGCCAGGAAAATACACTCCAGTTGGTGCGTACTTGGCGATCGATGAGATTATCAAGATTGCTCAATTGCACGGAGTGAGCTTCATCCACCCTGGTTATGGGTTCTTATCGGAAAACTCTGAGTTTGCCAAGAAGGTGGCCGACTCTGGTATCACGTGGGTTGGTCCTCCAGCCGATGTGATCGATGCT…
>FIM1_610_CDS
ATGTCAGAACATAAAGTGGATGTGACAACGATATCAAAAATGATACCTCAGATATTTGATCAGATGAGAAGCCAGACAACTTCGACGAATTTTGTGAGTACAACTGCATCTTTATCTACACAATCGCTTCTCAAGGAGCAGGAAGAACTGGATAAGATAATTCCTGTAATACAAAATCTAAATGCGAAGATCAAAGAGTGTAAAGAAGGGGATATGGAAAGGATCAAAGAGACGTGCCGGGCAATGAACATTATTTTGGATAAGTTTATCAATATACAGTCACAAGCATCGTATGTCAATAAGCTAATGCGCAATGAGGAGTACTTGGATTATGTGGCTAGTGGTAAATCGGAAGAAGAGTACCTGCTGGAAAAACAAAAGGAGTTGGAGGAGTTGGAT…
>FIM1_611_CDS
ATGAATAGTGGAGTACTTCTAAGCGAATCAGAGACTGATACCAGCGAAACGAGCGAAAGACAAAGCGGATTATTATCTGCCCAAGGTTCAATAAAGGGTAAGCTAGAAGAGTTTAGTGCGAAGCTCGATCGGCTCCGTTTGGACGACGAAAATTCAGAGGAAGAGCATGCCCTAAAATCACAGTCAGTTTCCGTGAATAGCGAAGGGAATATTAGCCGTAGTGCTAGTGCAAGTGCTAGTGCAAGTGCCAGCGCTAGTGCTAAACTAAGGAACTCCCAATCGCCAGTGCAAGAGTATACATCTGATACAAATCCCGGAACTGACGCAAGCTTTAGAGTCAAAATAAGACTACGGCCAATTGGATCTATTCCCCAAATCCAGCCCCGGGTTTGCCAGATA…
>FIM1_612_CDS
ATGACGCTACCAGAAGAACGTTTTGAAGAGCTTAAGGATAAACTTCTTACGGCCTTTATTGAGGAGAAAGATGACATGATCACCTTGGTGACAATCATAGACCTTTACTGCGAAGAAATAAACGCCAAAGGCTCCCTAGAGCAGAAAGTGGACTTCTTGAAATTTTTATTAGGGCTTTTGCAACAGAATAAAGATGTTGTTTATGAGATTGGATGGGATTTGCCCAAAATTTTGATCAACTTTATTCATTGGGCCAATAGAAGCGCTGGCTCTTTGGAAGTTTCGAAACAATTACTATGTGCTACTATGAAGTGCTTCAATGAAGTCGCTTTATTTGGTAATGCGAAGGAATGTTTCTTCGCCGGATGCGAGTTGATGAAGTCGATAAAAATTAATGAT…
>FIM1_613_CDS
ATGAAGCTGGTGCCTAATATTGCAGAAGAATTAGCGAAAAACCGGTCACCACCTTTAAGTAAATCGCATAATAATATTAAGAAGCAGATCTCGATATCGTCACTCTTGTCTGATCCACAGCCTCCCAAACCTATTATCAGATCACCAACTGTGATACTTCCTTCACAACGTCCGGGAACCTCCAATATTAGTGAATCAAGTAAGAACGATATTCTTATTGCTCGTACAAATTCACCAGTCAACGTTCAGCTGGATAGATCGCAAAGTAGCCTCCAAAGTTCCTCCGATTCAGGTGACAAAGATAAAATACTAAACAAATTGGCTCCAAATATTGATGCAGTTTTAAGCAGTAGACCTGGAAGTGAAGCTGGATCGGATTCCCAGCAAGCACAACAACCA…
>FIM1_615_CDS
ATGTCTAAAAGGAGTATTAAGAAAGTGTTAGATGTTTCCCAGATGCCTGATTTCTCACGGTATTCTCCAACGAAGTCTATCAACGAACTTGCTCCATATATTTCCAAGACCTTGAGTGCGTATCCTTCAGAGTCCAAGTACATCAACCAACAACATTACTATCATAATGAAAATGTGTTGGTTGAAAAGTATTTGCCTAAGCAACCACATCCAATGTCGTTGAAGCAATTGGCGCAGTATTACGATGACTCAAGCAAATTAACAAGGCAAAAAATTTTAAACTCGGGAAAGTTTGTCAAGGAAGAGCTGTGCGTCCGTATTGCGCACAAGATAAACCGTCTACAGAATCTACCATTCAACTTGGTGAATAACTTCCATTTTAACCAAGTGTATGAGTCC…
>FIM1_616_CDS
ATGTCTACGCCGGCTAGGAGGAGGTTAATGAGAGATTTCAAAAGAATGAAGGAGGATTCTCCGCCAGGGGTATCGGCATCGCCGTTGCCCGACAATGTCATGATCTGGAATGCGATGATTATCGGACCAGCAGATACGCCGTACGAGGACGGTACATTTAGATTATTATTGGAGTTCGATGAGGAGTATCCTAACAAGCCACCTCATGTCAAATTTTTAAGTGAAATGTTCCATCCCAATGTATATGCGAACGGTGAGATATGTTTGGATATTCTTCAGAATCGATGGACTCCGACTTATGACGTTGCCTCTATTCTAACGTCCATCCAATCTTTATTCAACGACCCTAACCCAGCATCTCCTGCAAATGTGGAGGCTGCCACATTATTCCAGGACCAT…
>FIM1_617_CDS
ATGTCTCGCCAAGTTCCAAAATCACTACTACAGCGCCAGGCCAGACGTTTGTCCCCTGCTACCCAAGCACCACAACCTACACTAAGTGCGTTGGTTTCTCAATTCACGCTTTCGGATAACTTTGATGACACTACTTTGGAAGACCAATACGAGCAATTGAAGCCTCTATTAGATGATATAACATATTCCAATGTTCCCTTTGATAAATGGACTTCCAATAACCTCAATGTGCTCAAACATCATCTAGATACAAAGGCTCATCTACCTTGGAAATCTCTGCCCATGCAAGAAAAACGGGTTTGGTATCTACTAGGATATGGGACCTGGGGTCCCAGAAGAGACTTCAACAAGCTAAAACCTAACGATATCCAATGGGACCAGAAGGCCACTGTAGCGGCA…
>FIM1_618_CDS
ATGCAATCGTCCAGCTCAAGTGCTTCCAGCAGTAGACATGTGTCAATCGTGGAACTTTTGTCCACGCCTCCCAATGCCAACACGAATAATAGCCTGACTTCAGGACCCTCGAACGGTAATCTGAGCGCAGGTACGAACGGAATTGCGCCAAATATCAGTTTGACTTCCGCTTCGAATCCAAGTCTAATCAACAATTCAAATTCAAACCCAAACATGAGCCCAGGTCTCAACGGGAACGACATCGATAGTATCAGCAGCGGTATCAGCAGCACCAGCGCGACGAGTCTCGCCAGTTTGCACCAGCAAGCCGCAGCCGCAGGCGTAGAAAACTCTCTCCCGGAATACCAACAACAGCAGCAGCAGCAGCAACAGGCGAACGCATTCATGTCCCCCTCACCG…
>FIM1_619_CDS
ATGGAGCAAGTGGATTTGGTTAGTGCCAACATGTTGGCCGCAGGGGCCAACAAGAAATCCGTTCGTGTTGTGAACGGGTTGGGTAAGCTGATGGGGTCCAAGGATATGGTGAATGTGGACTTCGAAGCAGACTCGAACATGGACTATCTTTTGGAACAGGACAAGAAGGATAAGGAGAAATACAAGAACAGGAAGCACATCAGTGAGATGCCATGGACAGTAAATAACTGGCACTTGCATTTGAACTGGTTGAACTTGACTCTTGTGGTGTTCATTCCATTGGTTGGTTTGTACTATGCGGTTTCGGGCCGTGTGCCATTGAAGCTCGAAGTGCTCATCTTCGCTATGATCTACTACTGTTTCGGTGGTGTTTCCATCACTGCTGGTTACCACAGATTG…
>FIM1_620_CDS
ATGCTTCAATTGAGCCACAAACTAGAAGGTAAACATGTATTGCTAGTAGGTTGCGGAGAAGTCGGTTATACTAGAGTGTTGAAGCTATTGCCAACCAAGTGCAAATTGACAATTGTATCACCAGAGATACATCCAAAACTAGCTACGTTAGTGGATAATGAGAAATACGAGGTGGGCCAAATTTACAAGTACCTAGCAAGGCCGTTCAAAGAAGATGATTTGGTAATGTATGGTAACAACCAGGCACAATCGATAGAGGATTTGGAGAAACCCTGCGGGTTCCACATGGTGTTCACGTGTTTGCCGGACCTTGAGCTCAGTAGAAATATTTACCAAATGACCAAGTTGAAATTGGGTACTGGAACGCTATGCAATGTAGCAGATCAACCGCCGTTATGT…
>FIM1_621_CDS
ATGCCTGTTATCCCAGCACCACCAAGTACGACCCTACAGTCTTCGAACGAACTCCCACGGACACTATGGATGGGCGATCTAGACCCGGGTTTCGATGAACTCATAATTGTATCCATATGGATGAGTCTTGGAAAGTCCGTGAAGGTGAAACTCATCAAGAGCAAGACCAATGCCTTGATTCCGATCAATACGGCGTCGAATTCGAACTCGAATAGCGCATCGAGTAGCGCCTTGGAAATCAACGGCGTCTCATTCATTGACCCAAACAAGACCAATTTGCATCATGCGGGCTACTGCTTTGTCGAGTTCGAGTCGTTTGAAGATGCCCAACAGGGATTATCGTTGAATGCGACGCCGATTCCGAACATTCCATGCAATACAACTTCTTCGAAAAGGACT…
>FIM1_622_CDS
ATGAGTGTGAGAGAGACGGATGAATTGAGACAGCGGCATTTGAAGCTGCTTTACCGGCTACGTGGTAGCGCATCGCGCACTATTGATTACGATGTGGTTATCGAGCAAGAACAAGAGCAAGAGCAAGAGCAGCAGCAGCAGCAGGAACCAGAGCGGGAACCGGAACTGGAACCAGTATACGAGCAAGAGCAAGATGAAATGCCAGAGCTGGGCGATGATGCCCCAGACCTAGGGAGTCATCAAGCAGACGAGTACGGTTCTGATGATCACGTGATGTTGCCGGAGCAGCCAGTGGAAGTGGACCTCGCGCGGTTTGAGCATATGACTCTGCCGCAGCTATCCACACCTCTCACTTCGATGGCTACCATCGATGTGTTGCGAAGGCTGCTGGAAACGGTG…
>FIM1_623_CDS
ATGGGTGTTTGGTTGTTTATATTTGCTGTTGTAGCCAACTGTGTGAACTTGTTTGCCCAAGTTCATTTTACCATTTTATATGCTGATTTAGAAGCAGACTACATTAACCCAATTGAATTATGTTCTAAGGTAAACAAATTGATTCTTCCTGAAGCCGTACTACAAGGTGTTATCTCCATATTGTTTTTGTTGAATGGATATTGGTTTGTATTCTTGATTAACCTGGGAGTTCTTGCCTACAATGTGAACAAATTTTACAACAAGCAGCAACTATTGGATGCTACTGAGATTTTCAGAACTTTAGGTAAACATAAGAGAGAATCTTTCATCAAATTGGCGTTCTATTTGTTCTTGTTCTTCTTCTACTTGTACAGAATGATCATGGCTTTAATTGCAGCC…
>FIM1_624_CDS
ATGGAATTGCCTGCATTGGTTCATTGTGCTGAACATGATCCAAATGAAGGTATATTTGTAGATTATTGCTATAACACTGTGGGATCTTTTTCTTCAACGGCTTCTACTCTAAGGCTAAGAACTGGTAAGAATTGTATGAAAATTGAATACCATGATGAGAATGGGGATGGGTTCTCGTCCCCTACTGAGAACACTATATATGAAAAGAAGGAAGCATCTTTGACTTATAACAAAAATGCAAATTCACAAAATAGTAGGACAGACTCTAACATCAGCAATGTGGTGTCTTTGTTGAACTACCAAGCAAGTGAATTACTGGACCAAAGACAAACACTTACGACAAAATGGCGCCTTGAGTTTAGTCTGGCGGTTCAGAAGTTTCAGTTTGCTGTCACCGAA…
>FIM1_625_CDS
ATGGAGCCAGTGTTTTCTAATAGGGTGTCTATCCAATGGGGTGATGAAGCTCCAAAGGAGGACACAAGCACATGGATTTTGACAGCCCCAGATGGGAAATTTGTAGATGCAAGAATTAGTCTAGAGAGTAATGTACCTCAGTGGCTTATTACTGGGAAAGAGGTAGAAATCCCCACGAAGGAAGGATATGAGTTTTCCATCCAGTTTGTACACGAATTGGACTCAGTGCATGGGCAAAATTCGGAGCACAGTGCGGATACAGGGCATTTCAAGACATTGGCAGACAAAAGTAGACTTGAAGAAGGGGAAATGTACAATGTTGACAGGAAACAGGTTATGAAATACAAAGAGGTGTGGAGGTCCATAGATTCACTACATTCAACACCCGAACATTTAGTA…
>FIM1_626_CDS
ATGGTTTCCTTAACAAAGAGAGTCCTATTTGAGATTATTCCAAACGGTCCAAACGAGACTACGATTACTCTATCTTCTACTACCAACAAAGGGCATTATGTCTCACTAAGACCTTTTGTTAATGGAGAAGGTAAGGAGTTCCCATTTGAATGGGCATTTGGTGGTACTAGTGACACCCTTGAAGTGAGAAAGATTGACGAAAGAAGCAATGGATTGGATTTCAACTTCAAGTTTGACACGAATGTCAAGCTAGAAATCCCTGAAACCCATCGCGGTGTGATCAAGACTGTTTTCAAGACTTGGGATGCCGGTCTGGTTGAAGAAACCGGGTCTGTGTTCCCATTTGGCCCAGATGGAGCGGAAGTCAAGTTCAGAGAACTATGGCAACCAATTGATCCA…
>FIM1_627_CDS
ATGTCAGAAAGTGATGAAGTACCTATAGTCAATTTAACGTTAGAGGATGAAGGGGACAGTGAGACACCGGAGAGTGGGAAGGAGACGCCGAAGCCTAGTAGAGGGTTAAAAAGAAGTCTCAGTGGTACAGAGATGATTCCTGAGCTTCAAATGGGCGCGAAACAGTTCAAGAGTGAAGAAGGGCTTACTGAACTGACAAGTTCTTTTTCGCCATCAGGTTCGGCGTCGAATGTGATTGTATTATCCAGCGAAGACGAAGAGGAGGAGAAGGATCGGAATAAAAAGAGTATGAACGACAACAATAGTCAGCGAGTTGAAACGGATAACAGGGCTAACGAGAAACGTAACCAGGACCAACGCGATGCTTTGGCGACAATGAAAAGGGCGAGAGATCAAATG…
>FIM1_628_CDS
ATGGCAAGCGAAGACCAACCACCTAAGGTTCCGGACGGCTGGAAAGCTGTCTTCGACAAGGAATATAAAACGTGGTTCTACGTAAACCTGAAAACCAACGAGTCACAATGGGAAGAACCCAAGGGAACGACATGGCCTCACATAGACTCCCAGAGACCAGCAGGTCCCCCACCACCACCAACTTACGATAAAGCTACTGGACAATCGGCAAGAACCGGACAGCCTTACCCAGGCCAGCAGTATCCTCAACAGCCATACCCACAACAGCCATACGGACAAGCACCATACGGACAAGTGCCATACGGACAACCGGGTTATGGTCAACCAGGTTATGGTCAGCCTTATGGACAGCCAGCCTACGGACAGCCAGCCTACGGGCAACGGGCTTACGGGCAACAA…
>FIM1_629_CDS
ATGATGCTATCCATTAACCAAGCACTCTCGGTTCTACTATTTTTGGTATCGGTTTGCTTTGCGACACCGCTCCCACTCTCGAAGAGGTACCTGGACTATGACAGTTACAAGGTCAAAGGTGTGAATATCGGAGGATGGCTTGTGTTGGAGCCATTTATCACTCCTTCTTTATTCGAGGCATTCCGTACCAATAATGACAACGATGACGGAATTCCTGTGGATGAGTACCATTACTGCCAGCAACTTGGTAAGGACGAGGCTACTAAGAGACTAACGCAGCATTATTCTACCTGGATTACCGAGGATGATTTTGCTGAGATGGCGAAGACGGGTTTGAACATGGTTAGAATTCCAATTGGTTACTGGGCCTTTGATTTGCTAGACGATGATCCATATGTC…
>FIM1_630_CDS
ATGTCTGAAATACGTAATGAACCCATGAGCGAGCCCGATTCTTCCGTGGCTCCATCTAACGAAGATAGTGCGGACCCAAAACAAGAAGAAAAGGTCGAGGTCGAACAAAAGCCAGACACAACAACAAACGATTCCGTAGAGGATCCAGCGTCTAAACTCGAAAGCAAAAAGCCAGACACTCAATTACACGAGGAACAAGAGCAAGAACAAAAGAAAGAGGAGCCCAAGAAAGCGTCGCATTGGCGAGCGGGGTCTCTCAAAGTCAAGTCTTTTACAGGATACGCATTGAACCTTCGATGCTGGAAAAACGCTGACAAGCAAGAAACAGTAGAAACTGAAGAAAACGACCAACAACTTGAACCTGAGCCTGAAGCAGATCCTGGCACAGAGCCTGAGCCT…
>FIM1_631_CDS
ATGGCTGAAGTGAAACCGCTGCCGCAGGCACCGCTGAGGAATCAAGATAGAACAGATGAATCAATGAGTACAGAATCAAATAAAGAAACAAAGGGTACTGTGACGAAAAATGATGATGATGATGATGATGAGTTTGAATTTTTTCATGAATTTAAGAGGGACAAGGTAAGATCGCCTATTCATCAAATTACAAATGAATTGAAGATTAGGGGCATTGATACGGAGTACTTGTTTTTACCATTTAGGCCAGAACAAACAAACGAAAAACTTCTATCTTTTTTAAACGCATTATTTCCCCTTGGTAATGGTCAACCAGTTGCAGATGACAAGATTCCCAAGATTCTAAGCAAAACTGATGTATGGACTTTGCTGCAGGCTTTGAAATATATCTGGTGTAGG…
>FIM1_632_CDS
ATGTTATTTTCAACGCCCTATTTATGGTTGTTGTTGCTAGGCAGTGTTGATGCTTTAAGTCCACATATATTGGCGAAGCAACCAGATATTTCGATAGATATAGACCGTTCTCCAAGCCTAACACCAGATCAAGGTCTTTTGAAGATTGGCGGTAAATACGCAGTTGCATCAGATTTGGAGATATGTAATAATCTGACAATGAACAAGATATTCTTGAAGTATCCAGGCTCTAATGCGGTGGATGCTGCAGTAACCGTTGCCCTATGTATAGGGATGGTTAATTTCTTTAATAGTGGTATTGGTGGAGGTGGCTTCAGTGTCATTTCTACCAAACAGGAGAAAGTAACGTATGATTTCAGAGAAATGGCACCGCAGTTGAGCAACAAGACGATGTTTAAT…
>FIM1_633_CDS
ATGTCTTTCTTGGTCCCTAGATTTGCCGTTGCCAAGGCCTTCAGACCTTTGTCTGTTGGTGCAAGAGCTTTCTCTTCATCATTGCGTGTTTCCGCAGCTGCTTTCGATCGTTCGAAGCCTCATTTGAACATTGGTACCATCGGTCACGTCGATCATGGTAAGACCACTTTGACTGCTGCCATCACCAAGACTCTAGCTGAACGTGGTGGTGCTGACTTTTTGGACTACTCTTCTATTGACAAGGCTCCAGAAGAAAGAGCCAGAGGTATCACTATTTCTACTGCTCATGTTGAATACGAGACTGAAAAGAGACATTACTCCCACGTTGACTGTCCAGGTCACGCTGATTACATCAAGAACATGATTACTGGTGCCGCTCAAATGGACGGTGCTATTATT…
>FIM1_634_CDS
ATGGTTAGATTCTATTGTTTGTACTGCAAATCTTACCTTACCCATGATACTGCTAGCGTACGGAAATCGCATCTTCAAGGTAAGAACCATATACGTTTAGTTGCTGACTACTACCGGAATGTGTCAATAAACGAAGAGAAGAGGCAAAGGAAATCTACTAAGAAGAGAAAACGTTTGCGCAAAACTCCCAGCAATGATGAAGAGCAGAGAATCGTACAGCCGGTGGCTATACACTGTCCCACAAACAAGAAGAAAAGAATGGCCGAGAGACTAAAGAAAAGGGATGTACTCGAAGAGTTCGATGTCTTGAACGAAATATACAAGGGATCGCCAGGCTATGAGCGGATATTCAAGCCAGAAAATAGAGTGGATGTTGGGCACTTGTTGAAAGTCAGTAAA…
>FIM1_635_CDS
ATGGAATACTTGCACAGTTATAGAAGAATAAGTGGACTACCTTTACCTCTTTTCCGGAAATCGCGAAGGATAACAGATAGGATGTTCAGAGCTGTACCATTGACCCTAAGAGCCAGCCGTGGTTTTTCCACCGGTTTAGTCAGACGTAATGTCATTCAAGAGCTATATTTGAAGGAATTGAAATCTGTGCATTTGAAGCCAGTCACTGCTGCTGATGCCCAAGGTTCTGTCAAGCCATGGACCCCTCCAGCTGCCCCAAAGATCCCAGAGCTAGAACTTCAATCTGCTGATGCTTTGAAGGAGTATGCTTCTTCTGAAGTGGAAACTGTTAAGGAAGCTACTGAACAAGCTGCCGAAGTTGAAGAAGGTGACTGGTTAGTGTTGGAAGAAATCGAAGAT…
>FIM1_636_CDS
ATGTCGAGAAAATTCCTTTCAATTGATGATGCTGTAGCTTATATCAACGATGAATTGACGAAAAGAGGGTACTTGTCGGATGCAAAATTGAAGTTTGGTACCCCTGCTGATAAAGCAGAAGGCTCACAGGACCAAGAAGAACAGCTATCCAGAGATAAACTTACGATCAATGTTATACACAAGTTGCTACAACGGGTGGATACTCTGCAAGAGAAACTAAAAGTACAAGATGAGCATCTTCGTAAGTCTCAAGATCAATTATTGCAGAGGGTCAAGTTAGCGGAATCAGAAGTAGCAAAACTATCGAATACTCCCGAAAAGCAGCATCGCGTCACTAAGGTAACCAAAATCCAGTATCGTGACAAGGATACTAAACCGCTTGAAGCGAAAGTACGCAAA…
>FIM1_637_CDS
ATGTCTGCTGAAGTCCCAACTTTCAAGCTAGTTTTGGTCGGTGATGGTGGTACTGGTAAGACCACCTTTGTCAAGAGACATTTGACTGGTGAATTCGAAAAGAAGTACATCGCTACCATTGGTGTCGAAGTCCACCCTCTAGCTTTCTACACTAACTTTGGTGAGATCAAGTTCGATGTCTGGGATACCGCCGGTCAAGAAAAGTTTGGTGGTCTAAGAGACGGTTACTACATCAATGCTCAATGTGGTATTATTATGTTTGATGTGACCTCCAGAATCACCTACAAGAACGTTCCAAACTGGCACAGAGATTTGGTCCGTGTTTGTGAAAACATTCCAATTGTTCTATGTGGTAACAAGGTTGATGTTAAGGAAAGAAAGGTCAAGGCCAAGACCATC…
>FIM1_638_CDS
ATGTCCGACATTAATGTTGTTATCGATTCATTCATTGATAGATTAAAAAGAAAACAGGTTGTTGGTTCTTACCAAGCAGCTTTGGAGACATTACAGATATTAATGAGATATGTCTCAGCAATCAGATGGACTTCAATGGATGATCTAATAGTGCAAATAAAAAAGTTCGGAAATAGCTTAGAAAAGGCACATCCATACGAATATACTTGTGGTAATGTAGTGAGGCGTGTACTATCTATGATTCGAGATGAGATTGAAGAGGAGCAGAACACAGCGGAACCAATGATATCATCCATGTTTAACCTTTTACAGAAGCCAATGACAGATTCGAAAGTAAAAAAGACACAGGATACTCGTGTTGATGTCCGACAAACAATTGTTCAATCGATACGTGATCTC…
>FIM1_639_CDS
ATGTTAACGACAGATAAATTATTACAAGAAAATAAGGAATTAGTAGATTTGGTTGCAAAGCATACGCTACCTCTTCAGCTTTGCAATGGAACCCTTTCTGACGATGTGCTGTATATCTACTCAGCTCAAGATCAGAAATTTTTTATTACCTCACTTCGTTTAATTGCCTTATATACTTCTAAGGCTCCTACAGAGAAGGCATTGTTACGTCTTTGCAAGCAGATTGGCTTTTTGATGGATCAAGAAAATGATTATTTCGGAAATTGTATGAAACTCACGGAACGTGAACCTCTAAAGCAATATGTTCACAAAACGTTGCCTAAAGTCCAAAATTATCTTGATTTCTTGAATGATATGCCCTCATCTCGCAATTACCAACAATGGGTGACACATATGTGG…
>FIM1_640_CDS
ATGCGTAGTAATTGGATTCTTCGACGTGTTGGTTACGCTTTTCAACAGATTAGACGTAATCATTCATTGCAAGAGAGAATTGATTCTATTCCCATTGAACGATATCGGAACTTTTCTATAGTAGCACATGTTGATCACGGTAAATCCACATTGAGTGATAGGCTTCTAGAACTCACAAACGTTGTGAAACCAGGAGGCAAGCAAGTTTTGGATAAACTTGAGGTGGAAAGAGAGCGTGGAATTACAATTAAAGCACAAACATGTTCCATGTTTTACCAGGACCCAAGAACGAAACTGGATTACCTATTACATTTGGTTGATACACCAGGACATGTTGATTTCCGTGCAGAAGTCTCTAGATCATATGCATCTTGTGGTGGAGCGCTGCTACTTGTTGAT…
>FIM1_641_CDS
ATGAAACTAAAGATTTCAATCCAGTCTGGAACAGAAGACTACTCACTATTCAGAACTACTCTTACTACTGTATCCAAGCTACGAAAGACATGCATTTTAAGGTTTACATCTTCAAGATTGGTGATCATCTCAACTCCGACTAGTTCCGGGAGTGTAATGGATCATGGACAAATTTGGTGCACAATACCACGGGACGTGTTTGATACATATGTCGTTAACTCTATTCGAGAGGATAATAAGGTTGCTATGGAATGTCCGTGTGACACTATTGTTGGTATACTACGGAAATTTGATAAATGCGACTCGAACCAGCTTACCATAAAACTTGTTCGATTGGTAACAGTTGATGTAGATAATGACATGGCAACTGCTAATAAGAATGCGGACAATACTCTATGT…
>FIM1_642_CDS
ATGGATAGACCACAATCAAACTATTTCGGTGCAGGCCCAGCACAATTGCCCTTGCCAGTGTTGCAACAAGCAGCCAAGGACTTGATCAACTTTCAAAATGAAGGATTGGGTATTGGTGAAATCTCGCATCGTTCTAAGAAGGCCAAAAATGTGATTACTGATACAAAGGCCCATCTCAAAGAGTTATTTGGGGTGCCGGATACGCACGAGGTGTTTTTCCTACAAGGTGGTGGTACTACCGGTTTTTCTTCTGTAGCCGCAAACATGAGTGCAGCATACTTGGGAAAGACTGGTAAGGTTGGTACTGCAGCATACTTGGTGACTGGTTCTTGGTCTGAAAAGTCCGCTCAAGAATGTGAAAGGCTCGGCGTACCAACTGAGGTCATTTTCAATGTGAAG…
>FIM1_644_CDS
ATGCCATCACTCACGGATGATGTTAGGAAGCTCAAAACGGAATTCCCATATGCTACTGTCGAGTCTTTAACCTCTATACCAAAAAAGACTAACTTGAAGGATTCTACTGCTTTGAAAGAATTGAGCAAGCTCTCTCAGTTAATCAAATCTAACGCCACAAAGTTGGGAATTATATCAACACCAGACAAAATATTCAATAATGAAGATTCATTCAGAAAGCAGTTGAAAGACTTTATGGATGTCGTGTTTTATTTGCTTTCTTTGGTGCCATTATTCCATGATTCCTATTACGCCGATTACTTCGTCGAGAAAGTTGATCATGAGATCGTGTCCTTAATTCTTAGCGTACACAAGCTAAGTGATGAGTTAGTTGAGATTGTTAACTCTGGTGACCAGTAC…
>FIM1_645_CDS
ATGGGTGGTCTCAATTCTGCTGAGAAGGAAAAGATCAAGCATGCTCTACCTAAGGCAGCAAATAAAATTATAGATGTGGCAGTTGCACGATTGTACATTGCATATCCAGACCCGGAAAAGTGGGTTTATACTGGACTTTCTGGAGCCATTGTTCTAGTGGACGATATTGTTGGTAATACGTTTTTCTTGAAGCTTGTAGATATCCATGGCCATGGTGGTGTCCTTTGGGACCAGGAGTTGTATGTCAACTTCCAGTACAATCAAGATAGGACTTTCTTCCACACTTTTGAGCTAGAGAAGTGCTATGCTGGCTTGTTATTTACAGATACGAACGAGGCATCCCATTTCTTGAAGAGAGTGCAGAAAAGGGAGAAGTATGGTTCGAAGAAAACGCTTGCA…
>FIM1_646_CDS
ATGTTTCCATTACGCTTTGTTTTGTTTGCTATTTTGCAACTTATCTTTGTTTCCGCATTCGATGCTAATTCGAAGCAAAATGTTGCCGTCTACTGGGGTCAAGCTTCCGCTGGTTCGCAAGAGTCCCTAGGCACTTACTGTCAATCCGATAACGTCGATATCGTTCTATTGTCCTTCCTTTATTCTTTCCCAGACAACTTGGCTGTGAACTTTGCTTCTGCTTGCACTGATACATTTGAAGATGGTTTGTTGCATTGCTCCTCTATTGCCGCTGATATCAAGACCTGCCAAGACAAGGGTAAGAAAGTCCTTCTATCCATGGGTGGTGCCATCGGTTCTTATGGATTTACCGATGATAAACAGGCCGAAGACTTTGCTACTACCCTTTGGAACACTTTT…
>FIM1_647_CDS
ATGTCCGATACTGAATCATTTTACAATGGCGATCTTTTCGCTGAGCCTAGTGATTACTATAAACCTCCTCCAGAACCTCATTTTGCTACATATGTGAGGGAAACAGTACCAGAAACGTCCGAGAACCAATCTAAGGAGGTTAAATTGAGACTCGTGGGATCTTCTCCGCTTTGGGGTCATCTTCTATGGAACGCCGGGATTTACACTGCTAAGCACTTGGACCTTCATCCAGAACAAGTTCAGGGCAAGTATGTGCTTGAATTAGGCGCGGCTGGTGCACTTCCCAGTGTGATAGCAGGTCTTCTTGGTGCAGAGAAGGTTGTTTCTACTGACTATCCTGATGCGGATTTAATTTCAAACATTCAATATAACGTGGACCATAATATTTACGGAGGTGAA…
>FIM1_648_CDS
ATGGTAAGCATTATAAAGAGTTCTAGGATTGATTCTAGAAAGCAAGGCCCATTTTTAATTATCTTTCTTAATGATGAGAAGACCCTGAACTCCTTAGAAGGTAATGACTATTTATATTTGGCACATTTGCTAATAGAAAACGACAAAGATGCAGACACTAGCTTTACTGTCATACAAAGTTCAGGACGGTTCTTCAGTTCAGGGGCCAATTTCTCATCTATTGTAAAGGAGAATGGCAAGAAGAATAAGGATGGGGAATTACCGAAATGGGCTGCTGCGTTCTTGAGTAGAAACACATACGTGACTACGGCTTTCATCAACCATTCGAAGCCATTGATATGCTGTTTAAATGGTCCAGCAGTTGGACTTTCAGCTGCCATTGTAATGCTATGTGATATT…
>FIM1_650_CDS
ATGTTGCTCGATGTGCTTGCCTTAGGTCGGTCCGTTGCTGGTGTAACACCCGGCAAACGGGCATTCTATTCCCAGCTTCACTCGCGATTCATCAGCACATCGTTCGCACCATCAATAAAGAAGAATAAGATGCCTCCACGGCCCAAGTTCACTGCTGAAATGGAAACAGAAATAGAAGAGAAGTTCCTTCATGGTGGGAGAGGCCCTGGTGGCCAGAAGATTAACAAATGCAACAGCAAAGTCCAACTCCGGCACATTCCTACAGGCATAGTGGTCGATTGCCAGGCCACGCGTTCCAGAGACCAAAACAGAAAGATTGCAAGAGAGAAACTGGCACTGCGCATTGCACAATGGCACAATGGTGACCAGCCCATCGAAAGAGAGCTCGCCAAGATTCAA…
>FIM1_651_CDS
ATGGGTCGTCCTCCTAAGAAAGTTAGTTTAGAGAACATCCAGAGGTTCCAGCTGGAGCTTGAAATGGCTGGGCAGGATATTAACCAGTTATTGAAGGATAAGAAAGGGCGTTCGCGAGCATGTTTGTTGTGTCAGCGACGTAAACAGAAGTGTGACCATAAGCTTCCGAGTTGCACGGCTTGTTTGAAGGCTGGAGTAAAGTGTGTTCAGCCAGCGCGGTATGGGTACGATGGATCATCTAGTGAACACCAGAGAAGTACAAGGGAGTCGTCACCGGCAGGTGTGAACTGGGATGGAGTGAAGAAAAGTGAAGATTCTCATGCTGTTAAAATTATACCAGATACTCATAGTGTGCATCCAAAACAAGGTGTGATTACCAACAGGTATGGCAGTAACGAT…
>FIM1_652_CDS
ATGACACAACTTGAGAATGAATTCCCAAACAAAGACTCTCTTCGCTTCTTCTCGTTAGGAGGGTCAAATGAGGTGGGCAGATCATGCCATATCCTTCAATATAAAGGGAAAACCATCATGTTAGATGCAGGTATCCATCCTGCTCACCAAGGAATAGCGTCGCTACCTTTCTACGATGAGTTTGATCTTTCGACGGTTGATCTACTACTAATTTCTCATTTCCATCTTGACCATGCAGCATCGTTACCATACGTTATGCAGCGTACGAACTTCAATGGGAGAGTTTTTATGACTCACCCTACAAAGGCCATTTATAGGTGGCTTTTGAATGATTTTGTTAAGGTTACCAGTATAGGGGACAGTCTAGGCTCTGATTCAAAGAACGACAACCTTTACTCT…
>FIM1_653_CDS
ATGTCTCAAACAAGTGCACAACAGGGATATATCGATGATTCCACATCTTTCGATACTTTTCATTTGGATTCGAGATTGCTTCAAGCAATACGCAGTATCGGATTCAAGCACCCAACTTTAATCCAATCTAGTGCCATTCCTCTAGCAATCCAAGAAAAGAGAGATATCATAGCAAAAGCCAGTACAGGTTCTGGTAAGACCTTAGCTTATCTAATCCCAGTTATTCAAACTATATTGGACTATAAGAAGACTGAAGACAACGAAGAAGGTGCAACGTTAGGAGTAATCTTAGTGCCAACTAGGGAACTTGCGCAACAAGTTTTGGAAGTGGTGGAAAAACTCATTGTATTTTGCTCGCAAGAAATTAAATGTCTAAATTTATCTTCAGGTAATCTATCA…
>FIM1_654_CDS
ATGGATGATATAGAATCAATAAGGTATTTGATCACCGCACTAAAAAATCCTTCGAATGAAAATAATGCCACTGCTGAGTCGCAGATACTTAATAATATAGTGTATTTCACTCCACGGCTTCGAGATGTACAGGTAGTCTCTCAATTGATACAAGTATTTTTTCAATGGAAACCCAGGTGGCTAACCATTTGGGATATCTTTAAGGCGTCGTCGAGTATCATGCAATGGAAACTTGAGATTTCGGAACCTCAAATTAACATCCACACTTTTGTTTCGCTTTGGAAGCAAGAAATTGGGTCATATCGTGCCCTAAACTGTTTCCAAATCTCCATTGTGGCAGGTCTTGTCAGTAGTCACTCACAACTCAACACTTTGCAAAAACAATTGTACATTGATGAC…
>FIM1_655_CDS
ATGTCGTCATCTAACAATGTGGGTGTTGAAATACCAACTGGGTTGGTACTTTTTCCAATTACTAAACTTATGATGATATGGTGCGTTGGTATAGCATTGATTGCATCCCTATTCAACATGAAATATCTATTTCTATTACAGTACAAACCATTTATAACTGATTTCAAACAACTCTGGAGATTTGTTACCTTTCAGATTGGTAGTTTGAATGAAAGCGATGTTGCTATTATGACTTTGATATGGTACCAATATAGGTCATTGGAGAGGCTTTTTGGATCCAGGAAGTACTTTAATATGATAATTCTATCTTGGATCTACACGAGCATTGCAATTTTCCTCCTTTCGAACGTATTAAATACACTATTACCTGGCGTATGGTGGAACGAATATACGAATGGC…
>FIM1_656_CDS
ATGGATACGTTGTTCAGTTCTACCAAGACCAACCCAAGAGGCATTCCAGAGGCGCCATTTGTGGAGAAAGTCGAACAATATGTGAAGAACCCAGAAGACTTTGATATGTGCTTCAGCAAATTCCAGGAGCATCTATCCAAGTATAAGTATATGCAAGAATCGAAACTTGCTACTATCAAACAACTAAAAGGGAAGATTCCAGACATTGAAAACACACTTAATATGTGCCAATTGTTGAAGGAAAAGAGAGAGGCTGTTCCAGACGAGGATGAAGATGAAGATGAAGAGGAAGGGTTATTGATAAACTACCAATTGAACGACACTTTATTTAGTAAAGCATCTGTTGATCCTAAGGATCCAAACTTAAAGGTGGGATTGTGGCTTGGTGCAGATGTGATG…
>FIM1_657_CDS
ATGTTTGAGAATGATTTGTCTTTTGTTGCTCCAACGCGGGTCTCACTTAACGTCAAAGAGTTGAATATACATGCGAAGAATGCAACAATTGTGAACAACGTTTCGTTTTCGCTAGATAGCGGGAAACTAATGGCAATTATAGGTGGATCTGGTTCGGGGAAAACTACCATGCTTAACGTGTTAGCTGGTAAGACGAACTCAAGTATAACTTATGATGGTACAGTTCTCTTTACTAGTAGTAAGGACAGTATTAAATCCGATGATTCCAGTGAAATAATTGTTGCTTATCTGACCCAACACGATGCTTTAGCAGCTAACCTAACATGTAGGGAGACACTAAGAATTGCAGCAGACTTAAAATTACAGCTGACCAAGCAAGAGAGATACGTGTTAGTTGAA…
>FIM1_658_CDS
ATGGATGAATATTCTGGGGTTTTGGAGCCTTTGGATACGAATTCGATGTGCCTTGGAGGAATAGGGTCGGTTGGGAGTCCATCGGTGTCGATTAAGAAGGAGAATACGCCGTTTGAGTTTCGTGGAGAGAATATTGAGACGTCGCATGTGCATACGCCGTTGAAATGGAGGACGCAGCGGGACGAGTTTGTGTTCAATAGCAATTCTACGCCAATAGGCAACGAATATGAGGGAAACGGTAATAGTGGTGCGAATAAGAGCTATTTTGGGAGCCATTTAGGACATAGGGGTAGGAAAAGTGGGCTAGGGCATGGGCATGGGCATGGGCATGGGCCAGGACAAGGACATCGTCGGCGTTTGAAGTTTTCTATGGCGGGGGCTGGACCCCATGCTGCCAAA…
>FIM1_659_CDS
ATGTCAGCAGCAGAATACTACGGAGGTGACTCTAAACAAACATACAACCGTCCTAGTGGTCCTCCACCACCAGGCGCAGCTAGCGGTGCAGGAGCTGGAGACCATGACAAGGGGTTCTTTAATGCTCCAAATGCTGGGTACCAGCAGCAGGCTCCACCTCAGTACCACTACCAGAACCCACCACAACAACAGCAGTACTACCAGCAAGGCCAACAACAGCAGGGCTATTATGGGCAACAGCAGCAGCAGCCCATTTACGTGCAGCAGCCAGCCCCTACGAACAACAACGGTGATTGTTTGACGGCGTGCTTGGCGGGTATGTGTTTGTGCTGTACTCTGGACATGTTGTTCTGA
>FIM1_660_CDS
ATGCGGAGCCATCTAGTGTTAGCAGTTGCTTTGTCATTAATAGTAACCGGATGCATTAATTCGATAGCGACGAAATTCCAAGACAACCAATGTGTCAGAAATTGTAACGGCGAAGGATCGCCAGTTTTGTTTGAACAGCCAGTGCTACAAACATCGCAAATGTTTGTTGGTGAAACCTCGTTGCTATTTGTGATGCTGTGGCAGAAATTTGGGGTTAAACGCGATGGCTATGAGTTGGTTTCCGGCAGTGATAACTCTAATAAGGTGAAGCTAACTACAAGACGCAGTTACGCGCTATCGTTGCCTGCTATCTGTGACATATGCGGGACTACATTGATGAACCTCGCGTTGACTATGATTCCTGTGTCGATCTACCAGATGACCAGAGGCGTTTTGATT…
>FIM1_661_CDS
ATGGCAGAACAGGGGTGTTTGATAGAGATCGAGAGCGATCCAGAGCTTGATGCTCAAATAATACAAGAATATGCACCAACACGATTAGTACCTGACCGGCGATTAAATAGGCCGCGAGACAGCTTATCGAGGTTTGTTGCAGCCCCACGTGAGGCGACAAATGACAGTAATACTAATGCCATCAACAACGATAACAGTGGAAATAGGCAGACAGGCGAAACACAGAATGTTGAAGATGCGGATGAAGTGGAAATCACAGGAGAAGTTTCTCTGCGACCGGACGGACCGATAAATGATGAAGCAGAATATATTAATTTAGACAACTACCAGAATCATCCTAATGGAACCATAGTTGTAGACCATAGAGAAGGAGATGATGATTTGATGTTGATATCGGAA…
>FIM1_662_CDS
ATGGCATTCCAAGCAGGTTCTAGAGGTGGTTCCAGAGGTGGTTTCGGTGGCCGTGGTGGCTCCAGAGGTGGTTCCCGTGGTGGTTTCGGCGGTGGCCGTGGTGGTTCCCGTGGTGGCTTCGGTGGTGGCCGTGGTGGTGCCAGAGGTGGTTCCCGTGGTGGCCGTGGTGGTGCCAGAGGTGGTGCTAGAGGCGGTGCCCGTGGTGGTTCCCGTGGTGGTGCTAGAGGTGGTGCCCGTGGTGGTGCCAGAGGTGGTGCCAAGGTTGTCATTGAACCTCACAAGCACGCTGGTGTTTTCATTGCCAGAGGTAAGGAAGATCTTTTGGTCACCAAGAACATTGCCCCAGGTGAATCTGTGTACGGTGAAAAGAGAATTTCTGTTGAAGAACCATCTAAGGAA…
>FIM1_663_CDS
ATGCGGTTTTTAGTTATTATGCAGCTAGTTCATCTAGCTTCATTAATTAATGGGCAGTCACAAAACGTTGACACAGGTACCATATTAGGTTGTGCTCCTAAGGCAGATTCCTTAACAAAGGGTTTCTCTGTATCATATTATCATTATCCAATGACTGAAAATGCAACTGCACCAGGATGCTTCAACCTGAACAATATATTTGAAACTGATGGATACCAACACGGTGGTTATGAGACCATTGATGGTGGGTTAATTGGTACCAGTAGTGGAGTTACTAACTTGACATTTTCTTCTGACACCACATGTAGCAGTGGATGTTGCAAAGTTGGAACAGGTAAACTACCTCCGAACTACAATTATGAGCAACAACTAACTTTAAGTAACTTCTCGATGTTGATT…
>FIM1_664_CDS
ATGACTCAGAAACAGGCTGCTAAACAAGCTTCCAGACAAGCTGCGAAACTCGCTTCTAAGCAAAATGCTGTTGCTAAAGAAAACTCGAAGCATTTGCAGATCAAATCGCGTTCCAAGACGCTAAAGGACGTTACCATTGACCTCCCAGCTGATAATACTCTGACATATGACAGTATTTTGACCAAGGTTTCTGCAGAGAACGGGAACATTAGTGTTAAGAGGTTGAGATTGACGTATTTGAAGGAAGGGAAGCACATCGTTATATCCAATGCTGAAATCAAGGAAAAAGATAAGAAGCGTGTGTTTGATACCACTACTGAATGGTATGTGAAGGATTTAGGTCCTCAAATTTCGTGGAGATTGGTGTTTGTTATTGAATACTTGGGTCCAATTTTGATC…
>FIM1_665_CDS
ATGGATGATATTCCGGAAGAAATCATCCAGGAAATGGATGATTTGTATGAAAAGGTACCAGAACTTTCCTCTAGGTACAATCTCTTGGATAAGATTGGAGAAGGGACGTTCTCTTCAGTTTATAAGGCCCAAGATCTTACTGGAGTCTCTAGTAAGCTATATCCAGATCATTTCTGGGATAAAGAGAATAAGTATGTTGCCATCAAGAGGATATATGTAACGAGTTCTCCAAATCGGATTGAAAATGAACTTAAACTTTTGGAGCTTCTTTCGAATTCTAATAATGTAGCACCGCTATGTGATGCGCTTCGATACCATGACCAGGTGGTAGTAGTACTTCCGTGGTACCCACATGAAGAATTCCGTCATTTTTACCGCGACATGCCTATCAAAGGAATA…
>FIM1_666_CDS
ATGAGATTATTACTTTTGATATTGTATCTGGTATCGGGGAGTTCTGCCTCTCCCATAACCCTTCAATTGGCGCCAAACGAAAAAGAATGCGTGTATGTTGACATAGCGGGCGAAGCATGCCATATATCGTACTACTTTGCGGTTCAGGAGGGTGAATATAATGCATTCAATGTCGAGTATGAATTATGGTCACCAGAAAACAAGGATAGTCCGATAAACGCCCAGAAGGATAAGGTTCAAGGCGAATGGACGTTTGCGGCAGTATACCCCGGAGAGTATGCCCTTTGCGTGATTGGAGATAACTACACTAAGATAGTAGATTTAGACATTGTTAAGATTTGTGCAGACGAACCCGATAAACCGAAAGATTCTCGTTTGAATATCGACTATATCGGTTAT…
>FIM1_667_CDS
ATGCCCAGAGCTATAGCTTCAAATCATGTTGCGCTTTATGGCGAAATAGTACCAGGAACTATCATATATGATGTAGATAGTGGTAAAATATTGGACATAATTTGCGGGAAAGTTGCTAGTAGGAACCATTTGGCAGGCTTAGGTTGGGAAGTGGACACTTACGAAATAGTATCGCCATACTTGATAATGCCTGGACTTGTTGATTCCCATGTTCATTTGAACGAACCAGGCAGAACAGAGTGGGAAGGATTTGAGACGGGCACAAAGGCTGCTGTTTCTGGGGGAGTGACTACAGTGATTGACATGCCATTGAACGCAATTCCTCCAACAGTCAACGTTGAGAATTTTAAGTTGAAGCTTGCAGCAGCTGAGGGACAATTGTGGTGCGATGTTGGATTT…
>FIM1_668_CDS
ATGCAATGGTCTCCAGATAACGAAGGTCTAAGTCAACTCTGTTTGATTTTGCAGCACGCTGTTTCTGCAGATCATAATGAGAGACAACAGGCATTAGATGCCCTTGAGACGTTCAAGTTACAACCACAATTTGCAAATTATTTATGCTATATCCTACTCCATCTTGAAGAAATGGACCAACTAAGAGGTACTGCCGGTATTCTTCTAAAAAACTGTATACTTGGGGGCAATGTTGTTGACTTAGAATACGTGAAGTCCGAGATTGTTCGAGGATTATGTTTGGATAACAACTTCATTGTTAAGATTACCGGTATAGTCATTGCAGCATTGTATTCGACATATTATAGACAGCATAGAGAGGACCCACAAGGTCTTATCACACTTGGTCAGTTAATCGAA…
>FIM1_669_CDS
ATGGAGCTGGAGTATGCGCGGATGACGGGGCTCACAGGGCTAGGAGGGAGTACAGAAGGACACGAAAAACCGAGGCCTGATCTTTCGATATTGACTGATCCTACGCTGGTTGAGGATTACGAGGAGATAATGAAGAGCATGCCGCGGACGAAGAAGGACGAGGAGTTGCACAGTGTGAATGCTAGTGTTGTGATTACTCCTACGGAGGCTCGGGCAGGCAATGGTCTGGGAAATGTTCTGGGCAATGGTTTGCGCGAAACGACATCGGAGGATGAGAAGGATGAGAAGGGGCAGCAGCTGGAGCTGGAGCAGCCAGTAGAAGTAACGCATCATAATGAAGATGCAAAGCTACAAGAGGATGAAGAAGGAGTGGATGCAGGCGATGTTGATAACAGTTTT…
>FIM1_670_CDS
ATGACTACAGAGACTAATTTGGACGGCATCTTGCCACTCGTGGCCAGAGGTAAGGTTAGAGATATATACCAGGTGGATGACCAAACGCTATTGTTTGTTGCTACCGACCGTATTTCTGCTTACGATGTTATTATGAAGAATGCCATCCCAGAAAAGGGTATTCTTTTGACCAAACTATCGGAGTTCTGGTTCAATTTCCTAAAGGACGACGTGCGCAACCACTTGAAGCCCCTAGGTGCTGGAAAAACCATCTTCGACTATCTACCAAGCAAGTTGAGCGAAGAAAAATACAAGTCGCAACTCGAAGGCAGATCTTTGCTTGTACAAAAGCACAAGTTGATCCCACTAGAAGTGATCGTGCGTGGGTTCATCACAGGTTCTGCATGGAAGGAGTATAAG…
>FIM1_671_CDS
ATGAATCGTAATGAAAGGCAGCCGAGTTACCGATTGCTCGAAGAAATTGGACGAGGTTCTTTCGGATCTGTTAGAAAAGTTGTGAGAGAAACAGACAATAAAGTACTAGTCCGGAAAGAAATTAGATATGGTCATATGAACTCTAAGGAACGCCAGCAACTCATAGCGGAATGTTCTATCCTTTCGCAATTGAAACACGATAACATTGTGGAATTCTTTCACTGGGACCACGATGCAACTTCGAACACTTTATTTCTGTACATGGAATATTGTTCGAAAGGAGACCTCTCACAAATGATCAAATATTACAAACGCCAACGTAAGTATGTTCCCGAGAGTAATGTTTGGAGGATTATGGTTCAGATATTGATGGCTTTATTTAAGTGTCATTATGGTAGG…
>FIM1_672_CDS
ATGACCAACTTTTCGGCAGAAAGCCTTTGGATGACCACAAATGGAGACAAAAAAAAGAGTGTGGACAAAGAGAAGTTTAAGGGTAGATACCAAGACGGTATGGATGGGTCTATTGTGCATGGGACATACGCTCTCAAGCAAGTAATCGGACGTGGTGCTTATGGCGTTGTTTATCGGGCAGTTAAGCGGGGCAGTTCTAAACCTGTTGCGATTAAGCAGATAGAGTTTGAGGATGAAAGCGAATTGAATGAGCATATGCTTGAGATTGATCTTTTAAAGAACCTTAGGCATGAGAATATAGTTGAGTATCGTGGGTTTATTCAGAAGGCACATGAGTTGTATATTATTCTAGAGTATTGTTCACGTGGATCACTTCGAGATTTGTTGAAGCAGGGTCCA…
>FIM1_673_CDS
ATGCCATCTATAAGAGACGCTGGGACACAGGTGTTGCCCAGATTACCTATTCCTCCATTGGAGGACACACTAAAAAGATACTTGGCGAGGTTACAACCATTGCAAGACCGTAGAAGTTTCGAAAGAACGCAACAAGCAGTGGAAAATTCTCAGGAGGTATTGCGGATCTTGGATAAGGAGTTAAGGGAGTATGATGAACAGTTAGCTCAGCGCGAGCCTATGTCTTCTTATATTGAGCAATTTTGGTTTGATTCATACCTCGAATACGACGAGTCTGTTGTTCTTAATTTGAACCCTTATTTCCAACTTGCAGACGATCCAACGATGAATAACGTCCCTAAAGTGAGCACGCGCTTTTCTCACTTTAACAGACAAGTTAAAAGGACGTCAAAGTTGGTT…
>FIM1_674_CDS
ATGGCGATTTCGAAACCATTACTTAAGTTGAAGTTGCTTGATTGCCTTAGACAGTCAAGCTTTCAACAGTTGAAGCAGCTTATCGAGAATGAATTTCAACCTCTTAACGATCCTACAGTGCGGTCAGTTTTCGAACTTCTTCTTCATTATGCAGTACAAATGTCTCCCGTTGCATTGATTAAGGAAATTGTGGAGAATTGGACCAAAAAGAATGCAGAAAACCCGGATCTCTTCCTTGATATCAATAAGCAGGATCAAGATGGAAATACGCCGTTGCATCTTGCTGCTTTCCAATCTCGTGGGGATGTAGTAACCCTATTGATGGCACATCCTGATATTAATGATTGCATTTTGAATGATGCACACTTACAACCTATTGAGATGTGCAAGAACTTGAAT…
>FIM1_675_CDS
ATGAGACACGTACGAAGTCGTACAGCACTGGCCCTCGGAGCTGTGCTCATCACAGTGTTCGTATTTTTATCTCAGCACCATACTATTCTAAAACCGATCAACGTTGGCAGCCAGCAACCGGCAAATCGCCCTACAGTGCCAGCAGACTGGTCTCCCGGGTCCTTGAGAGACCGGCTGCTCCAAGCATACAAACCTGACCCCGAATCAACAGGCATTCCAAAGGATATATGGCAATCTTGGAAGTCCAAGGACAATCTCGACAAGAACTTCCAAGAAAATGTCAGGCTGTGGTCCGCACAACAGGGGTTCACGCACCATTTCTTGGACGACGAGGAAGTGGATAGCTTTGTGAGATCAGAGTTCAAACAATTCCCAGAGATTATCGCGGCCTGGGACATA…
>FIM1_676_CDS
ATGTCAGCAGCAGACTTTGAGTTGAGGAGAACGCTTACGGATGTGTTGGACGACGAGATGAGGATTATGAGTGCGAATCCGTTAGATCTGGACATGGCGTTTGGGGAGAATCATCACGATTCGTTCCCGCAGCTTACGAGGTCGCAGGTGAATTCGTTTTACGGGACGAGCAGTTTTAATTTCGGGAGCATGGCGGGCCAGGGCCAGGGCCAGGGCCAGGGCCAAGGTCAGGGTCAAGGTCAAAGCCAGGGCCTGAATCTGTCCCAGAGCCAGGCTCCAGTGTCGCTTCAGGGTGGTTTTGAGCAGAATTCGTTTGACGAAGATGTTGCGAAAGATGTTGCAAAAGATGTTTCAAAGGAAGATGCCGGTTCCGGGTTGTTGTCTGGTAGCATGTTCAAC…
>FIM1_677_CDS
ATGAGATTGTATGCATTAAGGCACGGGCAAAGTGAAGTGAATTCGAAGAACATCTTTGGTGGTTGGATTGATGTTCATCTGACTGAGAAGGGCTTAAAGCAAGCCAAAAACAGTGCTGTGTTGATAAAAGAGCACTGTGAGAAAAATGGGTTAGAGCTACCCAAGGTTGGTTACACATCGCGTTTGGTAAGGACGGAGGAGACCATGAGGGAAATTCTGAAGGAGTTTGGGAAGGATCCTGAGTTCCATATTGTGAGTGGACCTGAGCCTCCAAAAGTTGAACATCTTGATAATGGTAAATTTGAAGTTTACCAGAGTTGGAGATTGAATGAGAGACACTACGGGTCTTGGCAAGGCCAGAGCAAGCATAAGATGATGGAGGAAGTTGGTGCTGAACAA…
>FIM1_678_CDS
ATGGCATTCGCTGATAGAGAGGCCCCAATTCAGATGCTTTCTGCGAAGAAGTACTTCGAAAATTTGACTTCGAAGGAACAGCACTATGCGCATTACATGTCGAAGGCTTCGCACGCCGGTAGCCGTATCACTATGAGACAGGTTTCCCCATATTCTGAAAAGATCTTCGATACGGTCATGGGGATCCACAAGGGTTTGAAGGAGTACCCTAAGGACGAGGAGACTGCTCAGTATTTGGAATATGTGACCCAATTTTTGTCGAACCTTGGTGAATTCAAGTCTTTCGGTGATGTCAAGTTTATTCCTCGTTGCCCAAAGTCGACTTTTGAGAAATTGGGCCAATTGGCCAACGTTCCAGTGGACTCCTCGTTGTTGGATGAGATCTACCACGATGGGGAT…
>FIM1_679_CDS
ATGTCTAAAGGTAAGGTTTGTTTGGCATACTCCGGTGGTTTGGATACCTCTGTGATTTTGGCATGGTTGTTGGAGCAAGGGTACGAAGTTGTTGCATTCATGGCCAATGTTGGTCAAGAAGAAGACTTTGAGGCCGCAGAAAAGAAGGCTTTGCTTGTTGGTGCCACCAAGTTTGTTCTAGTGGACTGCAGAGAAGAATTTGTCAAGGACGTTTTGTTCCCAGCTGTGCAAGTTAACGCTGTATACGAAGATGTGTACCTATTGGGTACCTCTTTGGCCAGACCAGTGATTGCCAAGGCCCAAATTGACGTGGCCAAGCAAGAAGGTTGTTTTGCCGTTGCACACGGGTGTACCGGTAAGGGTAACGATCAAATCAGATTTGAACTAGGGTTCTACGCC…
>FIM1_680_CDS
ATGATTCAGTTTGGAAGATCTTTTTGTTACAATAGTATTGTTAAGTCGTTTCAAATCCGTAAATCAATAACCAGATTCAGATTAACTGACATCTACACTAATAGAGTAACAATCAACACAAGAAGAAATATTTCCAATATGAGTCCAGCTTCCGATAGATTAAAGCAAACTTCATCCATTCTTTCCAAGTCTGTTGAGCCAAAGGCCGACAGCCCATTCAAGGTCACTGTTATCGGTTCCGGTAACTGGGGTACTACAATTGCTAAGGTTGTTGCTGAAAACTGTGCTTTGAGACCAAACTTGTTTGTCAAGAGAGTTGATATGTGGGTTTTCGAAGAACAAATTGACGGCGAAAAGTTGACTGAAATCATCAACACACGTCACGAAAACGTCAAGTAC…
>FIM1_681_CDS
ATGGCTCTGGTTAGACATACTGCATTGTTATTAATGGTACCGCGAATCTTCGCTTTGCCAATTTTTAGGAGGTCTGTAGTGTCTGTATTACAAAAAGAACAACCTCCGGTAGAAGATGAAGCGGCCTTCACGACATTTCTTGTCATTTCAATTATGTTGGTCCTACTGGGAGGTATCTTTGCAGGGTTAACACTTGGTCTTATGGGTCAAGATGAGGTTTATTTGAGAGTCATGCAAAATAGTGGTACCCCAAAGGAGAAATATCACGCAAATAGGGTATTGGATTTGCTAGGTAAGGGTAAGCACTGGGTTTTGGTTACCTTGCTATTGTCTAACGTCATAACCAACGAGACACTTCCGATTGTGTTGGACAGAATCCTTGGAGGCGGATGGCAAGCT…
>FIM1_682_CDS
ATGCCTGAGAATCAGCTAAGTGCTCAATCGAGCCATGAGATCCATTCGGTGAAGTCAGAAAGCTCCAGTGGGACATTTTTTTCAAAAGGACGGATTAGAAATAAGTCTAAGAATGCGCTTGGGCGATTGTTCAGGAATGGGAACGGGAGCAGCGCGAATACGCCTGGGATTGGGAATAGTAACGATAGCGGGAGTGAGGGATCAGTTGCTAGCGAGAAGTATGTGACAGCGCCGGTAGCTGAGGAGGTTTCTCCGCCCGGACTTTCGAATGTGAAGCGAGGCAATCATTTGCATAATCCGAACAATTACCATCACCATAGCGGCGGTAGCTCGAACTCACAGCCACATCCATCAAGACAGGATCTGCATCAGCACGATGAGAGGAAATTGGGCGCGCAC…
>FIM1_683_CDS
ATGAACAATATTGTTGTTTTCGGTGGGAGTTCCCATCCAGACCTTGTAGACAAGATATGCGAGAAATTGGGTATTCACAAGTCTCAAGTCAAGTTGGGGAAGTTCTCCAATGGAGAAACCTCTATCAGTATTGAGGAATCAGTGCGTGAGAAGGATGTTTATGTGATTCAAAGTGGATGCGGGCACGTTAACGATAACTTTATGGAGTTGCTAATTCTTATCAATGCGTGTAAGACAGCGGATGCTTCTCGGGTAACAGCAGTGATGCCATACTTCTCGTACTCCAGACAGCCAGATATCCCATACACGGCCAAGGGAGCACCTTTGATCTCGAAGCCTAAGGAGAAATATACTTTTGAGTCGCACCCTGGGACGCCTGTGGAAAGGAAACCTGTGGAT…
>FIM1_684_CDS
ATGATAAATGCCTTGTTTGTTTTCAGCGCTAATGGCGAACTATTGGTGTGCAAGCTCATCAAAGATCATATCAAGCGGTCCATATCGGATGTGTTTAAGACGCAGGTGATCAACGATCCACATGTTAGATCACCTATACTAACGCTTGGATCTACGACGTTCCATCATATTATCCGGGAGGGTGCAAATAGTCTTCCCATGTGGCTTGTGGCGGTCTCTAGAGGCAACGTCGACAGTTCCATGATATGGGAATATCTCAACAAGTTGTATCAGTTAATGGAAGTGTACGGGATCAATGACGAAGACGTATTACGAGAGGAGTTCATGGTTTTGTATGAGATTTTGGACATAACGCTTGAAAATGGCATTCCCCAGACGACTGATCTTGCGCAAATCGTG…
>FIM1_685_CDS
ATGTTTCTACCCCAAAAATCACTACTACGGGTGCCAGGTGATGGTTTATTTAAAGGAATTGCAGCGTTAAAGCGTCCTATGATTGTAAAGGCATCGCCACAACTATGTTTGCCGATAGCACTTTGCAATCAGAAGCATACACGCAATGCTTTTCACACATCTGCATATCCTCTGGTACTCCAGAAGACGTCGTTTCATAAGCCTGTGGGGTCTTTGTTGACTAATCGTTTGTCTCTACGGTTGTGTTTGAGACAAGGCAGCCGCAAATTCCATAGTGCCCCTAGACGACAGTTTCTCGGGGGACGAGACCCTTTTAACAGTGGTGACCGCCATTATAAATTTTCATTTTCATTTGATACGTGGGGCCTTGTTGTTGCTGGGATAGTGCTCATCGTCACA…
>FIM1_686_CDS
ATGGATCCTCATACTCCAATTGTGCTTGACCAGGGTACTGGTTTCTTGAAAATTGGGCGTGCCGGTGAGAACTTCCCGGATTTCACGTTCCCATCTATTGTGGGTAGACCAATTTTGAGAGCTGAAGAAAGGGGTCATGTGTCTACTCCTTTGAAGGACATCATGATTGGTGATGAAGCTAGTGCGGTGCGTTCGTACTTGCAAATTTCGTATCCTATGGAGAACGGTATTATTAGAAACTGGGCCGATATGGAGCTTCTCTGGGATTATGCATTTTTTGATCAGATGAAGTTGCCAACGACATCTGGTGGGAAAGTTTTGCTTACGGAACCTCCAATGAATCCAATTAAGAACAGAGAGCAAATGTGCGAGGTCATGTTTGAGAAATATGACTTTGGT…
>FIM1_687_CDS
ATGTTTGATTCAGAGGCTATAGTACAGCCTAACAAATCGTCTTTTCAAACTTCAGACTTACAATATGATGAGAGCCGATATGAGGATGCAAAAACTGGATTAGAAGAAGCTACAAATTCAAATTATTTGTCGCTTCATGGTCCATTACATCAGCGTAATAGCACACATGGCTATAATAATCATACAGAGGAGCATTCCCAATCCACAGTATTCACGATGGTACACCATAAACAATACCAACCCAGCATGACCACTATGAATACAAATGTTAAGAATATCGATAATAATTTGTCTAGTTCGAATAATACTAGGGAAAACAACCAAAATAATAAGGCTTCATCCAGATACAAAGAAGAGCACAGCCAAACATCGAATAAGTTCAAAATACTGCAGCATAAT…
>FIM1_688_CDS
ATGCAATTAGAGGATGATGATATTAGACGATTGAAGTTATTTACATTATTGAATGGTTATTATTTGAGGGAATCATACAGTGTATTGAACCGCGAGTCTTGTGATCCTCAAGTTGACAAAACGGAGCTAATCTGGTGTAAAGCTCAGTTTGGAAAAGATTATACTCCTGAACAAATAGAGAATCTTCATCAAATCAAACAATTTGAGCTTGACTTATCAAAGGGTACGAATAAAGAATTTATAGACAGCATTATAGAACAGGGTTCAGATGCAGAGCCCATATGGGGAACAGGGTGTATAGATGATCCTGGAGATTCATTATTGCCACCAAGTCTCAGGTTAAATTATCTGGAAAAATCAATTTATAAAATAAACGAGCGTAACGATGATCCATTTGAT…
>FIM1_689_CDS
ATGAAAGGTTCTGAAACTATTCGTTTGAATAGACCACCAGAGCTCTCAGAATACACAATTAATGATGATAATTCCACCAGTTCCTCTTCCGATGACGACCATGACACAATCCCACAAACTATGGAAAGGACAGTATCTCATGGTCTACATGGATTTACCAACATGTTGGGGTTTAGCAGGTCTAAAAGCTCATCGTCGATAAATGAGCACAGAGGTTGGAATATTTTCAAAAAGGAGAAAACGACATCAACTTCCAACAGTTCAATACATGGAGAATCTCAAAATTCAGGTTCTGAGAATATACAAAAAGAGCAAAGTTGGTGGAGGAAATCCGTTCATAGGTCAAGACCAAGTACTGTTCCAAACTCAAATATTAACCTTTTTGACGAGTCAATATCA…
>FIM1_690_CDS
ATGCAACCAGTACCAATTGTTTTGAACTCCCAGACAGTGTCTGGAATAGCCGGTTCAGTTTCTATCGCATGTTGGATTATAGTCTTTGTCCCTCAGATATACGAGAACTTTTACAGAAAGTCCGCAGAAGGACTATCGTTGATGTTTGTTGTTCTATGGTTGGCTGGGGATATATTCAATTTATTAGGAGCCATGCTTCAGCATTTGCTACCTACTATGATTATACTAGCTGCTTATTATACGATAGCTGATATTATTCTATTAGTACAATGTTTGTTCTACGGTCAAGATGGCCCAGTAGATCCAGTCCATTTATCACCAGCAAACCCTATCAACGAAAATGTTCTACAGGATGTTTTCCATGAGCACGACCCTTTACTAGGAGATGAAAGACATCGT…
>FIM1_691_CDS
ATGGTATATCGAGAAGAGGACATCGGAAAAATAGTGATCAGTAACTCAGAGGATAAAGGCACTGATCTTGTTTCTAGGATGTCAGAATCTGACGCTAAATGTAAAGAAGATGCGACTACCGAAGTTCCTGTGAAGGAAGAGGATTCTAATCCAATTATTAGAGCACCACAGTTTCCTCCACCACCAGAGGGAATATCTAAATCTCAATGGAAGAAAATATGCAGAAAGAAGCGCTTTGAAGAGACCAAAGCCGAGTATGCGTTGATACGTAAAGAGAAGAAAGCTAAGGCGAGACAAGCTCGTCGTGAAAAGTTGCAAGAATATCTTGACAAAGGAGAAGAGATTCCAGAGGATCTAAAACGCCCACCAAAGGTGAATCTAAATCAAAAGGATTCTGGA…
>FIM1_692_CDS
ATGTCGTATGCAACTAAACTTGAACTTCCATGGGTAGAGAAATATAGACCTCATTTATTGAAGGATATTGTAGGTAATGAAGACACTGTACAGAGACTACAAACAATTGCTGCAGACGGAAATATGCCACATATGATCATCAGTGGTCTTCCTGGTATTGGTAAGACAACTTCCATACACTGTCTTGCTCATGAACTTTTAGGAGATTCGTACTCACAGGCAGTTTTGGAGTTGAATGCCTCTGATGATAGAGGTATTGAGGTAGTCAGAAATCAAATCAAACAATTTGCCCAAAAGAAGTGCACATTGCCACCTGGCAAGCATAAAATCATCATTTTAGATGAAGCAGACTCAATGACAAGTGGAGCCCAACAAGCCTTAAGGCGTACCATGGAATTG…
>FIM1_693_CDS
ATGGACTCTCTGTGTGACATTTTAGGTTTTAAGGAGGCTTCTCCACCTAATGGTGAAGAGTCTCTAAATAATAAAACTGAGGATGATGTTTACGAATCATACGTCAAATCATCATCAAATAAAGAGTACTATTTGCATCCTGGGCTCTTAAAAGAATTAGATGATCTGGTTTCGAAAGAGGAGAAGTTAAGAACATCTACAGAAGTTCTTATACCTAACCTCAAAACATACTTTGTCGATTTTCACAACAATCTAAATGCCTTAACTAAAGACCTTGATTTTGTTAAAGGAAAGTCGTCCGAACTATCATCATTATTAAAAAGTAACTCATCCAGGTTAAAAGATATCAGTCCTATTGTTAACGACTTAATAATATCTCCAGAAGTTATTGATCAAGTT…
>FIM1_694_CDS
ATGAAACATCCTACTGAATCTCAAAAGGCTATCATAGACTTTCCTTATATTCCTGGAAGTACGGTAAAGGTGGTAGCAGGTCCTGGTTCTGGGAAAACGTACACGCTCTTATGCAAAATACGAGAGCTAATTGTAACGGAAAAATTGAAACCTAGTGAAATAATAGTCCTTTCTTTAACTAATAAAGCAGTCGATAATATAATAGAGAACCTTTTGAAGGTTTTTCATAAATACAATGATGGAAAGTACACAGAGGATGAAGTTGATGAGATTATTTCACAGATCGGAATATATACAATACATGGATTGTCCAATAGAATTGTGACAGAGAATATCGGAATTGTAAATATCATTGAAGAAAATGGATGGCGTGGACTAGTAAAACTCGTCCCGAAAGAA…
>FIM1_695_CDS
ATGAGTAGTGATAGTGAACATGAAGAGCTTCTTATAGCGACTCGGTCGCGAAGGGCTAATGCAGGTAATAAGATGCAGAAACTATTGCAAATGGAGTTAGAAGAAGCACAGAAGCGTACCGGGGCATTAGATGATGACGAAATCAACCTATTATTTCAGGAAGATGAAGAAGATGAAGAATTTACTCTGGGTTCTAAAAAGCGGGAGGAAGATGAAGATATGTTTAGTGATTCTGGAGACGAATCATCGGGAGCCAGTGATGCAGAAGCGGGAGAACACGAACTTCAAAGACAAGAACGCCAAAAGCGCAAGCTGAGTCAAAAGAAGAAAAACCATGTACCCGTTATTAAGAGAGCAAAAACAACCGGAACCCAGAAAACGTATAAATCTCCGAGCGAT…
>FIM1_696_CDS
ATGTTTCGTAAGCCTGGTCTTCTAACTTCAGTCAGAAGGTTGTATTCTGATATTCCAAAGTATAACACCGACTTCATTTCTTCAAGCAATAATGCAGCGTCAAAATCATCACAATCAACAAATAACTTGAATTCTCCTAAGACCGCGAGCACAAGTACATCTGATGACGAAATCCATCATTTTCAGCAACTAGCACCTACCTGGTGGGATACCTGGGGTTCACAGCGTATCTTACACAAGATGAATTTAGCAAGGCTTGATTTCATCCAAAGGATTCTAAGAAATGAAATCAAGATTGAAAACAAAGATGTCTACATTCCTGGTTTCAATCATCGCGAACATTTGCCAGCATATGTATCAAAGGCCATTGAAAAAGATATTTTTAAAGAAGTTAATTCT…
>FIM1_697_CDS
ATGAATAGAATATTCGGATATGGTAATCGCAAGACGCACGAGCAGATGATGCTGGATTCATCTAAAGCTATCGATCAGGCTCAGAGCGGTCTTGCTGGACGTGTATCGCAACTTGACACGCAGATCTCACAGCTTAATTTCCAACTATCAACACTACAAAAAAAGATAAGTAATACAAAGTCGACTATGGGCCAAAAACCCCTAAGGCAACGGGCACTAAAGCTTTTGAACAAGAGGAAACAACTTGAAGCGATGAGAGACCAACTCGATTCTCAATCATGGTCTATGTCCCAAGTTCAAATGACTACAGACAACTTGAAAAACACAATGGTTACCGTAAATGCATTGAAGCAAACGAATCAAGCGTTGAAACAGCAATACAGTAAAATTAATATTGAC…
>FIM1_698_CDS
ATGTTAAGAGGTACAAAACGTCCTTTACTAGCATTCGAGGATGATGATGGTGCTGAGAGCCAGACATTGACTCCAGACGCCAAGATGTTCAAAGGGCTCACCACTCCACCTGCTTCTCCAGAGAAGCAACAGAGGAAATATATAGGCGTAGGGGTACGCCAGCCGTTCGAAGCAGTGAGCAGCAGTGTGACAAACATCGATACGACCGAAGAAGCACATGAGGACTTGAAACCGAAGAGATTGGCATTTGGATCGGAGCCTTTGACTTCGAAAACCAAGTCGCTGTTGCAACAGTCTTCTGTTGCAACTTGTGAGAATTCGTGGCTCGTAACCAGGGAGTCAGAGTACCGCGATATCATTGAATTCCTGCAGGGTTCAATTGGAATGAAGGACTCCAAC…
>FIM1_699_CDS
ATGCCGCCTCATCATCGTCTTGGAGAGAAGAAACGGTATCATTACGGAGGTGGTCCTTCTGGACGATATGGCTCTTTTTCGTCAGGACAAGAGGGTTCTGGGAGTGGTAGCAGTGGTTCTAGACATTCGCGATATGATCCCAATGCTACAGTACGAGGCCCGCATTCGTCCCGTCCCAGCTCACGATTCAATCCGAACGTATCAGTGACGGACACTAAACGTGGGTCTACAGATGGAAACGCGAGCAACGCCAATGGGAGCCGAAATGGACCCAGTAACAGTACGCACGGTAATGGCGTTACTAATGCGAACACCAGTGCTGGCGTCAGTCCCAGTGCTAGTAACAGTACCAGTATCAGTCCCAGTACGAGTCACAATCACAATACCATTACTAACCCT…
>FIM1_700_CDS
ATGGAGTCATTTCTAAAATCTAACCAGTACGCAGCTGGTCTTGTGGAAAAGTATCCGGTTATTTTGGACTATGTCCCTACTGTTGATAGACCTTTCTTTAATGTTTCGTTGTGGACTCACTTTGATGCTGCTGTCAGCAAAGCCACAGATGGGAAATTTATTCCTAGCCAATTCACATTTGTCGCTGGTGAATTGCCATTGAGTGAACTCTTCCCAGTTATGGGTATGATTGGTACCTACTACCTAGTTATTTTTGGTGGTCGCGCCGTGTTGAAGAACACTGAGCCTCTAAAGTTGAACTTTTTGTTCCAATTGCATAACTTATTCTTGACCACACTATCCTTGACATTGTTGGTCTTGATGGTGGAGCAATTAGTTCCAATGATTGCTAAGCATGGT…
>FIM1_701_CDS
ATGTTGCTTAAAGCTTCAAACCTTAAAGTATTAGAAAAGAAAAAAAAAATCTTCAACTCTTCTCATCTCATCGCATCGAATATGAAAGGAAGAATCATAAACAGAGTATCCGAAGCCCAACTCCAGTCCATACCAGCAATGTCTGACGCTGATTCTATCGAAGTGCACCCTGTGGTATTTCCACCGGAAGTTCTTGCTCGAATTTTACCTGATCTTTCGTTGCAAAGACACCTTTCATTAGAAACTAGACCATGTTCAAGAAGATTTGAGGAATTCAGAGAGATAAAATTAAGCGATGGTAATATATCCCGCTATAGTGGAAATGCTTCAAATAACGGATCTAATGATGTAATTGGATCTAATGTTCTTCGTGCTGGTAAGACTTTCATAATGACCTCT…
>FIM1_702_CDS
ATGGGTATCACTGTAGTAGGTTCGTTGAACTATGATTTAGTAACATATACAGAACGTATCCCTGTTGCTGGAGAGACTTTTAATGCTGAATCTTTTGAAACACACTCGGGTGGTAAAGGTTTGAACCAAGCTATCGCTTTGGCTAAATTAGTCAAGCCATATTCAGATGATGATAGTCGATCAGTTCAAGTGAGAATGGTTGGACATGTTGGTTCTGATTCCTTTGGAAAGCAATTATTGGATAAGCTTCGGGAGCATAAGATTGATACCAAGCACGTTGACCAAGTTCAAGGTGAATCTACTGGTGTAGCAGTTATTGTTGTGGAGAAATCTACAGGTCAGAATAGGATTCTCATAACTGCAGGTGCTAATTCTCATACGGTGTATTCAAACGAGCAA…
>FIM1_703_CDS
ATGACTAGTGAGAAACGGAGTTACGTAGCTGACAGTGATTGCATGCAATTCTCCACGCAGGAAACCTCGCCTGACGAGAGTACATCCGGGGAGAATTCCAATGGAAATACTATTCCTGCATTAACGGATGAAAATCCTACTGATATATCCTCCTCTATATCGTCATCACTTCCTAGTGTGTTGTATGACGCGATTCCTCCACTTCAGGATCAAAGATCGATTGTTGCTAATATGTGGGCTCGCTTTAGTAATGAGAAAAAAGAAGGCGATGTGGTGTATATTATTCCCGAGAGCTGGTTATCATTATTTCAGGACCCTCTGGTTACAGATTACAGGGCTGTTCCTCCTCTAAACATTGCATCAATAGTTGTAGATTATGATCATTTCATCCTTCAAGAC…
>FIM1_704_CDS
ATGAAGTTCTCGCACTCGTTGAAATACAATGCGGTACCGGAATGGCAGGACTATTACATCGACTATTCGCACTTGAAGAAGTTGATTTACTCGTTGCAGCAGCAGGAGCTGGACCAACTGGAAGGGTTGGGCAACGAGACTACCGGGGAGTCTGGTAGCAAGATTGGTGGGAAGCTAGGAGCGCTAAAGTTTTGGAAAAAAGGCAGCAGCAGTAGTGCTGGTGGTGTCTTGGACGAAGAAGGCCAGGTGGGCAAGAACTTCAACGGGGACGACGATGCCAATGTCGAGACCATCGAGTTGGGCGAGTACCATGCGAACAGGAAACAGGGCAGGAGTAGCAGTGGTGGTAACGGAAACGGCAGAAAGCTGAAGTTTGGGTTCGATTTCGACAAGCGGTCG…
>FIM1_705_CDS
ATGCTAGCTGCTAGAAGATCTACAAGATCGATCTCACTGGCAAGAGTCAGAAGAACTCTTTCCACAGTAAACGAAGACGCATTCCTACGTGCACCAGCAGAACTGCAATCCAGAGTACCGCCATATGCCAAGCTCATCTCGAAACTGCAAACGGTCAAATCGATTTTGAACGATGCCCCATTGACCTTGGCTGAGAAAATTCTATACTCGCACTTGTGCGACCCTCACGAGTCGCTAGTCTCTTCTTCCCTCGCCGATATCAGAGGCCAGCAGTACTTGAAGTTGAATCCGGACCGTGTCGCAATGCAGGACGCTTCCGCTCAAATGGCCCTTTTGCAATTCATGACTACTGGGTTGCCCGAAACGGCCGTTCCAGGTTCCATTCACTGTGACCATTTG…
>FIM1_706_CDS
ATGAGTTATAACACTACGCCTTTGTTTGGGCGACAGGAAACAATTAATAAAGAGGATGAAACTGATTTAGAAGTATCTCCAACCAAACCACTTGATTTAAGAGCATCAATAATTAGAGCACAAAATAGAAGCTCTTCTAATACAATAAGGTTTTCCACCATCGCCCAGCGTCTAACCGAAGAAGGTAAACATGCTTCAGTACAGTCATCTAATACATATACATCCAACGATACTTTTCTAACGGCTCGTTCAGAAGAGTTTCGCAGTCAGAATGAATTACATTCTCATCAAGGACATCCTTTCTCAGCATTTACAAAAAGTAAAGAAGCCTTGACTGACTTAAATAGTACACCGGTAGTACAAAATGATCAATTCATAGACAATGTCACACCTAAAGCT…
>FIM1_707_CDS
ATGGTAAAATCAATTGACGTGAATGTAAATAGCATATTCTACAAATCATATTCGGTGGATCTGGAATCGGATTCACCGGTTTATGTTTTTGACTCCACCTACCTCCCAGCTTTTAGTTTGGTACAAGACAAAGAAGTCTACGAGCTACTCATCGATGGTTTAATGGACAAGGTTCTAACTAAACTGCCTAAAGAACCATTTACTCTAGTTGTGTTTAGTTCAGGATTTACAAGTAATGAAATTAGTTGGGTCTATGGGATAAAATTATACTCCAAGCTACCCAAAGAAATGCGTTATTTGATTCAAAAGACCTTGATTGTCCACGAGTCCTTTTTTGCAAAAACCGTACTACAAGTGCTAAAAAATGCCATGCGAATAAAAGGCCTGAATAACAAAGAT…
>FIM1_708_CDS
ATGACTGACCTGTCAAACGATGATATACCTGATTGGATTGAAGTGCCTGAAGATGAGTCTACAAAATTGGATATTTTAAACACTGTTGAATATGTGCATCGAAACGGAACTGCATTTGAAGCAAAGTTAAATTCAGATAAGACAAAATTTGTTTTGCCTGGAAACAAATATTATGACTACTATTCATTCATTTTAGAGCGTAAAAGAAGTTCTCAAAATGCTGAAAGTACTGATGGAAAGGAAACTGAAAATCGACCTCTTGAACCTTACCCTTTTGTGTTTAGCACATATCGGAATGATGTGGGCAAAAAAGACCTAGATTTGATCAAGGCTACGGCACATTTTTGCGCAATAAATAGCGGCGTCGACTATTTAGAGAAACTACGTGCCAAATATTCA…
>FIM1_709_CDS
ATGGAATCGCTGATTACTTTTTCCGATGTTCTGAAAGTTAGCAATGTTGTTAGGAATATTGCTTTTAGCTTGAACCCTGCTGATTATATTTCCTTTAGGCAGATAAACAAGAAGGTGTACCACGATCATTTGACAGGAGCTACAGATAAGAATTACTGGCTACATAGGGTAAAATGTCTAGGACTAGAACCAGAACCTGGTTATAGGCTTCCTAGCGATGTCAAAGTAAACGCAGCTAATATTGGAGTCACTTGTACTAAATTCGATCCCAGGGATCCGAAAGTTGCATACAAATTGTTTTACAGATTGCTACATCCATTTGTAAAGAGGTTATACCACAATGATGTGGCGAACTTTTTTCCGGAGGAGTATAATGAGCCGCTCACGCAGGCGAAGATT…
>FIM1_710_CDS
ATGGCAACGCTAAAAAGGACCGGTGATAACGACTTAATACTCAAGAAGTCTAAAGTATCAAAGGTCTATTTGAATAGTGAATTTAAAAAGGATTTTGGATGGTTCTTACAGACAATTCCCCATGAAGTTTTGGTAACTATTCTCAACCAAATATCAAATAAGGAGAAAATTTCTCTTGCAACTACCTGTAAAACGGTAAGGCATATCTTAATGCCATATATATTTGCAAATGTGAAGTGTCCCTGGGAACAATTACTGGATGAACCCAATTGGCCCCTCGATCCGTCGATACAACACCTTATTGAGTCATTGCGAATAACTACATCATGTTCAAAAAATGAATGGACCTACCCATTTCAAAAGCTCTTTTCAAATTCGGAAATTAATAAACTCCGCAAC…
>FIM1_711_CDS
ATGGTGACAACGACAACAACATTTGTCCAAAATAAAGTAGCAAAGAATTATACAGCCCATTTGGTACCTTGTAAAGTAAGACAAACAGGCCCGACAACAGAATTTAACGACCAGTTCATCTTGGATGAGGAACTTATAGAACCAACCCAGCAAGGAAAAAGCGTAACATATATAAGAGGAAGAAAGATTGTCGGAGATGAATTGAGGTTCGAAGATAGCTCCTGCTTCGTCGTGAAAACATCTCAAGACGGACTTGGAAACAATTTGGTAGAGCCGGTATTTAATGTAGCCAAAATTGTAAATTACGAACGAGAAGGTAACGAGGAAAGATTGATTAATGAATTAACAAAGTTTGAAGAGTTAAGACACTTAGAATCCCTTATTCATACACCTTGA
>FIM1_712_CDS
ATGACTACATCTGCACCATATCTACTAGGACGGTATGTCTAA
>FIM1_713_CDS
ATGGAGGCCCAAATAGAAAAAGAAGAACATCATGAAGCTATTGGAAGTAATAATAGCTCCCAACTTGTAACACCAAAATTTTCCCCTGTTTCTATGAGTAACGTGAATAGTACAGAAACTTTAGAGAACTTGCATTCTTGTAGAGCTCAAGTTTGTGATAGATGCAGGAAATTGAAAAAGAAGTGCTATGGTACAGGACCATCATGTACAAATTGTCTGGTGACAAACAATCCTTGTTCGGTTACAACTACTTTGAAACGGAAAAGAAAGCCAAAGCCAACTAAATTAAGCCCAATTGAAGTTGAAAATATAAAGCTCCGGCTGAAACTCCAGGAAATGGAAAATTTATTGAAGGAAAATAGTAGCCATCATGCAGAAGCCATGCACGATTCCAGACAT…
>FIM1_714_CDS
ATGATCCCCTCTACTCTTCCTACTGAAATCCCTAATGTGTCCGTGTTGGCAACGGAGCCCTTAACAAATGAGTTGCAGCCTGTTCGTCATAAGGTAAAACATGCTTGTGGTAGTTGTAAAGAGAGGAAGGTTCGCTGTGATGGCCAGTGTCCCTGTAAAAGTTGCGTGAAGTTTGGCGTTAAGTGCGAGTACGTGTCTAACAACCGATCGAAGAAGCGGTCTAATAAGGATACCCTGCAGCCCATTAAAGTTGTTTCTCCTGTAAAGACGAAGAAAACAAAACTTAATAATAATACTCGTAAAGAAAAGGTTGATTTTAAAGGAGTTCTTCAAAAATTATACCCTCAGGTTGATTTTTCTTCAGATTCTTTGACTACAGATTCTCTTATAGCTCTGTTG…
>FIM1_715_CDS
ATGACCGAGGTATATGTTTCTTTGTTCGAGAATTTAGATTCTTCGGAGAATAAGAGAGAGTCTTTAATTAGCTGGACTACGGATTCTTTATCATCTAAGGCGGGAAATGCCTCGTTTATTGTCGATGATGTGGTGAAGTTTATGAAAAAGTTGGTTGTTTCAGAAGGAACTGATATTGAACAGTATGAATCGAAAGTCTTGGCGTACCAATTGTCTCATGTTATAACATTATGTTTAAAAGAGTTATACACTGAAGAGCCTAGTAAGGTGTATGATATTTCAACTTTAGCAGCAAACATTTTGGCTGAACGATTTGAGGAAGTTGTAGATGACCCATCGCTGAAGAAGAAATTCAAAAAGCATAAGAGCACTCATGTATATTCCGTCGTGAAGGATTAT…
>FIM1_716_CDS
ATGTCGAACTCTACGCTAAGAAGAACAACTTTTTTCAAGCTTTCTACGAAAGAAGAAGCATGCTCCAGTAATAAAGCAGTGCAAAGTAATAACAACTCTATTGAATTTCCTAATTTGAAGAGAAATGGTAAGGCTTTTACTTGCTCATCCAATGAAAAAACTTCAAAAAAGTTTACTAGACCAAGAAATCAATTTGTGCTTATGCGTACACTCTTTAATAGATGTGTGACTACACACATCTTAGAACATTTTAACCAAACAAAGATTCAGAAAAACATGTTTTCAGTTACTTCTAAAATAACTTCGGAACTTTGGAACGAGTCCCCCTCTGAACTCAAAGTTTATTTTCTGCTATTAGCAACTTTAGAAGAGAACTGGCATAAAAACAAACATTATTGT…
>FIM1_717_CDS
ATGGATGGACATGACAAAAAGAATCCCATTCTCCTGCTTAAAGAATTATGCCAGGAAGCACAAGGTTTGGCAGGAGTTCAGCTAAAAGAAGATGGGTTTTCATCTCCGTTTAAGACGTTTTCAATACCATTTCCTGAAGAGGCAGTAAAGAAGTGCTCTAACAAAGCACTTCTTTTGCAGTTATATCATCAATACAGCACGAGTTTGGAAACGATTTTGAATAAATGTCCTCTAGAAGATTTGAAAGTGGACCCCCAAATGGTTGCTGATGCCTTCAATAATCAATTTCTAAGAACTATACAATTACTTCCTGTTGAAAACAATCTCAAGATCAAAGAGCAGAATCCTTCTGATAGTTCTGGGAAAGAAGATTCTAAAAATGACACTGTAGAAGAAGAC…
>FIM1_718_CDS
ATGTCAAGGGAAGAACAAGCGTTAGAGAAGTCTATTAAAAAGGCTTTGGGTGGAGCTGATGTGGCGCCAAAACGTAAGCATGTCAGAGCTTGTATTGTATATACGTGGGATCATAAATCTGCTAAAACGTTCTTTGACCTGTTGAAGGTTCAAAGGTATTCTACTGATGAATTGCAATTGTTCAAGACTTTGGTTTTATTACATAAAGTTTTGCAAGAAGGTCATCCTTCAGCTTTGGTGGAAGGTATTAGAAATATCGATTGGATTGAGTCTATGGGAAGAATCTTTGCTGTAGAATCTGGGGGTGGTAATTCGTATTCTTCGTCTAAGTTTCGTTATGTTGGTGACGAGTATGGTCGTTTAATTGGCGAATACGTTTACTTTCTTGTTAGAAAGCTA…
>FIM1_719_CDS
ATGTCTATTGAAAACCTAAAGTCTTTCGATCCTTTTGCTGATACCGGTGACGACGAGACAACTTCGGCCAACTACATCCACATCCGTATCCAACAAAGAAACGGTAGAAAGACATTAACCACTGTTCAAGGTGTTCCAGAGGAATATGATTTAAAAAGAATTCTAAAGGTCCTTAAGAAGGATTTCGCATGCAATGGTAACATTGTGAAAGACGAAGAGATGGGAGAAGTTATTCAATTGCAAGGTGACCAAAGAGCAAAGGTTAGTGAATTCATGATCACTCAACTAGGTATGCAAAAGAAGAACATTAAGATCCACGGTTTCTAA
>FIM1_720_CDS
ATGAGTGATTTAAACCTACTAAAATCTTGGAATCCCAAACTTCTTAAGAACAGAAAGAAAGTATGGGAAGCACAACAAGAACTATTAGAAGAAAACAAAAAGATTAAGGAACGTCAAAAGGAAATACAGAAAGAACGTCAGTTGGAACATTACAATAACTTAAGTAGAGATGAAGAAAGAGGCAAAACTAATAAAAAAAAAACTGGGCTTGAATGGATGTACGAAGATGCTAAATCACAAATAGCAGACGATGAAGACTTCTTACTAGGGAAAAAGGTTATAACGGATTCACTTATAAACCAAGCAAACATTCATGACGATAAACACCAAGAAGAACCAAAAAAAGAGAAAAAAAGAAGGCATTACAACGGATTCCAAGACATAGAAAATAAGGAAACA…
>FIM1_721_CDS
ATGGAGTTGGTAGAAAACAAGGTTGAATTATATAAGATTAAACTAACTACCCCAGTTTTTGAGAAAAGAGATAAACTCTTGAATGATATACCATTTTTTTGGAATATAGTATTAAGCCAACATTCTGATTTCGCAAATTATATTAGAGCTTCCGATTTCAAATATATCGAGGCTATAAAAAGTGTCAGGGTCCGGCCTTTGGTTTTGGAGGACGAAACAGCTAGTCCTAGGGATTTTAAAATCACTTTTGATTTTAATGAGATAGATGGAGATCTCCCAAGCCAATCTGTTACTAAGGTGTTTAAGATCGAAAAGGATATTTCTAAAATCCAAGTTAGGAAACATCGTACACCTGAAGATGATGAATTAGATGCTGAATTAGGGTTTTTAACAAGTGAA…
>FIM1_722_CDS
ATGCAATTTGATAAGAAGCTGTCTGTTTTTAGAGTAATTCGAAGAATTAGAACGATGTCAGCTCCAAAAACTATTCAACCAAAATGGTTTAGACCAGAGCAAGAGAAGCCAGCAGCTGTCCTAAAGCTATACAATACATTGACTAGAAACAAGGAAGTTTTTGTAACTGAATCAAATACCAAATATTTGACCTGGTATTCTTGCGGTCCTACTGTTTATGATGCCTCTCACATGGGTCATGCGAGAAACTATGTTTCCATTGATATCAACAGAAGAATCCTACAAGATTATTTTGGTTACGACATTAACTTTGTTCAGAATGTCACCGATATTGATGACAAGATTATCATCAGGGCAAGACAAACATTTTTATTCGAAGAATACTTAAAGAAACATCAA…
>FIM1_723_CDS
ATGGAGAATACAGACTCCGATCTAGAGCGGGAGATACAGGCACAGAATAAAACTCAAAGCGAACAAGAAAATGATATAGATGTGAATTCAGAACTCTTGGCCAGTTATAAGCCAATCAGAGATTCGTACACTAACGAAGCGAACTCGTTCATAGGAGGATCAGCCGTTATATCGAGATCAGAAAGTACAAAAAAAAGACAAGGAAGTTCAAGATCCCTTTTTGAAGAAGAGCCGGAGTTTGTGGAAGACGATGAGCAGAATGAAGAAGCCAAGATATTGGATGATGTTCGGCCTCAAAAAAAGATTTTTACCTTTAGCTTGCCGTTTGGTGGGAAAAACCCACTTCCAGTATCGCCCTTGAACTCTTTGAAAGCACTATGGTCTAATGATCAGACGGTT…
>FIM1_724_CDS
ATGCAACAGACATTATATGAAATATTAGGTCTAGAAAGTGATGCCAATAACAATGATATAAGAAAAGCATATAAGGCAATGCTTTTAGAGACTCATCCTGATAAATCTGGAGTGAATAATGATAGTAAAACTTTAGATATAACAGTGAATGCCATACAACATGCATTTCGCACTCTAATAGATGAAAAGTCCAGAAAAATATATGATGAACAGCTTGCGGAGAGCTTCAAAAAACAAGGGTTTCATAATACAGGGGAAGGTCTTGACACTTACTCGTTGGACTCTTTTAATTACGAGGAGGAATCTGGATTCTTTACTATGTCTTGTCCTAGATGCCAAATGACAGAGGGTTTCCAACTTACAGAGGATATTTTAGAAGAATATGCTATTAGTCATGAT…
>FIM1_725_CDS
ATGGGTTCAAAGCGTAATTTTACGGAGGTTGGTGTGTCTTCATACCAAGAAGAACCATCTGTGGCCGTTGGAAGCTTCTTCAAAGGTTTCCAAGCACCAAACGATACTTTATTCGAACTTTACAAGAACAAAAAGGATAGCGACAAATTCGTTTTACATGGAGAGAATGAAAGATTAGAATATGAGGGCAAGGTTGATGAGGATTTTGCAGCTTCTTCTCAATATGTCGTAGGTGTTTATGATGCCTCGACAAAATCCGTGGAGTTATACAAAGCGCCAATGTTCTCTACAAAGGTTATTTCCAAGTCCACTAAGAACTTAATGGGACCTGCAATCAAGCAATCAGACGTACGTGCATCGATTATGAGAAATGCCTTGGGTGAAGCATTTGGTACCAAG…
>FIM1_726_CDS
ATGAGGACAGTTGGAATAGGTATAGATTTGGGATCTTCAAGCTTCAGAATTGGTGTTTTTGATTCGGAGACTGATGAGCTAATAGAGCAGGAATCTCATAAAGTTGGGTACCTTTACTATAAGGATAATATATTCACACAATCCACTCATGATATTATCAAAGCGATAGACGTTACATTTGCAAGACTTAAGCTATCTAACTTTAATGTCCGATCGATAGGTGTTGCGGCGACTTGCTCCATGGTGGTCGGAAAGCAAGATGGTAATAATTTGATTCCTACTCATATATATGAAGATTTTAAAACTGATAATTGTCAGGATGTGCTGTTTTGGATGCATTCGGCGGCACGTAAAGAAACAATGTATCTGAACAAAACTGTAGACAATCGCGTATTATCT…
>FIM1_727_CDS
ATGTCAGCGATATATAAGCTTTCAATTCAAGGGATTCGCTCTTTTGATTCAAACGACAGAGAGACGATAGAATTCGGGAAACCGCTAACATTAATTGTTGGTACCAATGGGTCAGGTAAAACAACTATTATAGAATGTTTGAAGTATGCAACGACAGGTGATCTACCACCAAACTCTAAAAACGGTGCCTTTATTCATGATCCAAAAATCACAGGCGAGAAGGATATTCGAGCGCAGGTGAAACTTGCATTCGTCAATGCAAAGGGAGTTAATATGATTGTTACCAGGAATATTCAGTTACTTGCAAAGAAAAATGCTAACACATTTAAGACTTTAGAAGGTCAATTGGTGGCGATCAATCGTGGCGAACGGACTACTTTAAGTACACGAGCAACTGAG…
>FIM1_728_CDS
ATGGCTAATAATACTGAGCATGAGGATTTTGTAGCAACTCTAGAATCCTTCAAAGAGTTAAAGACGGGTATTTCTGGCTCTCGTATTAGAAAACTAACCGATTATACAATTGCTCATGTAAAAGATGTTGAAACCTTGTTGTCTTTCGTGATAAACTACTCTAGAGAGTGTACTCCAACTCATAAATTGGGTTCCTTGTATATTATTGACTCTACTGTTAGAGCATTGTTGAGTAAGTCGGATAACGAAGATTCAGATGGTAATGGCGAAGAAAACTATTATGCTAAGGGTATAAAGATACTAAATGCTAACATTCTATCTTTATTGATCGACGGTATCGAAAATAGCGATGCAACGCATTTAGAGAAGATACAAGAGCTAGTAAATATTTGGGAGAAG…
>FIM1_729_CDS
ATGTCTGTGAAAACTGCTACTAATTCAATTCCTAAGGCTATTAAGGCTAGTCTGGTACTTTCGAGAATTCCGATCGTTACTCCAGAACTCAATGCATTAGAAAGCAAGTACTTTCAATACCAAAGTGAGCTTGAAAGAAGACTCATGTGGACATTTCCTTCTTACTTCTATTTCAAAAAAGGTACTTTGACTGAACGTCGTTTCCAATCTGCGCAGAAGGGTGTAATCAGTAAGCAACCAGGAGTATGGTTCCCAAAAGGTGTTCCAGACGTCAAACATAACAGAGAAAGAAGCCAGAAACAAGAAATTGTGTTACCAAAGGATACATCAGAATCTTCGCTCAACTCGGATGTTTCAAGACCTATTGTTCCAAACTCTAGAATCACTAAAGCGGATGAA…
>FIM1_730_CDS
ATGTCTAGATTCGGATACAATGGACTAAAATCTTTCGAAGTTTCTTACCTCGATGAACCGCAATTAAAAAATCATTATAGTTCTTTATTAGAGAGTTGCTGTAAAGATAAAAAAGTGTTAAAAGATTACCATGCTATTGCAGTAAAAGACAGTCGGTCTGCACGCTACTCTTTAAATGAGATTATATCTTTGGATTCACATCCAGCAGCCAGATATTTGGCTTGGTCAAGAATAGATGGTAGTTTGTCAGTAATGAGACCACCAATTTCAGCAGATAGGACCCAGGACTATGTATTGGTTGGTTCTGTTAAAAAAGACGTGCACGGGGAAGGAAAAATCGTCTATTCAATTAGTTGGAATCCCAATGAACTACAATTCGCAACTGTGGGTAATACACCA…
>FIM1_731_CDS
ATGTCGGTAATGAGTAGTCCTGTTGATATATCGAGTCAGCAGTGCATTATTATTAACTCCTCATCTCCAAGTACAACCGCATCAGAGAAGAAAAGGAAACCACCAGCAACTTATGGTGGAGCAGGTACCAAGAGATTACGAAAGACAGAGGATGTATGCCCATATGAAATATCAGACGATGAATATGATGGCGAGAACCGTACTGTAGAGAGATCTATTCAAAACGATGTTGATCTCGAAGTTACGTTCAGTGACGTTAGTGAACCAGAATCAGATTCTTTGCTGCTAGAAGGCGAAGGACCAACAAGTAAACCACTTGAATTAACAGATGATGAAAGCGTCAAAGAATCATCAAGCGAGACAAAAGATTTCTTTGACAATGATTCAGGCGTGAAAAAA…
>FIM1_732_CDS
ATGTCAGGTAAGGCGTGTTATATTTGTGGGAAGTTAGGCCATTTGGCCGGTGATTGTGATTCTGAGAAGCTATGTTACAACTGTAACAAGCCAGGTCACGTTCAATCTGAATGTCCTGTTCCAAAAACTGTCGAATTCAAGCAATGTTACAACTGTGGTGAAACTGGTCACGTCAAGACTGAGTGCACTGTGCAAAAGTGTTACAACTGTGAAGGGTTTGGCCACATCTCTAGGGACTGTGACCAACCAAAGAAGTTCAGACAAAATGGCGAACGTTCTGCTTCAAAGGTTTCTTGTTACAAGTGTGGTGGTCCAAACCATATGGCTAAGGATTGTTTGAAGAGTGCTCCAACTTGTTACAACTGTGGTCAAGCTGGCCACATGTCCAAGGATTGTGAA…
>FIM1_733_CDS
ATGGCAAAACAAGGTGTTATTCCGGTTGCTAAGCGATGGAAATTTCATGACCATGTTCATATTGAGAAACTTAAGGTCAAGGCGGTTGTTGGACCTGATTCATGGGACCAATTGAAACCTCAAAATCTGAATATCTCATTGCATATGGCTACTGATTTCAGTAAGTCATCACGCTTGGACGATCTAAAATATTCACTTAACTATGCTGTTATCTCCAAGGATATAGGTGACTACATCAAGAAAAATAGTAAAAGGAATTTTAAGGACTTGGTTTCAATTGGAAAGACTATTGTAGATTACACTAAGAAAACCTACCCTGGAATCATTGACCTGAAAGTTGAAGTTCAATCTAAAGAAGGAAACATCAGATCAAACGACATCCGGGGCATTGTGCATAGT…
>FIM1_734_CDS
ATGATGATCCCAAAACAATTATTCTACAGGTCATTTTCTTCATCGTCCTTTAGGTTGAATGCCAAATTATGCGACGTATTAATCGTTGGTGGTGGGCCAGCTGGTTTAACTTTAGCAGCAGCTATCAAACAATCACCGCATCTATCTGATTTATCAACTGTTTTGGTAGACGCTGGTGATCTAAAAGGAAAGATAGCTAATTTCTACCATGACCCCCCTAAGACATTTACAAATAGAGTGGTAAGTTTAACACCTCAGTCGAAAGAGTTTTTGGAGGGAACAGTCGGTGTTTCATTAATGGAAAATAGAATCCAACCATTTGACGGATTATACGTTACGGATGGCTGCTCTGATGGAACTTTGGAGATGGAGCGTGACTCAATGGGTAATATGGTTGAG…
>FIM1_735_CDS
ATGTTGGAAATGGGCCTGCCTTTGTCTGGAGTTGCATGGCTATCGCAGTTCCATTCCTTACTTCCTTCTGAATTCTCTTCGTGCCTAAACACAAATATATCACCCAAAGAGCTAATAACCTCTTTAGGACATAAAAAAGGAAGCTCGAATGTCAAAGAGGAGTTTATAAGAGAACTACCACCACTTGATCAATACAAAGCTCCAAAGTATCCTATTGTTCTATGTCATGGGCTTTCCGGGTTTGATAAGCTTATTTTAATTCCATCAGTCTATCAACTGACAAAGATGATAAAGGCAAGTATTCTTTCCAATCATTCTGACTCTTTCATGGAGGATTCTAGTGATGATGATTACAAGGATGAGGCCTTCTTACACGTGGACTACTGGATAGGAATAAGA…
>FIM1_736_CDS
ATGACCAGCGATACAGTTCAAGAACGTGGGAACAAACTGAGCAAACTCACTGCTTTGGGACTTCGAGAGGCTGCTCTGGACTCTCCGGTTTTTAGAACAAGTGTGAACCACTTCCATACTCAAGTGTTAGAATTAGAGAATTGGATTCAGGAGAACACCAATCTTTCAAAGAACGCTGGGCTGGTCCAAACAAGAAGGGACGAGGAATCATTGATAAATCGGTTACTTCCTCCCTTGTCGTTCTTGAACAATGGGTTAGTAGAAAATCAAACTTATACACCTTCAATGGTGAATGAGTTTCAGGAAGCTTTGAACACCTTTTCTTCCAGCATATCTACACTTATGTATGGGAATCCTGAAACATATTTGACAACTTATCTTGACATCTTGATTAAGGTG…
>FIM1_737_CDS
ATGGTTTCAATGGCGTTAGATGGTAATTTGAAGGAGTTGTTAAATGACACATCTAGGCTATTTGAAGCAATCGAATCAGACCCACAATTCAAAGTATCCAACACCACCGATTCTAAACCCGACGAGGCAAAAATAGAAGAGGTTCTGGAAGCAGATTCTGAACTTACCAAAGAACTAGCACGTCTCAATCAACTTAAAATTTTATCTGATTTGATTAAGGAATTCAATACTAATTACGAGTTCAATGAGTTGGAAAATTGTTATTATTCGTTGCAGAATCTCCATAAGAAGCTCCAAGAGGTGAACATATCTGGAGAGAGTTTTATGTTTCAACAATCAGTGGCCAGGTACGTTGATGACCTCCATTTGAAATTGTTGAATCGTTTAAGGGAATTTTTA…
>FIM1_738_CDS
ATGTCTACCAATCATTACCAATTCAATGTTAAGATGTCCTGTAGTGGCTGCAGCGGCGCTGTTGAAAGAGCTTTGAGTAGGCTTCAGCCGGAAGTTTCTAAGACAGACATATCGCTTGAAAAGCAAACGGTGGACGTGTACACTACTCTGCCTTACGAAACAGTTTTAGAAAAGATCAAGAAGACTGGTAAGGAAGTTGTCAGCGGGACTACCTTATAA
>FIM1_739_CDS
ATGGATTTAGACGGTATACTTGAACTGGAACAACAATATTACGAGGAAGGCTATGAAGAAGGAAGAAGAGAGAATCTAAAACACAACTTACTAGAAGGGAAGCAATATGGACTTCAAGTTGGATTCCAGAGATTCCATCTTCTTGGGATGATATATGGAATATGTGATATACTAATAGGTAAAATTGATGATTCTAGTTTGCAGAAGAATGCCAAACTGATAAAGCAGCTTATAGACAATATCCATATGGACAACAGCCAAGAAAATGTTGCAGTTTATGAGAGAAGCATATTTAAGATACGAAATAAGTTCAGATTGGTTCTAATGTGCTTGCAGAAAACACTCTTGCAAGGTTCGACGCAAGAGCGCCTAACTTTGGAAAATGTAGAGACTTTATCA…
>FIM1_740_CDS
ATGAATACCACAGGTGGTGAGACGAATGAATCGGTCGCCAATAATAACTTGCCAGATATTTTGAACCAATCTGATGCTGGTTCTGATAACTACGATGACCGTATAGAAGATTCAGAATATGATAGTAAAGACAATGGTGAAGGTAGCAGTGATGATGAGGGTATGGATGAATTAGTGATAAAAAAGGCGAATGAAATTAGAAATGTGGCTGATGAATCTGATATTCATCAAACAGAAGATGAGAGCAGTGATGATGAAGGCAACGACAGTTTAAGCGAACTTAATGGTGATAACGGTGTCAAATTGGAAGCGTTCAATATGGATGAAGAAGATAATGTCACTGGAAAGGATGCTGAAAATGAATTCAAGCAGGAAGACCAATGGTTGAATGATTATAAT…
>FIM1_741_CDS
ATGGTATGCCCTGTAGTAAAATACAGAGATGATCAGTTAGAGTTTTTAGAAGCCTATGTGAGTGCTGATCCATCTCTAAGTCCGCCAGTTCTTTTTGTTGAAGGACCACGAGGAACTGGCAAAACAAAGACACTGAGAGCATTCTTTGATGCAAATATGGATATACTCAGTATACATGTTAACTCAAAGGATCTGATATACTGTAAATCAATGTGCCAACGGCTTGCGATAAGCTTAGAACAAAAACTCAAGGAAAGATACCCAGAAGTACACATACACGACGTAGACCCATTTGAGGCCGAAGATGTGTATTTATTGCAAAAGTTTATGAATAAACTGTTCATTCAATATCATATAACTGAAAAAGCTGTTAGCATATATGTGATACTAGATGGATTA…
>FIM1_742_CDS
ATGTCAGGGTTCAAAGGTTCAACTACTGCAAAATTCGTAGGCAAGGGCAATGAATATCCTAGTCAAGCACATTCCTTTGCTCAAGCTGCTCAGCAACTTTTAGACTCATCCAAAGTGGATGCAATTGATGAAATGATGGGATTTCCCAGATTTGTGCCGTCTCCAACACTTTCCGATGTTAAAGTTGGATGGTTGAGTAATATGCACCCTACCATCGTTTCTCAGGATTTGATTGAAGAAGGGAACAATGCCCGTTCGGCAACTGTAGCGGGTGTTTCCGGTGTGGACTTCTATTTCATAGATGAAGAAGGTGGTTCATTCAAGACCACTGTTAGATATGATCCATACTTCTTTGTGACATGTGCTGATGAAACTAGGGTTCATGATGTAGAAGAGTAT…
>FIM1_743_CDS
ATGTCTTATAATCCATATTATAGCGAATTTGGCAGTGAAAACAATGTAGCTGCTGGAAGACATAAACATCCACAACAGGAGGTAGCAGGAGCCGCACATACTACTGCTCAACAACCTCAGACGCAACCAAATGGATCTTTTTTCCCAACTGCAAGCACAAACATGGCATTTCAATTTGGTCAAACGGCTTTCAACCAGTTTGTTGGGCAAGAAAATATCAGTCATCTTCATGAAACTGTTTCCAAAGCTACAGGAGCTACAAATTCAAGCATCTCACACTACTTTCAGGTGTCAAACTCCTATGTCTTTCATAAATTGAAGATCATAACGGTACCATTTCTGCAAAAGAACTGGCAACGTATCCCCGACTCTTCGAATTCTTTCCAACCACCTCGTGTT…
>FIM1_744_CDS
ATGGATTTGGCTGAAGTAAAATCGAAAAAGTTAGATCTTTACCGAACGCTGGGTTTTGACATCAATGATAAAGACGCTCTAGAGGCAACTGACCTCTCCCAAGTTACTAAACAATTCAGAAAACTATCGTTAATTTACCATCCAGATAAATCAAATCTAAAAGATTCTGAAGATGTACGAAATCGGTGGGACCTTTTACAAACTGCATATCAAATACTAATCAAACATAAAAGTGAGTATGACGCATGGTTTAGTCAGACCTTTCTTCGAGGAAACAAAGAACTTTTGGCAAAACTTGAGTTTGCGGAGAATTCGCAGAAAGAGAGCGACGGAACGTCTTACACTCAGATTGAACCCATTCAACAATATGGTCAAACACTTAGGAAGTTACTACACTTT…
>FIM1_745_CDS
ATGAGGTTGTTTCACAGGAAAGGTAATGAGGTTACTTGGAAGCCCGATGATTTCATTCCAGTTAATAAGTTTATTTCACAGCCACCAGAAAGGTACACGAAGCCTCAACCACAGGATAATCTTGATTCGGAACAGCGGACCATCTACCAGTCAATTTTAAATCATTTTTTAGATCCTTTATTATATTTACCAGTAAATGGTCTTGCTAAGCAAGTGAATGATTCCAATAGTTATTCTAAGTTATCTGACTATGAAAGGTTTTGGTTATCCAAAGAATGTATACTTCGATACCTTAGAGCAACAAAGTGGAATAAGGAACGAACTCTGAAGAGGATACATGAAACACTGTTGTGGAGAAGACAATTCGGCTTGGATAATTACAACTTCATCGAGGAAACT…
>FIM1_746_CDS
ATGAAGGTCAAAGAAGCATTAAATCAAAGCTATGCAGTCTTCCAATACTACTTCCCTTGTGACAAAGTATTGGCTAAAAGGATATTCAAATCAACTGTACATTCTACGGTTGCTCTCATCTTTTGTTTAATCCCCAAAGTACGAGATAGATTAGGGAATGAACCTGCGATGCTACCCCTTATATCTGTCATGGTTCACCCTGGACGACGGGTCAGTGGTACCATTCAAGGAGCAATCTATTGTACCACTGGCTTAATTTTTGGACTAGCATTTTCATTACTTGGAAGATTTTTGGCACAGAGATGTTTGGGGTCATCATGGAAAGTATTGGAGGAAAAGGAGCAGTTTGCAACCAATTATAACGGGTACCAAGCTGCATTGGCCATTCTAGCCATATTT…
>FIM1_747_CDS
ATGTTTTCAGGATTTGGTGGTTTTGCCAGCGGATATGCCAATATCCCCCAGAAGCTTGAAGAGTTCTTCAGATGCTATCCAATAGCTATGATGAACGATAACATACGAAAGGATAATGCCAATTATGGTGGTAAAATATTTTTGCCACCAAGCGCTCTAAATAAATTGACGATGCTTAATATTAGATATCCTATGTTATTTGAACTTAAGAGTCAAGAAAGTGGCAAAGTGACACATGGCGGTGTTTTAGAGTTTGTTGCTGAAGAAGGTAGGGTTTATTTGCCACAATGGATGATGGAAACATTACAAATTCAGCCTGGATCTATACTCCAAGTGTCATCCACCGATGTTCCATTGGGCCAATTTGTAAAGTTGGAACCTCAATCTGTTGACTTTTTG…
>FIM1_748_CDS
ATGTCCCACGGGCAAGATGACGAAGAGCAGTTCTATGAAGAATTAGAACAGTATAGGGAGATCATAGAAAGAGAAAAGCAGGATGGGATAGATGAAGAGGAAGAGGATGGCCGTAAAGAGAGTGACGATGAGTACAATGACGAGAATTTTGACCTATTAGCTGAATTCTCGGACTATGGGGAATTTTCTGATGACGGATACGATGAACAAGAGTTTATGGACGCTATTCGGGACGCGAACAACTTCAAAAGACGTAAAGGGAAGAAAAGCGGTTCCTCCAGACACGAGTCGGCACCTAAGCAGAGAAGAGAGAGACCTTTGGATCCAGAAGTAGCACAGCTTTTGTCTGAAGCTAACGAAGCCTATGTTCGTAATGATATACAAGTTGCAGAGCAATTG…
>FIM1_749_CDS
ATGAAGCTAAAAGCTTTACTAACTATGAGCATTCAAAGGCTTCGCTATGCTCAAGAAAAACAACAGGCACTAGCGAAACAGTCCAGACGTAATGTTGCAAAGCTATTGAGCGACGGCAAGGAGCAGAAGGCACATTACCGGGTAGAAGGATTAATAAATGATGACATACATATTGAGCTTTTAGAGATACTTGAGCTATATTGTGAATTGCTTCATGCAAGGGTTGCAATCTTAAATACTATCCACGATGAGATAACACTTATTGAATCTCATACTGACGATGGTATAAATGAGGCTGTTAGAGCACTCGTTTATGCATCACTGTACACACCAGAAATCCGTGAATTGGGTCAAATAAAAGATAGCTTAGGAGTAAAGTTCGGTATAGGATTCTTGAAA…
>FIM1_750_CDS
ATGCTAAGAACTAAGGTGGTTAGAAGCGTAAGACATATTCCTGCTAATAAATCGGTCAATGAGTTGGTTCGTTTTCAGTCTGGTAATAACGGGGTACTGAAGCAATCTCGAATTGCCTCACAGGAAGTAATACACCCAAGTCAACATAAGTTTAGGTCCAGGACCATTGGCTCAGCGAATGATGGCGGAGAATGTGAACTAAAGAACAAAGACGATGACCTATATTTGCTCGAGAAAGGGTTGAGAAAGACGGATGAACGAGCATCCAAATTCACAAACTATTTATACAAAATCAACAGACTCCCTCCAAACTATGGTTCGAATCAAATGATAGCGATTGAACAGTCGTTAGAGAACGAATTACGCTCCATTCTGGGTCATTTTAAATCTCCAATCAGA…
>FIM1_751_CDS
ATGTCATCAGATCAAGGTACAGGCAACACGATGCAGTCGTCAGATGACAGGAATTCAGATATTTTGTTGAAGTACATAAACTCTTCCAACTTTACACTATACAATAACATTGAATATTTGACCAAACATGCAGATAATATTGGGATACATTTTTACCTTTGTGAGAAGCTTTTAACTTTCCCCCATAAAGAACTACAATTTTATATCCCACAGTTAGTACAGATTCTTTTGACGGTAGAAACAGAATCATTAGCACTAGAAGAGATCATCCTTCGGTTAAGTTCCGAGAATCCACATTTTGCACTTATCTCATTTTGGCAATTACAGGCGTTACTCGGCGATTTAGCACATGATCCCACATCATACAGCTTTCAAGTAGCAAGAAGAGTGCTTAACCAC…
>FIM1_752_CDS
ATGGCCTTTCCCAGTAATAAGATGTCTGGTAAAACTCCAGCAAGTATGACAAAATCAATTAAAGACGTATTCACATCGGACTCTGGGAGTCTAACAAAAAGGTCCAAAATTGGACAGGATAGTATAGAACTATCAGACCTTCAGGTTCCTCATGACCTATATGACCAGGGGGAGAGAGATGAAGGCGAAGGTGATTTCCATGAAACGGAGGTGAAAAGAGCATTGAAGCCAAGACATGTCTCGATGATTGCTCTTGGTGGTACGATTGGTACAGGTTTGTTCGTTGGTATTGCTACACCTCTTTCTCTTTCAGGACCTGTTGGTTCTTTGATTGCCTATATTTTCATGGGTACTGTGGTGTATTTCGTTACACAATCACTAGGAGAAATGGCTACGTTT…
>FIM1_753_CDS
ATGACAACTGTTGCTCAGCAAATTGAATTGGAAGAGCTAGAAGCTCTTCATTCAAGTCTTTCACAAGCAAACACCAGAAGTCATGTTAACATAACACACTCGAAAAGTGCTGATACAATTGGTTATTCCAAAGAGAACAATATAGCGTTGGATACCATTGATGATGACTCGTCACATATCTTAGACCCAGAATCTGCAGTGGGAAACGCCGAAGTGAAAAGAGCTTTAAAGCCTAGACATATTTCGATGATCGCTCTTGGAGGGACAATTGGTACCGGTCTTTTCGTTAGTATTGCAGGTCCTTTATGGAATGCTGGCCCTGTCGGTTCGTTAATCTCTTTCATGTTTATTGGTACCCTAGCATATTCTGTGACGCAATCGCTTGGTGAAATGGCTACT…
>FIM1_754_CDS
ATGCAGAGGTCACACACGTCTCGAGGGGCAAATGGGAGCGAGCAAACGCTGCCCCGTACCGCAAGTACGTCTCAAAGCAGTGGGATATTTTCTAATCTCAAGAAGCTTGCCACTGGAGGGAATCATGGCAGTAATCCACAGGCAAACCAGAGCCGGAAGGAACTTATATCTTCTCCAAAGAGGGTTTTCACTACAGCTTCGTTAGAAGCAGCAACGCCTATCAGTAGTAATAAACCACTCAATAAGAATAATACACTGAACACTCATAATATCTCGCATTACACAATGGAGCCCGAGACCCATTCGCGTTCTCATAGTGCTTCGTTGTTAACCTCACCAACCAAGTATTCATACTCGCGTAGATCCAGTCAATTAACAAGATCTTCAACAAATCGCTCA…
>FIM1_755_CDS
ATGTCTGAACAGGAGGAGTCAAAACGTATCTCGCTGCAAGTGACTTCATTATCAACACAACTCATTGAAAGTATTGATAAACAATCACAACTAGAAGAACAATTGGTGACGGCGAAGAAGACTATAGCTAGCCAACAACATGCTATTGATTCTTACAATGAGTTAAAGCAAAATTATGAAACTTTAAAGCAAGAGTATGAGAAAGATCGAGAGAAGTTCAGGAAACAAGAAGTTATTTGTGCTGATGCTGAGAAAAAGGTTTCATCTTTAAATCAAGAGATTGAGGATTTAACAGCATCCTTATTCGACGAGGCAAACAATATGGTAGCTGATGCAAGAAAGGAAAAGAACTCAGTGGAAATACTTAACGCTAAGCTCAAGGAACAATTGAAAGAGAAG…
>FIM1_756_CDS
ATGACCTCAATTGCTGATAACTTTTATAGCAAGCTATCACGTAATGAAGAAGAATCTATTCATCCTGATGAAGCCTTTCAATTGGAATTAACGTCCTTTGACGATGCCACGAAAAAAGCCAGTCTTGGCAATGAAGATCAATCATTCGATATAGGTCAAGAGGATCCGCTAACAGAGGATATATATCTCTCAAATGAAGCCAAGTCGAATAGATATATGGCTTTTATGAATATGGCAAATAGTATTTTAGGATCTGGGGTCATTGGGCAGCCTTTTGCCATGAAAAATTGCGGAATCATAGGAGGGTTAATAGCTACACTGTTCATGTCATATTTAGTTGATTGGACAATTCGTCTGATTATAGTAAATTTAAAACTAACAGGAAGGACTACTTATCAA…
>FIM1_757_CDS
ATGACGGAGGAACCAAGTTCAAATCTTGCAACAGAAGATGGCCCAAATATACTAGATCAAAAAACATACGAAGATGTATCATATACTATTATCAAAGCAAGGATTGGTATGCTTGCAACAGCCATTGGTGGTCCAGATCACTCATCAGACTCGGCGAATCCTCCTTATAAAATTGGTGATGATTGCTTGGCATGTATCAAGGATTTGATAAGATGGTTCAAGTTAGTCGACGACAAACAAAAGAAATGGGATGTAGAAATGGCAACTGCAGAGTTCAAGATACTACAAAACGATTTAATACCAATTATGCTAGATTGGGAAACTAAGAGTAGTTCGGCTGCTAGAAAAAGCAAAAAAACTGGTGAGGACATATCTGTGTTTTTCCCAAATAAGGCGTAC…
>FIM1_758_CDS
ATGCCTCCTATAAAGCATAGGATGATATATAAAGAGCGTACCAATATGCTTCTTAATGAAAGGCCCCGTATTAGTTATGGACCACCTAGATCTAGACCAAGAGCAAGACCATATCACCCATTGCTGGCTCAATTGGAATCGAATGCTTGCGAAGCTTCAATTAAGGACTATGAAAGGGAACTACTAGTGTACTTCCAGGAACTGCAACAGTATGACTGTCCCAGTGCTAAAATGATAGATAATCAGCCTGAGCTTGAATGGTACATGAGGCCATATCTACTGGACTTTCTGGTGGATCTACACAGTGCATTGAGGCTTTCTGAACCAGTGTTGTTTTTGGCTATTCAGATCATGGATAGATACTCATCCAAGAGAATAGTACACAAGAAACATTACCAA…
>FIM1_759_CDS
ATGAAATACATATTATGCTTACTTTTGCTGTTCATTGGTCGTAACCTGGCAGAACAAGCGGTTAATACTGACTCCAAACTGGATGTTCTCGAAAACTCTTTTAAGCTGCAGAGTGTAGCAACGCCAGCGAAAAACGGTTCGAATATATCGATACCTTCGTCCCACCGAGTTTCTCCTAGTATTAGTTCTGAGACATTGAGCTCTCAAATTGACTCTCGTCCCGAATTTTTGTCGTTTAATGAATGGAACAAGGAGAAACTTCGACAAAAGAAGGCGGTACACCAGGATAGGCCTCAGAGGCTCAAGTTTGATAACTCTAATAGTGGAGAGGTGATGCGTGATGAGTTAGATATGGATTTTGAGATTTTCAATGAAGAAGAACCAGAAGGAAAGGTGTAT…
>FIM1_760_CDS
ATGGTCCAGATGAAATCTACACCCAAGACTCCGGGTTCATATCCTGCAACGGAGCAGCAATTTGGCCCGCAATTCAAAGTGGCGCACCAAAGAGTACAGATAGATGTGGATCTATCGAAAAATTGCATTGTGGGGACGACAGAGATGATTATCATGCCCCTAACCCCTCACCTAGAATACATTGCATTGGACTGTAAGAATATGAGAATAAAGGATATTATATTTGAGAATAGAAGGCTGGATAATTTTGTTCACGATGATCCGTACAAAAAACTGTCTGATTCATATTTGAACAATCTGGAAGATGACGTACTATATAATAACAACGGGATAGAGCAAAGTCACTTGTTAAGGAAGAAGTTTTCAGAATTCAATCATAATCCGGAGGGTTCATCCAAA…
>FIM1_761_CDS
ATGTCTAAACCTGTTGTTTTGAGACTTGGAGGTGTTAAGTATGCACAAAAGGCGTGGGAAGAGCTTGGCAAGATTGCGCAGGTGGTTACAGTGGATCCCTCCACTACAAGAGCACAATTCTTGAAGCAATGCCAAGACCCAGAGTCGCCAATTTCTAAGACACAAATCATCACGAGAAACGTGCAGAGTCTCAAGCAAACCGGTAGATTTGATGCTGAGTTGGCCAAAGCCTTGCCTGCATCTGTGGTTGCAGTTTGTCACAACGGTGCCGGTTACGATCAGATCGACCCAGCGCCTTTAATTGAGCGCAAGGTGCAAATTTCCAATGTTCCAGAGTTGGTTAACAATTCCACCGCCGACACGCATGTGTTTTTGATGTTGGGTGCGTTGAGAAACTTT…
>FIM1_762_CDS
ATGATTCCTCCACCAGTGGACCCAGCCTTACTGCGGGAGCATGCATACGCCGACACCGGCAACTTGGAAATCGTTCTTAACCCGAAAACCTTCACCGACTTTGGTGGGTTCAAATCGATCGAAAAGTATGGGTTGGGGTACTTCAACTATATGTTTGCATTAGATAAACGTGTGACGGAAGTTTCTATTAAGGATATATTACGCTGTCACATATACAAGCATTTTAATTTTTACTTCGTTATCCTGGTAATGCTCACCTTGATGTGGCTTCTATCTTTGACGATATACGCGGAGTCGTTAAAAGAGAAGATCAGCTTTGATTTAGGCAGATCACGCTCGCACAAGAAGAAGTCCGGTGAAATTTCATACGATCATGTTCAAGTTTAG
>FIM1_763_CDS
ATGGTTGTTCATCGAAGAGATTCAGCCGTGTATTCTCCTTCAGGGTCTCATCCTGAATGCATTCCCATGGAAATACGAGAAACAACCTCTCAGAAGTCAAAAGAATCCGATGTGGAAGTTCAGTTTACAGAGACAAAGAACGGTAGATTCCCTCCACTATTTTCAGGATTGGTGCATGATGTCAAGGATAGACTCCCGCAGTATTTGTCTGACTGGAAGGATTCATATGACTACAGAGTGATACCGTCTGTTTTAGAGACATATTTCAACAATTTACTACCGGCTCTTGCGTTTGCCCAAGACTTATTTGACAGAACAGACAATTCGTATGGGGTAAACGAGATTTTACTATCCAGTGCATTAGCGGGACTAGTGTTTGGTATATTTGGCGGCCAGCCG…
>FIM1_764_CDS
ATGCTTTCTCAATGGAAATTATGGGTTTGTTGTGCTCTTCTGACGCTGAGTTTCAAGGTATCAAGGGCGTCACCAGGCGACCAGCTCGATGAATTCGATGACTGTGTTGACGCATGTGCTGTGGCAAAGCATTGCCCGGATGCAGAAGCGATTGAGGAGGATAATCCGTTCAAGAACGACCAGTTTGCAGATTTAGGGCTCTGCTATAAGTTATTGTTGTGGGACTGCAACAGCGATTGTGATTACCAATGCCAACACGTTATAACGAATATGAGAATCCAGAATGGCGAGGAGATTTACCAGTTCCATGGAAAGTGGCCGTTCAAAAGAGCATTCGGCACACAGGAGTTTTATTCGACAATTTTCTCGATAGGTAACTTTGTGCCTCACTACAAGGGT…
>FIM1_765_CDS
ATGGGAATTGATGAGTTTAGCGACTTGAAGTCGAAAATGGACGGGTTCCAAACGAAAATGGACAAGTTTCTAGAAAAGAGCAGAGAAGAGCTCAGTGTGAAGACAGAGCGGTACTGGGGTGGGGAGACTGAGAAGCTGAGGCTTATTGAGACACTACGTGGGAAGTTAGAAGAGTTGGAAACACGACGTGTGGATTTGCGGGAGGATTTCGAGAGTTCACAACGCGAAGCAAACGAAGCGAACGCGCAAAGTAAAGCCTACCATACAAAGCTCGAAAAGCTCAAGGAGGAGCGAGACTTCTTGAGAAAAGAGGTCGAAAAGCTGGAGGTGTTGCTACACGAGCAAGCACGGGATTTGGAACGTGAGAAGGAGTCCCGTGAGCTCCAAAGTGGGCGAGAT…
>FIM1_767_CDS
ATGCCAGAGGAGTCATCGCCAGAACGTTCACGAAGTCCCAGTAGATTTTCGAAGTCTATGTTCATAGCTCCTAAGGCATTTGTGAGGAAAAGTTTATCACCAGTGGATCACATTTACCATTCAGTAGCGGATTTACGGTTTAGTTCTTCGAACTCTGAGACTCTGGAATCTACGCTCCAAGCAATCAATAAGAAAATGGACAGCATAGACGTTAGTGGGGGCGCAGTTACGGGTGGCGGGGGTGGTAACGAGGTTTCAGATGATGTTGCTCAACCACAATGTATGGCTAAAAGTTTTGCAGGGTTTTTGGCTACAGCCAGCATGTATGCTGGGATGGACGAGTTGAGGGAGGAGGAAGAAGAGAGCAACAGTAGCGATGAAGTGGAGCTGTTGAATGAT…
>FIM1_768_CDS
ATGACTACAGTACATAGCGCATTAAAAGAGCTTGACCAAGAAGAGTTGGCCAAGAGCAATCCATTTATCAAGTTAGTACATGGCCAAACGATTGTAGAAGTACCTGAGTTAGAGCTTGAGTGCGGAATAACTATTAGCAACTTTCCTATTGCTTACAAGACATGGGGGTATTTGAATGAGGCTAAGGATAATGTCTTAGTGATTTGTCATGCTTTGACCGGGTCATCTGATGTAGCGGACTGGTGGGGACCTTTGTTGGGCACAGGGTTAGCGTTTGATCCTTCGAAGTTCTTTGTGATTTGCTTGAATTCTATGGGATCTCCTTACGGGTCTTTTTCGCCGTTGTCCATCGATGCATCGACAGGCGAGAGGTACGGACCGGAGTTTCCACTTTGTACA…
>FIM1_769_CDS
ATGCTCCCTTTATTGTTTAGCTCACGGTATGGTACGCAAGGGTTGCAGTTAGGATTAAAACGTGCTAAAACGTTATATACTCCTGTGATCAATGTAAGATGGAGAGTGCACCCTTCCTTCGGTCAAAGCAGATCTTTCTCTCAATGTAAACTTCTTTGGCAAGAGGAGCCTAAGAGTGATAGGCCTACATTGAAAGATCGTGTCAAAGAGTTGAGACTATCTCCTAATGATTCCAAAGCTTCCGGCTGGCAAGATATAAAGAGACTATTTCTACTTGCCAAACCGGAAACGAAGAGCATGCTAGTGGCATTACTTTTAATTATTGTATCAAGTGCAGTGAGTATGGCAGTTCCAAGCGTCATTGGTAAACTAATGGATATAGCGAAAGATGAACATGAA…
>FIM1_770_CDS
ATGAAGAGAATATTTTCAGATAAACTCCAGTCCTCGCCGACGCTATCCTCTGCTGCGACTTTCCTAGCGCCTCCTAGAAACCTGTTTTCGGACAGTTCGAGTACGGTTGGGAGTGACAAGGCGTCCGGCAAGACGGACTCGAGATCGAGGTCATCGTCATTTGGCCGTATATTCAGCAATTCAAGCGATAGTGGCAAGAACGGGTCGGGCCTGTCTTCCAAGCAACAGCCTTCTTTGCCCAAGGAACAGACCATGAACACACTTTCTCCGGAGTTGATACCGATCGTGACGCTACTCTCGGCACAGAGCCACAGAAGATACCACGAAGGTGTGTTTCTGATCCTCAAGGATTTGAACAGTGATGGTTCCCCAGCACAGAGAGTGTGGAAAGAAGTATAC…
>FIM1_771_CDS
ATGTATATACACACACCTGCGCCAGAAAGGTACAAGTTTATCCTCATTCTCTTGATGTGCAAATTCCCAACGCTCAGCTCAATATTTATATTATATCACATCGTATCGTACCCTATCGTATCGCAATCATATACCGAACACTTCTTTTTTTTTTCCATTCGTAATCTTGTATGTGTCCAACTAAACTTTCTTTCCGTTCAAGTTTCTAAGCCGCGGCTGCGCTGTACTGCGCAGTGCAGTGCATCCATCTCTTTGTTGATGCTTCCTAGTCACTATTTTTTTTTTTGTTTTACTAAAAAAAGTATATACGCAATCGGTATTTACTGGGTATTCGTTTTTTTTATTGTTTGTTTGTTGTGGTTTAGCGAATGTTTCGTAGAAGGGGCCGCAGGGGAATCG…
>FIM1_772_CDS
ATGAATCATATCTATCTCCATCTTAATGAACGTCTATCACAGATATGGTGTAACCAGTACACCGTGATAATTTTGATTATGATGATCAAAATTATTTTATTTACACGGATGTTGTCTAATGGATTTGATAATATCAAGGACTACACTCTCAGTAACTGTGAAAGCATCGATTACTATTATTCAAAATTCGTAGATTCAACTCCACATTACATGGGGAAAATGGGGAATTATCTCATCGAGAAAAGTATGCAAGAAACAGTTTCGTTATCGTTAAAATTAATATCGCTACTTGTTACCGTATCCGAAAATGTCATTGACTTTATGATCGATTTATGGCTTGGCACCTGGGTATGCCTGGCAGTGAGTGCTATTGATGCGTCAGTGGACGTTGCAACAAAT…
>FIM1_773_CDS
ATGGTTGAAGACTCCAAGGTTAGAGATGCGCTAAAAAACGGCGAAAAGAAAGTTTTACCTGCTTCTTTGGTTCCACAGGCCCCTCCTGTGTTGACTTCTAAGGACAAAACCACAAAGAGACTTATTGTGGTACTTTCTCAAGCGTCTTTGGAAACTTATAAAATATCATCCAGTGGTCCAGGCGGAGATAAATATGTCTTACTAAACTGTGACGACCATCAAGGGTTATTGAAGAAGATGGGCAGAGATATAAGTGAAGCGAGACCGGACATCACTCATCAGTGTCTCCTAACGCTACTCGATTCGCCTGTAAATAAGGCAGGAAAACTCCAAGTTTACATTCAAACCAGTCGAGGTGTCCTTATTGAGTTGAACCCAACTGTACGAATTCCAAGAACT…
>FIM1_774_CDS
ATGGCTGATCTCTGGGATGATGACGATGATGATGATATCCTAGAATTGGGAAATAGACCTCCCATGAGCCAGGTGGCCTTGGTTGTTCAAAATAAGAACACCAGCCAAGATTCAAAAGATGTCGATGAGATTCTGAAGGCTAAAGGCGAAGTAGGGGTTCTTCGTCAGAAGATAGGGATGCTGGAGAAGATGATGCGTGAGCATGACGAAAACCAACGGAAAATACAACATGATCTCAAAAGCTCACACGAGGAAGAAGTTCGAAAGCTTAAGATTGAACTACAAAGGCTTGAAGATGAAAAGAAGTTTATGATTGTTGAACAAAAGCATTTGTTTACACCCAGAAACAGTAGCAAATCCAGTGGTAGTAGCGAAACTGATACATCAATACAATTTCCA…
>FIM1_776_CDS
ATGGATTCCCAGTTTCCACCATCCTCGCCTATAGCTAGCTCCCATCAATACGATCTTCAAAATCCGTTTTATCAACCAGAAAAGGATGCTGATGGGGTACACTCCTCTCCAACTTTGAGGCTGTTCAAGAACAAAGATGAGACTAAGAAAGAGCCAAGAAAGGATTATCCAACTCCTCATCCTTCATCAACTACAGGCAGGTCTTCTTCTCCTGTAAGGGGGCTTGTGGATGAAATAGCTTCCTCCGACTATGAAATCGAGAGACAACTGGAAACTGAGCTTAAAAAAGTGAACCTTATTGACATTACATTGGACCCAAGGGATAGTTCCAGACTGTGTATTGGAAGGAAGAAGTCAGTTTGTGACATTCACCTCCCTCGTGCAAAAAATATTTCTAGA…
>FIM1_777_CDS
ATGAGTAGGCCAATTTTCAAGGCTTACAAAGGCGAAAAGATCAGTTTTGAGCAACGACTTCAAGATGGATACGTGTGTCTCGATCCGTTTATCCCACTTCTAAGCAATCTATCAAGTTTGAAATATCACGGAGATGATCCTCTGTTTGAAAATTTGGATGATATGATCACCTCGCAGTTTAATATACTTATAGATACGGATAGGTCAGGTACGCGGTGGATTACGTTGCAAAAAGCGCACGAATTGTGGGATTTATTACGTATGCAAGACGACTTAAATACTGGTGGTAGCTCGATTAAACGCGATGAAGATACAAATGGGCACGCTCAAGATGATGAAGGGCGTGAGTCCACGGGCGGTTCGACAACCGATGCAACATCTAAGAATGGTAACGGATCT…
>FIM1_778_CDS
ATGGGCAATGCAGTGCAGTATGGTAGAGTTTTGAAGCTTGCAAGGGAACTTGCTGGACTTCCAGTAATTTCATATTATTTGAAGCTTTATGCTGCGGAGATAATACTAGATGAGAAGGAAAGAGATGAGGAAGCTACGCAAACTGTTGTATCTATCTTAGATGAAGTGGAAGAGTTCAGAAACAGTGCAGATGATGAAGGTACGAAGTTATTGCTTCATGATAAGGAAAAGGCCTTAGCATTTGCGATGAATCTTGCGATGTCTATATACAATGGGATATTAGTTCAAATACAAAACCAACAGGTTGACAGCGAGATCCGGAAGGGATTATGGTGTTGTATTGATTTGTTTCAGTGTTGTAAACATTTGTGGGGGGATTCAATGGATGAGGTAGTGCGA…
>FIM1_779_CDS
ATGGGTAACAACAACACGTTTTTGTTTACCTCCGAATCTGTGGGTGAAGGTCATCCAGACAAGATCTGTGACCAAGTTTCTGACGCTATCTTGGATGCTTGTCTAAGAGAGGACCCATTGTCCAAGGTTGCTTGTGAAACTGCAGCCAAGACCGGTATGATTATGGTTTTCGGTGAAATCACCACCAGAGCCAACTTGGACTACCAAAAGATTGTGCGTGACACGATCAAGAAAATCGGTTACGACTCTTCCGAGAAGGGTTTCGACTACAAGACATGTAACGTTTTGGTTGCCATTGAACAACAATCCCCAGATATCGCTCAAGGTTTGCACTACGAACAAGCTTTGGAAGAATTGGGTGCTGGTGACCAAGGTATCATGTTCGGTTACGCTACTGAC…
>FIM1_780_CDS
ATGGCTGGCAATACCACGGTACGTGAGTACTGGCGATATTTTCGCCAATTCGTTCCTTACTACTTACTTGCATTCGTCACGCTAGCTCACTTTGTATACACCGAGGTGACGTGGGTTCCCAACATGGACAAATCCTTCATAATAGACACGGAGTCGATATCGAAGTCGTACGTGGAGCGCGAGCTCGTGACTTCTGAGCTTTGTTTAGCATTAACGGTGCTCGTGCCCATGTGCGTTTGTCTAGCATACTGTTCGAGCAAGACCACAGACTGGAAGCGCTCGAACGTGAGCAGGAACTTTGAGCGGGCCGCGTGGATGCAGCCTTCCCCGCACCGCTTCCACTGCGCCATGGTGCTCATGTGGGCCTGCATCGGCGTCACAGCCATGCTCACCAACGTG…
>FIM1_781_CDS
ATGTTCGCTTCTATAAACTCTGCTAAAGCTATTCAAGAATCGTTAGTGTCCCACGGCGTGGTGTCAAAGGTCCTACCATCGTTCTCCAGCGATGGATCAGGAAGCTTGATCATCCAATACCAATCTAAACACCCAGTCGCCCTAGGTAACACGCTCTCTATCAGCAACACGCAAGAAAAACCAGAATTGAAGCTACTTTCTGCTGACGCAGATAATGCGAAAATCGATACTTCTGCTCTATATACTCTCTGCATGACAGACCCGGATGCTCCTTCTAGCTCGGATAATAAATGGTCTGAGTACTGTCATTATTTGGAGACCAACTTGAAACTGTCGCCTAGCGCAGAGAGTCCCATGGCCTTGGATTTGTCGTCCAGTTCTGGGGACGTTCTCGTGCCA…
>FIM1_782_CDS
ATGATGAACGAATTGCCTCAGGTTAGCAGCACGACCTCTTTGTCGGACAATCCGCAGTTGCGGCAGTATTATGATCGGTTTTTGTTCAAGAATAGCAGTGGCAAGTCGTTGTCGGACTTGCCTGCCAAGGCGCGGGAACAGGCTCGAGAACAGGCACGCAGCAATCTCCATACGGAGGGCGGTTTTGTAGACGGCCAGGGTCAGGGCCAGGGCCTAGGGCCAGAGACAGGCGGCCTGCAGATGAATAACAATAATAATAACAATCATAATCATAACCATAATCATAATAATAACAATAGTAATAGTAATAGCAACAACACGACTGGGATCGATTTTATCAATGGATTTAGAAACCCCATGTACCAGACTGCGACATCGCCCGTGTCCAGTTCAGGGTCC…
>FIM1_783_CDS
ATGGAGTTTCCGAATTGGTGGTGTGTTTTCGGGCTGCTGCTTGCATGGTTGCTGAGCGATACATGCGAAGGGAAAGAAGTTATATTTGATATATCACGTCATGGGGATGGACGAACCATAGTGATCAATGGGAATTCGGAGTTGGTAAAGCCGGTTTTAAGGCTTCGGAATGGGGAGCGGTTGAACTTAAAGCTTGAGAACCATTTGGATGAGCCTACCGGGGTGCATTTCCACGGGATGCTGCTTGAGAATTACGTTGGAGAGGGAGAGGGAGAGGATGGGCAGGCCGATCCTGCGGTGTTAGGAGACGGAGTTCCTGGGGTAACGCAGTACGAGGTTGGTGCTGGATACGCGTACTGGCAGAATATGAGTGTGGCACAGGATACGTGTGGGACATTC…
>FIM1_784_CDS
ATGTCTTTAAAGCTTGCTAGATCCAACAGGGTGAAGTTTTGGTCGCCCAAACAGCCAGATGTGGGCAAGTTTCTCCGTTATTTCGATGGAAGCAAGAAAGCCCCACCGTTATTATTCCAACCGTTGAGCATTCGGTCGATGAAAGTGTCGAATCGGGTCGGGACTTCACCCATGTGCACGTACTCGTCCGAGAAATTCGAGGCAAACAAGTACCATTTGGTGCATTATGGGTCGATCTGCAGCAGTGGGCCTGGCTTTGTGATTGTTGAGTCATCTGCTATAAATCCGATTGGTAGCTCATCTGCCAATGACTTGGGGCTATTCACAGAGGAACAAGCTGAGACACACAGGGAGAACATTGTGGACTGGGCACGCCTCCATAACATCAAGATCGGTGTG…
>FIM1_785_CDS
ATGAACGGTAACGGAATAACAACGCTGAAAGGCGATAAAATTGGGCCATGGAAACTGGGGTCGACTCTTGGTATTGGTTCTACTGGAAAAGTTGTTATGGCGTCGAATGAGAGTACAGGCCAACAAGCAGCTGTTAAAATCATTTCCAAGTCGATTTTCAACGCGCAAGGATCTACTATCATAGGTGGCACGGACCCTGATGTGCTTCCTTACGGCATTGAACGTGAAATCATTATCATGAAGTTGCTAAACCACCCAAATGTTCTCAGATTGTACGATGTTTGGGAGACTTCGAAGGATTTGTATATGGTTTTGGAGTACGTTGAAAAGGGGGAGTTGTTCAATTTGCTCGTTGAAAGGGGCCCATTGCCAGAAAATGAAGCTGTTAGATTTTTCAGA…
>FIM1_786_CDS
ATGTCAGAAGAACAAGAACAAAAACCAGATGTCAAATCCGAAACACACATCAACCTAAAGGTTTCTGACGGCTCCAGTGAAATCTTCTTCAAAATCAAGAAGACTACCCCATTGAAAAGACTTATGGAGGCCTTTGCTAAGAGACAAGGTAAAGAAATCGAATCTCTAAGATTCCTATACGACGGTGTCCGTGTGCTACCGGATCAAACACCAGAAGAACTAGACATGGATGACAATGATATCATTGAGGCTCATAGAGAACAAATCGGAGGGTCCATTTAA
>FIM1_787_CDS
ATGTCAAACTCTGGTCCTTCTGACAAGGACTTCGCAAGTCATGAAATGAGTGACCTTAAATTGAGCAACAAATCGGACATTATAATAAATGATTCCATAGCAAATAATGAGGGAGATGCTGAGTACTATGAAAAGACATTTGCCAACTCTGACAATTATAATTATGAATCGAAGGGCTCTACTTGGAGGCGATTCAAGGACTCCTTCAAAAGAGCTGACCACATCAATCAAGACATCCTGGGCTCTGCTGATTTGGAGTTGAACCCATCCCACAGTTTAGTCGCAGAAAATGCTAATCTAAAGCAAAATATTAAAGGAAGACACGTTCTTATGATGTCTTTGGCCACTGGTATTGGTACCGGTTTGCTTGTTGGTAACGGTAAAACTTTATACACTGGT…
>FIM1_788_CDS
ATGTCTTCAGTTACCTCCCAACAATTTTTGAAAGCTATTGCTGCTCGTCGTTCTATCTACTCCTTGACGCCAGAGTTACCAGACGGAATTTCCATTGATGACGTCCAAAGCGTTGTTGAAGCCATCATCAAGCACACCCCAACCTCCCATAACAGCCAAGGTAACAGAGCTATCATTCTGACTGGTGAAGCTCACAGAAAAATGTGGTCATCTGTTGTCGATGCCATTGAAGGCGATACTGGAAAAAAGAGACCAGCTTCTATTCGCGATGAGGCTTACGGTTCAATTGTCTTCTTCATTGATGACAAGACTCTAGAGCAATTGAAGAACAATTCCCCAGTATGGGCTAGTGTTTTCCCATCTCTTGCAGACCAATCCAGCGGTGCAGCCCAAATCTCT…
>FIM1_789_CDS
ATGTCTTCTGCTGCCTCTCAACAATTTTTGAAAGCTATTGCTGCTCGTCGTACTATCTACTCTTTGAAGCCTGAATTACCTAGCGGTGTTTCCATCGATGATGTTCAAGCTGTTGTTCAAGCCATCATTAAGGACACCCCAACTTCCTTCAACAGTCAAAGCAACAGAGCTCTCATTCTGACTGGTGAAGCCCATAAGAAAGTCTGGGCTTCTGTTACCGATGCTGTTGAAGGTGAAGCCGGTAAAAAGAGACCAGCTTCCATCAGAGATGAGGCTTACGGTTCTATCATCTTCTTCAGCGATGATAAGACTGTTGAACAATTGAAGGCCAACTTCCCAGCATGGGCTGGTGCCTTCCCATCCTTCGCAGACCAATCCAGTGGTGCAGCCCAAATCTCT…
>FIM1_790_CDS
ATGGATACAGTAACGGAGACGTTATTAATTACCGAGACTGCGATGGATAAATTAGTTGTTCAAAATGATGCTACAGTAATAAATACGATCTTTGTGGATGAGTATTTCCAGCAATCTAAATCACTTCCTTTTGCCCTAACTACAGTTTCTACGGCCACTGCGACAGTTGTTAACAAGAACGTTGGAACAGCAACTATTACAGGTAGGGTGACTACCACAATATCAGATCAATTGAGTACTTCATCGACCTCGGCCTCTTCGACACATTCTGCAAACAGTTCTAACCTTAACCACACTAGCTCTCAAATGTCAAAATCGAATAATATGCCTACCAGTACAGCGGCTCCCAGGGCTACTAGCTCCGCTTTAGTTTCACCAATTGCTATACCAGGTTTTGGC…
>FIM1_791_CDS
ATGAAATTTAATTCAGTTATTCTAACTTCATTTCTAACAGCTTCTGCTCTTGCTAGAAGTGTTGTAACTCTAGATGAGACATTTGATGCTGTTTCTGTCAGAGTAACAAAACCACCTGCCTCTTCCAGCACTTCTACCGCTGATGACACTACTAGTACCGAAGCAAGCGCAGTTACAAGCGCACCAAGTAGCGACACTAGCAGCGTCGTTAATACTGAATCAGCTTTGTACTCCAACTCTAGTTCAGCTGCCATTACAAGCAGCTCTTCCAGCTTGAGCTCTATTGTCACCACAACCAGTGGCTCAAAGCTTCAAACGATACTTACCCAATCTGTCGTGGCAAAATCTAGCTCTTCGTCTAGCACTACCGCTCAGACATCTAAAAGTTCAACAACAACA…
>FIM1_792_CDS
ATGAACCGTGAAGAGTATATAGGTTTGGTTGTTGAAATTCCCAACATTGGTAGGGGCCAGATTAGGTATATTGGCTCCGTTGAGATGAAGGAAGGGATATTTGCTGGAATTGATCTGTACTCCGGTAATGGCAAAAACGATGGAACATTTAAAGGTAGGAAGTATTTTCAGACTACTTTCCCTAGAAGTGGACTTTTCATACAATGGGAGAAGGTCGCTAACCTCATTCCGCAACAGTCTAACGGCGGATCTAATGGTAGGACATTACATTCACTTTCCCCTACACCGGTAAGAGGCATGGGAAACCCCATCCTCAACCAAGGATCTGAACATAGCCAGCAGCGTAAGACTTCTGTTACTGAACTTGGTCCAAGTTTCAGAGCGTCTACGGAGAATTCC…
>FIM1_793_CDS
ATGTTACCTCTTGTGCCCTTACTGGATGCTACCAAAGCATTGAATGAAAAGCCTTTTATTGGCTTATCGAAATTGTTAGTCTTAGATGGACTAACTCTAACTAAAGAAGAAATTCAGGATTTCACCGATAAGCAAGAAGCTTTTGGTCAAAGGGTGTCTGTTCTTGTAGGAAAGAACAAATTCAGCGATGATGACTTAATTTCATTGTTGAATAATGGTATTTCTACCCTATTCGTCGAAGATTTAGAATACGCTAACCATTTGTTAGAAATTGGCATTCCAGATATCAGATTGTCTTTGTTCAAAGAAAGCGCCTTCCGAGTAAAATTCGGCCAAGTACAAGAAGTTTCTTGGAGCCAACTAGTTAAGGTTTCTGAAATTACAAAACAAAGCTTTACT…
>FIM1_794_CDS
ATGCAAGTTAATCCAATCCTCAGACAGGCGGTTAAAAGAGCAGTTAGACCCAGAAGACCAGCGTCCAAGAGACCTCATCAACCGCTTCTTCCTCCTTTGCAACTATACCGCAGAATACTAAGAGAACACAAAAACCTCCCACCCATGCAACGAGAACTTGGGGATCAATATGTTAAAAGCGAATTCAAGCTGCACAAAAACACCGATAATCCACTATATATAGTTGGTTTTCTAGCATCATGGCAGGATTATCTGCATATGATCTCGCGCGGTCAGTGGACAGAGGGTACCCTATCCGCAGACCTGCTCGAGAAAATGTCCCCAGAACAAGTTACACAATTATACGAACTAATGAAGGAGGCTGAACAGCTCAAATCTGAGAATTAG
>FIM1_795_CDS
ATGAACAGAAATAGTACAGATGAGCAATACTTTCCCAGGAAAAGAGCTAGTATAGAGGGTATTGAGCCAGTTGTAGTAGGAGTTGTTATCTGTTTATCAGTCATGGCACCTGTACAAATGCAGAACGGATTCTTGGTAGTACCGTTCTTACTACCAGAAGTGAAGAGTTTGAAGGAAAAAACGAGTAAGGCGCATCACTATATGTTTGTGAGAAAGCATCAGTCGAAGCTAGATAACGAACAACATTGCTTATTTTTGGTTAACCTTCCACTATTAACAAAGTTTGAGAATCTTAAAAAGAACTTCCAAGAAATCTGCCGCAAGTATGAGATGGTGTCGCATGTACAGGGCCTATTATATCATGATGAATTCGGATTGCATGATGTGGACCTATCATCT…
>FIM1_796_CDS
ATGAGTGGTACTAATGAATGGTCTACCGAGGAAGTTTGTAAGAAATTAAAAGCAGAGCTTGAGTTGGACGATGCCGAGACGTACATTCTGGACAGAATACGAGAGAACAAAATTACCGGGTCTACTTTATCTGAGATAACGTTGGCGGATTGCAAGGAGCTATGCCCTGATAATGTGAGCGCCGTGAGATTAAAGACATGTATTAATAAATTTGTTGATGCTGAAGAGCAGGCTCCGGAACAAGAACTAGTTTTAACCATGAAGGGATTGCACCAAACCTTGAACGAGAAATTGCAAGAGTTCCAGTCGAATTACGCACAGCTACGGCTTGACCTATTGGAGATTGTGAAAAGGAATACTGTTTCCGGTATTGGTATGGCATCAAGCCAATCAAACCAA…
>FIM1_797_CDS
ATGACTACGACTTATCCCACAACAATGTCATGCACCGATGCTTTTGACCAGTTGACTGGTTGCTTCAGTATCGGTGGACAATTCAGACATTATTATAGATATGGGAACATGAATGAGTGTATGAAAGAGTTTGAGAAGTTCAAGTTCTGTGTATTACACAGCAAAGACCCAGTAAAGGTTCAAGAGTGGTATAAAGACCAGTGGCAGAAGAACCAGGAGAGAAGAGGTACTTCTGACGACATCTGGAAAGAGAGAGTGTAA
>FIM1_798_CDS
ATGACCACTTTTGCAAAGCAGTTTGCGAGAACAATGAGTAAATGGACTCCAGTGAACCCTAATTTGAGCGCAGAGCAACTGCGTGTTCTCCGCGATAAAGGCACCGAAAGGCCTAATACTGGCAAGTTTTTACACAACAAAGAAACTGGTGTGTATACTTGTGCCAATTGTGATCAGCCAATATATGAAAGTAAAACAAAGTTCGATTCTGGGTGTGGGTGGCCCGCTTTTTACGATGCGATACCAGGATCTTTAACATTTACAAAGGACGAGTCGTACGGTATGGTTCGTATTGAGATATGTTGCAGTAAGTGCGGGGGCCATATGGGTCATGTATTTGAAGGAGAAGGCTGGCAAAAACTTTTAAATCTTCCAACTGATCAGCGTCACTGTGTCAAC…
>FIM1_799_CDS
ATGGGTCTATTCACTGATCATCCATGCACTTCGGTTACGGAGTCGATAAACAAAGCGATAATTCAGGATAACTACACGCTTGAGGTGGAATTGGGTACAATTCTACAACTGATTAGAACAGGTGATGTGGAAACGAACCAAACGGAAGCGGCCAGAGCTATCAGGAAGAGGTTAAAACATGGGGATATTCAACAGCAGTCCAGAGCTCTAGACCTTATGAACTTATTTGTGTCTCAGTTGATCCATTTGCCAGTCTTTTACTCTGATTTCAGGCTAAACAAAGTGTTGCTGGACATGTCTTCTGGGTCAGGGAAGTATCCGAAGCAGATTTCAAGGAAGTGCACTAGTTATCTAATAGCCTGGTATCATTACTTGTCGAGGCATCAGGAGGTTGATGGT…
>FIM1_800_CDS
ATGGCTCCTGTTTCTACTGTTTCCCGTGTTCAAGGGTTAATCAACTCTTCCAAGATTTTCGTTGCAGCCAAGACCTACTGTCCATACTGCCAAGCTACTTTGAAGACGCTTTTTGACGACAAGAAGGTCAACAAGGACATTGCAACTGTTTTGCAATTGAACGAACTTGATGATGGTGCCGAGATTCAAGATGCTTTGCTTGAAATCAGTGGCCAAAGAACCGTGCCAAACATTTACATCAACGGCAAGCACATTGGTGGGAACTCTGATTTGCAAGAATTGAACAGCTCTGGTGAGTTGGACAAGTTGTTGGCTGCTTTGTAA
>FIM1_801_CDS
ATGGTTTCTTTTAGTAAATTGGGTTCTCTAGCCCTTTTGAGCGGTGCAGCTTTGGTGTCTGCTGCTACCTACCACGTTGACGTTGACTACAAAGAGTACTTAGATGTGTACTACCATTACAGAGACGATAACAGTGGTGTCAGTGTTGTTGCTGATGCTACTGGTTTGACGGTGACCGTTGATTCAGACTCTACTTCCGAATCTGATTGCCAAGTTTTGCAATCTGGTATGCTTGTATACTCCAAGGATGGTGAATCTGACAAGACTTTGGTCACGTGGGATCAATACGAAGTGTTCCATTTGGTTTACAACGGCCAAGAAGTGACTTACGATAACGTTAATGTCCAAAGTTGTGGTGCTGTTGCTCCAGAAGATATGATTGTATCTCATTCAGGTAGC…
>FIM1_802_CDS
ATGTCATTCGGTAAGTCTTTCAGACCCGGTCCAAGGATTAATAATAACCAGAATAAGAGAGATTACAATTCAATGTCATCTTCAAAGAAATTGTTTGGCCCAGTTGGGAAAGCCATCCAGGCGTATCAATCAGCACTGAAAACCTTGAAACCAGTACAACCTATTAAAACAAATTATAGTGGTGTAAAAGTTTCCCCAGTTGTTAACAAAGAGTTACATAAATACGTCCAAGACTATTTGAACGATTTTGCCAAACAAAGCACCAAGATTAACGCGGAATCCAACAGGCGATTGAAGGAAAAAATAGATGCGTTATCACCAAGCGCCCAAGATGACAAGGAGATTATCCAAAAGATAACAGCCAGTCATATACCGAAAGTTAGTCTATTACCAGGGTCG…
>FIM1_803_CDS
ATGACAGATACAGGTGACAGGACGGATGGGACCCTTTACAAGGACAAGTGTAAGAAGTTGGGAGCCCATTTCGGGAGTCATTTTAGTGGAATAGACCACAATGTGTATATGCCAGATAAACTTGCGGAGAAACTTGTGGATCATTATTTGACGGATGTGGGACGAGGGTTTAAGGATGTACTGGTATCGCAAAAACAGGCAAAGGAAGACCAGATTGCATTGCAGACGCTTTCCCTTGACAGTGATGAGAGTTCATCATCCGATGAGAGCGAGGCTACTAGCAGTAGCATACCCATAGAGCCGGAAATTAGGTGTTATCCGGGCAGACCCGAGTGGAAAATATGCGAGAACATGATCAGAAATATCAATCTAAGGAAGGTTATATTGTTTTGTGTGGAC…
>FIM1_804_CDS
ATGTCCGGAAGTGTGGTAAGCGAGTCTGCTATGGTTGAAGCAGTTAACGAGCAGCGTGAAGAGTCTGCTCCAGTGGTTGAGCAAACTGAACAAAGCGAGCAAAGTCAGCAAAGTGAGTCAGTTGAAGCAAATGAGGCCGAATCTGAAGCTGAAGTGAAGCCTAAGTTAGTGCTAGCTCCATTGCCTAAGAAGTCGCCATGGGAGGAAACTGGTTCTGCTGAAATCAAGCCTTTGGATTTGTCAAAAGTTGTTGCTGCTAAGAATAAGAAGGCTACGAGTATGGGCAAGTCACGTAGCAAAGGTACCCCATCTTTGACCGGTAAGGAGAAGTGGATTCCATTGGATGTGGATATTGTTGTGAAGGACAAGATCCCCGATGTGAACGCTAACGGTAATGGA…
>FIM1_805_CDS
ATGAGTTACGAATCAGTGCCTGGTGCTGACTCCAGAGTGGGTTTTGAACAGGCTAATAGGAATATAAAGGGGTGGTATTACTACTGCTTCTCAAGCGAACCATTCATAGTGAGCGCTGTTTCGACATATGTACCACTACTATTAGAGCAGTTTGCTAGGATAAATGGAGTAAAACTTCATGACCATAATGCAGCATGTGAAGCTACTGATGATAAGTGTGTGTTGCCTATTTTCAATGGAAAATGGTTCATCGACACCTCGAGTTTTGCCTTATACACCTTCTCCCTTAGTGTGTTTTTCCAAGCACTTCTAGTCGTTAGTGTTAGTGGGATTGTCGATAAGTGCTATAGCATCTCATTCAAGAAGCGTGTTCTACTTGTATTTGGTACTATTGGTGCA…
>FIM1_806_CDS
ATGGCTGTTCAAACTGCAGGTTCCGACGAATCCCAAAGCAACGGTTCATTGAGCAGTGCTCCAACTAGCCATGAATCCTTTATACCTCAGTATACGAAGAAGCCACTATCACAGCTAGATATAGATGGACCTCAACAACCATTTGATAAAGTGCAATTGACAAAGTTGCTAATTGATGCTTTGCAGCAGATTGGTTATAGTGAGACTGCAGCAACTTTGCAGAAGGAAAGTGGTGGAATATTGATCGAGTCCACTCATGTTAAAGCTTTATTCACTGCTATAAAGGAGGGAAAATATCAAGACTGTTCATTGGATCTGTTACTCAGGTTACCTATATTCCTTGAGTCTTTAGAAATATCTGGTGATTTATCACATGTTGCACTTCCACCTATGCATCGC…
>FIM1_807_CDS
ATGTCAGACCCTAAATTAACAAAAGCAGTCGATGAGATATGCAATCAATTTGTTATTGGCAAGTCAAAGATTGCCCAGTTGACTCAATATTTCATCGAATGCATGGAGAAGGGTTTAGAGCCAATCGAGGATGATATCAGTACCGACAAAGGTTTGCCTATGATTCCAACCTTTGTGACAGACAAGCCTACTGGACAAGAGCGTGGTACCATTATGCTAGCAGCTGATTTAGGCGGTACCAATTTCAGGGTTTGTTCTGTAGAATTACTCGGTGACCATGAGTTCAAGATTGAACAAGAGAAGTCAAAAATTCCTTCGTCCTTCTTGCAGAACGATCCTCATATCACTAGCAAAGACTTGTTCCAACATTTGGCATTAGTCACACACCAGTTCTTAAAC…
>FIM1_808_CDS
ATGTTCAGAATTGCGAAAAATTTGGTGAAAACTCTTGAGGAGTCTGTGACGGGAACAGTTGGGGACAAGCCTGTGGATTCGTATTTCCATTCTGTGCCACCTCAACTCTTTCCTATCAAGGAGAACGATGCCAGGTATTCTCAGCAAGCTGACTCTCTATATGGATTGCGGGTCGTCCAGGTAAGTGAGACGCAATTGCAACTAAATTCGTTCTTTGATTATATTATTGGTTTCAATAACAAACCAATTCCATTGGTAGAAGAGAGCCAGGCAGTATATCCTGACTACAGGAAAATCATATCCTTATTCAATGAACATTGCGGCAACTCGATAAAATTGCATGTATGGTCCGGGAAAGGTGGTGTTTACAGAGAAGAGTATTTGTATGTGTCTCCAAAA…
>FIM1_809_CDS
ATGCTATTTGGTAAGACCATTAAACTCGGTTTGGCTACCTTGATGGCAGTCAATGCTGCTGCGCAGGAAGAGGCTACAGCTCCAGAAGATTCTGCTGTTATTAAGTTGACATCTGAAACTTTCGAAGATTTCATCAAGGAGCACCCATTAGTTTTGGCTGAATTTTATGCACCATGGTGTGGCCACTGTAAGCACCTAGCTCCAGAGTACGTAAAGGCAGCCGACGAGTTGGAAGACAAAGATATTCCTTTGGCTCAAATTGACTGTACTGAAAACCAACAGCTATGTCAAGAACAAGGGATCCCAGGTTACCCATCTTTGAAGGTATTCAGAAATGGTAACTCAAAGCCTGCTGGAGAATATCAAGGTCCTAGAGAAGCCAAGGCTATTGTCAACTAT…
>FIM1_810_CDS
ATGGCTCTTTATACTAAGGGAAAGTCTTCAGAAGAGTCTGAACGAAGTGTGAAAGACCCAAAGTTTTACACAAGACCGAGTTTGGGATTGAAATTATGGGGACCATTAGTGCCAAGTTCGGACAATACTACAGGGCTATGGTCTTTGGTTGCCATTCAAACGGGTCTCAGTATATTTTTAATGCAGAGATTTAGAAAACTTGGTAAGAAATGGGTCAAGCGCGATATAGCGGATTTCCCCAGTTTGAATAGGTTTAGTACAACGCACGGTGATATGTATATGACCAGGCACATACCTGTACAGTTTGGAGGTACTCATTCATTTAACATTCGGGTAGGAACGCGCACTGGATTCTGGTATTCCGATAAATTCAGAAGTATGAGACGTCTTGTGTACCTG…
>FIM1_811_CDS
ATGATTGGAGCGCTGTTTCTGTTTTGGGTGTTTTTCACCCATCTGGCTTCCGCTGTTTTTGACGATGAGGCGTTTCAAGTGGACTGGCATATTGATAACCTTGGTGAAATAAGCTGCATTGAGAAGGTAAACAACACTTTTGTAGTAGTTGGCAAAACCAATTCCAACTCATTAATTATTTCATTACTTAATAGTACATCGGGGAAGGCTTTAGAGAGATTCACATTCGAAGATTATTCTGAAGTAGCCAAGTTACAGGATGAAGAGTTATTCTTCCCTTTTAGCCAGACAGTAGGCAGCAAAGGTTCTTTGAGGGACGTACTTGGCTCAGATGCTAGTGGGATTTCCTGCCAGAAACCTGATATTTCTTCGGTTCAGTTTCAAGAAGGGACTTTGAGA…
>FIM1_812_CDS
ATGAAGTTGTTTCTACAATCAATTATTCTCTGTTTCTGTGCTTTAATTGCAGTAGCTGAGAAGCTAACTCAATTAGAAATAGGTGTCACTAAGGAGCCTGCCGAATGCCCAATAAAAGCTTCAAAAGGTGATGTTGTGTCTGTTCACTACACTGGTAGATTGAGAGATTCTGGAGAAGTCTTCGATTCATCCTATAGCAGAGGTGTCCCAATTCAATTCCAATTAGGTTATGGTCAAGTCATCAGTGGCTGGGATCAAGGTATTTTAGGTATGTGTGTAGGTGAAGGTCGTAAGTTGCAGATTCCAAGTGAATTAGGATATGGATCTCGTGGTGCAGGGAATGTTATCCCTCCAAATGCAGACTTAGTTTTTGAAACTGAATTGGTGGATATTAAGAGG…
>FIM1_813_CDS
ATGGTGGAGGAGGACAGGAAGCTCAAAAAGAGCACTAGACCGCGGAAGAAAAGAAAGATATATAGTTGTGAATCATGCCGGAAATTCAAAACGAGATGTGATTTTGAACCATCAGAAGGAAAGTGTTATCGATGCAGGATGTTAAATTTAGAATGTTCCTTGACGAATGACCCAGAGTTAACTACAAAATTTCCACAGGTCGCGATTAATAACTCAGCAAAACCAAGAATTGATGATCTTGAAGCTCGGGTGGACGACATGGACAAAAAACTCGATATTATTTTGTCTAAATTAGGAGAGGTGACGTCTCTATTAAATATGAATACGACCACTACTCGAGAAAATACAGTAGATCATTCTCTAACTGTTGGATTCTCAAATGCGACAAATAGTTTGAAA…
>FIM1_814_CDS
ATGCTGAAACTAAATCCTTCATTGTTTTTTATGCTAGTTGCAGCACTAGCAAATGCACTAGATATCGAGGTTTCTGGATACGACCAAGAAGTTGTGTTGAGTGGTCAGGATAATTCTAAAAACAATTCAAATAGCCCACTTTGTAAAAAAGATCAACACACCATAGAAAACCAAAATGATTTGTACCTGCTTACAAACGAATGTTCTAATATCGAAGGCTCTATCTCTTTCCAAAATTATGTCGAATCACATATCGACTTGGGCGACCTAAAGAGCATCAAAGGCAACTTTGTCTTAGAAGAAAACAACATGGTAAATTCGATCCAAGGTGGTTCGTTAGAAAAAATCGGAGGAACATTCAAGCTTTTTGATTTGACGTCATTGAGTGCTGTTAGCTTC…
>FIM1_815_CDS
ATGCTTTCATTAAAGGACTTCCAGTTACTCCAATGCGTAGGAAAAGGTAATTTTGGAGATGTTTATTTGGCCCATTACTTAGGTAGCAATAATATTGATAGCTTCGAAAATGGAACAGATCCAATCATCCCAAAAAATGTTCCTCTAGCTATAAAATGTATCAATTTGGAACATTCCAATGAGCCTATTGATCTATTGTTAAAAGAAATATACTTTCTATCAACCTTAAACTGTCCATATATCACTCATTATTATGGAACATTTACTGGAGATTGCAACCTCTATATCGTTATGGAATATTGCAGTAATGGATCCTTGTTGAATATGCTAAGATACTTCTCTCGATTGAGTGAACAGACAACCTGCTTTATCATTTCCCAAGTTTGCATTGCATTGGAC…
>FIM1_816_CDS
ATGCACGCCCGTGACTGGTTCCTTGTGTTTATTGCAATCTTCTTGCCTCCAGTTGCAGTCTGGATAAAAAGAGGGTTTTTCACCAAAGACTTCCTGATTAATGTTTTGTTATTTTTGCTAGGGTTCTTCCCAGGTTTGATCCATGCTCTATATGTCATTTCAAAGCACCCTTACGAACCTAGCGGCAACGTTCTGCCAAGAAGCCAGGGTTATGGTTCTCTGTCTTAA
>FIM1_817_CDS
ATGGATTTGTTCGGTGATATTGTTGAGAGAGAAACCATTGCACCTGATGCCATCAGTGCAGAGATGCCAACTACAGGGTTTCCCAAGCTTCATCAACCCACAAAAGTTTCGAGTTGGAAAGAAAGACTGATGGAAAAGAGAAAGAATAAGCAAAAAAATATTGCTTCTGGTTCCAGAGAATCCCCCGTTTCTCGTCAAACCGGCGGTACTACTGCGACTTCAAAGGACTCGGAAACTTTGTCAGAAGCAGAAAGGATACATCTACAAAACTTGGCACTTTTACAGAATATGACTCCAGAGCAGTTCGAAAATGAAAGACAAGAGTTACTAGACTCTTTAAATCCGGCTGTTTTGAAATCATTGATAGCAAGAGTGAATAAAAAAATGGAAGCTATGTCA…
>FIM1_818_CDS
ATGGGAAAGCATCATTCCGAATATTATTCTGAGGTGGAGAAGTTTGAAACGCAAGTCACCCATGTAACAGAGCAAGTCCTTCATGAGCAGGACCGTTTACGCAACTCAACTTTGAGAGAATTCAATCAAACAGTTCTACAACTAGTAGCGGATTATGAGATGTTTGAATTAGAAGGTCAATGTGACCCTTCGAAGATGACTTTTTACGTGGAGCAGCTCGAGATATGGACAAACAGTTTGAAGCAGCTCCATCTCGAGTTAGAGTCAGTAGATAACTTCCTGAGATATGTGATACCGAACGATCAAAGCCTTTCGACGCTTGCAAACTTTGATGAAGATAAAATTACAAGTCTTCAAGATGAAGTATGTGAACTTAGAGACGTTAATATTGTTCAGCAA…
>FIM1_819_CDS
ATGACATCTGATATACTTCTAAGTCATTCTCAGCTAGCGAATACTTCTAAAGAAGATGTTCAGGATAGCTGTTCTACCTTTACTATAGCGGTAGATATCGGCGGTAGTTTAGCGAAAGTTGTTTTCATGCCGCCCAACACGAGCAGGCTTATGTTCAGGACTCTGGAGACTGAACGGATCGACGAGTTCATGCAGCTCCTCCATGACATTATACAACAGTACCATGACGGGCTATACGAGCAGACGTTGCTTGTCGCTACTGGCGGTGGGTCGTACAAGTTTTATGACTTGATGGTAAAACAGTTTCCGACGGTTATAGGAATTGAAAGGTCTGATGAGATGGATTGCTTGATCAAAGGGTTGGATTTCTTCATTCACGAAATCCCAAATGAGATATTC…
>FIM1_820_CDS
ATGCTACCTAATAATTTGAGGGAGATTGTGGAATCTACTTACAAGAAGGCAGTTGATGATGGACATATCAAGTTTACCGAGTCATCTTCTAAAAAAGTGAAAGATCCGGAGACTGGAATGACATACCAAGTGACATATGCGCCATCGTTACAGCATAAGCCTGAGAGGGAGCCAGAAAGCGAAGAATCTAAGGATAAAGTTAAGGAGGATCCATTTGCTAAACCAGAACCTGAATTGACTGTCTTGGACAATTGTTTGGACGATTATAGACTAGTACTCAACAAATACCCAGTTACACCAAACCATTTGATTTTAGTTACTAAGGAGTATCTTTTACAGACATCTCCTTTGAGTCCAAAGGACTTGCTAGCCACTTATAAACTATTGGACCAATTGGAC…
>FIM1_821_CDS
ATGCCACAAACATTCACTTCTATTGTCAAGATCGGTGACTACATTCTAAAAACTCCAGCCCTAGCTAAGGTTGTCGTTCCAATCGCCCACCAATTCATCAACTTGTCCGGTTACAGAAAGATGGGTTTGAGATTCGATGACTTGATCGAAGAAGAAAATGACATTGCGCAAACTGCTTTGAGAAGATTACCAGCTGATGAATCTTACGCTAGAATTTACAGAATCGTTAACGCTCACCAACTTGCTTTGACACACCACTTGTTGCCAAAGGAAAAGTACTTGAAGGCTGAAGATGATGTCCCATACTTGACTCCATACTTGTTGGAAGCTGAAGCTTTCGCCAAGGAAAAGGAGGAATTGGACAACTTGGAAGTCGCCAAATAA
>FIM1_822_CDS
ATGCTATCAGTTCCAACTTTCCCGCCGGATCCCACTTCTGGGGTAGCACCTCTGAAGAGTAGGGGTCACAGACATAAGCGGTCGTTCGCTGTGTCAGGCGACTTTGATTTTTTGAGGAAGGATCCGATGATAAAAGGAAGTAACAGCATTAATAATGACCCCCCTTCACGAATAGACTTAAATAACCTTCCGAGTTACTCGAAGCATATGCCGGGAAACGATCCTATAACTATACCGGTATCACTATCGGAAGTGGGAAGTATGCATCACGATGAACTTTCGTTCAATTCAACAGCTAACTCAATGCTTAACAGCCAAACAGCAGCAGATCAGGTATTCACAAGTCCTCGGTTCTTTATTACTGAAGAACCTAAGTTCACCGGCGGATTCAAAGATGTT…
>FIM1_823_CDS
ATGAGCTTAATTGGATTCGATTCCGAAGGTGTAGTAGCCAAAAAAAGAAGGGTTACGGTTCTATTCCCAAAAGACGGGCAAGACATACCTGAACGGGTATTGAGAGAGGATGGTACATTGATACTAGATGGGCACTCAGGAGAGGTGCAAGACCGAGTGACGTTACAAATAGAACGGTCTAACGGGACTGCAGCGAGTTCGCAGCATTTTAGGGTCACGTGGAAAAGGAATGCTGGCGTAGATGTGACACCATTGAAAGGGCAATTAGCGCAAGGTTTTAATGTATTCGTGGAAAAGAAGCAGAACAACGATAATATACGGTCTAGGTTCATTGATACTCCTTTGGGAAGCTTTTTCCATAGCGGTAAGTTTGACAATTCTGTGTTGGACGAATTTTTG…
>FIM1_824_CDS
ATGGGTAAGAAGACGCAAAAGAAAAATTCTAAAGGTCGTTTAGATAAATACTATTACCTTGCAAAGGAAAAAGGTTACAGAGCCCGTTCTTCATTCAAGATCATCCAAATTAATGAAAAGTATGGTCACTTCCTTGAAAAATCGAAGGTGGTTATTGATTTATGTGCTGCTCCAGGTTCTTGGTGTCAGGTTGCATCAAATCTATGTCCTGTCAATTCTTTGATTATTGGTGTTGATATTGTACCAATGAAACCAATGCCAAATGTCATTACCTTCCAGAGTGATATTACTACCGAAGATTGTAGATCTAAGTTGAGAGGTTACATGAAAACATGGAAAGCTGATACCGTTTTACATGATGGTGCTCCTAACGTCGGTTTAAGTTGGGCTCAAGATGCC…
>FIM1_825_CDS
ATGAGCAAAAACTCATTTGATTCAATTGAATTTAGGCAGACCCCTCCTGCAGAGGCCCCAGAGCCCATTAGTTCAAAATATGGTGTTAAAACCACAGCATCACCAGCAATCAAGAATGCACCACTACCAGCTGAAGGACCTTCATCCAAGCAATTCTCTAACCTTCTGTTGATTGCCCTTATTGTTATCGTTCCCTTCTACGTTACAAGAAAAGTCGGCGGTGGATTGAAATGCTTCTTGTTTTTTGGCTTACTATTCTTCTTTCCAATTTTAATGACATTCTGGACCGTCGCATCTACCTATTCTCCTCGTCTCAATGAGAAATGCAAACTTCCAGGCAGGCCAATTGAATATTACTTGACATTCCATGATGATTCCTTAAAGGAAAAGTATCATGGA…
>FIM1_826_CDS
ATGTCCGCAGTCTTAGAAGAGATATATCAAAAGTCCTCCAGCGACAAGAAGACCATAGCTAAAAAGCACCATAGTTTCAAATCAGCAAATGAGTTTCACACAAATGATTATTCTAATAATTATATCCACACTCAGTCTCCACCCCAAAGTCATATAAGGAATATTGAAAATACTGTTGATGGCTATCCAAAACTACAGAAACTCTTTAACTTAAAAGAGAAGCAAATTATGCAACACGCCACTAAACCATTTGGTTGTAGAGTTGAAGTAGATGAGATCGTCCCAAAATTAAATGAGTGGATCCAAAAAGACAACATTACGTTTGATGTCGTAATGGTAGGATGTTTAACTGAAAACCAGTTCATTTACCCCTTATTAATGCAATTACCAATAAACCGA…
>FIM1_827_CDS
ATGGACAGAGAGGTGATACAACAAGACACTGCAATTTTTATGGCACAGATCCTTCTAGAATATGTCAAGCAGTATATTGAAGGGAATGATATATGTATAGCTAGTATTAAAGAAATTCAGTCAAAGAATGATGCCATCATGGAGTCGGAATTGCTTCTTGAAACCATTGTTGTGGAGAATGGAGGTGAATATATAATTTTTGAGTACATTCAAATGATTGAAAATAATTCGGAACTAGAATTAGATTCTGAAAGTATTGAAATATTGCAAAGCATGATTCGGAAGGTTGTGTTCAGCGATTTTGATTTTGTAAAAGTGTGGTTGCCTAAATTCTTCTATCAAGTTCCCCATTCATATAACACAGGGAAAATCCTTCAAGATGACTTTCTAGGTGAGTTA…
>FIM1_828_CDS
ATGGCTCTTGCTGGAAAGCGTTCTCACCTTCTAGTGTTAAGGGAACACACCAACAATAACAGTAGTACAAAAAGCAAACTTGGGAAGGATGTTAGCATTGGTGGTCAAAGTGATGGGAGGTTCATTCTAAGCAGAAAACGCGTCAAACTCAATTCCGAGCGTTGTAAAGTCTCTGCCGAATACTCTAGCCCCATAGACTCTGACGATGATCGCAATGATACTGGATATTCTTCGGTCGACTTCGATTCAATGATTCATCCTTCAAGGAAGCCGGAGCTAAATTTCCCAGATCCAAGTGCATTAGCACAACTAGTAAATTGCTCGGCTTCCGGTAGTGATAATTTCAATTCAAGAACGAAATTTAAATGTGAAAATCTAGCTAACGTAGCTAGTAATACT…
>FIM1_829_CDS
ATGTTAGGGAATGATGATACCGAGAAATTGCTTGATGCAACAAAGAAGATAAAGTCACTGTTACCTGAAAAAGAAGTGCAAGAAGAGGAAAAGACATCAATTTCAATTGAAGACTGGTTGATTGACAGTCTAACTTCTCTTTCGTCATTCTTTGATGATCTTTACTTATTAAGGAGCTTTGGTATCATCAGTGATAATAATATTTTATACAAAAAACTAAATAAAGGGGATTTAGGGTCTAAAGTATGGCTAGTGAGTCTTATACTTTCTGTTAGAAGGTCACTCACTCATCTTATGAAATTGATAAAGCTTAAATGGAGGCTTCGAAAAGAAGATGCAAATATTGCACACACCTATTCTCCAGGTTTCAGGAAACTCTTAAAGGAAAGAATTGCTGTA…
>FIM1_830_CDS
ATGCGCAGGATTTTGTGTAAATTGGGTTATATTTTTGCCACCTCAACTGTTCGCAGGCCAAATTCAGCGTTTGCTCAACCCCAAGTGACATTGGCAAGAACTATAATGACAAAAACTGACTTCGTTGTTCCACAAGCGGCTCCCTCGTGGAATTTTACGCCTACTCAGGTCATAGACAAGACAAACGAGGCAATTACCTCTTCAAATGAATTTTTGGATAAGCTAGAGTCAATTACAGAGCCTTCTGTTGAGAACTTCGTCAAACCATACATTGATCATGAGAACACTATCTCACCTTTATTCAACCAGTTGACTTTTTTGCAGCATGTTTCAGCGGATAAAGAGTTGAGAGATGCTTCCACGAAAGCTACTGAATTGATTGAAAATTTTGGAATTGAA…
>FIM1_831_CDS
ATGTCCGAACAAATTCAAACAACTAACTCCGTTCCTTCTATTCTGGACAAAAGATGGGACGTTGTTCTGTCTAACGTTGTAGCTAAGACCGCTTTGGGTGCTGGTGTGGGTATTGTTACTTCAGTTCTATTTTTCAAGAGACGTGCTTTCCCGGTGTGGATTGGTATTGGCTTTGGCTTGGGTAGGGGTTATGCTGAGGGTGATGCTATTTTCCGTACCAATGCTGGTCTAAGAAAGGTTAACGCCTAA
>FIM1_832_CDS
ATGGCAAAGAAGAATGAGAAAGTAAAGGTACCCAGAAGGGAGGGAACGACCACCAGTAACAGGCTGAAGATAAATAAGAAGAACGTTTCGAAGAATAGCGGAAAGATGAATAAAAAGCAGAATCAACTACAAATAAAGCAACTCGACAAGCTTGACTTGGAAATAACTGATATTAACTCTGTTGTTAAAACCAAACTGAATCCTGTATCAAGTCTTGAAAGTCAGAAGATGAAGCTTCATTACAAAGAGGATAAAAAGATAGTAGAAGATCATGATAAAGTGAAAAAAGCCACTGAAAAGAATATTGAGGATCAGCTAGAACTGATATCGGGCTTTTCTTTATGA
>FIM1_833_CDS
ATGGTTTCAACTCATAATAAGGATAAACCCTGGGACAGGGATGATATTGATAAATGGCATATTGAAGAATTTAAACCTGAAGACAACAAGTCTGGCCAACCATTTGCAGAGGAGTCTAGTTTTATGACTTTGTTCCCTAAATACAGAGAAGTGTACCTCAAGTCAGTTTGGAAGGATGTAACTAGAGCTCTGGATGCTCACCACATTGCATGTGAATTAAACTTGGTTGAAGGTTCCATGACTGTGAAAACCACAAGAAAGACGTACGACCCGGCCATTATTTTGAAGGCGCGCGACCTCATCAAACTCTTAGCTAGATCAGTTCCATTTCCACAAGCTGTTAAGATCTTACAAGACGATGTAGCGTGTGATGTTATAAAAATCGGTAACTTTGTTTCT…
>FIM1_834_CDS
ATGGATTTGCTGGATAATTTGGATATATCCTTGAATAAAAGAACAAAAACTTATCAAAAAGAGAATGATAAAGATGTTGAAGCTGAACTTGAAATAAATAAGCCTGTTTTGAATGTGGAGAAGTTAGTTGATCGTGTGAAGAATCGATTAGAAGGAGGGAACTCTAATAAATTCACAGCTCTCCGCACAAAAGAACTTGATAACCTGGCTTCTATTGATGATAATATATATGAAGGGGAGCAGATTGATGACGAATATCTATCTATGCACAATGCTCCAAAAAGTCCTAGAGCATCTACCCAAACACAAGTGATAGAAACTGAAAGTACGTCTCAAACCCAAATCATACAACCTGGGCCTGCTGTGACTTACAATGCGCAAACAAATACTCAACTGCAG…
>FIM1_835_CDS
ATGCAGAGACGCAGCACGCACGCAGGTGAAGGGGATCTGCTTGAAAGGCATTATCAGTCTAAACAGGGACCTAATCGATCACACACAATGAATGGTATGAGACATGTGGCAGAGAGGCTTGTGCTTCGGTGTCATGAGGCGATCATGCAACTTGAACTTTCAATCCAGCAGAATATGTGCGAGTATGATCCTAACAACAGAGATGGGTTCATACAGATTCAGGAGTACTATTCGTTCTTGGCTAGGTTGACTTCTCTTAAGTTACGTGCAGAGCATGTGCAAGGAAGTCTACATCATGAAGAGAAGGATCCTAATGATGTGTGCGTTGAGTATGAAACTCTCGAGAATCTTATATATGAATTCCAAGATATAACACTAAGCCTGAATGAATTTGCAAGG…
>FIM1_836_CDS
ATGAATGTACTTAAGATAAATTCATCGTTATTCAACAAAACTCCTTTGCTCCGTCACACTTTCAAAAAGAACTCAGGCCCAAAGATACTCTTAAAATATGAGTTCCTGCAACCAAGTGGAAGTTTCAAGAGCAGGGGTATTGGCCATCTAATATCAAAAAGAGTAGAAGAACTTTATAAAAGGAAACCTGGTATCCAAGGGCATGTATTCGCTAGCTCTGGAGGTAATGCAGGGCTCGCAGCGGCGGTTGCTTCTTCAGAACTTCAAATTCCATGTACAGTAGTTGTCTCTAAAGCTACCCGCCCAAGGTTGGTGGAAAAAATAAAATCTTACGGGGCACGGGTAATTGTTTATGGGAGACACTGGAAAGAAGCAGATACTTACATGAGAGAGAACTTA…
>FIM1_837_CDS
ATGACACAAGTAGATATATCAAAATGGATAATCCATCCAAAAGGATCCTTTGAATTTGAAGAGAGGAAGAAAAGATTGAGAGAAGAAAGACAGAAAAAATTACAAGAGGTTAAAAGAGCAAACATAGTTCATAACGATCCCAATTTTCAACATTTTAAGAATTGGCTTTTGAAAAACGGTGGTTGTGGAGAATATATTAACATATATGAATTTGATTTCCAAGATGATCAAAATATTAGTGACACTTTTAAGGAAACATCGGAAAACTACCTTCATCCTTTAGAAACTGACCCATTTAGCAAATACAATGCTGACATCAAAACTGAACCCTTTCTTAATGAAAAAATATCTGACAGTTTAGAAAAACAGGTTGAAATATTTCAGTCTGTTAATGAAAAA…
>FIM1_838_CDS
ATGTCAAAGATACCTGTTCAGTCGTTACTGAACCCTGAAAGTCCCAGAGAACACTTCTATAAAACTTACGAAATAGAACACAAACAAAGCCAACTTGACAGGACAATACAAAATCTCTTAACAGAATTTAAGAGAGTGTTTCAACTTATTTTATTGAGCAGAGAAGTCTTTATTCAACCTAACTGTGTTGAGATAGATGACTTTGTGAAAAAGATAAGGCAAACATTAATCTACGAGAGAAGAGGAGGAGAATTTAATACTATCATTTCGAAAAACGTTTTCAATTCGGTATTATGTCTTCTGATTGTTCTACAGGAGAAACAGAAAATATCATTATTGGAAAATAATATTTTATCCAAAGTTGAAAGTTTTAAGGAACGTAGGTCAGAAAACACAAAC…
>FIM1_839_CDS
ATGAAATCCAAAGCACCAACTTTTAAAGTTACTATTACAAAACATAACTCTACAATAAAGACAAGTTCAAAAAAGAAGACTACTTTAAGTCCAAAAAAGATAATCCAAAGCTCAGGATATAGGAAACATGAAGGAGTAAACCTCTACATGTCAAAGTCTTACCCAACTTCAATCCCCGACCCACCGCAGTCGTTAATATCTTATCTAAAAAAAAAGTTAACCAACGTTGATGCAAATGAAATAGTGGGAACACTAATATCTTCCAACGAGCTGGATTCAAGACCCAAAAAAAACAAACCCAAAAGACAAATAAATGATTTTATAGCTTTCAGAAGTTATTATTCCAGAATATTGAATGGCCTTGTTTCTCAAACAGAGTTATCTTCAATAATATCCAAA…
>FIM1_840_CDS
ATGCTGGAACAATATGATAAACGTGTTCAAGAGTTGGAGTCAGAACTAGAAGCTCAAAAAGAATTCAAAGAAAAATACCAATCTTTGGCCAAATTGTATTCCCAGTTACGTCAGGAGCATTTGAATGTTCTAAAAAAAGTGAAGAAACTTCAAGATGACTTAAATGATTCAAGAAACGAAGTCAGTGACTTAAAGAAAGAGGCTAAAAGTAAGGGCAAGGGCATAGACAGAAGCGGCATGATATTGAAAAGTCTAGTTGAATCGAGTATCAAATCGCTCCAGGATCCGATCGCCTCTCTTGATGTGTCAGACCTTGCCACCGATCTTTCCAATGCCTTCATCGATGGTGATATCAATACCATAGTCAATATTCTGCCCGAGTTTGTCTCACTACTGCTC…
>FIM1_841_CDS
ATGAAAGATCCAAAACTTCAAATAGCAATTGATAGGGGTGGTACTTTTACTGACGTTTGGGCAAAAATACCTGGAAAGGAAGAAATTATTTTTAAGCTCCTCTCTGAAGATCCTTCTAACTATGAAGATGCTCCAACTGAGGGGGTAAGGCGTGTAATGGAAGTATTTTCTGGTGATCAAATACCAAAAGGTACCAAATTAGATGGATCACTTATCGAATGGATAAGGATGGGTACTACCGTTGGAACAAACGCTCTTTTAGAGAAAAAAGGTGATAAATTTTTGTATGTGACAACTGAAAATCTTGGAGATGTTTTGGAGATTGGAACTCAGGCAAGACCAGAATTATTCAACCTAAATGTTAAAAAGCCTACTCCTCTATACACGGAAATTCTTGAA…
>FIM1_842_CDS
ATGTCCAAGATGACAATAAAAAAAATAGAAAGTGATTCTTCAGAAAGAGAAAAAAATATAGTAAATATTGATGAGGTCAGCTCTACTTCATCTCGAGAAATTGAAAAACGCCAAGAAAACAAAATAGGAACTAAAAAATTTGGTGTATCATTCCGTTGGCATGAACCTGGCACGTCTTCCAAGGAAAAATGGCTTATTTTCAAACTTGATGTTTTTATATTAACCTATTCGTGCCTTGCTTGGTTTTTAAAATACCTTGACCAACAAAATATTACAAATGCTTACGCTAATGGTATGAAAGAGGATTTAAAGTTGAATCAGAATCAACTATCTTGGCTTAACACATATTTTTCAATAGGATCTATCATAGGAAGTATTCCAGCAGCACTTTTAATAACA…
>FIM1_843_CDS
ATGACAAAGAGTAAACGGAGTATGACTTTCGAAGGGGAGATATTTCAAATTGAAGAGTTGGAAGGAGATGGGTCGAAACAAAATGATCTGAAACAACAGACACTCATTAATCGTAGAACTGCTGATAAAATGAAAAATACCAAGTCCTTAGTAATTCGAAAAACCGAAATTATGGCAAAGCAATATGATACCTGGTACTTGCAAGGAATATTTCTCATTTCCGCATTTATTTGTTCTTATGGATTTGCACTCGATAGCAGTATTAGAGATATCTATATGACGTACGCTGCGAATTCTTACAATACACATTCGCTTTTATCCACTATTAGCATTGTAAACATGATGATATCTGCTGTTGGTCAAGTATTTTTTGCTGGTCTATCGGATGTGTTTGGAAGA…
>FIM1_844_CDS
ATGCCAAGAAAAAAACTTAATCATCAGGAGCAGGATTCCTTACTGTCAGAGAGTCACAAGGAATGGACATCACTATTGAAGGAAGGTGTTTTTATAATGGTGTTATGCTCGGCTCAACTCATGACTCAGGCAGGTCTAGCACAGTCTATCGTTCCCCTTCAAATCATAGGTGATAGTTTCGGAATTAAGAAGCCTGGACAGCTAAGCTGGTTTGCTTCATCATTTTCATTGACAGTGGGCACTTTTATTTTGATTGCCGGACGACTAGGTGACACTTTTGGCCATAAAAAGTTCTTTGTAATGGGATTTTTGTGGTTTGGGCTTTGGTCTATACTAGCCGGGTTTAGCGTTTACGCAGATCACATTTTTTTTGATTGCTGTCGTGCGTTTCAAGGAATT…
>FIM1_846_CDS
ATGAACGACAGCAAGCTCAAGAGTAACAATGTGAATGGTATCAATGCCTTACTAGCTTTTGATAAAGCACACATATGGCATCCATACTCATCTATGAATAGCAACCAGATCATCTTGCCGGTTCTATGTGCCAAGGGGTGCAAGCTTACACTTGCTGATGAACAAGAGACGCAGTTAATAGACGGAATATCATCTTGGTGGTGCATGATTCATGGTTATAGTGATGAAAGAATGAACGAAGCGTTGAAAACACAAATTGACGATTTTTCTCATGTTATGTTTGGTGGCCTCACCCATTTGCCCGCTATTAGACTTGTCCAGAATCTCCTAAAATTTATTGATCATCCTCAATTGGATGCCGTGTTCTTTGCAGACTCCGCATCTGTAGCAGTCGAAGTG…
>FIM1_847_CDS
ATGACTAAGATTATCTTCGTAACAGGGACGGGAACAGATGTGGGAAAAACGTTTATTTCAGCTTTACTGGTTCACAGATTAAAAGCTGATTACTGGAAGCCGGTTCAGACTGGGCTCGAATGTGATACAGGCGACACAAGGACGGTTTCCATGTTTCCCACCGAATTAACAGGTTGGAAACCAAAGCTATTTCCACCAAGATTCCAGTTCAAGAAACCACTTTCACCTTACAATGCCATGGAATTCGAGTCTGATATTGACATTGAATTAGAAGACTTTTGTATTCCAAGTACCGATGACCTCCAAAACGATGTTTTGGTTGTCGAAGGTGCGGGCGGGCTATTTGTGCCCATAACCAAAAGCTAG
>FIM1_850_CDS
ATGTCCTCGCCCGTTTACAACGAAGGATACCTTTCCTCTGACATTGAGAAGCAAGACCCAGCAGAATCTCATGTCCAAGAGCTCGAAAAAGACCATTCGGTCTACACTACCACCACAGAGATCTCGAGACTCTCCTGGGTTAATCGCTTAGCCGTCAGAGTGAATGCTGAGACAAAGGGTATTGACCCTGTCACCGAAAATGAAAAGGATGACACCGACATTATGAATGCTGCAACAATGTGGTTCTCTAGCAACATGGTCATCTCCGCATTCTCCTTGGGTTGTCTCGGTATATCTGCATGTGGACTCAATTTCGGAACCTCCGTTCTAACCATCTTTTTCTTCACCCTTCTCGGTGTTATGCCTGTGGCCTTCTTTTCGGTGTTTGGGGTCGAGCTA…
>FIM1_851_CDS
ATGAAAATCAATATCCCATGGACAGGCACTTACACCACTACCTACTCAACAGGAGCCTTCACTTCCACTGGTTCTAACGGTATACAGACTGTTCAAACGGCGTTCTACGTTAAAACTCCAGAGATGGGCTCTTCCAGTTTTGGATACAGTAACACTTCAAGTACTACTTCCCATGGTACCGATTCAAATGGTAATAAAAATCTTCAATCTGAAACATCCAACCCATTAGTTAGGGTATCTGTTACCTCCGGAAATGTGATAGGCCATTCCACGGCAGAGACAAACTTGCCAATATCTCAAGAAACAAGTTCTAATCGACCAACGACTTCTAAAAACGATGACGGTCCAGTACCAGAAAGACGTAGTACTGCAAACATCAACACCCCTCTTGGAACCACG…
>FIM1_852_CDS
ATGCAGGGTTTCTGCGTGGATGCATTGTTTGGATAG
>FIM1_853_CDS
ATGGCTGGAGCTCACTCAGAAACTGGGGTCCTTGAATCTTTTTCGCCAAGGAGAGGAAGGTATTTTTTCATTCAATTCATCATCCTATTTTCCCTTTTCTTCGGAGTGAGTAGTTGCTATCATTTCTACAGCGAGGCTAAGAGGCAAGCAGGTGAAACAGATCCATCTTTACACTTGATCAGGAATTCTATCTTTGGGTTCTTATTGTCAGCTGGGATGCTTACTGCATATGCTTTAATGTACCGGTGGTACCAGCGTTGA
>FIM1_854_CDS
ATGACTGTGATATACGGAGGTTCTCATCTGGCAGAGTCAGATGCCAATGTATCTGACTCATCCTCGCTTTCGCATATTCAAATACAGACTAACGGCAAAGGTGAAAACACTTCTTCCTTGGAAAAGGACATTAAAGAAGAGGAGATTTTTAATGAAGCAGAATTTCACGACGGTGACTCTATCGATGAGGATGATGGCCTTGTGTGGGAAGGCGATCCGACATATTTGCCCAACTCACCTTATCCGGACGTGAGATATGCTGTTTCTATAGAAGATGATCCTACGATCCGTCTTAATCATTGGAGAACGTGGTTTTTAACAACCATCTTCGTGGTAGTGTTTGCTGGGGTGAATCAATTTTTCTCTTTACGGTATCCTTCGCTAACTATTGATTTTATC…
>FIM1_855_CDS
ATGTTTCATAGAAGAGCATTGAAGACTGCAGAACGTATAAAATTGAACCCCCTATTTTATTCCAAGCAGAGGCTAATCAAAGACAACCAATCAATTTTAAAGAAAGAAATGTCATCCACAGTTGGTTTTTACATGCCACCGGTGTCATACTTCGGTGAAGGTGCTCTAGATGAAGTTGCTGAATACATTAAAAATCAAGATTACAAAAGACCTGTAATCATTACTGACCCTGGTATTTCGAAAATCGGTCTTGCACAAAGAGTTACTAAACTTTTGGAGAAGCGTGATAGGGTGGTAGGCATTTATGACCAGACCCAGCCAAACCCCACTACCAGCAACGTCAATGCCGGTCTCATGGTCTTGAAAGAACACAAGGGTGATATTATTATTTCCATTGGT…
>FIM1_856_CDS
ATGGATGATAAACCAATTTCATTACTTACGCAAGCTTCAGGATATGGGGTTTTAGTTGGTGTTGGAGCATTATTTGCTCTAGGTATAATTGTGGCAACAAAGCTCATGACCAAATACCTGCACGAAGATTCTCAATCGACAGAAAACTTCATGGTTGCAAATAGAAACATTGGAGTGGGTTTGACTGGTTCGGTGGTGTTTAGTTCTTGGTATTGGGCAACTGAAATATTATGGGTTGTCACTATGGTGTACAGTTATGGTATTATGAGCAGCTTTTGGTATTTTGCTGGATTATCAGTTCAAATATGTGTAATGTCGTTACTAGGAATCCAAGCAAAGAAAAAGATTCCAAACGGTCACACCTGTTTAGAGATCGTTGAACTTCGTTATGGAAAAGCT…
>FIM1_857_CDS
ATGACAGAGAAACAATCCCCTCAAATCAAACGTGCAAAAACAAGCGGCAAGAAGAAGCTCATTATAAATGCTTTCCTAATGAGCTCTCCAGGCTGTCAAGCAATTAATTCCTGGAGAAACGAAGCTGATAAAACTGCATTTTCTGCAGAAAGTCCAAACTATTGGCTTGAACTAGGTAAGATCTTGGAGAATGGCGGTTTTACTGCAGTCTTCTTTGCTGATGTGCTTGGTCCGTATGATGTTTACAATGGCCCTGGGAATTTCAAACCGGTAGCAAAGGCAGGAGCTCAATGGCCATTACCTGATCCAAGCTACTATATTCCACTTTTAGCTGCTGTTACCAAAAGATTGGCGTTTGGTATCACCATTTCAACCATCTCTGAACATCCTTATCATTTA…
>FIM1_858_CDS
ATGTTTGCTAAATCTTTCTTTTTGGCATTGTTGTTCTTGACATGCTGGTGTGACGCCAGGAAGTATACTTTTTACAACAAGGAAAGAAGTGTTTACCAGGGATGCTTGGACAGTTTACGGGCGTATACATTTTCTGATGATGGGCCTGCAACAAGATCGAGATCTACGAATTGTAACCCAAACAAAGATAGGTTTTTGTCTTGGGTCATCTGCAATTTTGATCATCAGAGTCCTAAAGACCTAGACAAAGGTTTAGAAAGAATTGTCAGCACTTGTAAAAGGTCTAAACCGCCCTATAGACACACGGTGAAAGGTTTGCACGAGCTTTATGAAAAATCTCACTCATCTGCAATAGATATCGATTCCGATCCTTCATTCAATCCACATGTGAATCTAACA…
>FIM1_859_CDS
ATGACAGACCAATCTAGCTCAGAAAAGACCAACAGACAAGAGTTTGTAGAAAACCGTAATAGAAGATTTGATTCGCAAGACCCGGCTCTTTACCACGATGATATTGAGCTTCAAAGGGTGGAGACTGGTGGAGAAAACCATGAGTTTATTTTCATTGGGCGCCAGAAATTTTTGAAAGATGAGTTATATTCGGCTTTCGGTGGTACTTTGAATCCAGGTTTAGCACCACCTTCTACACACAAATTCGCCAACCCAGCTCCACTAGGATTGTCTGCGTTTGCTTTGACGACGTTTGTGTTGTCCATGTTCAATGCCCAGGCGATGGGAATTAAGATTCCCAATGTTGTTGTCGGATTGGCGGCATTCTATGGAGGTTTAGTGCAGATTATTGCTGGAATT…
>FIM1_860_CDS
ATGTCAGGAATAATCACAACGATCTTTAAGATCTTATTGTCAGTTATTGTAACTGTTGTACTAGGCCTGTCATCTGGCTTAGTGACGAGAACCAGTATTAACACATGGTATCCAACACTACACAAGCCATGGTTCAACCCTCCTAACTGGCTGTTCCCTGTTGCCTGGACCATACTTTATATACTGATGGGTATTGCCGCAGGACTTGTCTGGTCTGACATTCACACCGATCCTGAAGCAAAGCCAGCTCTCAAATTCTATATTGCTCAGCTAGTCTTGAACATGCTATGGAGCTTTATCTTCTTTGGATGCCAATCACCAGGCTTGGCTTTGTCTGAGATCATTACTCTATGGATTGCTATCTATATTACTAGACACCAATTCCAACAAGTGAGTGGA…
>FIM1_861_CDS
ATGAGTTTTGCGCATCTTGCTGGTGTGCGATTCAGAAATGTAAAGCGATTGCTGGTATCGCTTTCCATATTGTGTACGCTAAGCTATTTGATCAGTGTTATGTCTTATAACTCGGAATCAAGGTTATCAGAATATATTCTTGATGAACTCTACAAGAGATATACAGACAGCCGTTTGGAAGCCGGATTTCCAGACAGAGAGATCATTTGCAAAGAATACTTTGGGTTTCTCCATACAGTTCACAGCGATTGGAAAATACGCAGCTTTGACAATCAACAGAGCTTACTATCCAAAAATGTGGAAATCAAAGAATCCATTCGACATCTGCGAATGTACACCCAGTGCTTTCTGAATATGGATTATAGCATTGATGACATAAATCTACCGGCTACTGAGGAC…
>FIM1_862_CDS
ATGCCATCCTTGAAAAGTGCCCATTCTCTCCCAAAGAGATCGACTGCTATCCCAGTCACTATTTTGTCGGGTTTTTTGGGATCTGGAAAGACGACATTACTGGAAAAAATATTAACTAGCAACCATGGGATGAAAGTAGCGGTTATCATAAATGATATGTCCGAACTTAATGTTGATGCTTCTTTGATTAGGGACCATAAAGTTGCAAATAAGGAAGAAAAATTGATCCAGCTTCAAAATGGATGTATTTGCTGCACTTTGCGTGGTGACTTGTTGGAAGAATTGATAAATCTTCACCAGCAGGGTGGTTTTGACTATATCGTTATTGAATCCACCGGTATCGCGGAACCGATGCAAGTCGCAGAAACATTTTCAAGTGAGTTTTCCCATACGCTTCTG…
>FIM1_863_CDS
ATGCCCGTAGCCGACTCCCTGTTAGACCCACTTCCTCTTTCGGACATGCATGAGCATCGTTCGATATGCAAAAAAAGGAAGTGCGGCTTAGGGGGAAAAGATAGCAATAATGGTGCAAGGATTTTCTTTTGCACGGGTCATTCTGTTTTGTTTTTCAAGAAGTTTATGCATGAAACTGGTGTGAAGTCGTTCAGGGTAATTGGTGGGATTTGCCTTTGTGTCTGTGGACTGTGGACTGTGTATGTGTCTGTGTCTGTGTCTGTGTCTGTGGACTGTCGCCGCTTGTCTGTTGTGTTTGTGTTGTTTACTCCTTCTCCTCTTCCTCCTGGCACGCTTCACAGCTCGTCGGACTTGCAGGAGCCTGAGTTATGCCCGGTGGTGCTCATATGCCAGCGATAT…
>FIM1_864_CDS
ATGACGAATATCCTCAGGACATTCAGCCTTTCCTCTGGAGGAGGCATTAGTCCAATTCCAAGAGCAGGATCAACATCGGGACCTAGCTCTCCGTTGTACTCGGGGCCACATCCATCGGTGTCCTTGCCCAAGTTGCAGTCTCCTAAGAACGCAATAAATACGCAGGTGTCCACTCAACGTATTTACTATAACGTCATTCAAGATTACTTCCCAATAGACAATGAGAATCAATGGCGTCCGACAGACACCTTGAGCCCTTTGAATGTTAACAAGGGCGACATAGTACAGTTCATCTGTACGCATGAAAACAACACTGTTGTTGTCAAGCTGTTGAACAAGTTGGGTCAAGGATTGGTGGCTTTGAGATGTCTCTCGCTAAATGCTGAGTTGACCACATTG…
>FIM1_865_CDS
ATGGCATACAACAGCGAAGACTCAAGTGATGAGGAGAGCATCACCCACCCCACACAAGTTTACCAAAGAATTTATGAGAAGGAGGCAGACGACCACTTCCAAGAAAGAATGGAACTTGAACGTGAATCAGAGAAACTCGATCAAGAGTACCAAGAGCTAATCTCGAAATATGGAGGAGAGCCAGGTCCAGAGTCCACTGCGAAAATGGATGAGCTTGATGAAAGAATGCAAGATATAAGCGAGCGTTTGGACGAAGCCAACGAAAGGTGGATCAACTCATACTCGGTGGCAATGTACTATAAAGATAAGGAAAGACGTGATCTAGAGGAAGATAGCGACTGA
>FIM1_866_CDS
ATGAGTGAACAAGAAGTGAAAAGTGTTATTCCATTAGAGTCAAATCCCGAAGTTTTCGGTGGCTTTGCAAAGAGTCTCGGCCTACATGACGCTTGGACATTCCAAGATATTTACTCATTGGTTGATCCTGATCTATTAGCTTTTTTACCACGCCCGGTGAAGGCTGTCATTTTATTGTTTCCGTTGTCCGAAGAGTCTGAAAAAGAGTTAAGAGAGAAACCAGAGGCTGAAGCAGTGATACAAGATCCCAGCAACAGTACTAACAAGAATTATCCAATATGGTTTAAGCAGACGGTTAGAAATGCTTGTGGTTTATACGCACTTTTGCATTCATTATCCAATAACCAAGATCTACTCACCGAGGATTCAATCTTGAAACAGTTCCTCACTTCAAATCCA…
>FIM1_867_CDS
ATGAAAAGAGATACAATGAATACCTATAACCAGGTCAATCCTATAACTTTGAAAAGGCGTCCTGAAAAAAATAGCAAGGAGAGTACTGTAGTGGATTCAACACCGTTAATCTCTGATAACGATTCTGAAAACTCTGGTACGTCTCTTCCTGAACTGAGGGCAAAGTTAAAGAGAGAACGGGCACAGGCATTGCAAAATGGCATCGCAAATGAGAAAACCAACACAGAAAATGGGAAGGAAGATACATACACACCAGATTTTGATAGGCTCTTAAATCCTCTAGGTGGGATGATCAAACAGCCATTACCTGCCTCCTTTTACCGTTTCGTAGATAAAGAATTTAAGGCTGCAAAAGTCCAACGATTAACAACCAAGCGCATAAAGGGATTATATCGCGAT…
>FIM1_868_CDS
ATGTCAGAATGGAACACTATTGAATCGGATGCCGGTGTTTTCACACGGTTGATAACAGATCTTGGGGTAGAAGGTTTACAATTTGAAGATATACCTTATTTGGATTACCTAGAATCAGAAGATATCTCATCAATCTTGGAAGGTCTAGTGTTTTTGTTTCCCTATAAGAAGTCCCTATACCAGAATCCCGAACCAGTTCAGGGACGTTATGAGACTGATAGTACCAAGGTGTTTTTCTCTCAGCAAACTATTCAAAATGCATGCGCAACACAAGCTGTTTTGAACATATTATTCAATTTATCTCAAGACAAGAAGGAAAAGGTCCATCTAGGCCCTGAGCTATCTCAATTTTATGAGTTTGTCAAAGATTTTCATGAACCCGCTTTAATTGGTGAGACT…
>FIM1_869_CDS
ATGATGTTGAGACATAATTTGCTTTTAGGTAGAAGACTATTTAATACTAAAACTAGTACTTTGTTGCTACAAAACTCCCCTGTTAGAAGGTTTCCAAGGGTCAGGGTTGTGCACCCTGTCAAGGAATCAATTACATCTAGCCCTGTTGGAATGGGAAGTATGAATGATGTCATAATTGAAGAGCATTCACCTATTGCAACAACAATTTTGAATGAACCAACGATCGTCATCGAGAGACAAATTGAAATGATGAACGTTGTCCTAGGTTTTGAGCAGGCAAATCAATACGCGATTATGGATGCATTGGGCAACAAGATAGGTTTTATGCAAGAGAGGGATTTTGGTTTCTTTAAAGCCGTCACAAGACAAATATACCGGTTGCATCGTCCATTCACTGTT…
>FIM1_870_CDS
ATGATGAAACTGGATGATTTCATCGAGACTTTGAGACAGGGGAAGCATATTGACGAGGATTCTATATATTCTCTGTGTCTCATGGCGCAGGAGCTTTTGATGAATGAATCGAATGTTACACATGTTGATACGCCAGTTACAATTTGCGGTGATATCCATGGGCAATTACATGATTTATTGACTTTGTTTGCCAAAAGTGGAGGCATTGAGAAGAACCGATATATATTCTTGGGTGATTTTGTGGATAGAGGTTTTTATTCTCTAGAAAGTTTCTTGCTCTTGGTATGCTATAAGCTGCGGTATCCTGACCGTATTGTTTTGATACGAGGGAACCATGAGACGAGGCAGATTACAAAAGTTTACGGGTTTTATGACGAGGTAGTAAGAAAATATGGAAAC…
>FIM1_871_CDS
ATGTTCAACAGTAATCTGGACCAATGGTATGAACACAATACCGGTTTTGTTCAAAAACTACATTCACGTTATCCAACGAAAAAGGATGAGTTGGTCAAATACTTGACTAAAAGCCATGAAAACCATGTATTAAGTGGTAGTAATTATAACGAATGGAAGGATCTTCCGATGGATTTGGATTCTCAGTTAAAGCTCGAATTTGCGTTGTATCTAATAAACGAGCGTCTACAGTCATCTGGAATTAACAGACTGAAGGCCTCGGTATTTTTGCAAAAGATGGGGAATGCTGATTCTGATGCGCTGAAGGAATTGGTTCATTTGGTGGTGGAGAATGGTACGCCAAGAGCCGCACAAAGTGCAACTGATGGGGATGATAAAGTGGAACAAATTACCTCATAT…
>FIM1_872_CDS
ATGTCTGAAGATGATAGAATGAAGCAGTTCCAACAGGAAAACAAGATAGTGTTTGATCCTAGCACGCGGTCTGTTTGGGAAAGTCAGGAGAAGAGAGAGCATGAGTCTTTACCAGGGACCGATGCCAATGGAGACGAAGGAGAGAAGGGATCAGCTACATCGGGAATCATACCTACTCTACAGAATATTGTTGCGACAGTAAACTTGGACTGTAGGTTAGACTTAAAGACTGTAGCGCTACACGCACGTAACGCTGAATACAATCCTAAACGTTTTGCAGCCGTTATCATGCGTATTAGAGAACCAAAAACAACTGCCCTAATCTTCGCATCTGGTAAGATGGTTGTTACGGGTGCTAAAAGTGAAGATGACTCGAAGTTGGCTAGTAGAAAGTATGCG…
>FIM1_873_CDS
ATGGACGACTTCAAGGATGAATTGTTGAACGTTCCTGTTGCTTTCGATCAGAAATCTCTCGGTAAACGCTCACAAGAGCTTGGACTAATCTACCATTTATCAAAACAGTACGCGTTAACGGCACACGATGTTGCGAGTGAGGTTCAAACAGAATCAGAACTTAGACAGTACTTTACTCTTATTAATCAAGCTATACGATGTTTGAGATATCTGAAGGATGGTGGGTTCCAGCTGTCTTTGGAACAGGATTTTCAAATAACGTGCGATTTGGCGTGGCTGTTAATCGAAGAAACTCATCGCTTGGATTTGGCGGAGCAGTATCTATCTTCTTTACGTGAGAAATTGCAAAACACTACCTGGATCAATGAAAAAATGTATACGGATTACTTACTTCTTTGT…
>FIM1_874_CDS
ATGGCCCTTTTGCCCTATTTTACTCTTAATTCTTGCTATAAACCAATACGTCCGCAACAAGACACATACAAACTACATACGAATACCAGCTCCAATTGGATCGAAAGAGATAAATTAACACCAAGATCAAGGTATATAATAGGAACCATGGAAAGCAGTAGTGCAAGTAAGCCCGCTGAGAAAAAGAAGAATAAGATCATCAGTTGTATCACTCAATTGCCATTCAAGATTGAGAAAGTGGTAGATGATGATACCGAAGGGATCGACGCCTCGTGCTGGTCCATTGAGGCTATTAGTGGTAATTCAGCATTGCAATCGAGTCTACAGTACTTGAATGAATGTGGGAAATGGGACCACCACATTGTTGGATGGACTGGTGAGATTATGAACTCTAATGAA…
>FIM1_875_CDS
ATGAACGATACAAGGCAAGCTTATGGCCAAGGTCTGGGGCAAGCCCCAGACCAAAACCAAAACCAAAACCAATATCAGTATCAAAACCAAAACCAGTCTCAAAACCAAGGGCCAGGACAAGCCCCCGGACAAACCCCTGGACAAACCCCCGCGCCTGCCTCCCCTGAACAGAAACTACAATGGAAAATACAGGTCCTGCTCAACATCAACTCAATGCTCATAAAAAAGGCCCAGGAAACAAGAGCCCTCTACGAATCAAAATCAATCCCAGCCCTATCCTCCCTCTCAAGAGACCAGATCGAACAAATACTCATCCTATACTCCAAGAGAATACACTGCAATCTACATACCATCTCCCAGATGAACCAGGGAAACACTTCAGCAAAACCTGCCATCCTA…
>FIM1_876_CDS
ATGGGTGCTATTGCTGCTTTTGAATGCGTTTGGTGGTTTCTCAAACGCGTGTATCTCGGTGGTACGAACCAGCGTAACGTTTTCACGCTAGCTTTGAACTTCTGTGTGAATTTCAGTCCCGTATTCCTATGGTTGTTCATGTTCAAGAACGCTGGTGTCATTCCAAACAGCTGGAGACCTCACATTTGGGGCTCTCTCGCATACTACTTGGACAACTACATGTTCGGTGACTTTTGGCACTCGCTAGACTCGGAAACGCAGTTTTGGTTTTCGTTGTTCACGAGCAGTGTCGTTTGTGTTGTGTGTATCGGGCTCCCGTTGCTCGCATGGTACTATATTTACTTTAGAAAGCGTGCCAAGTTTAATGTTTTCGACGACACCGACTGCTTGACGCAAAAT…
>FIM1_877_CDS
ATGGCTACTGTATCGGAAATTTTACCCTTGGAAGTGATCGACAAGACCATTGGACAAGAGGTTTCGATTCTGTTAAAAGACTACCGTGAGTTCTTGGGAACGTTAGTTGGTTTTGATGATTATGTGAATGTTGTGCTTGAGAATGCTGTTGAATATGTAAACGACAAGGAGATCAAGCGGTTCCAAGGGAAGATGTTGTTGACTGGTAACAACATCGCGATGTTGATACCCGGTGGGAAGCCCGGATTGAGCAAGCAAGAGTCTACTTAA
>FIM1_878_CDS
ATGTCATCATCATCATTGCCACTGCATATGTATATTAGACCATTGACGATAGAAGATTGCGATGCGTCAGTTGCTCTTGAATCGCAGGGGTTCCCACCAGAGGAAAGAGCTGGAAAGGAGAAGATCGAGTTTAGATTGAAGGAGTGTCCCGAGCTTACTTCGGGGCTATTCATCAGGGAGGTCAAGGGTACCCAGATTCTCGGAGAGAAGCTTATTGGGCATATTCTTGGTACCAAGTTGCCAATCCCAAAGAACGGAACCAAGGAAACGACTTTTATAACCAACGAAAGCATGGCATTTACTCACGACGATGCATCGCCTGTGATTGCTGTTCACTCGGTAGTCATTGATCCTCAACACCAGAAGAAGAACTTGGCTACGCTTCTACTAACCGATTAC…
>FIM1_879_CDS
ATGCTATCCTTTTCTAAAACTATTCAATCGCCTGTACTCTCCAAGACCTTCGCTAGGGGATTTTCATCATCTGTCCTAGTAAGAACTAAACATGCATCCAAGGACCCAGAACAGCGCATGTTTGACAGGAACAAGAAGAAGTTGGAGAAGTTGGAGAGAGAGGGACATGAACTTGAAAAAGACCTAAAAAGACCAGGTGTTAACAGCTTGAAGAAAAAGGGTGAAAGGGCCCAAATTGAACAAGGAAGACCTGACGATGGGGTCTATTAA
>FIM1_880_CDS
ATGATGCAAAACAACTCGGACTTGTATTGCAAGTCCCTTTCTCAACTTTCTGCTGTTGCATCGAAGATAGTGGCTGAAGATGTTGAAGGTGAGGATCTCAAGCAGCTGTTGGCAAAATGCATCGACACTCTTACGATATATAAGCGGGACATGAAGAAACTAGGGTGCGTAACGAGTAAGACGCCTGTGGAGCAAATATACGAGCTTTATGAAACTCTGTATGTTTATTATAAGATTGTGTCACAGATTGCATCACAAGTTATACCAAGCTTGCCCGAGTTCCAGAAGATTAAACAGAGTGTGAAAAAGGATTCTAATGAGAGAGAATTATTGGAAATATACAGCCAGCTGGTTTCTGCCTTGGCTAATGATAAGAAAATTGGGGAAGTGAAACGGTTT…
>FIM1_881_CDS
ATGGATATTCTGTGCGAAGAAACAGGTGTAGAAGCTGCAGATGGGATCAAGGTGACAAAGCACGATGATAAGACAGATGAAACGTTCCAAAAATTCGAAGAACAGGTTGACCAGCATCTCCAAAAGACTTCGAAGGCTATAATGGGGTTCATTCAGGATAAAAATGGTTTGAACATACAAATTCCGGAGAATTTAGGCGATACCGTGTCTTCAAGAGCGCAGGAAATGCTGGGGAAATTGGATAACAATTTAGAGAAAGTGGAGGAATTGACACAAGGGTATTGGAATAAAATGTCGAACAAATCATTTTGGTCTTCAATGGCGAACTCTATTTCCACTCAGTTCCAGGAGGCTCTTGACTTGGATGGTAATGCACAAAAGAAAGAAAGCGAAAGTTCC…
>FIM1_882_CDS
ATGTCTCTAGTTACTCCTTTGCAGTTTAGTTGCGTCCAGCCGAAATTTTACAGAGGAGCATATCCGAAAGAAATCAACCTTCCGTTCCTCAAGACTCTACGACTTAAATACATAATCTCACTACTAGCTGAACCGATCACTAATGATCCTGTGATAGCTGAATTTTGTGAGAAGGAGAAGATAGAACCTGTTTTGATGCAGTGCTTAGATGACAAGTCGAAGAGCAAAGACAAAGTCAAAAGTAAGGATAAAGATAAATCAAAAGTCAAGAGAAAGAAGAAGCCTGTGCCTATAGAGTACGATGTTGTGGTACAATGCATCAAATTCTTAATTGATAAAAATCACTATCCTTGTTACATTCATTGTTCTACCTCTAACACTGAGGTTACATCGTTGGTA…
>FIM1_883_CDS
ATGAATATCACCATTACGTATGATAACTCCGACGATGTTTTGGGTCCATTCGAATTGAGCAAGGACATGTCATTGATGGATCTCTTCGCATTAATTGATTTCAACAAAGACAAACAAACAATATTCCATAATATGAAGGAGCTAGACCTCAGCGATACTAATCTTACGCTGGAGCAAGTTGGTTTCCAGGATAATGACATGCTTTTAATCAAAAACAAGAGCTTTTCTACTCCTACTCAGGAATCTGGTATGTCTGACGAACAGTACATAGAACAGTTTAGGTTATTCCTATTAGAAAACCCACACATGGGCCAAGAGATGGGGTTACCTAATATGCAACCATTGATCAACAACAAAGAGCAATTTCACCAGCTCTTGGGACCTGCTTTATTAGCAAGA…
>FIM1_884_CDS
ATGAAGCGATATCGTGATAATGATGATGAAGGTATTGTTTTGGCAGATTCTTATCTCGAGCAACATACTGATGAATTTAAAGTCGGAATTGAACATATACTAAAGGTAGATCCAAGTTTAAAAGGTATAATTGAGCATAGTTTGTTTACCATGTTTGCTAAAACAAATGTAGTGGAAGGTTCTATGAAACTCTACTTTGATAAGCTATGCAGTAGCATTATTGCCCAACAAATTAGTGGTATTGCCGCTAAGAATATTCGAGGTAGAATAGTGGATATGTTTGGCAATGACGGAAAATTCCCAAGTTATCAGAGGTTGCATAAAACCTTTAAGGACCCTGTTGAGAAACAAGCACTAAAGGATTGTGGATTATCTCAAAGAAAGCTTTCTTATATTGAG…
>FIM1_885_CDS
ATGTTCAGAAGTGTACTTCTTAGAGGTAGCGGGTTAGCTGCCTTTCGCGGTGTTTCTCGCTCTTTTACGAGTCGTTCTTTGTCAAATTTGGTTCGTACAACAAAGGGAGGGCCATCAGTAGGGTTGAAGAGAGTCATTCCTGCAGTGAATGTATCCAGATTCCATACCAATGCTATCTTGAAACAGTCTACAATTGCATCCAAAGAAAATGGTGAATCTAGTGACTCTTCTGCAGGTGCTAAACCTTCCAGAAGCAAACCTTTGCTAAACTCTTCTAAAGTGGTTGGATACTGGTTAGTTGGTACTTCTGCGCTTGTGTTCGGTATTGTTGTTCTTGGTGGTCTGACCAGATTAACCGAATCAGGTTTGTCCATTACGGAATGGAAACCTGTTGCCGGT…
>FIM1_886_CDS
ATGTTAAGGAGCAGTAGACGTTGTCTAGTACGCGGTAGTGCGCAAGTTCGCCTTGGAGGAGCTATTAGATTACGAATTGGAAGCGGGTATGGAACGATCCGGTTGCAACATAGCTTGGCCAATCAGGCCAAGATGTTCAAGGACGAATCGTACCATTGGATGCAATATCGGAAACAGATGAACGATCCACTTGCTAGAAGCAAGTTAGAGGAGTTGGAATCACAATGGCTGAAAAGCATTCAGATGAAGCAAGACGACAAGGGTAAAGATAATGGCATTCCGGAGGCTGATAAGCGCAGTGAGATTGAGAAAGATCAAGAAAAGGAGCATGACAGGGATTCAGAAAAACCTGGTGAGAATGAAGGCGAGTTAACGACTAATAAATCGGAGGAGATTGAA…
>FIM1_887_CDS
ATGGATACAGAGACAGAGGCTGAGAAGCAAGAGAGACATAACACGTATCTAAACGAGTTAGCAGAACAGGACCGATGGCTCCCAATTAACAATGTGGCCCGACTTATGAAGAACACGCTTCCGGCTACCACAAAGGTCTCAAAAGATGCTAAGGAGTGCATGCAAGAATGCGTGAGCGAGTTCATCTCATTTGTCACCAGCGAGGCGTGCGATAGATGCACCAGTGGGAAGCGTAAGACCATAAACGGTGAAGATATTCTCATATCGCTACATGCCCTGGGATTCGAGAACTATGCCGAAGTGCTCAAGATATATTTGGCCAAGTACAGACAGCAGCAGGCCATCAAGAACCAGATGATGTATTCCAGAGACGAAACGGCCGCAAACGAGCACGCTGGC…
>FIM1_888_CDS
ATGGCTGTCAAAAATGACCATCTCAACAAGTTCGCCAGTGGTATCCTATTCCTAATGCTTGGACAAACGCTAAGCAAAGGGGTCAATTTTCTGCTAAATACGCTGTTAGTGCGATACCTCTCACCAAGGATCTTTGGTATTACGTCTTTCCTAGAGTTTCTACTCTCTACGGTGCTCTTTTTCAGCAGAGAATCTATCCGGATCTCCACGTTAAGAATCAAATCTTCAACAGATACGGGGAAAGACGAGAAGAAAGAGGACGATGCCATTGAGATTTCTGAAGATGTTGCTACGTTACAGTCGTTGATTAACTTTGGGTATATTCCATTTCTCATCGGGGTTCCTCTCTCGATCATTCTAATTTCGTGGCAGTATTCCAATTTGAACTCGTACTTTGTC…
>FIM1_889_CDS
ATGGAAGTGGACGCATTGTGTGATAAGAATGGCTTGCGACTAGTGACTTTCAATGTGAATGGTGTACGAACACTATTCCAACATTATCCATTTAGTAGAATGAACAATTCTCTGAAGGAAGCTTTCGAATTATTTAAAGCGGACATTATAACATTCCAAGAGCTCAAGATAGATGCAAGCAGTATTCAGAAATGGGGTAGGATCGATGGATATCAATCATATATAAGTATTCCTCGGAAGAAGAAAGGTTACAGCGGGGTTGGTTGTTGGGTTCGCCAACCAACGACGGAAAACGATCCATTGAGAAAACACTTACAAGTTATCAAGGCTGAAGAGGGTATTACTGGACTACTTACAACGCATAACAAAGGATTAAGTTATAGAAATAGTCCAGATGGT…
>FIM1_890_CDS
ATGGGAAAAAGGTTTCATGAATGGTACTATTTCAAAGTTCATGCTACTTCACAAGATTTGGAAAAGGATGAAGAAACCAAGCTAGATAAAATTACATGGCTCCAGATTATAAACTCTGCTTTGAAACGATCCCATGGTGTGTTTGGTGAAGCAATTGAATACGATATTCTACATAATGATGGACTAGACTCAATTATTAAAGTTAACTACATTGATAGACAGGTGTTTTCTACAGCGATGACTTCTTATATCTCTAGCGATGAGTTGGTTGGAGTGCCCCTCGTCTTCATGATTGAGCAGCAGCAAGGAAAACTAAGCGATATAACCGTACCGGATGAAGATCTTTTGTGGTTCAAGAAACTTGTTGAGTTCGAAGAGAAAGAAATTGTTGACTGA
>FIM1_891_CDS
ATGATTTGGCGGAATGCGGTTATATGGCTGTGGCTATGGCTATGGAGCCATTTGGCCATGGCAGAATTCCAACCAAAGGTGTCTTCACATGTGGATGAAGGCACCGGCGCGAAAATAGACGCAGTGAATTTCGATGATAGCAGTGTAGTTATCAAACTGCTTCCTCAGGGATTGTTTAGAAGTGAGGATAATGGTCAATCATGGGAGAATGTGAAGTTACCTGTTAAAGACGCGAACTTTACTGTGTCTGAGATTCACACTGATACGAACTATTTATCGAGTACTGCGTACTTGAGGGTATCTGAAAATATGTTTGTTACTAAAGATCAAGGTAAATCATGGAAACAGCTCAAGTTTGAAGGTTTAAAAGATGGATTAAAGTTTGACAATGATGAACGT…
>FIM1_892_CDS
ATGGGGAAAAGAATCGTTTTCAACATTAGTTCTGAGTTCCAGCTGGAATCGCTTCTTGGGGAAGGGGCGTACGGTGTGGTTTGTTCTGCTAAGCATAAGCCCAGTGGGGAGACTGTGGCAATCAAGAAGATCGAGCCGTTCGAGAAGCCGTTATTTTCGCTACGCACGTTGAGAGAGATCAAGTTGTTGAAGCATTTCCACCATGAAAACATAATAAGCATTTTTGACGTGCAGAAGCCGTCGTCGTTTGAACAGTTCAACGAAGTGTACATAATACAGGAACTGATGCAGACGGACTTACATCGGGTGATAGCGACGCAGGAGTTGAGCGAGGATCATGTGCAGTACTTCATGTACCAGACGTTGAGGGCGCTTAAGATGCTGCATGGAAGCAATGTG…
>FIM1_893_CDS
ATGGTAGTAGTCATGCGCGAGTTTTTGTTCTCTTTTGTGTGTGCTGTGTTGGGTGTGAGCTGCTGCGGTTTCAGTGTGGGGCTCCAACTGTGCCTCCTCCAATGTCCGGATCAACGGCGAAGCTGCAATGCAGGGATTAAAGGAGGAAGAGACAAATTTGTGCGGCCGCTTCTTTTTCGTACCCGCTTATACTCCGTGGTAGCGCTCTTTTTTTTTTTTTTTTTATTTTTTTTTTTGTTTTTTATCTTCTTTTCTTCTTTCTCTTCTTTTTTTTTTTTTTTTTATTTTTTTTTTTGTTTTTTATCTTCTTCTCTTCTTTCTCCGTGTGTCCCTTTTTCCTGTAGGGCCCGAGACAACTGTGCACGTATTTTTTCCCTTTTTGCAGATGGGCGGCTCCGA…
>FIM1_894_CDS
ATGACAGTTTCTAGATTGTTGAAAGAGAGAGTGAGATATGCGCCATATTTGAAGAAGGTGCGTCCTGTGGAAGAACTGATTCCATTGTTTAAGAACGGACAATACATTGGGTGGTCTGGTTTCACCGGTGTGGGTGCTCCAAAAGCTGTTCCTGAGGCATTGATCAAGCATGTTGAGGAAAATAACTTGCAAGGGAAGCTTAGATTCAACCTCTTTGTGGGTGCTTCTGCTGGACCAGAAGAATGTAAGTGGGCAGAACACGATATGATTATTAGAAGAGCACCACATCAAGTGGGTAAGCCAATTGCCAAGGCTATCAACAACGGTCAGATCCAATTTTTCGACAAGCATCTTTCGATGTTCCCCCAGGATTTGACCTACGGTTACTACACGAGGAAC…
>FIM1_895_CDS
ATGTGGTACCTCAAAAGACTGTACACAACTTCTAGGACTGCTGGTTTTGGACAGGGTGCTCTCAAAGTCCTATTCTTCGGTTCGGACCAATACTCATCGCACTCACTTACTGCGCTTCACTCGCTACTAAAGTCAAATGATATTGCATCACTGCAAGTGGTAACCAGATCTCCCAAGGCATGTGGGAGATATCTTTCAGAGATCAGAGAAGTACCAATTATGGCTGTAAATGATTCACTTGGCCTCCCACCAGTTATTAAGTGCGATTCAAGACAAGATCTGCTCGGACTTTTGGACAACCCAGCTGCAGACTTCAATATGCTCATTGCAGTGAGTTTCGGCAAGCTTATACCAAGACAATTGATCGAGGCAACCAACGGATTGGCATTCAACATTCAC…
>FIM1_896_CDS
ATGTATAGTGAGATGGATTCCAAAGAGAGATTAGAGAGGAGAAGAGCCAAGTTCTCTGAACAAAGACGTCAAGAGTTGTTGAATGACCCATTACAAGATAAAGGACTACTTAGTCGCGGTCTCAGTGACCCGAGTGCTACTGACAGTAGTAGCGATTCAAATGCCATGACACGACTAATGAACCACCAGAAATATCGGGATCAGCTTTTCGAAGAGATCAAGCAATTGCCAGCGTCAGACGAACGAATGGAGCATGGTTTACGCAAACTACGAGAAATAATTATAAGCATCCGCAAGCGTGAACACCACGATCCTGCCTTCCTCAAGTTTACTGATGAAGTCTATATATACTCTGCTAACTACTACCTAGATCAGGAGCACATTGACTGGACCAAACTT…
>FIM1_897_CDS
ATGGGCCCAGATAGTATGAGTGGTGGACATAATAGTGCCGGAGTGACCGGTGTTGAAATTTTAAAGGAGAATCTCACGTTTGAGACGTTTAGAGAAAAGATCATAGAAAAGGATTCGAATGGAGACGAGGTGAAAGAAAAGGTATTGGAGACTAAAGCAGAGTTGGACCCAATTCGGGGTCTAATGTTGGAGTTTGTGACCATGCTGGCCAATTTGGAAAGCATGAGCAATAAGACGTCACAGGAGAAGTTTCTTGCGGTACGAGTGAAGCTCATTGAATTACAAAATAAGATACAAAAGTTTTCGAAGGACTTCCAGCAACTCCAGCCGCTAATTCAGACGATGGAACGTTTCAACGAGGAGATTGCTGGAGAGAAGAAATACTTTGTTCAGGAAACG…
>FIM1_898_CDS
ATGTCAGTTTTATTGAGACAGGCTTTTGAGAAGGCCAAGCAACAGGGCCGTAATGCTCTTGTAACTTTTATGACTGCGGGCTATCCCACTTTGGAGGACACAATTCCGATCTTGAAGGGTTTCCAAGACGGTGGTGTTGATGTAATTGAGTTGGGTTTGCCATTTTCTGATCCTGTGGCCGATGGACCTGTGATCCAGGTGGCCAACTCTATTTCTTTGAAGAATGGGATTGATATGCATAAGGTATTAGATATGGTGAAGCAAGCTAGAGAAGAGGGTGTTACCGTTCCAATTGTTTTGATGGGATACTACAATCCGATCTTGAACTATGGGGAGGAAAAATTCATTCAAGATGCTAGCCATGTGGGTGTAAATGGGTTATTGATTGTTGATTTACCA…
>FIM1_899_CDS
ATGTCGCTGCAACCTAGGCATGGAGAAAGAGGGCTTCAGCTCGGTATAGGTGTAGCATCGCCAAGAACCTATATTCCATTCAGCCAACCCAATGAAGATGGAAATGAGGAGTGTTGGACACGATCCACATTGGAAAATAGAGGGATCATGTACTTCCGTGATATGAGAGTGCTACAAAATAGTAGAAATGATAGTTTTGAAGACTCTAATGATGTGAATAAGTTACATCAGAACGATAATATGGAAGAAGTGACATATCCTATTAACAACCAAAAGTTTTGGGATAGCATACTGGGAAATCAATATCCAAGCAAAGTGATAAAAGACATTAAATTACAATCGAATGAAGAACTTATTGCTGTAGATAACACAGGGATTGCTGATAAATTCTATGTTCCC…
>FIM1_900_CDS
ATGGTTTCGATACTCATTGCCTTCTGGATCGCCCTTTGGCAGGCTACACTTTGTGTGTGTAAAGTACCATTAACGGCAAGAGAATATGGAAGGGCAAATAATCAGTCACTTTTATGGGCACCATACAGGGCCAATTGCTACTTTGGATTGAAACCAAGGTACATTACGGAAGAGCCTTTTGTGCTGGGTATGATGTGGTTTAATTCTATGGATGCACAAGGGCTGTCTAAGGTTAGACACTTTGTTGAGCAAGGAGACAAACTTGATAAATACGGTTGGGTTTGGTATGATCCTAGAATTGGTGGGAAAGAGATGATAATTGACTCCGAAAACAACATGAAATTGAACTTCACATTTGTGAAGTCACATAGCGGTGAAAATTGGGCCATTCAGGTGGAA…
>FIM1_901_CDS
ATGACTGATAGCTACCTAAACATACGTTCCCTTTTATCATTACTGGCGCTACTTTCGTACGCTCTTGCTGTGCCGGTAAAACATAAACACGAAAAAAGACTAATAGTGACTAGAGTTCACACTGCTTCTACAACCAACACTGTTACCAACTTCTATTCTACTACAACACAAGTAGTAGCAGCCCCTACCGTTGAACTTATTGTCTCCGGTAGTGTTACTTTGACCACAACTCTTCCATTAGCGGATGGTTCAGCACCAACGGCTTCCCCAAGTGTTACAATCACAACTATATTTAACGACCGTGGTGTTGGTAACATTGCTGTTCCAACCGATCTTCCAAATGAAGTAGCTCTTTCTGAATCTAATGGCAATGCAAATGCCCAACCTAACAATGATAAT…
>FIM1_902_CDS
ATGTCTAAAGAACCCAAATCCCCGAGAAAAGAGCGATCGGACTCGCACACCAACAAAGAAGAAGGAGTCATTATTCATAGTGATAAGGGCCATATACTAGAGCTGATAGACGAGGATGTCCAATCTATCAATATTATGAAGACAAAGCTTCGAGGACATAACAAAAGTAGAAATGATGATGGACCCGATAAGAAACGTAAAAAAGCTAATGGTCATGATGAAGCAGAACAACCGCACAGTGTACTGGACGGTATGAACGACGAAGACTTCCGACAATACAACCAAGCAAAGGATCGTGTGCGGGAGTTTTACAAGGAACAGCATGAGAAACAAACTATGGCTTATAATCTACAGGCTCGGATCAATTTTAAGACGAAAGTCAGGGCCCGCATGACGGTG…
>FIM1_903_CDS
ATGTCTGGAACGAGTAGTGCTAGTGAGACGAATGTCGAGATCAAGGGTAAGCCTGTCAGTGGTCGTGTTTGGAAGGCTGAGAAGCAGCCTTTGAGGGCCAAGAGTCGGGTTGTGAAGAACAAGAAGCTAACCTCTTGGGAATTGAAAGAGCAAAAGAGACTAGAAGACAAGCAGTTCAAGGAGAAAATACGTGAGCTCAAGTCTGAGAAAGAAGCTGAAAAGAAGGCAGTCATCGAGGCTTTGAAGGAGAGACGTGCGAAGAAGGAGGAGCAAGAGAGGTATAGCAGATTAGCTGAAAAGATGCATGCCAAGAAGGTTGACAGATTAAGAAGAAGAGAGAAGAGGAACAAGGCTCTTAAGGAGCGTTAA
>FIM1_904_CDS
ATGCTTCGTGTCGGAGCCAGGAGCCAGAGAGCGGCAGTGTTAATTCGAAATGCTCGAAGAAATGTTGTAATTCCTGGGGCAAAGGATCTTAGAGCTCGACGGAAACGTAGCAAAGACGGTAAACCAAGCCAGGTGTTGGAATTGGATTTGGATTCTGTTGATTTCAGTAATGAAAAGGATGTCAAGTTTAAAGTTAACCAATTAAAGGAGTTTACGAGAAATCTTCGAGAACAGATGAGGTATACAGAAGAGTTGAAGCGGAAGCACCAAGTTGAAAAGGAGCTTGAGAGTGCTGTCAAGAGCGGGAAAACACATGGTGAAGAGTTGGGAATCGACGATGCGGATCTTATTTATAGTGGAATGGCGCCTGGTAGCGATGGCCACGTGAAGGCGAGAGAA…
>FIM1_905_CDS
ATGTCGGAACAGCAATCCTTTCGAATCCGGCTCGCAACCTTTATCGAATTCTTGGACCCTATTGCGTCCACAGTGCAATCTTACAGCCAGCCGTCCAGGAATTACATCAAGGAGAAGCTCCATAGCGGGAAGTCAAGGCTGTCGTTGCAGGAGGCTGAATTATCTCCGCAATTGGCCAAGTTCAAGATCAAAACCCTAAATAAGTTAAAGACAATAGACAAGCCGTTGCAATCAATATTCTTTCAAAACAGCTCAACTCTTGAGAAATCGTTCTATCCGTTTACGTTGTTTAATATCTTTCTCATTGGTTTCATCATTGGGAGGTATCCGGAACACTTCCATCTATACTATACCGGAATGCTATGCTTGCTAATGCCGGTGCGGTTTTATACGTATTAC…
>FIM1_906_CDS
ATGAGATATGTTAGTGAGTTTGTTGAAATCATATTTGTTCAGGCCCCAGCTAAGAACCAAGAAAACATCAGTCAAAAGTTGGCACTTGTTGTCAAGTCCGGTAAGTACTCTTTGGGTTACAAGTCTACCGTTAAGGCTTTGAGACAAGGTAAGGCTAAGTTGATCATCATCGCTGCCAACACCCCAGTCTTGAGAAAGTCTGAATTGGAATACTATGCCATGTTGTCCAAGACCAAGGTCTACTACTTCCAAGGTGGTAACAACGAATTGGGTACTGCTGTCGGTAAGTTGTTCAGAGTTGGTGTTTTGACCGTTTTGGACGCTGGTGACTCCGACATCTTGACCGCTTTGGCTTAA
>FIM1_907_CDS
ATGAAGGTCGAAATTGATTCCTTTTCCGGTGCTAAGATCTACCCAGGTAGAGGTACCTTGTTTGTCCGTGGTGACTCCAAGATCTTCAGATTCCAATCTTCTAAGTCTGCTTCTTTGTTCCACCAAAGAAAGAACCCAAGAAGAATTGCTTGGACTGTTTTGTACAGAAGACACCACAAGAAGGGTATCACCGAAGAAGTCGCCAAGAAGAGATCCAGAAAGACCGTCAAGGCTCAAAGAGCTGTCGTTGGTGCTTCTTTGGAATTGATCAAGGAAAGAAGATCCTTGAAGCCAGAAGTTAGAAAGGCTCAAAGAGAAGAAAAGCAAAAGGCTGACAAGGAAAAGAAGAAGGCTGCTAAGGCTGCTAGAAAGGCTGAAAAGGCTAAGTTGGCTGCTTCC…
>FIM1_908_CDS
ATGTCGAAGGTTGTCGCTATCCCAATGGTGTTACTTCTGCTTCTGTTGTCACTGGTCAACGCCCAGTCCGTTAAAACTGTCGTGTCCACATCCTGTGGAACAATTCCAAGCCCAACCCTCGAGACCACCCCAATTTCCACCCAAACAAGAACAGTCACTTCTAATGGACAAACCTTCATTGGCGTCACTGAAGTGTACCAGTCGATAACCTATGTCGAGGATTGTACCACGCTCGAAGACGAAGAACACACCTCGACGCTGCTCATCTGGTGA
>FIM1_909_CDS
ATGTTCAGGGTTGTCGGAAACTTAGGGTTGAAACAAAGCATAAGATATGGGTTCAATCCTGCCATTAGAAGAGCATATAGCAATAGTGCGAATGTGAAAGAGCCTACTGGGTTGAAAAAGCTCATCAAACAGTATGGATGGTCTGCTCTAGGGGTTTATTTGGGTCTTTCGTGTATTGACTTGCCTATATGTTTCTTTGCAGTGCATTCGCTGGGTGAAGAAACGATCAAAGTGTACATCAATCGGGTCAAGCAGCTTGCGGACTTTGGCAAGGATGAAGAGGAATTGAGGCAGGAGATCAAGGAGAAACAGCGGAAAGATGAAGAGAACAGACAGCTGGGGATCCAAGACAAGTCTACCTGGGAACGAGTGAAGGAGAGCACGCTTTTGACTGAATTT…
>FIM1_910_CDS
ATGTCGTACTCATATCTAGCTGATTCTACCTACGGTAAGGACAATGTCAAGTTCTTGAAAGTGAAGAAGTCAAAGACAAACCCAAAGCTCCATGAGGTTATGGAATGCAATGTCCAAGTCTTGTTGAAAGGTGATTTCGATGTCTCGTACACAAAAGCCGACAACACTCCAATTGTTCCAACTGACACCGTTAAGAACACGATTCTAATCCATGCCAGAAAGTACGATACCTGGCCAATTGAAAAGTTCGCCGCTAACTTGGCCTTGCACTTCACCGGTAAGTACGCTCACGTCTCTGGTCTCACTGTGAAAATCCTCCAAGACCGTTGGGTCAAGTATGACGTTGATGGCAAAGAAAGCCTCCACTCCTTTGTCCACCAGGGCCCAGAAAAGAAGATC…
>FIM1_912_CDS
ATGACATGGCATTTGCTTCTTGGAGTGGCCGGGTTGGTTTCGGCGGCTACGGCCCAGCAGACAAACGGAATAGAATCCTATATCCCTCCCGCATCAGGCGTCGTCACACCGCAGGCCTCAATCCGCTACTCCACCAGCACTTTGCTCATCACAACAACTATCACCACTGATACAACCACCTTCACGTTCTCTTCCACATCTACAGTAACAGAAACTTACGAAGGAGACGCGTTCTCCTATACAAGCACCAGTGAAATACCAGCATCAACAGAAACCGTGCCCACAAGGACCTTGGAAACAGCGGTCTCGCAGGTCTCGGGCGGCGAAACCATCATCTCGAATATCCCAACGACAGATTTTTCTACAAAGTTGGAGGGTCACGTGGTCACGTCTCTCGAC…
>FIM1_913_CDS
ATGTCATCAGAGGTAGTGCCTTTGCAGAAGAAGGGCAGGAAGAAAGCAGGAGCTGGAGTAGCGGTTGATGGCGAGAAGGATGGGTCCAGGCCGTACGTGTGTCCGATATGCCATCGAGGGTTCCATCGTCTGGAGCACCAGACAAGACACATCCGGACGCATACTGGGGAAAGGCCGCATGCGTGCGATTTCCCGGGGTGTGCGAAGCGGTTCAGCAGGAGCGATGAGTTGACGAGACACAGGCGGATTCACGACAGCGACAAGCCCAAGGGGAAGCGGGGTCGGAAGAAGAAGAGCGAGACGATAGCGCGCGAGAAGGAGTTGGAGTTGCAGAGACAGAGACAGCAGCAGCAGCAGCAGCAGTTGCAACAGCAGCAGCAGCAGCAGTTGCAACAGCAA…
>FIM1_914_CDS
ATGGACATCGATACCAAGAAACGAGCTTCAAGCGATGACTTAGACGATTCTTCAAAGAAAGCTAAATCTAAGAAAGAAAGCACTCACTATAGAGAATACAATACCGTTTTGGTCAGGAATCTGCCACCAAACTACAATCATTTCAAGGTACGAAAATACTTCAAAACTTGTGGTTCTGTATTGCAGGCAGATGTGGTCGATGACAAGGATGGGAGCTCCAAACTGGCGCGGGTAGAGTTTTCCTCGTATGACGAGGTTTTGACTGCAATGACCAGGACTTTGAAGAAGATTGGTCACTACCAGATCACCGTAGAACATCTCACAGACTCGACACTATGGATTACCAATTACCCCCCCGGATACGATGCGACCAAGCTTCGAAGTATGCTGTCAGATCAT…
>FIM1_915_CDS
ATGTCTACATTATCGTTCGCTGGTATTTGTGCGTTTCTACGGTCAGGCGAGTACGATAAGGTGCACAATGAGCCTACATTTGAAGTGATCGACAAGTTTTTAAAGGACAATGAAGAGATAATAGTGCATTTATCTGGGTTTGTGGAGGGCAAGGAGCCCATTGAGGAGTCTGGGAATGGAATTGTGATTCGTGGGAGTAAATACGAAGTTTCTGGGGAGGATAAAAAGCTTTGTGAGGAGCTTGGGGAAGCTTTAAAAGTGAGTAAGCGCGAATGTCTTCGAGTTGTTTCTCAGACACGGGCGCGGTTTCCGGACTGTGAGATTAGCAAGGACACACTTGTGAAACAGATATTGCACGAAAGAAACTGTGTGCTGGATACGGTGCTAGTTTTATTGAAT…
>FIM1_916_CDS
ATGAGAGCTACTCGCCAATTGTTCATGTTCAAAAACCATTTAATGCGGAGACACTTCCACAATGTTACTATTGGAAGTAAGTATTCGGCATCTTTCAAGCAGTATTTACAGCTAGACAACGGCGAAATTGGTTCATACTTCCATGATGTGCCACTGGGACTCGATGTAGCCAAGAGAACATGCAACATGGTGGTCGAAGTGCCCAGGTGGTCCAACGGAAAATTCGAAATCAGCAAATCAGAACCTTTCAATCCAATCACTCAGGACATTAAAAAGGGCAAGCCTCGGTTCGTAAACAACATATTCCCCTACCATGGCTATATACACAACTACGGGGCCATCCCCCAGACCTGGGAACAGCCAGTTATCGAGGTTTTGCCCGGCTTAAAAGGAGATAAC…
>FIM1_917_CDS
ATGACAAGCAGCGACACTAAAAACACCTCGACGTCGCAGGTGCTGTCGTCATTGGTGTTCAACAGCATTGTTTTTGGAGTGTTTCTCATCTCATTCATCCTTTTGAGACTCAAGGAAAAACGTATTTACCAGCCCAAGTCGTCCTATGAGCTTATAGACGAGGAAAAACGGCCCCAGCCCTTGCCCAGTGGGCTGTGGCAATGGATTATTCCTTTGCTCAAGAAATCAGACAACTTTATCATCCAACAAGCGGGGCTCGATGGCTACTTCTTTCTCCGGTATCTCCTGGTTATTTCGGTATACTGCGGTGTGTCCATGTTGTACATCTTCCCTACGTTGATCCCAATCAACGTGGTTCACGGTGTCAGACACAGCGGGTTCGATATGTTGGCGTTCTCC…
>FIM1_918_CDS
ATGTCCCCACCGACAATGTCCCCGCTGGAACAGGTGGCCTCGCTCCCGCTCGGCCACGACTGCCCCAGCGTCTCCCAAATCAAAGAAATCCACATCTACGACTTCGACCAGACCCTTTACGCCTCCCCGCTGCCCAATGCCGCCCTATACACCCCAGGAACACTCAACCACCTGCGATTCCCCAATACCCTCGCCAATGGCGGCTGGTTCGAGTGTCCAGACCTCCTCGAGTACTCCATCATCGCCCCAAATAGACCGCGCGAATCAAAATGGAACATGAAAGTGTGCGCTCTCGCCGCCATGTCGCTAGCTGACGAGCATGTGCTCGCCATCGTTCTCACAGGAAGGCGCGAAGACACCTTTTCGGGCGTTTTCAAGCTCGCAATGGACCATTTCATG…
>FIM1_919_CDS
ATGCACAACAAGAAACAAACAAGAATGGACGAAATAGAGAGTAAAGAGACAAGTAAGGCCCCGGAAAAGGACGGATCTGTATCCAAAGATACACTAACAATGGAACATAGCGTTTTGTTCGAGTGGAATAGCGTGGATTCGGCGCTAAATGTGCCCTCGATGGCCCATGACAAGATCAAAAAGATATGCATCTTCGACTTTGACAACACTTTGTTCAAGTCTCCAGGCCCAAACCCGCACCTATACTCGCCAGAGTTGTACAGGGCATTGTTGAGCCCACATGTGTTCAGTAACGGGGGCTGGTGGAGCGAGCCTCGGTTCTTGGGGTCGCTTATCGATGAGTTTTTGGACCGTTCCGATGAGGTGGATGACTCTGTTTATTGGAACCGGGAGATGGTT…
>FIM1_920_CDS
ATGGTCCAATCGGAGAGTTTGCAGATATATTGGCACGATTCGCACCCGATATATTCGGTTTGTTTCCAACCAGTGAAGAAGAATGAGGAGGCGATTGGTGGGCGCACGAGGCGTCTTTTCACGTCTGGAGGGGATAATAAGGTGCGTGTGTGGCAGCTGAATGAGAATGAGGAAGGGAAGATTGATAGTATTGATTTTCTTTCGTCGTTAACGCAGCACGAACAAGCGGTGAACGTTTGTAGGTTCAACGAACAAGGCGATATCCTGGCTACAGGCGGGGACGACGGGCTGTTGTTGCTGTGGAAGCAGAATGAGACGGTTGTTCGGGAGTTTGGGATGGACGAGGAGGAGTTTGCTGATTTGAAGGAGTCGTGGACGGTGTGGAAGCGGCTGAGATCT…
>FIM1_921_CDS
ATGGCAGACCAGGGCACTACGTTGTTTTTCGTGCTTGTGATCACCGGTTACATTGCTTTGAAATGGTTTATGAGCAACAACGAGCAGCACCCTTCGGTGCAGGCCAATGGCGCCAGCAGCACCAGCAACACCAATGGCGCCAGTAATGGCTCATCAGGTAACGGTTCCAGTGGGAGAAGGACCCCCAGGCCCAGACGGATCCGTCGTCCTGTGAACCAGGACATGATCGAGGTTGTGCAGTCGTTGGCACCACATTTGCATCCAGAACAGATCAGATACGACTTGGAACAGACTGGGTCGGTCGAGGCGACCGTGGAGAGGTTCCTTTCCGGGAGAGAGATGCCGTTCCCGCCAGATTACCAGGGGGAAGCATCCACCACCAACGGTACCACATCATCG…
>FIM1_922_CDS
ATGGCCCCCAGAACACACTCCAACTCGGAATCGGAATCCAAGGGCAAATCGGAGTCCAAGAGCAAGTCTGCTGCTCAATCCGGATCAGGCTCGTCCACCAGAGCAGGTGTCAAACAACGGCTCTCTTCTGCCCAGCAACAGTACCTCAAGGACCTCGCCAAGAAACACATACACAACAACCACCGCAAGAACACCCCGCTCGCCAACCCAGTCGACTTCGAACAGTACTCAGACGACTTTCTAAGGCGATACAAAGACAGGTTCCAGCTCGATACTCCAGATAACTTGTCGATACAGGGCTATCTCTTGAGCTCGAACATCGGGAAACACACGTACTCGTACAAGCGCAACCACGAGTCGATGCCCGACGCGCGAATCACGAAACAGGAGCTCGCTCGC…
>FIM1_923_CDS
ATGGCCAGACAATGCCTAGCTAGAGAATATACGCTTCCCTTCCTCACTCTCTGGTGCAAGAGTCTATACATTATCCTAGAGTATGGTGAAGTCCTGAGGTCACGTGACACATGGAAAACAGGGCCCTTTAAAAGATCCAGCGATGAGCTGTGGACAAAGACATGGGCATTGGATAGGCCCCTGGCACAGCTCGTGACACTGGCCCTTGGCAGGGCCAGGGCCGTACCGTCAGATCCTTCCCCCATGCCACCAGACCTCCCCCTTATCGATGCACATTGTCACGTTTCAGGCAATACCAGAGTCCAGGACGATGACGACGGAATACAGCGATGTCTCATGAGCACCAACCAAACGGACTTGAAGGCTATCCGGAGCGCGAAAGAGACGCTTGGGAACCGC…
>FIM1_924_CDS
ATGACAACACCATTTTCACCAGACTCACCATACCACCCGTTAACGAAAGAAGGGCCAGACAATACTCCCCAGCTCAGTCGCTCAAAGCTCGGCAAAGAACGTTATGGTGGTAGTAGCGTTTCCTATTCGATTGCTGAACACCCCACTGCATTTAGGTTTCTCATAGGTACAGTCCTAACAATAGCTCTTTTAATCTGTGCGATCGTGTACTATTCCGTTTACAGCCCTTCAGAAAATGGAGTAGGTGTTTGCATATTTCTACTAGTATTTTCCATCATAATAGCAATCGGTTTTATCATAGCGATTTTTTGTAAGACTGTCACAAGTGACATCCTAAAGACTCCTGATGATGCCCTCTTTTTCTTGAAGCTAATTGCAACAGGCCATTCGTGGGACGAA…
>FIM1_925_CDS
ATGACAACGCCAGATTCACCAGATCGTCCCCTAATGAAAGAAGGGTCGGAAAATTATCCCCAGCTCAGTCGCTCAAAGCTCGGTAAAGACCTTGGTAGAGGCAGATTTTCCCATCCAACGGCTGAACACCCCTGGGCATACGCCTCCTCGATAGCTTCAATCGTCATAATGATCGTTTCCATCGGTGCAATTGTACATGATGTCCGTAGCGAAAGACAAAGTATATTGCCTCTTTTTTACTTACTTCTGTGTGTGGTCTGCTTTCTAGTGGGGGGTGTTTGTATGGCTATCATGTTTGACCCCATTCCAACAAGTCGTATTAGCGAGGCTCAGGATGCCCTCTTTTTCTTGAAGCTAATTGCAACAGGTCATTCGATGGATGAAGTGGGTAGAATTATG…
>FIM1_926_CDS
ATGCCCTTCCAAAGGAATTTGACAGAAAAGCGCCAGACCTTAATTCGCTTGCTATTCTTGCAACTTTTTACCCACTTTTTAGCAAAACTATATAAATTATACACTCTACCATATACATACCCCCTCAAACCAGTGTCCACAGTACCAGATATACCACACAACTACTACAAATACCCGTTTTTCTATTCGAAGGTTACTGGATATATACATATAAATCACACTGGACATAAGTTTTTGACCTTATATTCCAAGGGTTTAGAAAAGCAAAAGGGAAAAGGAAAACAGGACATACGCTTTAACAAAGGCTTCACCCCCCGGTATCCAATGGTTGTTATTATTGCTTCGCTATTTTTGCCATTCCAGCCGCAGTTTGAGATCCATACGTCTGCTGTGGAAACA…
>FIM1_927_CDS
ATGGGTAAGAAGAATACTAAAGGTGGTAAGAAAGGTAGAAGAGGTAAGAACGACTCCGATGGGCCAAAGCGTGAATTGATCTACAAGGAAGAAGGTCAAGAGTACGCTCAAATTACCAAGATGTTGGGTAATGGTAGAGTGGAAGCCACTTGTTTCGATGGTATCAAGCGTATGGCACATATCAGAGGTAAGTTGAGAAAGAGAGTGTGGATGTCTCAAGGTGATATTATTCTTGTTTCGCTCAGAGATTTCCAAGATGACCAGTGTGATGTTGTGCACAAGTACAATCTAGACGAGGCCAGAACGCTCAAGAGTCAAGGTGAGTTGCCAGAGAATGCTAAGATCAACGAAACGGACAACTTTGGGTTCGAGTCCGACGACGAAGTCAACTTTGAGTTT…
>FIM1_928_CDS
ATGGAAGATAAATATATTGGATTGTTTCTAGCGGTGACGTCTTCGCTGGCCATTGGATCGTCATTCATCTTCACGAAACTTGGCTTGAATGCAGCCAGCGAACAAAACAACTTCCAGGGCGCTGGATTGGACTACTTGAAGAACCCAATCTGGTGGGGTGGGATGACGTTGATGGTGATTGGAGAGGTAGCGAACTTTGCTGCTTATACGTTTGCTCCAGCGATTATGGTGACGCCATTGGGCGCGCTTTCTGTGATTATCGGTGCTGTACTTGCAGCCATCTTCTTGAAAGAGGAATTGGGCTTACTGGGGAAGCTTGGCTGTTCCATATGCTTGCTGGGGTCTGTTATCATTGTGTTGCATGCGCCCTCTGACAAGGAGATCGAAACCGTGGACGAG…
>FIM1_929_CDS
ATGTCTATTACTAGCGAAGAGTTGAACTACTTAATCTGGCGGTATCTGCAGGAAAGCGGGCACGAAGTTGCAGCTTTAGCGATGGAAGAAGAGACAAGGGTTTTAGAGTTCGAGCAGCGGTTCAAGGAACACATTCCGGTGGGAAGCCTGGTACATTTGGTACAGAAGGGGATATTGTATAGTGAAAGCGAACTTCTTGTGGGACCCGAGGGGAAATTGAGGACGTTGGGGCCGGAAGAACGCGAGAATTACAAGCGGAACTTTACGTTGGTACAGGCTTTGGAGGTTGACAAGCAGCGGTACCCTGAGCTTGTGTCCAAGGGAAGGTTTGAGCTGGAGAACGATGTGGAGGCGAAACTGCTGGCTGAAAAAGAAGAAGCTGGAGGCTCGGGCGCTGGT…
>FIM1_930_CDS
ATGGTGGACTTTTCCCTCAAGAAACGGAGTGTATCGACGTGGCGCGGGTCGCTTGGCAGACGTCAGGCTGACAGTGACTCTACGTCGACTTTCAAGTCCAGCAGGTACCAGGATATGAAGGTTTCAGACACGGAATTGCCCAAAGTTAGTGCGAAAGAACGTAGTAAAGCTGGGACAATGATGAAGCGGAGGCTTTCTGTGCACCAGCCGGGGAATGTGAAGGTTGATTACGATTCAATGCCGGCGATGCCGGCGATGCCCTCTGGAGTGATGGCGGATGAACAGTTTCCGGCGAGAAATAGCTCGCTTCTGAGCCTATCAACGCAACAGAGGATGCAACAGAGGATGAACAACAGCGACTTGTATTCAGGGAAGGCATTAAAGCAGTTGCTTTCTGAT…
>FIM1_931_CDS
ATGGAGAAACTTTTGCATTGGTCTATTGCGAATGCGCAAGGTGATAGCGAAGCTGTTGCTAGAGCAGGCCAACCGGACCCTAAGCTATTAGAGCAGCTATTTGGTGGTGGTCCAGATGAACCTACATTGATGAAGCATGCTATGGCAGTGATTTCGAACCCAGAAGCTACGTTGGAGAACAAGCTAACTGCATTTGATAATTTCGAAATGTTGATTGAGAACTTGGATAATGCGAACAATATCGAGAACCTCAAGTTGTGGGAGCCTTTGATTGCGGTGCTTGATAGCCCGGAGTCGGAGCTTCGTGCTTTTGCGCTTTCTGTGACTGGTACTGCGGTGCAGAACAACGAGAAATCGCAGAATAACTTTGCGAAGTACGATGGATCGTTGGCCAAAGTA…
>FIM1_932_CDS
ATGGATGAAGTGAAGATTATTGATATCAATGATACTACAGAGCTTTCTATCGGCGATTCTAAACAGACAAAGAATGATGTTGTAGTGTTGATCTCATCAGAGGGTGATGACGCGAAATCACCGTCAAATGATAACTTATATGACAAGCTCACAAGATCATTTGCCGACAGTATAATCTCCCAGCCAGTAGAAAATGACGATGTAGTGCTTCTAGAGAATAATGCTAGTATAAGCTTCTCTTTTGAGGTAGAGGGACGATTCCAGAACGATACCGCTATTGAATCACAAGACGAAGAAAAAGAGGTGGATCATGGCGCTAAAAGCGATAGACAAACACAGTCTCAACTAACCCAAAACTTCAAAAGGTCTCAATCTCGGTTATTAGACGATATTGAAAAT…
>FIM1_933_CDS
ATGGATTACCTACAACCAGCAACAGGGGCCAGGCGTCGTGCGCTGTCAATTCGAAGCACAACAGATGCAGAAAGAGAAGCTATGGAGAATTCGGTAGCGAAGTTGCAAGCGGATATTAGCATGCTGGGCACCGAGTGGAATCGAATCATCACGAAGGATACTAATCCTTTAGAATTGGCTCTAAGATTTCTTGATGAGACATCTGTTGGTTTGCATCACAGGTTTGGTGAGTTCATTGAATTGAAGTCGAGATTCGCTAGAGATTTACAGGAGGTCGCGAATGACAATTACCAGGCCTTTAACGACAGTGTAGCGTCGTTTTCAAAGACTGTGGACTGTATCACTGATGCCCAAGATACCTTGGCTGATATCAAGACAGGGGTTAGTAATTCATTGCAG…
>FIM1_934_CDS
ATGAGCGTTCCTGGAAGGAAAAGAAAGAACCGCAAGTCGGTTAGACAAGGTTTAGAGGGCCACAGACAGAATAGAGGTACGGATCAACGGTATGCGCCTGGTAGAAGGGAGTCTGTGTCATCCAATCGGGTCCAGGCGACCAATGTTGGATCGATGCTGCACGACGAGAGCGACGTAATTTCCTTTAGACAGTGCCTTAAAAACGAGGTTATAGCGAGTAGTCGGTTGCTAGACCTGCTCACGACACAGGCGATTCCTTTGGACAAGATTCAGCCGCCGGAAATGTTTCCCAAGGGAGCATTAGAGTTCATGATGCAACAGTTGGAGACGCAGAAACGCATAATAGAGGACGCTAGAAGGATATCTGAGAGCAAGGTGGCAGCAGCAACACAACTGGAT…
>FIM1_935_CDS
ATGGTTAACGAGACGAGACTGGATGAGGAGTCTGAGGTTCCGGAGTTTCGCTTGGACAGTGTTCAATTGAAAAATTCGAGACGAAAGAGCGCTTTTGTTACGTCGTGTTTTTCTCTGGCAGCAGTTCTGTTTTCAGCATACCTTTTCATTAGCATTGTGTCATCTGTGCAGTCGTCCAATGGTGTATCAAGAATTCCTAGCTTGCAGCAGAATATTACTAGGGATGGTAGTTTGAAAGTCTCGTTTGCTAATGTGAGGAACAAGACGTTCCAGCCGGTTTTGAAGCCTTTGCAATGGATTAGTACGTCGGATTCTAAGGAAAATGACAAAGGTTTGTTCGTGACTCTTGAGAACGATACATATTCTGTGCGGTCAGTTTTGGATGAAAAGTACAGCAGG…
>FIM1_936_CDS
ATGGCTGAAGATAAAGTGACTAAAGAAAGCGCTGTTCCTAAAGCGGAAGAGAAGGCGGCTGAAATACCTGAAGATAACAAGGATAACAAGGATGTCAAGGACAAGAAAACGGATGGTAATGGTGAAGAGGAACTTTCTGAGGAAGATCAGAAGTTGAAGGATGATTTAGAGCTTCTTGTTGAGACGATAAAGGGGACAGATGTGAAGTTGTACAAGGGTGCATTGGAGCAATTGAAGGACTCGATTAAGAATTCTACGAGTTCTATGACAGCAGTTCCTAAGCCCTTGAAGTTTTTACGTCCTTCTTACCCGGAATTGAAGGAGGTGTATGAATTGTGGACGGATGAGAGCCTGCAATCGTTATTGGCGGACATTTTGTCGGTTTTGGGTATGACATAT…
>FIM1_937_CDS
ATGTCGAAACATGTTTCTGGCTCTAGGGCCGCTTGGGGTTATACCAAGAGTGCCATAAACTACACTGTAATAACAATTGTATTAGTATATGTTTTATACAAATTGTTCACGAACCATGGAGAGGACATCAACTTCGGTAAGTTCTTGCTCAAGACGTCGCCATATATGTGGGCGAACTTAGGGATTGCGCTATGTATTGGGTTATCAGTTGTTGGTGCGGCATGGGGTATTTTCATTACTGGATCTTCGATTATTGGTGCTGGTGTTCGTGCGCCTCGGATCACGACCAAGAACTTGATTTCTATTATTTTCTGTGAGGTTGTGGCTATCTACGGGTTGATTATGGCCATTGTGTTTTCCTCTAAGGTGACAGTTGCTGAGCCCGAGACTATGTTCAGC…
>FIM1_938_CDS
ATGGGTCGCAACTTCAAGATTAGTGTTCCAGCGTCGAGTGCGAACATTGGGCCAGGATACGATGTGCTAGGTATTGGTTTGGCATTGTTTTTGACTTTGGAAGTGAGCATTGACCCAAAGAATGCTTCGCTAACGAATCAGGACAGAAACAATTGTAAATTGTCGTACACTCCAGAGAGTGACGGGTATGCGACCGTTCCGCTAGCATCTGACGAGAATTTGATTACCAGGACTGCATTGTACGTGTTGAGGTGTAGCGGGATTCGCAGTTTCCCATCTGGAACGCAGATCTTGGTGCACAATCCGATCCCACTAGGCCGTGGGTTGGGTTCTTCTGGTGCTGCAGTTGTTGCTGGTGTGATGTTGGCGAATGAGATCGGCCAGTTGCACTTCTCGAAG…
>FIM1_939_CDS
ATGTTTAGAATCGGGAGAAACAGTGCGCTGAAGCGTGCGAAATGGGCGTCACAAAAGTGGTATTCTAGCTCATCTCAAATTACAACCCTGGATAATGGGGTCAAAGTCGCTACTTCGAACGTTGTTGGCCACTTTTCGGCACTAGGTATTTATGTGAATGCGGGGTCTAGGTACGAAGATAGGAATTTGAAAGGTTGTACGCACATTTTGGACCGTTTGGCGTTCAAATCGACGGAGCATATATCCGGTAGAGATATGACTGAAACTTTGGAGTTGTTGGGTGACAATTACCAGTGCTCGTCGTCCAGAGAGGCTATGATGTACCAGTCGTCTGTTTTCAATCCTGATGTGGAGAAAATGTTGCATTTGATGTCGGAAACTGTGAGGTTTCCCAAGATT…
>FIM1_940_CDS
ATGAGCTATAGTGGATCATTGGAACATAGCCAAGGGCAGGGCCAGCAGAAGGAACGATTTTGGGTTCCAGATGAGCGAGAGGTGTTTTTACAAGGTCATTTAGTGGAATGGAAAACGAGTACGAACAAACGCGGCCAGGAGGAGAAAGTAGCTGTAGTTTGTGTGAATGGGAAGAATGAGGAGTATTTAGAGGAAGAGATTGCACCTGTGAATCCATCTAGTTTTGACAAAGTGGATAATTTATCGGAGCTTACGCATTTAAACGAGGCGTCTGTGTTGTTTAATTTGGAAAATCGATATCAGGATGATTTGATCTATACCTACTCCGGGTTGTTTTTAGTGGCGATTAACCCGTATAGTAACATTAAGATTTACACCAACAGCTACATGAAATTATAC…
>FIM1_941_CDS
ATGAGCGAAAGAAGAGACGAAAGTTTTAATGGAATGCTGTTTGAGACAGTCCCCTACGGGGAGTTAAGTAGGAGAGACATTATGGCTCGTTATTTTAACCTATCGGCGCCAATCGGGCATTCTGGGGTTCCATTTCCACAGCAAGTGTACCAGACGGAGCGGGCTTCTGACATTGGTAAAGAGAGTGTGTTTAAACGTTCATCAGGTGGAGAGGAAATACTTGGAGAGAAGATACTCAATCTCCCGATAGAGATCAAGGTTGAAATTACGAAGAACTTGAGCCAGTATGACTTGGTCAATCTTGCTTCTGTGTCTAAGTCGTTCTACGATGCTGCGATGTTTTCGTTGTATGAGAACGTTGTGGTTGACGCATCATACTCTATATTAAACGACTCTTTG…
>FIM1_942_CDS
ATGACGTCTAATGTTATACTGTTTGAAGAGAGATGCGAATGCGAATCCAAATTACCTGGGGAAATCGATGTTCTCACTTCTAAAGTTGCGCTTATCGGTGATTCTTCTGTAGGAAAGACGTGTCTTGTCGGACGATGGGTCAAAGGACACTCGGTGCTTCAAGATATCGACGAAACAGGAGATCATGTTGAAGATTTGTACCATAAGACAGTAGACTACAATGTATTAATGAAATCCCACAGTTTTCAAGAGTACTCTAAGTTGTTGACTACAACGGTAGTGCCGCAGATGAAAAGGGATAAGAACGGTAAACCAATACCGCGACCCAAGATGAACTATAACGTCAACACTAAATTAGATGCCCAAGTAATTGATGTCACAGATTTCGATGTAACGGAT…
>FIM1_943_CDS
ATGGTTTTAGTTCAAGATTTGTTGCACCCAACTGCTGCTTCTGAAGCTAGAAAGCACAAGTTAAAGACTTTGGTTCAATCCCCAAGATCCCACTTCTTGGATGTCAAGTGCCCAGGTTGTTTGAACATCACTACTGTGTTCTCTCACGCTCAAACCGCTGTCACTTGTGAATCCTGTTCTACCGTCTTGTGTACCCCAACCGGTGGTAAGGCCAAGTTGTCTGAAGGTACTTCTTTCAGAAGAAAATAG
>FIM1_944_CDS
ATGCTTCGTTTCGGTAGAACATTTCGCCTACCGATAAAGTCTACGTTTGCTGCACGATTGAACTCTTCTTTGGCAGATTCTTCGAACAATTTTGCTGAACTTGTGGATAGAAAGAGTCCTGATTCTAGGAGCACATTTGGGTTTGTTGTTGACGGCACACAACAGGATAATGTTCGAGTTGTTGAACGAGATGAACTGCTTAATAATTCAGTGAAGGGGGAGTATAGAGATAAAATGGGAAATCTTTTGCAAGGACTCAATGCTGAAGAAGCCAGACTCTTACCCCAAACGCTAGAAGGAAGGGCCTTCAGGCAACAAATCCAACTATCGCACACGGTGACAGAGGCGATACAGCATAATATTATGTCTTTACATATACCCAATAATTTGCGTAGGGCA…
>FIM1_945_CDS
ATGGTGACTGCAGCCTTTTTATTAATTGTCCAGAAAACTAGCGCAAATGTGATTCCTGGTGCAACTAAATACACTAATAGGGAGCCTACATTTATTATTGCTGGGTTGCCAAACACGGGTAAGACGTCTCTGTTCAATTTATTGACGACAGATTCGAATCACGCAACAGTCATGTCTCAAGAGCCTAATATTGCAGAAGACTACATGCTACCCTCGAGCCACAAGAACTTTAAGTTCAAGTTAATTGACTACCCTGGGCATGCGAAGTTCCGTTCCGATCTATTGCAGACTATCAGAGAGTCTACGCAGTTAAGGGGTTTGATATATGTGATCGATGCCACGGTGGATCCAAAGGAATTGACTAGTACGGCTGAATTGTTATACGAGATCTTGTGCGTG…
>FIM1_946_CDS
ATGGGATTACTATGGATTGTTGTAGGTCTTTTCCTATACTATTGCATTTGGTTATTGTTGCCTATTTTCGACCTTGACCAGCAATTCGCTTTATTTCCACTACCAAGCAAATATGCTGTTAGTATACCCATTGTTCTGCTTCTGATCGCGACATCAATTGTTGGCACTTCTTTAGCTATTGTTATGTGGAATGCGCCAGAAGAGAAAACGGAATAG
>FIM1_947_CDS
ATGTGGGCACTTTCACCGTTTGCAACGTTGTACAATTCGATTCAAAATGGTAGTTTAGATACAGGTTTATTCGACAGTTTGGCGGTTGATCTCAAGGCTTTGAACCTATGTAGCAACGCCAGGAAGGATGCCAATAAGAGGAAGGAGTTGGAATCTGGTCAAATTAGACTTTCTGATGGGTCAGAATACAAGTTAAACCAAGAATTTATAATAGAAGTTATCAAGATTTCCGATGAGCTAGATTTTGATGAGATTGCATGTGCTGAGCAAATACTTACAGCAGAAGATTCGTCAGAAGGCTTTAACCAGGAATTATCATTGCATAACAAGGGTTTGTTGGTGTACTACTTGAGAAGACAATATGTTTTGCAAATAGTGGCTTATATTCTTAATGCATTA…
>FIM1_948_CDS
ATGAGTTTCAACACTAACTCTGCTTTCAACTTTTCTGGAGCCTCCAATGTGGCTGGAGGGAACAACAATTCCAGTTTATTCTCTAACAGTGGGTCTGGCCAAAATGCAAACACAAATAGCTCTAACACTACCGGCGGTTCATCGCTATTCGGTAATATTGGTGGCCAAAATAATGCCAGCAAACCCGCATTTTCAGGTTTTGGAGCAAACTCTACTAATTCCAATGCACAAGGATCGGCTTTTGGTTCATTTGGTGCCTCCAACTCTAATAATACAGCACAAAATAAGCCTGCATTCGGCGGCTTTGGAGCTGCTACGACGCAACAAAATAGTACAGAATCTAAGCCAGCAGCTTCACCATTTTCATTTCAAACTTCAAATGCTACGCCAAACAATGCT…
>FIM1_949_CDS
ATGAGCAAGGAAGACTTTGGGTTGGATGTAGGATGGGTTATCCGAAAAAAGAGCGATGCTGTGAGTAGTGGGAGCGAAAGTGTGGTTGGAAATGGGAGCGGGGAGCTGAAACAGCAGCAATCAAAGGGGAGAAGCGGGTCAGAGACGCCGTCTCCCAAGTCTTCGACGGTCAAGATAGCTGAATTGGACGCTAAGAACCCCGATGTGACGACGCACATCGAGATTCTCGGGCCCAATAGGATCGTGAAGCAGCGCCGGAACTCGAGTGTCGATAAAGAGGCAGGAATTTCAGGGTCGGCCGGGGTGATGGATGGTCACGTGACTAGTGTTTTCGGGTTCCCCACGGGTCGCGAGAACAGTGTTGGTGCTGGTGCTGGAGCGGGTGCGGCTTCGCCGCCC…
>FIM1_950_CDS
ATGGTTGTGGGGCACAGGGACAGGGTAGAACAGGAGGAACACCCGCTGGCGGTGGTGAATGGAGTGAGCATGATGGAGAACAGGGAGTTGATACGGCTGGATGTGTCGCGGCTGCAGTGGCCTGACAAAGACAATGGACCAGCGGCAGAAGCAGTGCAGGAGATTCTGTACGGGTGGGTGAGGACCAGCGGGCTAGAGTACAAGCAGGGCATGCACGAGCTGTGTCTGGCGGTGTATGTGGAGGCGGCGGGTTCTAGGAGCCGCAGTGACGTGATGTTTCGCGAGATGATGGAGTGGTTGTACCCGCTGTTCTATGCTGATGGCGCGGTGAGCCGGTGGATAGACGCGGAGCTCATGCAGTGCGTGCGGCCAGCGGCTGCTGCTGGGCCACTACCACTA…
>FIM1_951_CDS
ATGCCAAAGTTAATCCTAGTCAGACACGGTCAATCCGAATGGAACGAAAAGAACTTGTTTACCGGTTGGGTCGACGTTAAGTTGTCCGCCAAGGGTGAACAAGAAGCCGCCAGAGCCGGTGAATTGTTGAAGGAACACAACGTCAAGCCAGACATCTTGTTCACTTCCAAGTTGTCCAGAGCTATCCAAACCGCCAACATTGCTTTGGAAAAGGCTGACTTGCTATGGATTCCTGTCGTTAGATCCTGGAGATTGAACGAAAGACACTACGGTGCCTTGCAAGGTAAGGACAAGGCCGAAACCTTGGCTCAATACGGTGAAGAACAATTCACCACCTGGAGAAGATCCTTCGATGTCCCACCACCAGTCATTGACGACGCTTCCCCATACTCCCAAAAG…
>FIM1_952_CDS
ATGTCTACCGAAAGTTCTTTGAAACACGACCATCAGCACCAGGAGGGAACCACGGGCCTTCGCAACACCTACAATTCGCAGGACCCAACTTTGTACCAGGATATTGAACTCCAGAAGGTGGAAGTTGGCGGTGATAACCAAGAGTTTGTCTACATCGGCCGCCAAAAATTCTTGAAAGATGAGTTGTACACTGCTTTCGGTGGTACTTTGAACCCTGGTTTAGCCCCACCGGCTGCACACAGGTTTGCCAACCCAGTTCCACTTGGGTTATCGTCATTCGGCTTAACCACGTTTGTGTTGTCCATGTTCAATGCCCAGGCGATGGGTATCAAGATTCCCAATCTCGTTGTGGGACTTGCTTGCTTCTACGGGGGGTTGATGCAGCTGATTGCTGGTATT…
>FIM1_953_CDS
ATGTCCTGGGAAGGGTTTAAAAAAGCGATTAACCGTGCCGGTAACAGCGTGCTAGTGAAAAATGTAGACAAGACGCACGATAAGGACTACGATATGGAGGAACGTCGTTACCGGGTGCTCGAGAAAGCCGGTAAGGAGCTACAGAAGGAAGCCAAGGGTTATTTGGACTCTTTGAGAGCCGTTACTGCGTCACAAGTGACGATTGCGGAGGTTATTTCCGACTTGTACGACGACTCGAAGGCGACCAGCACATCAGCAAACAACGTGGGGAACTACTACTTGCAGTGTGTGCGGGATTTCGACTCTGAGACGGTGAAACAGTTGGATGGGCCATTCAGAGAGACGGTTTTGGAGCCAATCACGAAGTTTTCGACGTACTTCGAAGAGATCGAGACGGCA…
>FIM1_954_CDS
ATGTTTAGGAAGGTCTACCTTCCCTCGAAGGTATCTGCATATGTGCTGTCTTATCCACAGCTTTTCATTGCAATTCCGTTGTTGATCACTTTCCTGATATCTTATTCTCCTTTGTTGTCGTATAGTGCTTCTTATGAGGCGTCCAGCACGTATCTTTCTCGGAGCGTTCTTGAGACGCATGAGAATGGGAATAGCAGCAGCGACTGGGGCCTGCTGAGCTACGATTACGATTATAGCTTGACTAAAGTGATCATACAACCGGATGACGGGTCGAATGCGTTGGCCAAGCCGTTTTTAATAGAGTCTTTGGCAGCACAGGCGAGGATTATGCACGATTTGTCGAATGTGACAATCTTGCATTCGCCCTTTGACCTCTGGGATAACAGCATTGATGCCTTG…
>FIM1_955_CDS
ATGAGCATCGGTCCAGTGCCTGAACAGGCTGGTATACGACAGGACTCGCCAGTGGTGCGTACTAAGTCGAGAAAGGGCACCATTACGTCGAAAATAGGTAAGATTTTTGGCGTCTCTAAAAACGAAGACCTTCTGAACAGTCAAGCGCAGGGCCAGGATAAGGCACAGGCCACGTCTCAAGGCCAGGATAAAGCTCCTCCATCGCCCCCAACTTCTGCTTCGTCCTCGTGCTCGAGTTCTGTTGCATCTTCCAAGTATCACGCTGTTTCTTCCCCTAGAGCATCGGGCGTTTCGGCAAAACTCCAGAGCGGCAATGGCGCCAGCAATGGCCCAGGTAATGGCCCTGCTGTTGCTGCCGCCTCTAACGGCACGCCCGTCCAGCGTAGCGCTTCTCCGGTT…
>FIM1_956_CDS
ATGGCTTCATCAGATACCAGAGATCTTGCAATAACAACAAGTGACTGGAAACAGCACCAGTCTCACCAGCATGGTAGCCCCGCTGAGTATCCGCAAGAGAGTAATGTTATGAGAAGAATCATTATCAGAAGTTATAATGATGCACCTGAACCAATTATTAAAATGGGCAAACCAATCAATCCTTACTCTGATCCTGAACTTGAAAGAAGTGTATTTGGAGGATTAACCTACGAAGAATTCGACAAAAGATTCAGACAATTACAGTCCTTGTCATCTGATCCTAATAATAAGGATTTACCATACAATATCAGCCATAACATAAACTTCCAAGCCTTCCCAGAATCGGAAACATGGAACACTGTTTACCTACCACTAGTAAGATCGAAAGAACATTTCAAT…
>FIM1_957_CDS
ATGTCGACTACTATGCTATCTACTAGAAACGCTCTAGCACGCGGATTGTTGCGTGGATCCAACAACGGCTTGCAAAGCAAGAAGTTGTTGTTGCAGCTTGTTGCTGCACGTTGTTACAGCAATGGGGAAAAGACTTTGAAGCAAAGGTTTGCTGAGATTTTCCCAGAAAAGGCTGAGGAAATCAAGAAGTTGAAGAAGGAACACGGTAAGACCGTGATTGGTGAAGTGTTGTTGGAACAAGCATACGGTGGTATGCGTGGTATCAAGGGTCTTGTTTGGGAAGGTTCTGTTTTGGACCCAGAAGAAGGTATCAGATTCAGAGGCCGTACCATTCCAGACATCCAAAAGGAGTTGCCAAAGGCAGCTGATGGTGATGAGCCATTGCCAGAAGCTATCTTT…
>FIM1_958_CDS
ATGGTGAAGGTTGCTATTATTACATACTCGATGTATGGACACATCAATTCCTTGGCTGAAAAGGTCAAGGAAGGTGTGGAAAAGGCTGGTGGTAAGGCTACAATTTTCAGAGTTGAAGAAACTTTGCCAGCTGAAATTTTGGAGTCGCTTTCAGCTCCTCCAAAGGCTGATTATCCAATTGCAACTCTGCAAACTTTGGAGGAATATGATGCTTTCTTGTTTGGTATTCCAACGAGACTTGGTACGATTCCTTCGCAATGGAGTGCTTTCTGGGATTCTACCGGTGGTCTATGGCAAAAGGGTGCATTGTACGGTAAGCCAGCCGGTATTTTTGTTAGTACTGGTTCATGCGGTGGTGGACAAGAAACTACTGTGAAGAACTCGTTGTCGTACTTGGTG…
>FIM1_959_CDS
ATGACTACCAGTCATCAGCAGGTCAAGAGACCAAGAAAGATTCCAAATTATAGAATACCGCCATTTACCAGTGCACCTACTCACCCATTAGGTGTGAAACCTAGCGGTAATGCGTTGATTGAATCTGCAAGTCAAAAAGACATCAAAAATACAAGCAAGAAACTATTAGGGAATTTATCTGTGCTACCTGAAGACCTTTTGATTGAGCTGATTTCGTACATCGATGATCCAAAAGATTTACAAAGCCTTGGATCATGCTCGAGAATCCTGTACGCCTACACTTATGATGAAGAATTATGGAGAAAAATATACACTAAAGAATACTTAAGGCTCGAGAACGAGCTCGAGAACCCTGATCAAGAGCGCATCTCACCATTCGGTTGTTCTGAATGGAAAGGT…
>FIM1_960_CDS
ATGTCTATTGGCGCTGTAACAGGGTCTTTTGGCCGAGTATTATTGGAATCAGCAACCTCGATACTTCCTCGTTGGTCCACTTCAAACGGGACTTCCGCTCCAAGCATGGGTGCTGCATTACAGCGCAAGATTATGGAACTACTGGAAAGACGTCAAAATAATGGCAGCGATGTAGACTATTTCTCTAACAATGGTATTTTGCTAGCAGTGCCTAAGAAGAAGGTATCACATCAAAAGAAGAGACAAAAGTTGTATGCGCCAGGCAGCAAGCAATTGAAAATGATGCATCATTTGAACAAGTGTCCATCTTGTGGACATTATAAGAAGGCCCATACCTTGTGTATGCACTGTGTGGGGCAAATTCGTCAAATTTGGAAAGCTCATACCAACAGCAAGCCA…
>FIM1_961_CDS
ATGGCTACTACTACTGAGAATAGCACTACGTCCAACATTGCAGCCGATGGCTATGATCTGATCAACCCATCTACTTATGTCGGTTTTGACTCCATTACGTCTCAGATCGAACATCGTTTGTTAAAGAGAGGTTTCCAATTCAACATCATGGTTGTTGGTCATTCGGGGCTAGGTAAGAGTACTTTGATCAATACTCTATTTGCTTCGCACTTGATTGATTCATCTACTGGAAAAGATATTACCCAAGAGCCTATCAGTAAGACCACTGAAATTAAAGTTTCGTCTCATTCGTTATTAGAGGATCGCGTTCGTTTGAACGTGAATGTAATCGATACTCCAGGTTTCGGTGACCAAATAAATAACGATAAGGTTTGGGAGCCTATCATCAAGTACATTAAG…
>FIM1_962_CDS
ATGTCGAGTCTTGAAGATTTAATACCTGTTGTTAATAAACTTCAGGATGTTATGTACGATGCCGGAATTGATAACTTAGACCTACCTGTCCTAGCGGTGATAGGTTCCCAGTCATCTGGTAAGTCGTCTATATTGGAGACGCTAGTTGGTAGGGACTTTTTGCCACGTGGTACCGGTATCGTTACCAGAAGGCCATTGGTTCTTCAACTAAACAATATCGATCCGGACTCTCCATTGGTTCATAACCATAATAACTCGTCGTCAACATCTCTAGATGGGGTTAATGGTGGATCAGAATCTCATGAAGAAAGGGAATTAACATTGGAAGATCACTTGAGAAAGAATACTAATTACAAACCAGAAGTTAAGAACGAGTGGGGAGAATTCTTACATATTCCA…
>FIM1_963_CDS
ATGACACTAGAAGATTGCTTGAAGAATTCACTCCCACTTGGTGAAGAGTTCGAAATTTTCAATCTTCAATCCCCTCCACGAGAAACTTCGCCCATTGTATTCCCTGAAGCTGCAGGAAACATTAACAAAAAGAATGAGAATATCAAGACAGTAAAGACTCAGCATTTCGTGGCACTATGTCATTCACAAAAGGTTGTGTTTGCAGTGGAGATTGTAGTCTATTTCACAATTTACCTTAATTCATCGGCGCCTACTGAAAGACTTTTGTTCGTCTCGAAAGCTGACACGAACGGTTATTGTTCAGTAAAACTGAATGTCGGGCGAATCGTGAGGTCAATAATTGCATTCATCTTGGCCATTGATCCAAATCATTACTTGCAAAAAGTCAAACCGGGTGTT…
>FIM1_964_CDS
ATGGACGGAATTCAAGTGGATATGAACCGCTTGAAGAAGGGTGAGGTCAGTTTGGGTACCTCAATGTATGTATAA
>FIM1_965_CDS
ATGGAAGATGTTGAATTCAGTGGAACTATAGGCTCTTCTACAGATGCCTTAATATCTCCAGAATACACACACTCGACTGGATCGTTAGTTCACAAGGATTTTAGTGAGCTTTTACAAAAGTCTAACGTGATAGCACATGAAGAAGAGAACACTTCCTCGATTCTAGGAAATGGAAATAACGTGAAGATTAATGTAAATTTGCAAGATCGCAGAAATGACGATGATTACAATGTGAGACAGCCAGAAAAGTACTTTGACCAGGTGTTTGGTAAGTTATCGACAGATAATAACCATGGAAATAATGATAATGCTGATGAAAAAGGGTATACACACTTTAATTTGCAACCTACTGGCCTTGAAGACCCAATTGATATCCAAAAGAGATTGTATGGAAATGTC…
>FIM1_966_CDS
ATGAAGTACCATACACTGAGCTCAGTTGTATGTTTGCTGATCAGCTTGGTTGTTGTTCAAGCTAGAGGTCTATATTGGGAAAATGTTGAAATAGTGAAGGCAATTGACGTGTCCAAATCGTACGTAAATGAGGCTGCCGAAATCACCATTAAAAACACTGGCGAGGAACCTGATGACCTTTATTTGGTTGCATTTACAAGTGAGGTAGCTGATTCATTATCAATGTTCTCGTCAATGTTAAAGGGCAAGAATGTTTTCATCGAATGTGCTTTGACCAACAAGTTTAAGCACCTACCTAACGGACAAAAGGTCCAGTACGGATCTGTGAGACTACCAACTCCAGTGCAACCTGGCGAACAAATTGAGCTAGTTATTCGCTACTCTCACAAGGCTAACTTT…
>FIM1_967_CDS
ATGGATCTCGGCGAATTTGCAGAATCGCAAAAGCAGAGCTTTGTGTATACTCCAAAATTTCGTAAGGACGGTATTGACAAATTCGATCATGGATCATCGCCAGTACCATTTGTGAAGTTGTTCGAGGGCAAAGAATCGGACGAGAGTGTTCTATCCCGATGGATGCTATATAACAAACTTCATGCAGATTTCCATGCTACTGTCGACGATATTCTTGCATCTATTGACAAGGAAGTGGTATCCAGCATTTCGAACACGATTCAAGAACTCATTGAGCCGGCTTCAACAAGGGCAAAATCATATGCCCAGACCAAACAATTCAAGACGTTGATTCTACTGGGTTCCGACGTGGACACTAATATCGAGCTTCCAGAGGATACACCAGACTATTACAATGTT…
>FIM1_968_CDS
ATGAGTTTTTCAGGTAAGAAGTTTAGGTCCAGAAGAGAGCAGTTGGCGTATGAAGCGTCGATCGCCGGAAGGTATCAAAAGAATATGAACCGGAATCCGTTTCTCTGGTTCGGTTTGCCCTTCTGTTCTTTGATCGTGCTAGGATCTTTTTGGCTTTCTGAGTTTACAGCAGTCAGATACGACCAACAGGATAAGAAGGTGCAGGAACTACAGGAGGAAGATGTTGTTAAGATGAGGAGCAATAAGAGAGAGTTTGACATAAAGGAGGAGTATTATAGGCTTCAAGGGCTTGGTGAACAGGATTGGGAGCCAAAGAGAATTCCCAGGTTCAAGGGTGAATCGGAAAATGTGTGGTGA
>FIM1_969_CDS
ATGCAGACTGCATGCCCTAGTATGAGTAGCGATATCCATGATATCCGTGAGATACATGGGACGGAGTCCATGGGGACTGGAGGAGGAAGGAGTAGTAGGAGAAGAAAGTCGTCTCAACTGCCACTTCGTGGCAGTTTCAACAGTGGGAGTAATACGAATGGTGGAGGAGTTGAGTCAGGTATTGTTCTGCCTCCGAATAATACGAATAAGAAATTTGAGACGTTGCCTGAGCATTTACAGTTGAACGGTGTTACGCCCAGTGGGAAGCCACGGTTGTTTGTTTGTAAGGTTTGCACGCGGGCGTTTGCTAGACAGGAGCATTTGACGAGACATGAGAGGTCGCACACGAAGGAGAAACCTTATGTGTGTGGTATTTGTGAGAGGAGGTTTACGAGACGG…
>FIM1_970_CDS
ATGACCAGCGAAGGGAGCGGTAGTATTGCTGGAAGCACTCCCAAGCCAAATTCAAAAGCAATTAGGAATAATGATGGTATCCATCTAAGCAAAGTTGCGCAGATATTGGGGAATGAAAGAGCAGGCGTTATTTTTGATGATGATTCGGGAGTTGAAGACACTCCTGAGGGAGATCGTGATGTGGAAATAAGGCGACGCGATGATATACGTTCAAAGAATGATATATTGAAACGATTTCAAGGCGCTTATGATATGGATCTCAGTGTGGAACTTCCGTCTGACCTTAGCGAAACAGAGGGAATAAAGCTCAACAAGAATGAAAATACGGATACCTACCATTTGGAAATGCTGGATACCCCATTGAAGAGTAAAATGTCTATACGAACGTTAAGAAATGAA…
>FIM1_971_CDS
ATGCAAGACATCTTGAACCTGAATCCTGATATTGATTTTACAGTGGATGCGAATTATATGGCAGATAATTTGTGCGCAAGGTATGCAGATGATGCTTATGTTCTTCGATTCAAAACTAATATCGTTATAAAATTTAGGATAATTCAAGCCTTCTTTGAAGTAATATCAAAAGATTACGGCACGGCATTTTTCTCTTTTCGTTGGATCTTGCAATTCATTTCCAGTGTACGGAGCAAGTTTCCTAATGACCTGAATGCGACATTCATTAACTCGAGTGAAATAAGTTGGGTGGTCAGACAGGTGTCATTGTATCTGTCGAAGTGTTTGAACCTAGATTTTAACCAGAAAAAACGAATAAAATATGTGTCTTCACGGTGTGTGCGTGTTAATCGTTTAGAT…
>FIM1_972_CDS
ATGATTAAAAAGTCTCGTTATCAGATGCTTACTGCGGAGGAAATCCGTCGTAGGAAGAATGCCAAAAAAGGTATTGATTTCTGTATGCTTGTCATTGGGGAATCAGGGTTGGGAAAAACAACCTTCTGCAACAACATTTGTAATGAGCAGGTATTTGAACATCGTGAAGATGACTTCAAACCGGAAACTGCACATTTGAGCCCTGGAATTGATATTGTCTCGAAGAATTTCCACTTAGAAGAGGAAAATTCTACCCCAATTAGTCTTGACATTGTTTTGATTCCAGGTTTAGGGGACAATATAGACAACTCTACTAACCATGAGGTTGTTGTCGAGTATTTGGAGTCTCAATTTGACCGTGTGTTAAATGAAGAAATTAGGATTAAACGTAATCCTAAG…
>FIM1_973_CDS
ATGGCTACTTCATTAGAAGAAGATAAAGTGAAACCTGAGACTAACGACAGTACTAACAGCAATGGTAGCACCAAGAAGGCGACTTCTGATACAATAGAACCGGAACAACAACCGTATTTTAATCCCAGACAACTCTGGCCAGACATTATCAAGTGTCCTGTTAACAAATGGACGTTTCAGTGCTCTGATATTATAGGAAAACTCGGTACTGACCCAGAGAAGGCCCAAATTACCAAGAAAAAGATGGAAAAGTGTTTGATGTACTTCCATAGGCTTAGAAAAGAGATGAAGCTTTTTGATCACACGTATACGGCCAGTTGCATACTTTTTTACCGGTATTGGTATATGTATGACCTACCTGCTTCGATTCCCCAGTGTATTCATCTAGCACAAGCACTA…
>FIM1_974_CDS
ATGAATAGCCATTTCGAGATAGAGGGATTTGAGGTTAGGTCTTTGGATGGACTACCTTTGGATATTCTTCTTAGGATTCTTGGACAGCTCGAATTTAGTGATTTAAAGAATGTTTCTGAGGCGTGCTGGACGCTTCGGCTTGTAGCGAATGAGACGCTCATGTACCATAGTGTATTACAGAACCTACGGACAAGGCATTTGTGGACGAAAAGGTATTTCTTTGATACGCTTCGGATGCTTCGCCGACAGCAGCCCGGGTTTGATTTTAGGTCGTTGAGCGATACTACTATTATACAGTCTCTACGGTATTTGCAAGTTGGAGTGAGGAAAGTGTCTGGGAACTTCATGAGGCTTTTGGAAGCGGACAGCCAGAGAGTTGTTGATGATGATGATAACAGG…
>FIM1_975_CDS
ATGTTATTTCCAATTGCATTTCTAGCGTGTGTGGTTTGTGCTTCCGGGTCTATTAGAGGAGTTTCTCCGGATAAAGAAGCGTTATATGCCCCTTTGAAAGATGATCCGACCAAATGGGCATGCTTAAACGACAGTTCGATTGTGATAGACTACAGTAAGATCAATGACAATGTTTGTGATTGTCCGGATGGATCTGATGAACCGGGTACGAATGCATGTGTTGATTCGAAGACGCTTTTCTATTGCGAGAATGAAGGGTTTATACCAAGAAGAATAGCGAACTACAAGGTTGACGATGGGGTGTGCGATTGTTGCGATTGCTCTGATGAGGAATGGCCAGTGGAGAAGCAAGGTAGTTTAGTTCGTGGGAAGAGTTGTTCTGAGTTGAAGGTGGAGTTT…
>FIM1_976_CDS
ATGGGATATTTCAAGCCGGTAGGAAGCGTGCCTGAAACGGAGGAGATTTACGAAGAGATTTGTGATGTTAAAGAGTTCGGGTGGAAAACATGTCCGAAAGTGGACGATGCAGCTGAAGACCATGCGTTAGGACGCACGCTCACGAGAGTGGGAATATTGGAGGCGAGCTCGATGATAATGAAGCGTGGGACAGCGACCAAGATAGAGACGCAATCGCTATATTTCTGCGACAGCAGGACTGGGTACTGCGGGCTCATCCAGATGTCGAATAGCGTTGTGTTGGGAGGGTTCCACAAATCGTTCGAGTTGAACATCAAGCTATTCAACGTCGACAAGGGGGACCAACAGCATCTCGAGGTGTGCAGGAACGTCAAGCTAAAGAAGCCGTCCATTTTCCAG…
>FIM1_977_CDS
ATGTCAGGGAAGAGCCCGAGAAAGCTAGCAGCAGGGAAGAAGCCAACTACGTTGAAAGCGCTTCAGAGTAAGATGGGAGTTTCTGGGGAGAAGCCACCTAATCTGAGCGGTAGACCGAGACGATTCAGTCTTATATATTCTAGTGATTCGTCGCTGAGTGATATTCCTCGGGATATGGGGAAGAAGAGTGGTGTTTTCAAGAATGGGAAAGGGGCATCGAAGGTGAAGAGGCAGTATTCTAATTCTGTGGGTAAGAATGGGAAGCTGATATCGAATGGTCGCGAGGAATCTGCGATTGCGTCTGATTCGGAGGTGTCTGAGGTTCAGTCTGGGTCTGAGGAAATTGAGGACTTGGAGGAGGAGGAGGACGATGATGATGATGACGACGATGACGATGAT…
>FIM1_978_CDS
ATGGACTTGCGTACTACATATGCATCCACGAAGTTGGAGCCATTTTACGCTAGCAGTGGTGCTATAGCGTCTGTTAGCGAGGATGGAAAGCTGCTAGCGACACCAGTGGTGGACAAAATCAATATTGTGAGCTTGCAAGAGCCCCGGAGGATTTTGCACTCTATCGAGACGGACGATGAGCAAGATATCACAGCGTTGCAATTGACGCCGGATGGAGAGTACTTGTGTTTTGTTTCGCAAGCGCAATTGTTGAGAGTGTATTCGTTGAAAGAGGAAAGAGTAATTAGGTCTATGAAGGTTTCGTCGCCCGTTTATGTGATGGCATGCGATGAGACGTCGACGCTTCTAGCGCTAGGTGGTACTGATGGTAGTGTGAGTGTGGTTGATATTGAGAAGGGG…
>FIM1_979_CDS
ATGTCACAGGGCGATATAGCGGTCAAGAAGAGTGCGAAGAGGAAGAACAGAAGAAAGAAGAGAAGAACACAGGATGTGTCTGATAGTGAGTCGAGTTCGAGTTCGAGCTCAGACGGGGAGGGTGTTCAGGTCCAAGACCAAGACCAAGACCAGGTAGAGGCCTCTGTTGAGGCGTCTGTTGCCGAGATGGACGTTGACGTTGTTTTGTCAGACGATGAGCTGCCAAGAGAGATGTCGAAGGATACGGTTGAGAGGTTGAGCGAGGTGAAGCTAACGACGAGCGACTTGACAGGGACGCATGGGATCCATCTGGGGAACATTGATTTGCAGAAGATGGCTGGGAACTTGGATGCGAGTCGGGAGAAGTTCCAGGGCAAAGCCCAGGGCCAGGGCCAAGAT…
>FIM1_980_CDS
ATGTCCCTCGTCGCTATCAAAAACGCAGTCTCGAAACTGGTGTCCAAAAATGACGAAGCTCCATTGCTCTCTAATAATAACAACCACAACAACTCGTATGGCTCCTCTACAGACGTGGAATCGGGCAAAAACACACATGAGGACCAGCTAGACTACCCACAACCATCCAATGGGCTCGGTTTCTTCGGAAAAGTCGACCCCAGAGTCATGTCCGATTTGATCATTGGACTTTCCGACGGCTTGACCGTCCCATTCGCATTGACAGCTGGGCTCTCGTCCCTCGGGGACGCCCGGCTCGTCATCACCGGTGGCTTCGCGGAGTTGATTTCAGGCGCAATCTCCATGGGGCTAGGTGGTTACTTGGGTGCCAAGTCCGAATCAGACTACTACAAGTCCGAG…
>FIM1_981_CDS
ATGGGCATCGCCGACTTTGCAGACAAGGACGGCTCGTTCAAGAGACAGGTCTCTTCGTTTAGAGAAACGATTTCGCCAAACCACCCGGTTTACAAGCCCGAGAAGGGCCGGTACTGGCTCTACGTGTCGCTAGCGTGCCCCTGGGCGCACCGGACGTTGATCACGCGTGTGCTCAAGGGCTTGACGTCCGTCATTGGCGTTAGCGTTGTGCATTGGCACATGGACGACAAGGGCTGGCGATTCTTGCCGTATGAGAAGGGTCAGGAGGCTCCAAATCAACCATTCACGCCAGCTGCTGGGCTCAAGAGCGAGAACAAGCTTGTGGTTAGTTCGGGCGTCGCGAACGACTCGCTACGGTACGATGTGGATGGGACAATTGACCACAATTACCATTACAAC…
>FIM1_982_CDS
ATGTCCACTCCAGTCTTGAATGCCTACAGAATCGCGACTATCGGCTTCTCGGGCGTGCTAAGCTTGCTCTTTCTAAGCCAACTCTTCTTCAACTTGTTCCGCTTGAGCGTGCTCACCAGAGCAATCTTTGGCCTGGTGCTTTCGGTGCTTCTAGGCTTGCTCGAGTTCAGGGAGGTGGGCCAGCTCGACAAGTATGCGTCGTTTTACTACACGTACCCTGGTCGTGGTGCGCTTTTCGCATTGCTATTCGGGCTCTTGGACTACTCTGGAGCGTTTTCGATCATTGTTGGGGTGTTGCTCTGGCCGATGATAGGGGCGCATGTGGTGTTGAGCGTGAGACCGGACCTTGGGGAGCCAGCGTACTTCAAGACGGCCAACATTGCGTTGTCGACGGGTGAG…
>FIM1_983_CDS
ATGTCATTGAGTCGCGAGGATTCCGTTTATCTAGCCAAGTTGGCCGAACAAGCAGAACGTTATGAGGAAATGGTGGAGAATATGAAGAACGTTGCTTCTTCGGGACAGGAGTTGTCTGTAGAAGAGCGTAACTTGTTGTCAGTTGCTTACAAGAACGTGATTGGTGCACGTCGTGCGTCGTGGAGGATTGTGTCCTCTATCGAGCAAAAGGAGGAAGCTAAGGAGAAGTCTGAGCACCAAGTGCAGTTGATCCGGACGTACCGGTCTAAGATCGAGTCTGAGTTGACCAAGATCTGTGACGATATCTTGTCTGTTTTGGACACGCACTTGATTCCTAGTGCTACCACTGGGGAGTCCAAGGTGTTTTACTATAAGATGAAGGGTGACTACCACCGTTAT…
>FIM1_984_CDS
ATGTTTGTTCACCTACTAGCGTTATTAGTACTGATGGTGGCCCCTTTTTCGTCTGCCGGCAGTAACGGAACTCAGTATACTGACGACTATGATTTGAACCGTTTTTTCAACACTAAACTATGCGATTTAGACCGTACAGCAAGTCGTATCGTCACTGATGGGTTCACGTTTGTTTCACAAGATACTAGGGTCTATGATGTGCTTCACCAGTTTCATACCGACGCACCTTTCATAACCACCCACGGTCTTAGGTTTTATGACACTGATGGGAATTTAGTGGCATATCGGGACGTGGACCTGGATCAATTCCCCGGTGACATGGTGATGACAACAGAAGAGACTGAAGCGTATGCACGGGCTGACGAGCACAAGGCAGACCTGGTTGACGTGGACCCCGAT…
>FIM1_988_CDS
ATGTACATACATAATCATATAGGAGAGAGAGAGAGAGAGAGAGAGAGAGAGAAATACGATAAACATATGCTAGCCCTATTTTTATCGTTGCTTTCACTCTTTATGTGTAGTAATGCACTCAACACGACAGTGGACCTTGATAACAGTACCTTGATCTATGGTGTCCCGCTTAGCGCATATGACTGCACGCCGGAAGCTGACCGCTCTTATCTGGCACCTAGTGGAGAAGCGTTAATGATCAACTGGGATGGTGTCCATTCGTTGGTTGACTTCATTATGAGCACACAAGAAAACAATACAGATACTTATAAACGTAATGACAAGCGTACTGAGATACTTAACTCAGTATTAATTGGTATCGGTGCGGATCAAGCCATAAATTATCTGGATCCAGATCAT…
>FIM1_989_CDS
ATGAAAGCGATGGTGGTACCATCAATCAAAATGATTATAATTCCATTAGAGTCACTATATCAGAATAACCTACACGTTGATGAAACCCGTGACAATATAAAATCTTTAAGTGGTGAAACAATAACGCCTATCTTCAAGAAAGAGGAGTTATGGTGGATTTCAGGTAATCACATTCAATTACCAAATAAAGAACACAAAGTCTATCAAACAACGAACTCCAAGAAATATAAGGTAACATTGAGAGAATTACACAGACGTCTAGGACACACAAATGTCAGATGTGTTAGAGAAACAGTTCAAAGAGGCGGAATTGAAGATTTATCAATGTCCGATGTTAACTGGGAAGGGATTGACGAATTCCAATGTGAATCATGCATGAAAGGAAAAGCCTCAAGGCAT…
>FIM1_990_CDS
ATGGATAGAGGATCAGAATACACAAGTGAATGGATTCGACAGACACTAAAAAGTCGCGGAGTGAAACTAATTTACACAACAGTAGCTGATTCAAGAGGCAATGGAGTTGCTGAACGACTAAACAGAACACTTCTTGACCGTTGTCAAATAGACTTGTTGATACCCATTTATAAAAACGGGCCTGAAGGGATCACTGGAAAGGAATTCTATGAACAAGTTGGAGAATGGTTACATAAAGCACAAGATAAGCTAAATTCGAACAGTCAAGAGGAAAATAATGAACCAGAATTCACCACGGAAACTCACAAGCATCACACAATCCAAACACAGAAAGTGAGAAAACTACAGCAGAAGAATTCACAGCCCCATAAACACCTAAACGACGACTCCAATCCGTTA…
>FIM1_991_CDS
ATGAGTTCTAAAAGTGATTGTACGGTATGGGAATTACGAGAAGAAGATGTTGAATTTGTTGAAGGAATCTCAACTTTCTCCTTCAATGAGACACTCAAACCTTTCGAATCGGCGAATAAAAAGTCTTATGAGAAGTACTCTGTGGTACCGATACTCGATTGGGAGTTCAAGTATGGAGAATTCACCAAATATGACAAATGTAAGCAAGTTAGCGTCTCCCTAAGTTTCGAACGAGACCAGGAAACCGACAAATCGTACATGCTTTTCAGCCATGACTCGTGGCTATTAGGGAAATGGAACTGTACGCAATGGAGTCCTCAGCTACAGCAAGCCATAGATTGTGCCAGCGTTAAAGTCCAGGAAGCGCGTAATTGGGAAGAGCTTGTTCGTGCTAATGAA…
>FIM1_992_CDS
ATGTTCAAGTTAAAGAATATGTTCAAGAGGAAAAGTCCAGCTCCAACAGTGCTACCTGACACAACTGAGGGTGGGAGTACAAGTGGAGGCTCTACTACACTGGAGATTTCATTTCAGAAGCAGCTGAATGTCTCAGAGAAGACTTCTACTGTGTCAAATAGTGCAAAAGAAGAGCCAGAGCAAATAATTGTTGAACAAGAGGAACACGCTAGATCTTCTGAGGACACGACCAAAGTAGAGGAGATTGAGGCAGATGAAGATAGTACAGATAGCACTATGACTCCACCTGAAGAGCCAGAGGGTAACTTTGCTGAACAGAGTGAGTTGAGGGACTACACTTTGATTCAGAAGATCGGTGAAGGTGCGTTTTCGAAAGTTTACCGGGGTGTTCCTTCCAAA…
>FIM1_993_CDS
ATGTTTTTGAAGCTATTTGTTCGACGTTATGCAACGAATTCGAAGAGAGATTTGAGTAAAGTTAGGAATATTGGTATCATTGCTCATATCGATGCGGGCAAGACTACTACAACTGAGCGAATGCTCTACTATAGTGGGAAAATAAACCGTATAGGTGATGTGGATCAAGGTGATACTATTACGGATTATTTACCACAAGAACGGTCAAGAGGGATTACGATTCAGAGTGCAGCTATTTCTTTCAATTGGAAGAAGGATTATAAGGTGAATCTTATTGATACACCGGGTCATGCAGACTTCACATTTGAAGTGATAAGATCATTGAAAGTTCTTGATGGATGTGTGACCATATTAGATTCTGTTGCTGGTGTGGAGGCTCAGACGGAGAAAGTTTGGAAA…
>FIM1_994_CDS
[truncated: 8,225 more rows]
