# Supplementary material for: Comparative Genomic and Transcriptomic Analysis Reveals Specific Features of Gene Regulation in Kluyveromyces marxianus
Source: Front Microbiol. 2021 Feb 26;12:598060. doi: 10.3389/fmicb.2021.598060 (PMC7953160; doi:10.3389/fmicb.2021.598060)
Supplement: Supplementary Table 4 — Gene families in K. marxianus and S. cerevisiae. [file Table_4.XLSX]

## Sheet: Gene families in KM and SC
Table S4. Gene families in K. marxianus and S. cerevisiae
Gene family	Species	Systematic name in FIM1	Systematic name in DMKU3-1042	Gene name
1	Kmarxianus_FIM1	FIM1_1057	KLMA_20201
1	Kmarxianus_FIM1	FIM1_1065	KLMA_20209	RAD53
1	Kmarxianus_FIM1	FIM1_1165	KLMA_20307	CAK1
1	Kmarxianus_FIM1	FIM1_1225	KLMA_20367	PSK1
1	Kmarxianus_FIM1	FIM1_1382	KLMA_20525	CKA1
1	Kmarxianus_FIM1	FIM1_1504	KLMA_20647	DUN1
1	Kmarxianus_FIM1	FIM1_154	KLMA_10686	KIC1
1	Kmarxianus_FIM1	FIM1_1560	KLMA_20700	SAK1
1	Kmarxianus_FIM1	FIM1_1596	KLMA_20737	NPR1
1	Kmarxianus_FIM1	FIM1_1640	KLMA_20784	FRK1
1	Kmarxianus_FIM1	FIM1_1642	KLMA_20786	MKK1
1	Kmarxianus_FIM1	FIM1_1760	KLMA_30058	STE20
1	Kmarxianus_FIM1	FIM1_1784	KLMA_30080	STE11
1	Kmarxianus_FIM1	FIM1_1824	KLMA_30123	CTK1
1	Kmarxianus_FIM1	FIM1_1960	KLMA_30262	CKA2
1	Kmarxianus_FIM1	FIM1_2051	KLMA_30358	CDC28
1	Kmarxianus_FIM1	FIM1_2067	KLMA_30371	CMK2
1	Kmarxianus_FIM1	FIM1_2113	KLMA_30413	GCN2
1	Kmarxianus_FIM1	FIM1_2273	KLMA_30572	IME2
1	Kmarxianus_FIM1	FIM1_2284	KLMA_30582	SNF1
1	Kmarxianus_FIM1	FIM1_2330	KLMA_30629	FMP48
1	Kmarxianus_FIM1	FIM1_2340	KLMA_30639	KSS1
1	Kmarxianus_FIM1	FIM1_2472	KLMA_40024	FPK1
1	Kmarxianus_FIM1	FIM1_2500	KLMA_40054	RIM11
1	Kmarxianus_FIM1	FIM1_2566	KLMA_40112	AKL1
1	Kmarxianus_FIM1	FIM1_2636	KLMA_40175	HOG1
1	Kmarxianus_FIM1	FIM1_2771	KLMA_40316	ELM1
1	Kmarxianus_FIM1	FIM1_2851	KLMA_40395	MCK1
1	Kmarxianus_FIM1	FIM1_2872	KLMA_40415	HRK1
1	Kmarxianus_FIM1	FIM1_3002	KLMA_40543	IPL1
1	Kmarxianus_FIM1	FIM1_3146	KLMA_50053	CHK1
1	Kmarxianus_FIM1	FIM1_3152	KLMA_50059	RTK1
1	Kmarxianus_FIM1	FIM1_3157	KLMA_50063	IKS1
1	Kmarxianus_FIM1	FIM1_3312	KLMA_50222	PTK2
1	Kmarxianus_FIM1	FIM1_3351	KLMA_50261	SWE1
1	Kmarxianus_FIM1	FIM1_356	KLMA_10487	TDA1
1	Kmarxianus_FIM1	FIM1_3841	KLMA_60444	BUR1
1	Kmarxianus_FIM1	FIM1_3899	KLMA_60395	SSN3
1	Kmarxianus_FIM1	FIM1_3907	KLMA_60387	PHO85
1	Kmarxianus_FIM1	FIM1_3912	KLMA_60381	SKS1
1	Kmarxianus_FIM1	FIM1_4021	KLMA_60274	YPK3
1	Kmarxianus_FIM1	FIM1_4071	KLMA_60225	MEK1
1	Kmarxianus_FIM1	FIM1_4189	KLMA_60109	KSP1
1	Kmarxianus_FIM1	FIM1_4293	KLMA_60012	KIN28
1	Kmarxianus_FIM1	FIM1_449	KLMA_30058	STE20
1	Kmarxianus_FIM1	FIM1_4554	KLMA_70246	STE7
1	Kmarxianus_FIM1	FIM1_4634	KLMA_70325	SLT2
1	Kmarxianus_FIM1	FIM1_4636	KLMA_70327	SMK1
1	Kmarxianus_FIM1	FIM1_473	KLMA_20102	SAT4
1	Kmarxianus_FIM1	FIM1_4915	KLMA_80133	PRK1
1	Kmarxianus_FIM1	FIM1_5050	KLMA_80265	PKH1
1	Kmarxianus_FIM1	FIM1_594	KLMA_10270	CDC5
1	Kmarxianus_FIM1	FIM1_671	KLMA_10188	KIN3
1	Kmarxianus_FIM1	FIM1_672	KLMA_10187	CDC15
1	Kmarxianus_FIM1	FIM1_682	KLMA_10177	RTK1
1	Kmarxianus_FIM1	FIM1_687	KLMA_10172	MPS1
1	Kmarxianus_FIM1	FIM1_785	KLMA_10073	GIN4
1	Kmarxianus_FIM1	FIM1_815	KLMA_10043	SPS1
1	Kmarxianus_FIM1	FIM1_892	KLMA_20041	FUS3
1	Kmarxianus_FIM1	FIM1_955	KLMA_20102	SAT4
1	Kmarxianus_FIM1	FIM1_992	KLMA_20135	RCK2
1	Scerevisiae_S288C	YCL024W
1	Scerevisiae_S288C	YFL029C
1	Scerevisiae_S288C	YFR014C
1	Scerevisiae_S288C	YAL017W
1	Scerevisiae_S288C	YAR019C
1	Scerevisiae_S288C	YCR091W
1	Scerevisiae_S288C	YDL028C
1	Scerevisiae_S288C	YKL198C
1	Scerevisiae_S288C	YKL101W
1	Scerevisiae_S288C	YGL179C
1	Scerevisiae_S288C	YJL057C
1	Scerevisiae_S288C	YER129W
1	Scerevisiae_S288C	YJR059W
1	Scerevisiae_S288C	YBR160W
1	Scerevisiae_S288C	YGR040W
1	Scerevisiae_S288C	YOR351C
1	Scerevisiae_S288C	YDR283C
1	Scerevisiae_S288C	YDR477W
1	Scerevisiae_S288C	YDR490C
1	Scerevisiae_S288C	YDR507C
1	Scerevisiae_S288C	YAR018C
1	Scerevisiae_S288C	YBL016W
1	Scerevisiae_S288C	YBR028C
1	Scerevisiae_S288C	YBR059C
1	Scerevisiae_S288C	YBR274W
1	Scerevisiae_S288C	YCR008W
1	Scerevisiae_S288C	YDL214C
1	Scerevisiae_S288C	YDL159W
1	Scerevisiae_S288C	YDL108W
1	Scerevisiae_S288C	YDL101C
1	Scerevisiae_S288C	YDL079C
1	Scerevisiae_S288C	YDL025C
1	Scerevisiae_S288C	YDR122W
1	Scerevisiae_S288C	YDR247W
1	Scerevisiae_S288C	YDR466W
1	Scerevisiae_S288C	YDR523C
1	Scerevisiae_S288C	YGL180W
1	Scerevisiae_S288C	YGL158W
1	Scerevisiae_S288C	YGR052W
1	Scerevisiae_S288C	YHL007C
1	Scerevisiae_S288C	YHR030C
1	Scerevisiae_S288C	YHR082C
1	Scerevisiae_S288C	YHR102W
1	Scerevisiae_S288C	YIL095W
1	Scerevisiae_S288C	YIL035C
1	Scerevisiae_S288C	YJL187C
1	Scerevisiae_S288C	YJL165C
1	Scerevisiae_S288C	YJL106W
1	Scerevisiae_S288C	YJL095W
1	Scerevisiae_S288C	YKL161C
1	Scerevisiae_S288C	YKL139W
1	Scerevisiae_S288C	YKL116C
1	Scerevisiae_S288C	YKL048C
1	Scerevisiae_S288C	YLR113W
1	Scerevisiae_S288C	YLR362W
1	Scerevisiae_S288C	YMR001C
1	Scerevisiae_S288C	YMR139W
1	Scerevisiae_S288C	YMR291W
1	Scerevisiae_S288C	YNL307C
1	Scerevisiae_S288C	YNL298W
1	Scerevisiae_S288C	YNL183C
1	Scerevisiae_S288C	YNL020C
1	Scerevisiae_S288C	YNR047W
1	Scerevisiae_S288C	YOL128C
1	Scerevisiae_S288C	YOL113W
1	Scerevisiae_S288C	YOL100W
1	Scerevisiae_S288C	YOL045W
1	Scerevisiae_S288C	YOL016C
1	Scerevisiae_S288C	YOR061W
1	Scerevisiae_S288C	YOR231W
1	Scerevisiae_S288C	YOR233W
1	Scerevisiae_S288C	YOR267C
1	Scerevisiae_S288C	YPL209C
1	Scerevisiae_S288C	YPL153C
1	Scerevisiae_S288C	YPL150W
1	Scerevisiae_S288C	YPL141C
1	Scerevisiae_S288C	YPL140C
1	Scerevisiae_S288C	YPL042C
1	Scerevisiae_S288C	YPL031C
1	Scerevisiae_S288C	YPL026C
1	Scerevisiae_S288C	YPR054W
1	Scerevisiae_S288C	YPR161C
1	Scerevisiae_S288C	YKL168C
2	Kmarxianus_FIM1	FIM1_1314	KLMA_20460
2	Kmarxianus_FIM1	FIM1_1340	KLMA_20485	PET8
2	Kmarxianus_FIM1	FIM1_1445	KLMA_20591	ORT1
2	Kmarxianus_FIM1	FIM1_1446	KLMA_20592	PMP47A
2	Kmarxianus_FIM1	FIM1_1537	KLMA_20678
2	Kmarxianus_FIM1	FIM1_1652	KLMA_20795	ODC2
2	Kmarxianus_FIM1	FIM1_1725	KLMA_30025	MIR1
2	Kmarxianus_FIM1	FIM1_1797	KLMA_30093	OAC1
2	Kmarxianus_FIM1	FIM1_2088	KLMA_30388	SAL1
2	Kmarxianus_FIM1	FIM1_2405	KLMA_30696
2	Kmarxianus_FIM1	FIM1_2537	KLMA_40088	YMC1
2	Kmarxianus_FIM1	FIM1_3492	KLMA_50396	YIA6
2	Kmarxianus_FIM1	FIM1_3525	KLMA_50433	TPC1
2	Kmarxianus_FIM1	FIM1_370	KLMA_10471	MTM1
2	Kmarxianus_FIM1	FIM1_3757	KLMA_60531	FLX1
2	Kmarxianus_FIM1	FIM1_3954	KLMA_60339	CTP1
2	Kmarxianus_FIM1	FIM1_3955	KLMA_60338	LEU5
2	Kmarxianus_FIM1	FIM1_4262	KLMA_60041	MRS4
2	Kmarxianus_FIM1	FIM1_4608	KLMA_70301	ANT1
2	Kmarxianus_FIM1	FIM1_4658	KLMA_70354	AAC
2	Kmarxianus_FIM1	FIM1_4710	KLMA_70407	AGC1
2	Kmarxianus_FIM1	FIM1_4852	KLMA_80068	mcfL
2	Kmarxianus_FIM1	FIM1_4887	KLMA_80106
2	Kmarxianus_FIM1	FIM1_4960	KLMA_80177	SFC1
2	Kmarxianus_FIM1	FIM1_5009	KLMA_80226	CRC1
2	Kmarxianus_FIM1	FIM1_5115	KLMA_80331	YMC1
2	Kmarxianus_FIM1	FIM1_70	KLMA_10768	RIM2
2	Scerevisiae_S288C	YNL083W
2	Scerevisiae_S288C	YIL134W
2	Scerevisiae_S288C	YFR045W
2	Scerevisiae_S288C	YER053C
2	Scerevisiae_S288C	YBR085W
2	Scerevisiae_S288C	YBR104W
2	Scerevisiae_S288C	YOR130C
2	Scerevisiae_S288C	YNL003C
2	Scerevisiae_S288C	YGR096W
2	Scerevisiae_S288C	YGR257C
2	Scerevisiae_S288C	YBL030C
2	Scerevisiae_S288C	YBR192W
2	Scerevisiae_S288C	YBR291C
2	Scerevisiae_S288C	YDL119C
2	Scerevisiae_S288C	YEL006W
2	Scerevisiae_S288C	YHR002W
2	Scerevisiae_S288C	YIL006W
2	Scerevisiae_S288C	YJL133W
2	Scerevisiae_S288C	YJR077C
2	Scerevisiae_S288C	YJR095W
2	Scerevisiae_S288C	YKL120W
2	Scerevisiae_S288C	YKR052C
2	Scerevisiae_S288C	YLR348C
2	Scerevisiae_S288C	YMR056C
2	Scerevisiae_S288C	YMR166C
2	Scerevisiae_S288C	YOR100C
2	Scerevisiae_S288C	YOR222W
2	Scerevisiae_S288C	YPL134C
2	Scerevisiae_S288C	YPR011C
2	Scerevisiae_S288C	YPR021C
2	Scerevisiae_S288C	YPR058W
2	Scerevisiae_S288C	YPR128C
3	Kmarxianus_FIM1	FIM1_1095	KLMA_20237	PRP5
3	Kmarxianus_FIM1	FIM1_1255	KLMA_20398	DBP6
3	Kmarxianus_FIM1	FIM1_142	KLMA_10698	SUB2
3	Kmarxianus_FIM1	FIM1_1553	KLMA_20693	DBP4
3	Kmarxianus_FIM1	FIM1_1927	KLMA_30229	DRS1
3	Kmarxianus_FIM1	FIM1_1936	KLMA_30238	DBP5
3	Kmarxianus_FIM1	FIM1_2001	KLMA_30307	ROK1
3	Kmarxianus_FIM1	FIM1_2093	KLMA_30393	MAK5
3	Kmarxianus_FIM1	FIM1_2210	KLMA_30511	DBP3
3	Kmarxianus_FIM1	FIM1_2213	KLMA_30514	PRP28
3	Kmarxianus_FIM1	FIM1_2248	KLMA_30548	RRP3
3	Kmarxianus_FIM1	FIM1_2885	KLMA_40430	DBP8
3	Kmarxianus_FIM1	FIM1_3003	KLMA_40544	MRH4
3	Kmarxianus_FIM1	FIM1_3134	KLMA_50041	DED1
3	Kmarxianus_FIM1	FIM1_316	KLMA_10526	FAL1
3	Kmarxianus_FIM1	FIM1_358	KLMA_10484	HAS1
3	Kmarxianus_FIM1	FIM1_3663	KLMA_50576	MSS116
3	Kmarxianus_FIM1	FIM1_4018	KLMA_60277	DBP10
3	Kmarxianus_FIM1	FIM1_4061	KLMA_60235	DBP2
3	Kmarxianus_FIM1	FIM1_4062	KLMA_60235	DBP2
3	Kmarxianus_FIM1	FIM1_4555	KLMA_70248	DHH1
3	Kmarxianus_FIM1	FIM1_4757	KLMA_70449	SPB4
3	Kmarxianus_FIM1	FIM1_518	KLMA_10348	TIF1
3	Kmarxianus_FIM1	FIM1_653	KLMA_10209	DBP9
3	Kmarxianus_FIM1	FIM1_996	KLMA_20139	DBP7
3	Scerevisiae_S288C	YFL002C
3	Scerevisiae_S288C	YDL031W
3	Scerevisiae_S288C	YHR065C
3	Scerevisiae_S288C	YGL078C
3	Scerevisiae_S288C	YNL112W
3	Scerevisiae_S288C	YDR021W
3	Scerevisiae_S288C	YKR059W
3	Scerevisiae_S288C	YOR204W
3	Scerevisiae_S288C	YDR243C
3	Scerevisiae_S288C	YBR142W
3	Scerevisiae_S288C	YBR237W
3	Scerevisiae_S288C	YDL160C
3	Scerevisiae_S288C	YDL084W
3	Scerevisiae_S288C	YDR194C
3	Scerevisiae_S288C	YGL171W
3	Scerevisiae_S288C	YGL064C
3	Scerevisiae_S288C	YHR169W
3	Scerevisiae_S288C
3	Scerevisiae_S288C	YJL033W
3	Scerevisiae_S288C	YKR024C
3	Scerevisiae_S288C	YLL008W
3	Scerevisiae_S288C	YLR276C
3	Scerevisiae_S288C	YMR290C
3	Scerevisiae_S288C	YNR038W
3	Scerevisiae_S288C	YOR046C
3	Scerevisiae_S288C	YPL119C
4	Kmarxianus_FIM1	FIM1_1259	KLMA_20402
4	Kmarxianus_FIM1	FIM1_1436	KLMA_20580
4	Kmarxianus_FIM1	FIM1_1494	KLMA_20638	PLT5
4	Kmarxianus_FIM1	FIM1_1692	KLMA_20830	LAC12
4	Kmarxianus_FIM1	FIM1_1710	KLMA_30010	LAC12
4	Kmarxianus_FIM1	FIM1_2309	KLMA_30607	STL1
4	Kmarxianus_FIM1	FIM1_2436	KLMA_30728	LAC12
4	Kmarxianus_FIM1	FIM1_2438	KLMA_50364	RAG1
4	Kmarxianus_FIM1	FIM1_2439	KLMA_30728	LAC12
4	Kmarxianus_FIM1	FIM1_294	KLMA_10547	HGT1
4	Kmarxianus_FIM1	FIM1_295	KLMA_10546	HGT1
4	Kmarxianus_FIM1	FIM1_296	KLMA_10547	HGT1
4	Kmarxianus_FIM1	FIM1_297	KLMA_10546	HGT1
4	Kmarxianus_FIM1	FIM1_298	KLMA_10545	HGT1
4	Kmarxianus_FIM1	FIM1_3125	KLMA_50032	HGT1
4	Kmarxianus_FIM1	FIM1_3454	KLMA_50360	KHT2
4	Kmarxianus_FIM1	FIM1_3455	KLMA_50361	KHT2
4	Kmarxianus_FIM1	FIM1_3456	KLMA_50361	KHT2
4	Kmarxianus_FIM1	FIM1_3457	KLMA_50360	KHT2
4	Kmarxianus_FIM1	FIM1_3458	KLMA_50363	RAG1
4	Kmarxianus_FIM1	FIM1_3459	KLMA_50364	RAG1
4	Kmarxianus_FIM1	FIM1_3778	KLMA_60507	SNF3
4	Kmarxianus_FIM1	FIM1_4113	KLMA_60180	STL1
4	Kmarxianus_FIM1	FIM1_4355	KLMA_70050
4	Kmarxianus_FIM1	FIM1_4448	KLMA_70145	ywtG
4	Kmarxianus_FIM1	FIM1_4782	KLMA_30728	LAC12
4	Kmarxianus_FIM1	FIM1_4882	KLMA_80101	ywtG
4	Kmarxianus_FIM1	FIM1_5058	KLMA_80273	ITR2
4	Kmarxianus_FIM1	FIM1_5169	KLMA_80389	HXT14
4	Kmarxianus_FIM1	FIM1_5208	KLMA_70003	HXT15
4	Scerevisiae_S288C	YFL040W
4	Scerevisiae_S288C	YFL011W
4	Scerevisiae_S288C	YHR092C
4	Scerevisiae_S288C	YOL103W
4	Scerevisiae_S288C	YGL104C
4	Scerevisiae_S288C	YJR158W
4	Scerevisiae_S288C	YGR289C
4	Scerevisiae_S288C	YDR342C
4	Scerevisiae_S288C	YDR387C
4	Scerevisiae_S288C	YDR536W
4	Scerevisiae_S288C	YBR241C
4	Scerevisiae_S288C	YBR298C
4	Scerevisiae_S288C	YDL247W
4	Scerevisiae_S288C	YDL245C
4	Scerevisiae_S288C	YDL199C
4	Scerevisiae_S288C	YDL194W
4	Scerevisiae_S288C	YDL138W
4	Scerevisiae_S288C	YDR343C
4	Scerevisiae_S288C	YDR345C
4	Scerevisiae_S288C	YDR497C
4	Scerevisiae_S288C	YEL069C
4	Scerevisiae_S288C	YHR094C
4	Scerevisiae_S288C	YHR096C
4	Scerevisiae_S288C	YJL219W
4	Scerevisiae_S288C	YJL214W
4	Scerevisiae_S288C	YJR160C
4	Scerevisiae_S288C	YLR081W
4	Scerevisiae_S288C	YMR011W
4	Scerevisiae_S288C	YNL318C
4	Scerevisiae_S288C	YNR072W
4	Scerevisiae_S288C	YOL156W
5	Kmarxianus_FIM1	FIM1_1006	KLMA_20150	YTA12
5	Kmarxianus_FIM1	FIM1_1293	KLMA_20437	RIX7
5	Kmarxianus_FIM1	FIM1_1375	KLMA_20519
5	Kmarxianus_FIM1	FIM1_1484	KLMA_20627	PEX6
5	Kmarxianus_FIM1	FIM1_1884	KLMA_30184	RPT2
5	Kmarxianus_FIM1	FIM1_2167	KLMA_30466	RPT4
5	Kmarxianus_FIM1	FIM1_2252	KLMA_30551	SEC18
5	Kmarxianus_FIM1	FIM1_2921	KLMA_40465	AFG2
5	Kmarxianus_FIM1	FIM1_3237	KLMA_50143	RPT6
5	Kmarxianus_FIM1	FIM1_3297	KLMA_50207	MSP1
5	Kmarxianus_FIM1	FIM1_3313	KLMA_50223	PEX1
5	Kmarxianus_FIM1	FIM1_352	KLMA_10491	YTA7
5	Kmarxianus_FIM1	FIM1_3799	KLMA_60484	CDC48
5	Kmarxianus_FIM1	FIM1_4446	KLMA_70142	YME1
5	Kmarxianus_FIM1	FIM1_4585	KLMA_70279	VPS4
5	Kmarxianus_FIM1	FIM1_4618	KLMA_70310	AFG3
5	Kmarxianus_FIM1	FIM1_4732	KLMA_70422	RPT1
5	Kmarxianus_FIM1	FIM1_5181	KLMA_80401	RPT5
5	Kmarxianus_FIM1	FIM1_578	KLMA_10286	RPT3
5	Kmarxianus_FIM1	FIM1_80	KLMA_10757	YTA6
5	Scerevisiae_S288C	YBR080C
5	Scerevisiae_S288C	YOR117W
5	Scerevisiae_S288C	YGR028W
5	Scerevisiae_S288C	YOR259C
5	Scerevisiae_S288C	YDR394W
5	Scerevisiae_S288C	YDL126C
5	Scerevisiae_S288C	YDL007W
5	Scerevisiae_S288C	YER017C
5	Scerevisiae_S288C	YER047C
5	Scerevisiae_S288C	YGL048C
5	Scerevisiae_S288C	YGR270W
5	Scerevisiae_S288C	YKL197C
5	Scerevisiae_S288C	YKL145W
5	Scerevisiae_S288C	YLL034C
5	Scerevisiae_S288C	YLR397C
5	Scerevisiae_S288C	YMR089C
5	Scerevisiae_S288C	YNL329C
5	Scerevisiae_S288C	YPL074W
5	Scerevisiae_S288C	YPR024W
5	Scerevisiae_S288C	YPR173C
5	Scerevisiae_S288C	YBR186W
6	Kmarxianus_FIM1	FIM1_1600	KLMA_20741	ced-10
6	Kmarxianus_FIM1	FIM1_1827	KLMA_30127	SEC4
6	Kmarxianus_FIM1	FIM1_230	KLMA_10609	YPT52
6	Kmarxianus_FIM1	FIM1_2653	KLMA_40193	YPT6
6	Kmarxianus_FIM1	FIM1_284	KLMA_10557	rhb1
6	Kmarxianus_FIM1	FIM1_3078	KLMA_40632
6	Kmarxianus_FIM1	FIM1_3144	KLMA_50051	VPS21
6	Kmarxianus_FIM1	FIM1_3222	KLMA_50127	CDC42
6	Kmarxianus_FIM1	FIM1_3229	KLMA_50134	GSP1
6	Kmarxianus_FIM1	FIM1_3261	KLMA_50169
6	Kmarxianus_FIM1	FIM1_4098	KLMA_60196	RSR1
6	Kmarxianus_FIM1	FIM1_4358	KLMA_70054	YPT1
6	Kmarxianus_FIM1	FIM1_4575	KLMA_70268	RHO1
6	Kmarxianus_FIM1	FIM1_4822	KLMA_80039	YPT7
6	Kmarxianus_FIM1	FIM1_4950	KLMA_80168	RHO3
6	Kmarxianus_FIM1	FIM1_4992	KLMA_80208	RHO2
6	Kmarxianus_FIM1	FIM1_4997	KLMA_80212	VPS21
6	Kmarxianus_FIM1	FIM1_5011	KLMA_80228	RAS2
6	Kmarxianus_FIM1	FIM1_523	KLMA_10344	RHO4
6	Kmarxianus_FIM1	FIM1_637	KLMA_50134	GSP1
6	Scerevisiae_S288C	YCR027C
6	Scerevisiae_S288C	YFL038C
6	Scerevisiae_S288C	YFL005W
6	Scerevisiae_S288C	YBR264C
6	Scerevisiae_S288C	YNL093W
6	Scerevisiae_S288C	YNL090W
6	Scerevisiae_S288C	YKR055W
6	Scerevisiae_S288C	YGR152C
6	Scerevisiae_S288C	YER031C
6	Scerevisiae_S288C	YGL210W
6	Scerevisiae_S288C	YIL118W
6	Scerevisiae_S288C	YKR014C
6	Scerevisiae_S288C	YLR229C
6	Scerevisiae_S288C	YLR262C
6	Scerevisiae_S288C	YLR293C
6	Scerevisiae_S288C	YML064C
6	Scerevisiae_S288C	YML001W
6	Scerevisiae_S288C	YNL180C
6	Scerevisiae_S288C	YNL098C
6	Scerevisiae_S288C	YOR089C
6	Scerevisiae_S288C	YOR101W
6	Scerevisiae_S288C	YOR185C
6	Scerevisiae_S288C	YPR165W
7	Kmarxianus_FIM1	FIM1_1013	KLMA_20157	HSL1
7	Kmarxianus_FIM1	FIM1_1158	KLMA_20301	RIM15
7	Kmarxianus_FIM1	FIM1_1411	KLMA_20554	PKH3
7	Kmarxianus_FIM1	FIM1_1621	KLMA_20764	CBK1
7	Kmarxianus_FIM1	FIM1_1802	KLMA_30098	YPK1
7	Kmarxianus_FIM1	FIM1_1860	KLMA_30160	BCK1
7	Kmarxianus_FIM1	FIM1_197	KLMA_10642	TPK2
7	Kmarxianus_FIM1	FIM1_2013	KLMA_30321	ATG1
7	Kmarxianus_FIM1	FIM1_2264	KLMA_30563	PRR1
7	Kmarxianus_FIM1	FIM1_2613	KLMA_40156	KIN1
7	Kmarxianus_FIM1	FIM1_2936	KLMA_40480	SCH9
7	Kmarxianus_FIM1	FIM1_3337	KLMA_50248	TPK1
7	Kmarxianus_FIM1	FIM1_3520	KLMA_50428	DBF2
7	Kmarxianus_FIM1	FIM1_4268	KLMA_60035	PBS2
7	Kmarxianus_FIM1	FIM1_4435	KLMA_70130	PKC1
7	Kmarxianus_FIM1	FIM1_4504	KLMA_70196	SSK2
7	Kmarxianus_FIM1	FIM1_514	KLMA_10352	YAK1
7	Scerevisiae_S288C	YCR073C
7	Scerevisiae_S288C	YFL033C
7	Scerevisiae_S288C	YBL105C
7	Scerevisiae_S288C	YJL164C
7	Scerevisiae_S288C	YJL128C
7	Scerevisiae_S288C	YNL161W
7	Scerevisiae_S288C	YGR092W
7	Scerevisiae_S288C	YHR205W
7	Scerevisiae_S288C	YJL141C
7	Scerevisiae_S288C	YKL166C
7	Scerevisiae_S288C	YKL126W
7	Scerevisiae_S288C	YLR096W
7	Scerevisiae_S288C	YLR248W
7	Scerevisiae_S288C	YMR104C
7	Scerevisiae_S288C	YNR031C
7	Scerevisiae_S288C	YPL236C
7	Scerevisiae_S288C	YPL203W
7	Scerevisiae_S288C	YPR111W
8	Kmarxianus_FIM1	FIM1_1036	KLMA_20179	RDH54
8	Kmarxianus_FIM1	FIM1_115	KLMA_10725	RAD26
8	Kmarxianus_FIM1	FIM1_1230	KLMA_20372	FUN30
8	Kmarxianus_FIM1	FIM1_1265	KLMA_20408	ISW1
8	Kmarxianus_FIM1	FIM1_1386	KLMA_20529	IRC5
8	Kmarxianus_FIM1	FIM1_1995	KLMA_30300	CHD1
8	Kmarxianus_FIM1	FIM1_2316	KLMA_30615	RAD54
8	Kmarxianus_FIM1	FIM1_2521	KLMA_40074	RAD5
8	Kmarxianus_FIM1	FIM1_2704	KLMA_40248	SWR1
8	Kmarxianus_FIM1	FIM1_3388	KLMA_50295	SNF2
8	Kmarxianus_FIM1	FIM1_3749	KLMA_60539	STH1
8	Kmarxianus_FIM1	FIM1_4011	KLMA_60284	ISW2
8	Kmarxianus_FIM1	FIM1_4883	KLMA_80102	INO80
8	Kmarxianus_FIM1	FIM1_5084	KLMA_80298	RAD16
8	Kmarxianus_FIM1	FIM1_66	KLMA_10772	MOT1
8	Scerevisiae_S288C	YBR073W
8	Scerevisiae_S288C	YOR290C
8	Scerevisiae_S288C	YFR038W
8	Scerevisiae_S288C	YAL019W
8	Scerevisiae_S288C	YBR114W
8	Scerevisiae_S288C	YBR245C
8	Scerevisiae_S288C	YDR334W
8	Scerevisiae_S288C	YER164W
8	Scerevisiae_S288C	YGL163C
8	Scerevisiae_S288C	YGL150C
8	Scerevisiae_S288C	YIL126W
8	Scerevisiae_S288C	YJR035W
8	Scerevisiae_S288C	YLR032W
8	Scerevisiae_S288C	YOR191W
8	Scerevisiae_S288C	YOR304W
8	Scerevisiae_S288C	YPL082C
9	Kmarxianus_FIM1	FIM1_1717	KLMA_30017	PUT4
9	Kmarxianus_FIM1	FIM1_2045	KLMA_30352	SSY1
9	Kmarxianus_FIM1	FIM1_2577	KLMA_40123	BAP3
9	Kmarxianus_FIM1	FIM1_311	KLMA_10532	TAT2
9	Kmarxianus_FIM1	FIM1_3133	KLMA_50040	AGP1
9	Kmarxianus_FIM1	FIM1_3321	KLMA_50232	SAM3
9	Kmarxianus_FIM1	FIM1_3603	KLMA_50507	SSY1
9	Kmarxianus_FIM1	FIM1_4075	KLMA_60221	PUT4
9	Kmarxianus_FIM1	FIM1_4227	KLMA_60074	DIP5
9	Kmarxianus_FIM1	FIM1_4522	KLMA_70214	AGP2
9	Kmarxianus_FIM1	FIM1_471	KLMA_10394	GAP1
9	Kmarxianus_FIM1	FIM1_4838	KLMA_80054	HIP1
9	Kmarxianus_FIM1	FIM1_752	KLMA_10107	LYP1
9	Kmarxianus_FIM1	FIM1_753	KLMA_10106	CAN1
9	Kmarxianus_FIM1	FIM1_787	KLMA_10071	GNP1
9	Scerevisiae_S288C	YFL055W
9	Scerevisiae_S288C	YBR068C
9	Scerevisiae_S288C	YKR039W
9	Scerevisiae_S288C	YDR046C
9	Scerevisiae_S288C	YBR069C
9	Scerevisiae_S288C	YBR132C
9	Scerevisiae_S288C	YDR160W
9	Scerevisiae_S288C	YDR508C
9	Scerevisiae_S288C	YEL063C
9	Scerevisiae_S288C	YGR191W
9	Scerevisiae_S288C	YLL061W
9	Scerevisiae_S288C	YNL270C
9	Scerevisiae_S288C	YNL268W
9	Scerevisiae_S288C	YOL020W
9	Scerevisiae_S288C	YOR348C
9	Scerevisiae_S288C	YPL274W
9	Scerevisiae_S288C	YPL265W
9	Scerevisiae_S288C	YCL025C
10	Kmarxianus_FIM1	FIM1_1392	KLMA_20535
10	Kmarxianus_FIM1	FIM1_1566	KLMA_20706	CDC34
10	Kmarxianus_FIM1	FIM1_1993	KLMA_30298	UBC13
10	Kmarxianus_FIM1	FIM1_2008	KLMA_30316	UBC12
10	Kmarxianus_FIM1	FIM1_2468	KLMA_40020	UBC1
10	Kmarxianus_FIM1	FIM1_2837	KLMA_40380	UBC7
10	Kmarxianus_FIM1	FIM1_291	KLMA_10550	UBC8
10	Kmarxianus_FIM1	FIM1_4368	KLMA_70064	UBC9
10	Kmarxianus_FIM1	FIM1_4669	KLMA_70365	UBC4
10	Kmarxianus_FIM1	FIM1_5144	KLMA_80362	UBC6
10	Kmarxianus_FIM1	FIM1_616	KLMA_10247	UBC2
10	Scerevisiae_S288C	YER100W
10	Scerevisiae_S288C	YDR092W
10	Scerevisiae_S288C	YDR177W
10	Scerevisiae_S288C	YOR339C
10	Scerevisiae_S288C	YBR082C
10	Scerevisiae_S288C	YDL064W
10	Scerevisiae_S288C	YDR054C
10	Scerevisiae_S288C	YDR059C
10	Scerevisiae_S288C	YGL058W
10	Scerevisiae_S288C	YGR133W
10	Scerevisiae_S288C	YLR306W
10	Scerevisiae_S288C	YMR022W
10	Scerevisiae_S288C	YEL012W
11	Kmarxianus_FIM1	FIM1_1539	KLMA_50423	TY2B-LR1
11	Kmarxianus_FIM1	FIM1_1698	KLMA_40001	TY2B-GR2
11	Kmarxianus_FIM1	FIM1_1699	KLMA_40001	TY2B-GR2
11	Kmarxianus_FIM1	FIM1_1700	KLMA_40001	TY2B-GR2
11	Kmarxianus_FIM1	FIM1_1969	KLMA_50423	TY2B-LR1
11	Kmarxianus_FIM1	FIM1_2444	KLMA_10001	TY2B-GR2
11	Kmarxianus_FIM1	FIM1_3097	KLMA_10001	TY2B-GR2
11	Kmarxianus_FIM1	FIM1_3726	KLMA_50004	TY2B-GR1
11	Kmarxianus_FIM1	FIM1_3728	KLMA_50004	TY2B-GR1
11	Kmarxianus_FIM1	FIM1_3729	KLMA_50004	TY2B-GR1
11	Kmarxianus_FIM1	FIM1_3730	KLMA_50004	TY2B-GR1
11	Kmarxianus_FIM1	FIM1_3731	KLMA_40001	TY2B-GR2
11	Kmarxianus_FIM1	FIM1_4315	KLMA_10001	TY2B-GR2
11	Kmarxianus_FIM1	FIM1_4316	KLMA_50004	TY2B-GR1
11	Kmarxianus_FIM1	FIM1_4770	KLMA_10001	TY2B-GR2
11	Kmarxianus_FIM1	FIM1_4776	KLMA_10001	TY2B-GR2
11	Kmarxianus_FIM1	FIM1_4778	KLMA_10001	TY2B-GR2
11	Kmarxianus_FIM1	FIM1_4779	KLMA_10001	TY2B-GR2
11	Kmarxianus_FIM1	FIM1_849	KLMA_10001	TY2B-GR2
11	Kmarxianus_FIM1	FIM1_989	KLMA_50423	TY2B-LR1
11	Kmarxianus_FIM1	FIM1_990	KLMA_50423	TY2B-LR1
11	Scerevisiae_S288C	YCL019W
11	Scerevisiae_S288C	YCL020W
11	Scerevisiae_S288C
11	Scerevisiae_S288C	YDR210C-D
11	Scerevisiae_S288C	YOR343W-A
11	Scerevisiae_S288C	YJL113W
11	Scerevisiae_S288C	YJL114W
11	Scerevisiae_S288C	YER138C
11	Scerevisiae_S288C
11	Scerevisiae_S288C	YER160C
11	Scerevisiae_S288C	YDR034C-D
11	Scerevisiae_S288C	YHR214C-C
11	Scerevisiae_S288C
11	Scerevisiae_S288C	YOR192C-B
11	Scerevisiae_S288C	YGR161C-D
11	Scerevisiae_S288C	YDR210W-B
11	Scerevisiae_S288C	YDR210C-C
11	Scerevisiae_S288C	YLR410W-B
11	Scerevisiae_S288C	YOR343W-B
11	Scerevisiae_S288C	YDR261W-B
11	Scerevisiae_S288C	YDR261W-A
11	Scerevisiae_S288C
11	Scerevisiae_S288C
11	Scerevisiae_S288C	YAR009C
11	Scerevisiae_S288C
11	Scerevisiae_S288C	YBL100W-A
11	Scerevisiae_S288C	YBL100W-B
11	Scerevisiae_S288C	YBL005W-A
11	Scerevisiae_S288C	YBL005W-B
11	Scerevisiae_S288C	YBR012W-A
11	Scerevisiae_S288C	YBR012W-B
11	Scerevisiae_S288C	YDR170W-A
11	Scerevisiae_S288C	YHR214C-B
11	Scerevisiae_S288C	YJR027W
11	Scerevisiae_S288C	YJR028W
11	Scerevisiae_S288C	YJR029W
11	Scerevisiae_S288C	YLR035C-A
11	Scerevisiae_S288C	YML045W
11	Scerevisiae_S288C	YML039W
11	Scerevisiae_S288C
11	Scerevisiae_S288C	YMR045C
11	Scerevisiae_S288C	YMR046C
11	Scerevisiae_S288C	YMR050C
11	Scerevisiae_S288C	YDR316W-A
11	Scerevisiae_S288C	YDR034C-C
11	Scerevisiae_S288C	YDR098C-A
11	Scerevisiae_S288C	YDR098C-B
11	Scerevisiae_S288C	YDR210W-A
11	Scerevisiae_S288C
11	Scerevisiae_S288C	YDR261C-D
11	Scerevisiae_S288C
11	Scerevisiae_S288C	YDR316W-B
11	Scerevisiae_S288C	YDR365W-B
11	Scerevisiae_S288C
11	Scerevisiae_S288C
11	Scerevisiae_S288C
11	Scerevisiae_S288C	YLR256W-A
11	Scerevisiae_S288C	YGR027W-B
11	Scerevisiae_S288C	YGR038C-A
11	Scerevisiae_S288C	YGR038C-B
11	Scerevisiae_S288C	YGR161W-A
11	Scerevisiae_S288C	YFL002W-A
11	Scerevisiae_S288C
11	Scerevisiae_S288C	YHL009W-A
11	Scerevisiae_S288C	YHL009W-B
11	Scerevisiae_S288C
11	Scerevisiae_S288C	YLR157C-B
11	Scerevisiae_S288C
11	Scerevisiae_S288C	YLR227W-B
11	Scerevisiae_S288C
11	Scerevisiae_S288C	YLR410W-A
11	Scerevisiae_S288C	YML045W-A
11	Scerevisiae_S288C	YNL284C-A
11	Scerevisiae_S288C	YNL284C-B
11	Scerevisiae_S288C	YNL054W-A
11	Scerevisiae_S288C	YOL103W-A
11	Scerevisiae_S288C	YOL103W-B
11	Scerevisiae_S288C	YOR142W-B
11	Scerevisiae_S288C	YOR192C-A
11	Scerevisiae_S288C	YPL257W-A
11	Scerevisiae_S288C	YPL257W-B
11	Scerevisiae_S288C	YDR261C-C
11	Scerevisiae_S288C	YPR137C-B
11	Scerevisiae_S288C	YPR158W-A
11	Scerevisiae_S288C	YPR158W-B
11	Scerevisiae_S288C	YPR158C-C
11	Scerevisiae_S288C	YPR158C-D
12	Kmarxianus_FIM1	FIM1_1061	KLMA_20205	PRP46
12	Kmarxianus_FIM1	FIM1_1106	KLMA_20247	TUP1
12	Kmarxianus_FIM1	FIM1_1335	KLMA_20480	LST8
12	Kmarxianus_FIM1	FIM1_1356	KLMA_20501	PRP4
12	Kmarxianus_FIM1	FIM1_150	KLMA_10690	CIA1
12	Kmarxianus_FIM1	FIM1_1818	KLMA_30115	ASC1
12	Kmarxianus_FIM1	FIM1_2795	KLMA_40339	MET30
12	Kmarxianus_FIM1	FIM1_3765	KLMA_60523	COP1
12	Kmarxianus_FIM1	FIM1_4462	KLMA_70158	PFS2
12	Kmarxianus_FIM1	FIM1_4505	KLMA_70197	RSA4
12	Kmarxianus_FIM1	FIM1_5180	KLMA_80400	CDC40
12	Scerevisiae_S288C	YCR072C
12	Scerevisiae_S288C	YNL006W
12	Scerevisiae_S288C	YDR267C
12	Scerevisiae_S288C	YDR364C
12	Scerevisiae_S288C	YCR084C
12	Scerevisiae_S288C	YDL145C
12	Scerevisiae_S288C	YIL046W
12	Scerevisiae_S288C	YMR116C
12	Scerevisiae_S288C	YNL317W
12	Scerevisiae_S288C	YPL151C
12	Scerevisiae_S288C	YPR178W
13	Kmarxianus_FIM1	FIM1_1334	KLMA_20479	DNAJB13
13	Kmarxianus_FIM1	FIM1_1373	KLMA_20517	CAJ1
13	Kmarxianus_FIM1	FIM1_1501	KLMA_20645
13	Kmarxianus_FIM1	FIM1_1627	KLMA_20770	dnaJ
13	Kmarxianus_FIM1	FIM1_2597	KLMA_40140	DNAJA2
13	Kmarxianus_FIM1	FIM1_2830	KLMA_40372	APJ1
13	Kmarxianus_FIM1	FIM1_3466	KLMA_50371	DJP1
13	Kmarxianus_FIM1	FIM1_4955	KLMA_80173	DNAJA1
13	Kmarxianus_FIM1	FIM1_545	KLMA_10321	DNAJA1
13	Kmarxianus_FIM1	FIM1_724	KLMA_10135
13	Scerevisiae_S288C	YFL016C
13	Scerevisiae_S288C	YMR214W
13	Scerevisiae_S288C	YER048C
13	Scerevisiae_S288C	YJR097W
13	Scerevisiae_S288C	YIR004W
13	Scerevisiae_S288C	YLR090W
13	Scerevisiae_S288C	YMR161W
13	Scerevisiae_S288C	YNL077W
13	Scerevisiae_S288C	YNL064C
13	Scerevisiae_S288C	YNL007C
14	Kmarxianus_FIM1	FIM1_2016	KLMA_30323
14	Kmarxianus_FIM1	FIM1_2570	KLMA_40117	NRG1
14	Kmarxianus_FIM1	FIM1_2974	KLMA_40515	TDA9
14	Kmarxianus_FIM1	FIM1_3081	KLMA_40617
14	Kmarxianus_FIM1	FIM1_3903	KLMA_60391	MET32
14	Kmarxianus_FIM1	FIM1_4528	KLMA_70220	USV1
14	Kmarxianus_FIM1	FIM1_4896	KLMA_80115	CRZ1
14	Kmarxianus_FIM1	FIM1_913	KLMA_20059	MIG1
14	Scerevisiae_S288C	YDR043C
14	Scerevisiae_S288C	YJR127C
14	Scerevisiae_S288C	YBR066C
14	Scerevisiae_S288C	YDR253C
14	Scerevisiae_S288C	YER028C
14	Scerevisiae_S288C	YER130C
14	Scerevisiae_S288C	YGL209W
14	Scerevisiae_S288C	YGL035C
14	Scerevisiae_S288C	YKL062W
14	Scerevisiae_S288C	YML081W
14	Scerevisiae_S288C	YMR037C
14	Scerevisiae_S288C	YMR182C
14	Scerevisiae_S288C	YNL027W
14	Scerevisiae_S288C	YPL230W
14	Scerevisiae_S288C	YPL038W
15	Kmarxianus_FIM1	FIM1_128	KLMA_10712	SSC1
15	Kmarxianus_FIM1	FIM1_1313	KLMA_20459	SSA2
15	Kmarxianus_FIM1	FIM1_1551	KLMA_20691	GRP78
15	Kmarxianus_FIM1	FIM1_2246	KLMA_30546	SSZ1
15	Kmarxianus_FIM1	FIM1_28	KLMA_10813	SSE1
15	Kmarxianus_FIM1	FIM1_3364	KLMA_50274	SSQ1
15	Kmarxianus_FIM1	FIM1_3679	KLMA_50592	SSB
15	Kmarxianus_FIM1	FIM1_4103	KLMA_60191	LHS1
15	Kmarxianus_FIM1	FIM1_5149	KLMA_80367	SSA3
15	Scerevisiae_S288C	YAL005C
15	Scerevisiae_S288C	YHR064C
15	Scerevisiae_S288C	YJL034W
15	Scerevisiae_S288C	YER103W
15	Scerevisiae_S288C	YBL075C
15	Scerevisiae_S288C	YBR169C
15	Scerevisiae_S288C	YDL229W
15	Scerevisiae_S288C	YEL030W
15	Scerevisiae_S288C	YJR045C
15	Scerevisiae_S288C	YKL073W
15	Scerevisiae_S288C	YLL024C
15	Scerevisiae_S288C	YLR369W
15	Scerevisiae_S288C	YNL209W
15	Scerevisiae_S288C	YPL106C
16	Kmarxianus_FIM1	FIM1_179	KLMA_10661	SIT4
16	Kmarxianus_FIM1	FIM1_1840	KLMA_30142	GLC7
16	Kmarxianus_FIM1	FIM1_2021	KLMA_30328	PPQ1
16	Kmarxianus_FIM1	FIM1_3058	KLMA_40596	PPZ1
16	Kmarxianus_FIM1	FIM1_3274	KLMA_50182	CMP2
16	Kmarxianus_FIM1	FIM1_3786	KLMA_60499	PPH21
16	Kmarxianus_FIM1	FIM1_4503	KLMA_70195	PPG1
16	Kmarxianus_FIM1	FIM1_4588	KLMA_70283	PPT1
16	Kmarxianus_FIM1	FIM1_870	KLMA_20019	PPH3
16	Scerevisiae_S288C	YER133W
16	Scerevisiae_S288C	YNR032W
16	Scerevisiae_S288C	YGR123C
16	Scerevisiae_S288C	YDL188C
16	Scerevisiae_S288C	YDL134C
16	Scerevisiae_S288C	YDL047W
16	Scerevisiae_S288C	YDR075W
16	Scerevisiae_S288C	YDR436W
16	Scerevisiae_S288C	YLR433C
16	Scerevisiae_S288C	YML057W
16	Scerevisiae_S288C	YML016C
16	Scerevisiae_S288C	YPL179W
17	Kmarxianus_FIM1	FIM1_1559	KLMA_20699	CCT8
17	Kmarxianus_FIM1	FIM1_1750	KLMA_30049	CCT5
17	Kmarxianus_FIM1	FIM1_2084	KLMA_30384	CCT2
17	Kmarxianus_FIM1	FIM1_2690	KLMA_40234	CCT7
17	Kmarxianus_FIM1	FIM1_2740	KLMA_40283	CCT3
17	Kmarxianus_FIM1	FIM1_3221	KLMA_50126	TCP1
17	Kmarxianus_FIM1	FIM1_3654	KLMA_50567	CCT6
17	Kmarxianus_FIM1	FIM1_3770	KLMA_60516	CCT4
17	Scerevisiae_S288C	YDR188W
17	Scerevisiae_S288C	YDL143W
17	Scerevisiae_S288C	YDR212W
17	Scerevisiae_S288C	YIL142W
17	Scerevisiae_S288C	YJL111W
17	Scerevisiae_S288C	YJL014W
17	Scerevisiae_S288C	YJL008C
17	Scerevisiae_S288C	YJR064W
18	Kmarxianus_FIM1	FIM1_1531	KLMA_20672	aldA
18	Kmarxianus_FIM1	FIM1_1532	KLMA_20673	ALD2
18	Kmarxianus_FIM1	FIM1_1810	KLMA_30107	HFD1
18	Kmarxianus_FIM1	FIM1_1834	KLMA_30136	gabD
18	Kmarxianus_FIM1	FIM1_2121	KLMA_30421	ALDH22A1
18	Kmarxianus_FIM1	FIM1_2860	KLMA_40404	ALD5
18	Kmarxianus_FIM1	FIM1_3107	KLMA_50012	ALD4
18	Kmarxianus_FIM1	FIM1_4170	KLMA_60125	gabD
18	Kmarxianus_FIM1	FIM1_97	KLMA_10742	ALD6
18	Scerevisiae_S288C	YER073W
18	Scerevisiae_S288C	YBR006W
18	Scerevisiae_S288C	YHR039C
18	Scerevisiae_S288C	YMR110C
18	Scerevisiae_S288C	YMR169C
18	Scerevisiae_S288C	YMR170C
18	Scerevisiae_S288C	YOR374W
18	Scerevisiae_S288C	YPL061W
19	Kmarxianus_FIM1	FIM1_162	KLMA_10678	BPT1
19	Kmarxianus_FIM1	FIM1_2637	KLMA_40176	YCF1
19	Kmarxianus_FIM1	FIM1_338	KLMA_10506	ATM1
19	Kmarxianus_FIM1	FIM1_4803	KLMA_80021	MDL2
19	Kmarxianus_FIM1	FIM1_4972	KLMA_80188	YOR1
19	Kmarxianus_FIM1	FIM1_5195	KLMA_80415	YBT1
19	Kmarxianus_FIM1	FIM1_769	KLMA_10089	MDL1
19	Scerevisiae_S288C	YPL270W
19	Scerevisiae_S288C	YKR103W
19	Scerevisiae_S288C	YDR135C
19	Scerevisiae_S288C	YGR281W
19	Scerevisiae_S288C	YHL035C
19	Scerevisiae_S288C	YKR104W
19	Scerevisiae_S288C	YLL048C
19	Scerevisiae_S288C	YLL015W
19	Scerevisiae_S288C	YLR188W
19	Scerevisiae_S288C	YMR301C
20	Kmarxianus_FIM1	FIM1_185	KLMA_10655	CDR4
20	Kmarxianus_FIM1	FIM1_187	KLMA_10653	SNQ2
20	Kmarxianus_FIM1	FIM1_2055	KLMA_30362	PDR12
20	Kmarxianus_FIM1	FIM1_2056	KLMA_30362	PDR12
20	Kmarxianus_FIM1	FIM1_2057	KLMA_30363	PDR12
20	Kmarxianus_FIM1	FIM1_2058	KLMA_30363	PDR12
20	Kmarxianus_FIM1	FIM1_2700	KLMA_40244	PDR5
20	Kmarxianus_FIM1	FIM1_2701	KLMA_40245	PDR5
20	Kmarxianus_FIM1	FIM1_657	KLMA_10204
20	Scerevisiae_S288C	YOL075C
20	Scerevisiae_S288C	YOR153W
20	Scerevisiae_S288C	YNR070W
20	Scerevisiae_S288C	YDR011W
20	Scerevisiae_S288C	YDR406W
20	Scerevisiae_S288C	YIL013C
20	Scerevisiae_S288C	YOR011W
20	Scerevisiae_S288C	YOR328W
20	Scerevisiae_S288C	YPL058C
21	Kmarxianus_FIM1	FIM1_1397	KLMA_20540	PRE9
21	Kmarxianus_FIM1	FIM1_1520	KLMA_20661	PRE8
21	Kmarxianus_FIM1	FIM1_2296	KLMA_30594	PRE10
21	Kmarxianus_FIM1	FIM1_2890	KLMA_40435	PUP2
21	Kmarxianus_FIM1	FIM1_3249	KLMA_50157	SCL1
21	Kmarxianus_FIM1	FIM1_337	KLMA_10507	PRE5
21	Scerevisiae_S288C	YGL011C
21	Scerevisiae_S288C	YGR135W
21	Scerevisiae_S288C	YGR253C
21	Scerevisiae_S288C	YML092C
21	Scerevisiae_S288C	YMR314W
21	Scerevisiae_S288C	YOL038W
21	Scerevisiae_S288C	YOR362C
22	Kmarxianus_FIM1	FIM1_20	KLMA_10821	ARL1
22	Kmarxianus_FIM1	FIM1_2282	KLMA_30580	ARL8A
22	Kmarxianus_FIM1	FIM1_2503	KLMA_40056	CIN4
22	Kmarxianus_FIM1	FIM1_3015	KLMA_40556	SAR1
22	Kmarxianus_FIM1	FIM1_3780	KLMA_60505	ARF1
22	Kmarxianus_FIM1	FIM1_4680	KLMA_70376	ARL3
22	Kmarxianus_FIM1	FIM1_5003	KLMA_80220	ARF3
22	Scerevisiae_S288C	YBR164C
22	Scerevisiae_S288C	YDL192W
22	Scerevisiae_S288C	YDL137W
22	Scerevisiae_S288C	YMR138W
22	Scerevisiae_S288C	YOR094W
22	Scerevisiae_S288C	YPL218W
22	Scerevisiae_S288C	YPL051W
23	Kmarxianus_FIM1	FIM1_159	KLMA_10681	CDC12
23	Kmarxianus_FIM1	FIM1_160	KLMA_10680	CDC3
23	Kmarxianus_FIM1	FIM1_1730	KLMA_30030	CDC11
23	Kmarxianus_FIM1	FIM1_2667	KLMA_40210	SHS1
23	Kmarxianus_FIM1	FIM1_3378	KLMA_50286	SPR3
23	Kmarxianus_FIM1	FIM1_961	KLMA_20109	CDC10
23	Kmarxianus_FIM1	FIM1_972	KLMA_20120	SPR28
23	Scerevisiae_S288C	YLR314C
23	Scerevisiae_S288C	YGR059W
23	Scerevisiae_S288C	YCR002C
23	Scerevisiae_S288C	YDL225W
23	Scerevisiae_S288C	YDR218C
23	Scerevisiae_S288C	YHR107C
23	Scerevisiae_S288C	YJR076C
24	Kmarxianus_FIM1	FIM1_100	KLMA_10739	KTR3
24	Kmarxianus_FIM1	FIM1_2042	KLMA_30349	MNT2
24	Kmarxianus_FIM1	FIM1_4736	KLMA_70427	KTR1
24	Kmarxianus_FIM1	FIM1_4898	KLMA_80117	KTR5
24	Kmarxianus_FIM1	FIM1_5008	KLMA_80225	KTR1
24	Kmarxianus_FIM1	FIM1_516	KLMA_10350	YUR1
24	Scerevisiae_S288C	YIL085C
24	Scerevisiae_S288C	YKR061W
24	Scerevisiae_S288C	YNL029C
24	Scerevisiae_S288C	YBR199W
24	Scerevisiae_S288C	YBR205W
24	Scerevisiae_S288C	YDR483W
24	Scerevisiae_S288C	YJL139C
24	Scerevisiae_S288C	YOR099W
24	Scerevisiae_S288C	YPL053C
25	Kmarxianus_FIM1	FIM1_112	KLMA_10728	CPR7
25	Kmarxianus_FIM1	FIM1_2139	KLMA_30439	CPR5
25	Kmarxianus_FIM1	FIM1_2978	KLMA_40519	CPR3
25	Kmarxianus_FIM1	FIM1_3597	KLMA_50501	CPR1
25	Kmarxianus_FIM1	FIM1_3774	KLMA_60511	CPR6
25	Kmarxianus_FIM1	FIM1_4509	KLMA_70201	CPR4
25	Scerevisiae_S288C	YNR028W
25	Scerevisiae_S288C	YDR304C
25	Scerevisiae_S288C	YCR069W
25	Scerevisiae_S288C	YDR155C
25	Scerevisiae_S288C	YHR057C
25	Scerevisiae_S288C	YJR032W
25	Scerevisiae_S288C	YLR216C
25	Scerevisiae_S288C	YML078W
26	Kmarxianus_FIM1	FIM1_1401	KLMA_20544	TPO3
26	Kmarxianus_FIM1	FIM1_2548	KLMA_40096	TPO1
26	Kmarxianus_FIM1	FIM1_2879	KLMA_40424	TPO4
26	Kmarxianus_FIM1	FIM1_3322	KLMA_50233	QDR3
26	Scerevisiae_S288C	YBR043C
26	Scerevisiae_S288C	YBR008C
26	Scerevisiae_S288C	YGR138C
26	Scerevisiae_S288C	YHR048W
26	Scerevisiae_S288C	YLL028W
26	Scerevisiae_S288C	YOR273C
26	Scerevisiae_S288C	YPR156C
27	Kmarxianus_FIM1	FIM1_1708	KLMA_60007	FLO9
27	Kmarxianus_FIM1	FIM1_3090	KLMA_40626	FLO9
27	Kmarxianus_FIM1	FIM1_4298	KLMA_60007	FLO9
27	Kmarxianus_FIM1	FIM1_4769	KLMA_70461	FLO9
27	Kmarxianus_FIM1	FIM1_4785	KLMA_40626	FLO9
27	Kmarxianus_FIM1	FIM1_4786	KLMA_60007	FLO9
27	Kmarxianus_FIM1	FIM1_5	KLMA_70461	FLO9
27	Kmarxianus_FIM1	FIM1_5203	KLMA_20002	FLO5
27	Kmarxianus_FIM1	FIM1_6	KLMA_10835	FLO5
27	Kmarxianus_FIM1	FIM1_663	KLMA_10197	FLO5
27	Kmarxianus_FIM1	FIM1_851	KLMA_20002	FLO5
27	Kmarxianus_FIM1	FIM1_852	KLMA_20002	FLO5
27	Scerevisiae_S288C	YFL051C
27	Scerevisiae_S288C	YAL065C
27	Scerevisiae_S288C	YAL063C
27	Scerevisiae_S288C	YAR050W
27	Scerevisiae_S288C	YHR211W
27	Scerevisiae_S288C	YHR213W
27	Scerevisiae_S288C	YKR102W
27	Scerevisiae_S288C	YAL064C-A
28	Kmarxianus_FIM1	FIM1_1014	KLMA_20158	ADH4b
28	Kmarxianus_FIM1	FIM1_2555	KLMA_40102	ADH1
28	Kmarxianus_FIM1	FIM1_2676	KLMA_40220	ADH2
28	Kmarxianus_FIM1	FIM1_320	KLMA_10522	ZTA1
28	Kmarxianus_FIM1	FIM1_5091	KLMA_80306	ADH3
28	Kmarxianus_FIM1	FIM1_5123	KLMA_80339	ADH6
28	Scerevisiae_S288C	YBR145W
28	Scerevisiae_S288C	YMR318C
28	Scerevisiae_S288C	YBR046C
28	Scerevisiae_S288C	YCR105W
28	Scerevisiae_S288C	YMR083W
28	Scerevisiae_S288C	YMR303C
28	Scerevisiae_S288C	YOL086C
29	Kmarxianus_FIM1	FIM1_1113	KLMA_20254	MCM6
29	Kmarxianus_FIM1	FIM1_131	KLMA_10709	MCM3
29	Kmarxianus_FIM1	FIM1_1563	KLMA_20703	MCM5
29	Kmarxianus_FIM1	FIM1_1836	KLMA_30138	MCM2
29	Kmarxianus_FIM1	FIM1_1998	KLMA_30303	MCM4
29	Kmarxianus_FIM1	FIM1_90	KLMA_10748	MCM7
29	Scerevisiae_S288C	YBR202W
29	Scerevisiae_S288C	YGL201C
29	Scerevisiae_S288C	YBL023C
29	Scerevisiae_S288C	YEL032W
29	Scerevisiae_S288C	YLR274W
29	Scerevisiae_S288C	YPR019W
30	Kmarxianus_FIM1	FIM1_2519	KLMA_40072	ECM16
30	Kmarxianus_FIM1	FIM1_3083	KLMA_40619	PRP43
30	Kmarxianus_FIM1	FIM1_3821	KLMA_60463	PRP2
30	Kmarxianus_FIM1	FIM1_4114	KLMA_60179	DHR2
30	Kmarxianus_FIM1	FIM1_434	KLMA_10409	PRP16
30	Kmarxianus_FIM1	FIM1_4623	KLMA_70314	PRP22
30	Scerevisiae_S288C	YER013W
30	Scerevisiae_S288C	YKR086W
30	Scerevisiae_S288C	YGL120C
30	Scerevisiae_S288C	YKL078W
30	Scerevisiae_S288C	YMR128W
30	Scerevisiae_S288C	YNR011C
31	Kmarxianus_FIM1	FIM1_1688	KLMA_20826	FEN2
31	Kmarxianus_FIM1	FIM1_2454	KLMA_40006
31	Kmarxianus_FIM1	FIM1_3369	KLMA_50278	VHT1
31	Kmarxianus_FIM1	FIM1_3425	KLMA_50332	SEO1
31	Kmarxianus_FIM1	FIM1_497	KLMA_10370	FEN2
31	Kmarxianus_FIM1	FIM1_842	KLMA_10011	FEN2
31	Scerevisiae_S288C	YAL067C
31	Scerevisiae_S288C	YCR028C
31	Scerevisiae_S288C	YGR065C
32	Kmarxianus_FIM1	FIM1_1476	KLMA_20619	YPR1
32	Kmarxianus_FIM1	FIM1_157	KLMA_10683	XYL1
32	Kmarxianus_FIM1	FIM1_1716	KLMA_30016	YPR1
32	Kmarxianus_FIM1	FIM1_2279	KLMA_30577	ARA1
32	Kmarxianus_FIM1	FIM1_3802	KLMA_60481
32	Kmarxianus_FIM1	FIM1_4958	KLMA_80176
32	Scerevisiae_S288C	YBR149W
32	Scerevisiae_S288C	YDL124W
32	Scerevisiae_S288C	YDR368W
32	Scerevisiae_S288C	YHR104W
32	Scerevisiae_S288C	YJR096W
32	Scerevisiae_S288C	YOR120W
33	Kmarxianus_FIM1	FIM1_2378	KLMA_70024	KIP2
33	Kmarxianus_FIM1	FIM1_3074	KLMA_40611	KIF1C
33	Kmarxianus_FIM1	FIM1_4330	KLMA_70024	KIP2
33	Kmarxianus_FIM1	FIM1_4590	KLMA_70285	KAR3
33	Kmarxianus_FIM1	FIM1_4814	KLMA_80031	CIN8
33	Scerevisiae_S288C	YEL061C
33	Scerevisiae_S288C	YBL063W
33	Scerevisiae_S288C	YGL216W
33	Scerevisiae_S288C	YKL079W
33	Scerevisiae_S288C	YPL155C
33	Scerevisiae_S288C	YPR141C
34	Kmarxianus_FIM1	FIM1_2855	KLMA_40399	GAS4
34	Kmarxianus_FIM1	FIM1_3287	KLMA_50196	GAS2
34	Kmarxianus_FIM1	FIM1_3505	KLMA_50411	GAS5
34	Kmarxianus_FIM1	FIM1_4978	KLMA_80195	GAS1
34	Kmarxianus_FIM1	FIM1_4979	KLMA_80196	GAS1
34	Kmarxianus_FIM1	FIM1_546	KLMA_10320	GAS3
34	Scerevisiae_S288C	YLR343W
34	Scerevisiae_S288C	YMR215W
34	Scerevisiae_S288C	YMR307W
34	Scerevisiae_S288C	YOL132W
34	Scerevisiae_S288C	YOL030W
35	Kmarxianus_FIM1	FIM1_1712	KLMA_30012	mirA
35	Kmarxianus_FIM1	FIM1_18	KLMA_10824	str3
35	Kmarxianus_FIM1	FIM1_1974	KLMA_30276	SIT1
35	Kmarxianus_FIM1	FIM1_2536	KLMA_40087	ARN2
35	Kmarxianus_FIM1	FIM1_3091	KLMA_40627	GEX1
35	Kmarxianus_FIM1	FIM1_3092	KLMA_40627	GEX1
35	Kmarxianus_FIM1	FIM1_3093	KLMA_40627	GEX1
35	Kmarxianus_FIM1	FIM1_3094	KLMA_40627	GEX1
35	Kmarxianus_FIM1	FIM1_3095	KLMA_40627	GEX1
35	Kmarxianus_FIM1	FIM1_3096	KLMA_40627	GEX1
35	Kmarxianus_FIM1	FIM1_324	KLMA_10519	ARN1
35	Kmarxianus_FIM1	FIM1_843	KLMA_10010	ARN2
35	Kmarxianus_FIM1	FIM1_845	KLMA_10008	ARN2
35	Scerevisiae_S288C	YCL073C
35	Scerevisiae_S288C	YHL047C
35	Scerevisiae_S288C	YEL065W
35	Scerevisiae_S288C	YHL040C
35	Scerevisiae_S288C	YKR106W
35	Scerevisiae_S288C	YOL158C
36	Kmarxianus_FIM1	FIM1_104	KLMA_10736	ro-4
36	Kmarxianus_FIM1	FIM1_1749	KLMA_30048	ARP3
36	Kmarxianus_FIM1	FIM1_234	KLMA_10606	ARP4
36	Kmarxianus_FIM1	FIM1_4356	KLMA_70051	ACT
36	Kmarxianus_FIM1	FIM1_686	KLMA_10173	ARP2
36	Scerevisiae_S288C	YFL039C
36	Scerevisiae_S288C	YJR065C
36	Scerevisiae_S288C	YDL029W
36	Scerevisiae_S288C	YHR129C
36	Scerevisiae_S288C	YJL081C
37	Kmarxianus_FIM1	FIM1_1718	KLMA_30018	ARI1
37	Kmarxianus_FIM1	FIM1_2440	KLMA_40628
37	Kmarxianus_FIM1	FIM1_3862	KLMA_60425	GRE2
37	Kmarxianus_FIM1	FIM1_4844	KLMA_80060
37	Scerevisiae_S288C	YGL157W
37	Scerevisiae_S288C	YDR541C
37	Scerevisiae_S288C	YGL039W
37	Scerevisiae_S288C	YOL151W
38	Kmarxianus_FIM1	FIM1_125	KLMA_10715	SOU2
38	Kmarxianus_FIM1	FIM1_3389	KLMA_50296	sdh
38	Kmarxianus_FIM1	FIM1_3545	KLMA_50453	fabG
38	Kmarxianus_FIM1	FIM1_4734	KLMA_70426	FOX2
38	Kmarxianus_FIM1	FIM1_4781	KLMA_50453	fabG
38	Kmarxianus_FIM1	FIM1_55	KLMA_10783	SOU1
38	Scerevisiae_S288C	YDL114W
38	Scerevisiae_S288C	YKR009C
38	Scerevisiae_S288C	YMR226C
39	Kmarxianus_FIM1	FIM1_2659	KLMA_40201
39	Kmarxianus_FIM1	FIM1_2729	KLMA_40271
39	Kmarxianus_FIM1	FIM1_4059	KLMA_60237	AZF1
39	Scerevisiae_S288C	YOR113W
39	Scerevisiae_S288C	YGL254W
39	Scerevisiae_S288C	YPR013C
39	Scerevisiae_S288C	YPR015C
40	Kmarxianus_FIM1	FIM1_3114	KLMA_50020	FRE3
40	Kmarxianus_FIM1	FIM1_3768	KLMA_60520	FRE1
40	Kmarxianus_FIM1	FIM1_4408	KLMA_70104	CFL1
40	Kmarxianus_FIM1	FIM1_4409	KLMA_70105	CFL1
40	Kmarxianus_FIM1	FIM1_4762	KLMA_70456	FRE3
40	Kmarxianus_FIM1	FIM1_4763	KLMA_70456	FRE3
40	Kmarxianus_FIM1	FIM1_858	KLMA_20008	FRE4
40	Scerevisiae_S288C	YKL220C
40	Scerevisiae_S288C	YLL051C
40	Scerevisiae_S288C	YLR214W
40	Scerevisiae_S288C	YNR060W
40	Scerevisiae_S288C	YOR381W
40	Scerevisiae_S288C	YOR384W
40	Scerevisiae_S288C	YOL152W
41	Kmarxianus_FIM1	FIM1_1514	KLMA_20657	PMT1
41	Kmarxianus_FIM1	FIM1_1931	KLMA_30233	PMT2
41	Kmarxianus_FIM1	FIM1_2714	KLMA_40257	PMT6
41	Kmarxianus_FIM1	FIM1_2942	KLMA_40486	PMT4
41	Scerevisiae_S288C	YAL023C
41	Scerevisiae_S288C	YDL095W
41	Scerevisiae_S288C	YDL093W
41	Scerevisiae_S288C	YGR199W
41	Scerevisiae_S288C	YJR143C
41	Scerevisiae_S288C	YOR321W
42	Kmarxianus_FIM1	FIM1_1391	KLMA_20534	YPS1
42	Kmarxianus_FIM1	FIM1_3559	KLMA_50468	BAR1
42	Scerevisiae_S288C	YIR039C
42	Scerevisiae_S288C	YDR144C
42	Scerevisiae_S288C	YGL259W
42	Scerevisiae_S288C	YIL015W
42	Scerevisiae_S288C	YLR120C
42	Scerevisiae_S288C	YLR121C
43	Kmarxianus_FIM1	FIM1_1079	KLMA_20221	THI72
43	Kmarxianus_FIM1	FIM1_186	KLMA_10654	FUR4
43	Kmarxianus_FIM1	FIM1_2446	KLMA_20836
43	Kmarxianus_FIM1	FIM1_3142	KLMA_50049	THI72
43	Kmarxianus_FIM1	FIM1_4388	KLMA_70083	FUI1
43	Kmarxianus_FIM1	FIM1_4796	KLMA_80015	THI72
43	Scerevisiae_S288C	YIR028W
43	Scerevisiae_S288C	YOR192C
43	Scerevisiae_S288C	YBL042C
43	Scerevisiae_S288C	YBR021W
43	Scerevisiae_S288C	YLR237W
43	Scerevisiae_S288C	YOR071C
44	Kmarxianus_FIM1	FIM1_1069	KLMA_20212	HST2
44	Kmarxianus_FIM1	FIM1_1882	KLMA_30182	SIR2
44	Kmarxianus_FIM1	FIM1_3657	KLMA_50570	HST4
44	Kmarxianus_FIM1	FIM1_459	KLMA_50570	HST4
44	Scerevisiae_S288C	YDR191W
44	Scerevisiae_S288C	YDL042C
44	Scerevisiae_S288C	YOL068C
44	Scerevisiae_S288C	YOR025W
44	Scerevisiae_S288C	YPL015C
45	Kmarxianus_FIM1	FIM1_1713	KLMA_30013	CYB2
45	Kmarxianus_FIM1	FIM1_218	KLMA_10621	CYB2
45	Kmarxianus_FIM1	FIM1_2799	KLMA_40341
45	Kmarxianus_FIM1	FIM1_3965	KLMA_60328	IRC21
45	Kmarxianus_FIM1	FIM1_4064	KLMA_60233	CYB5
45	Scerevisiae_S288C	YNL111C
45	Scerevisiae_S288C	YML054C
45	Scerevisiae_S288C	YMR073C
46	Kmarxianus_FIM1	FIM1_1500	KLMA_20644	DNF3
46	Kmarxianus_FIM1	FIM1_1992	KLMA_30297	DNF1
46	Kmarxianus_FIM1	FIM1_3213	KLMA_50118	DRS2
46	Kmarxianus_FIM1	FIM1_4499	KLMA_70191	NEO1
46	Scerevisiae_S288C	YAL026C
46	Scerevisiae_S288C	YER166W
46	Scerevisiae_S288C	YDR093W
46	Scerevisiae_S288C	YIL048W
46	Scerevisiae_S288C	YMR162C
47	Kmarxianus_FIM1	FIM1_2983	KLMA_40524	PRS1
47	Kmarxianus_FIM1	FIM1_3973	KLMA_60320	PRS3
47	Kmarxianus_FIM1	FIM1_5143	KLMA_80361	PRS4
47	Kmarxianus_FIM1	FIM1_683	KLMA_10176	PRS5
47	Scerevisiae_S288C	YBL068W
47	Scerevisiae_S288C	YER099C
47	Scerevisiae_S288C	YHL011C
47	Scerevisiae_S288C	YKL181W
47	Scerevisiae_S288C	YOL061W
48	Kmarxianus_FIM1	FIM1_1297	KLMA_20442	UBI4
48	Kmarxianus_FIM1	FIM1_2421	KLMA_30712	RPL40B
48	Kmarxianus_FIM1	FIM1_3647	KLMA_50559	ubi3
48	Scerevisiae_S288C	YKR094C
48	Scerevisiae_S288C
48	Scerevisiae_S288C	YLL039C
48	Scerevisiae_S288C	YLR167W
49	Kmarxianus_FIM1	FIM1_3546	KLMA_50454	CLB2
49	Kmarxianus_FIM1	FIM1_3547	KLMA_50455	CLB5
49	Kmarxianus_FIM1	FIM1_4548	KLMA_70240	CLB4
49	Scerevisiae_S288C	YGR109C
49	Scerevisiae_S288C	YDL155W
49	Scerevisiae_S288C	YGR108W
49	Scerevisiae_S288C	YLR210W
49	Scerevisiae_S288C	YPR119W
49	Scerevisiae_S288C	YPR120C
50	Scerevisiae_S288C	YFL020C
50	Scerevisiae_S288C	YJR150C
50	Scerevisiae_S288C	YLL064C
50	Scerevisiae_S288C	YBR301W
50	Scerevisiae_S288C
50	Scerevisiae_S288C	YDR542W
50	Scerevisiae_S288C
50	Scerevisiae_S288C	YBR067C
50	Scerevisiae_S288C	YMR325W
50	Scerevisiae_S288C	YEL049W
50	Scerevisiae_S288C	YER011W
50	Scerevisiae_S288C	YGL261C
50	Scerevisiae_S288C	YGR294W
50	Scerevisiae_S288C	YHL046C
50	Scerevisiae_S288C
50	Scerevisiae_S288C	YIL011W
50	Scerevisiae_S288C	YIR041W
50	Scerevisiae_S288C	YIL176C
50	Scerevisiae_S288C	YJR151C
50	Scerevisiae_S288C	YKL224C
50	Scerevisiae_S288C
50	Scerevisiae_S288C	YLL025W
50	Scerevisiae_S288C	YLR037C
50	Scerevisiae_S288C	YLR461W
50	Scerevisiae_S288C
50	Scerevisiae_S288C	YOL161C
50	Scerevisiae_S288C	YOR009W
50	Scerevisiae_S288C	YOR010C
50	Scerevisiae_S288C	YOR394W
51	Kmarxianus_FIM1	FIM1_204	KLMA_10635	DAL5
51	Kmarxianus_FIM1	FIM1_3216	KLMA_50121
51	Kmarxianus_FIM1	FIM1_367	KLMA_10475	TNA1
51	Kmarxianus_FIM1	FIM1_3876	KLMA_60414	DAL5
51	Kmarxianus_FIM1	FIM1_4857	KLMA_80074	THI73
51	Scerevisiae_S288C	YJR152W
51	Scerevisiae_S288C	YGR260W
51	Scerevisiae_S288C	YLR004C
52	Kmarxianus_FIM1	FIM1_1345	KLMA_20490	TPN1
52	Kmarxianus_FIM1	FIM1_4	KLMA_70462	FCY2
52	Kmarxianus_FIM1	FIM1_4493	KLMA_70186	FCY2
52	Kmarxianus_FIM1	FIM1_5204	KLMA_70007	FCY2
52	Kmarxianus_FIM1	FIM1_850	KLMA_10836	FCY2
52	Scerevisiae_S288C	YER060W
52	Scerevisiae_S288C	YER056C
52	Scerevisiae_S288C	YER060W-A
52	Scerevisiae_S288C	YGL186C
53	Kmarxianus_FIM1	FIM1_1441	KLMA_20586	ATO2
53	Kmarxianus_FIM1	FIM1_1442	KLMA_20587	ATO3
53	Kmarxianus_FIM1	FIM1_4761	KLMA_70455	ADY2
53	Kmarxianus_FIM1	FIM1_859	KLMA_20009	ADY2
53	Kmarxianus_FIM1	FIM1_952	KLMA_20099	ADY2
53	Scerevisiae_S288C	YNR002C
53	Scerevisiae_S288C	YCR010C
53	Scerevisiae_S288C	YDR384C
54	Kmarxianus_FIM1	FIM1_3284	KLMA_50193
54	Kmarxianus_FIM1	FIM1_3348	KLMA_50258	FBP26
54	Kmarxianus_FIM1	FIM1_4610	KLMA_70303
54	Kmarxianus_FIM1	FIM1_4935	KLMA_80153	PFK26
54	Scerevisiae_S288C	YIL107C
54	Scerevisiae_S288C	YJL155C
54	Scerevisiae_S288C	YLR345W
55	Kmarxianus_FIM1	FIM1_1451	KLMA_20597	ARO10
55	Kmarxianus_FIM1	FIM1_2499	KLMA_40053	THI3
55	Kmarxianus_FIM1	FIM1_4226	KLMA_60075	PDC1
55	Scerevisiae_S288C	YGR087C
55	Scerevisiae_S288C	YDR380W
55	Scerevisiae_S288C	YDL080C
55	Scerevisiae_S288C	YLR044C
55	Scerevisiae_S288C	YLR134W
56	Kmarxianus_FIM1	FIM1_1174	KLMA_20316	isp4
56	Kmarxianus_FIM1	FIM1_3542	KLMA_50450	OPT2
56	Kmarxianus_FIM1	FIM1_5200	KLMA_80419	isp4
56	Kmarxianus_FIM1	FIM1_5201	KLMA_80421
56	Kmarxianus_FIM1	FIM1_854	KLMA_20004	OPT1
56	Scerevisiae_S288C	YJL212C
56	Scerevisiae_S288C	YPR194C
57	Kmarxianus_FIM1	FIM1_4166	KLMA_60128	HHF1
57	Kmarxianus_FIM1	FIM1_4899	KLMA_80118	HHF1
57	Scerevisiae_S288C	YDR006C
57	Scerevisiae_S288C
57	Scerevisiae_S288C	YBR009C
58	Kmarxianus_FIM1	FIM1_3343	KLMA_50253	PIR1
58	Kmarxianus_FIM1	FIM1_3344	KLMA_50254	PIR1
58	Kmarxianus_FIM1	FIM1_3345	KLMA_50255	PIR3
58	Scerevisiae_S288C	YJL159W
58	Scerevisiae_S288C	YJL160C
58	Scerevisiae_S288C	YJL158C
58	Scerevisiae_S288C	YKL164C
58	Scerevisiae_S288C	YKL163W
59	Kmarxianus_FIM1	FIM1_1171	KLMA_20313
59	Kmarxianus_FIM1	FIM1_3745	KLMA_60543	SIM1
59	Kmarxianus_FIM1	FIM1_4286	KLMA_60018	UTH1
59	Scerevisiae_S288C	YIL123W
59	Scerevisiae_S288C	YKR042W
59	Scerevisiae_S288C	YJL116C
59	Scerevisiae_S288C	YMR244W
59	Scerevisiae_S288C	YNL066W
60	Kmarxianus_FIM1	FIM1_1007	KLMA_20151	VBA1
60	Kmarxianus_FIM1	FIM1_2532	KLMA_40084	fnx1
60	Kmarxianus_FIM1	FIM1_3233	KLMA_50139	fnx1
60	Kmarxianus_FIM1	FIM1_4319	KLMA_70013	VBA2
60	Kmarxianus_FIM1	FIM1_4771	KLMA_70013	VBA2
60	Scerevisiae_S288C	YBR293W
60	Scerevisiae_S288C	YDR119W
60	Scerevisiae_S288C	YMR088C
61	Kmarxianus_FIM1	FIM1_4159	KLMA_60133	GRX7
61	Kmarxianus_FIM1	FIM1_4329	KLMA_70023	PRM4
61	Kmarxianus_FIM1	FIM1_800	KLMA_10058	GRX2
61	Scerevisiae_S288C	YBR014C
61	Scerevisiae_S288C	YCL035C
61	Scerevisiae_S288C	YDL010W
61	Scerevisiae_S288C	YDR513W
61	Scerevisiae_S288C	YPL156C
62	Scerevisiae_S288C	YFL062W
62	Scerevisiae_S288C	YAR023C
62	Scerevisiae_S288C	YJR161C
62	Scerevisiae_S288C	YAR027W
62	Scerevisiae_S288C	YAR028W
62	Scerevisiae_S288C	YAR031W
62	Scerevisiae_S288C	YAR033W
62	Scerevisiae_S288C
62	Scerevisiae_S288C	YCR007C
62	Scerevisiae_S288C	YDL248W
62	Scerevisiae_S288C	YGL263W
62	Scerevisiae_S288C	YGL053W
62	Scerevisiae_S288C	YGL051W
62	Scerevisiae_S288C	YGR295C
62	Scerevisiae_S288C	YHL048W
62	Scerevisiae_S288C	YHL044W
62	Scerevisiae_S288C	YHL043W
62	Scerevisiae_S288C	YHL042W
62	Scerevisiae_S288C	YKL219W
62	Scerevisiae_S288C	YML132W
62	Scerevisiae_S288C	YNL336W
62	Scerevisiae_S288C	YNR075W
63	Kmarxianus_FIM1	FIM1_1853	KLMA_30153	TEF3
63	Kmarxianus_FIM1	FIM1_2384	KLMA_30677	ARB1
63	Kmarxianus_FIM1	FIM1_4533	KLMA_70225	NEW1
63	Scerevisiae_S288C	YNL014W
63	Scerevisiae_S288C	YER036C
63	Scerevisiae_S288C	YLR249W
63	Scerevisiae_S288C	YPL226W
64	Kmarxianus_FIM1	FIM1_1068	KLMA_60256	ESBP6
64	Kmarxianus_FIM1	FIM1_2004	KLMA_30310	MCH2
64	Kmarxianus_FIM1	FIM1_4039	KLMA_60256	ESBP6
64	Kmarxianus_FIM1	FIM1_4766	KLMA_70459	MCH2
64	Kmarxianus_FIM1	FIM1_572	KLMA_10295	MCH2
64	Scerevisiae_S288C	YKL221W
64	Scerevisiae_S288C	YNL125C
65	Kmarxianus_FIM1	FIM1_198	KLMA_10641	HRR25
65	Kmarxianus_FIM1	FIM1_3863	KLMA_60424	RAG8
65	Kmarxianus_FIM1	FIM1_4713	KLMA_70410	YCK3
65	Scerevisiae_S288C	YHR135C
65	Scerevisiae_S288C	YNL154C
65	Scerevisiae_S288C	YPL204W
65	Scerevisiae_S288C	YER123W
66	Kmarxianus_FIM1	FIM1_2450	KLMA_40002	FET3
66	Kmarxianus_FIM1	FIM1_4106	KLMA_60187	FET3
66	Kmarxianus_FIM1	FIM1_4350	KLMA_70045	FET5
66	Kmarxianus_FIM1	FIM1_783	KLMA_10075	GMC1
66	Scerevisiae_S288C	YFL041W
66	Scerevisiae_S288C	YDR506C
66	Scerevisiae_S288C	YMR058W
67	Kmarxianus_FIM1	FIM1_4360	KLMA_70056	TUB2
67	Kmarxianus_FIM1	FIM1_4539	KLMA_70231	TUB4
67	Kmarxianus_FIM1	FIM1_4567	KLMA_70260	TUB1
67	Scerevisiae_S288C	YFL037W
67	Scerevisiae_S288C	YLR212C
67	Scerevisiae_S288C	YML124C
67	Scerevisiae_S288C	YML085C
68	Kmarxianus_FIM1	FIM1_1438	KLMA_20582	EFT1
68	Kmarxianus_FIM1	FIM1_1617	KLMA_20760	RIA1
68	Kmarxianus_FIM1	FIM1_479	KLMA_10387	SNU114
68	Scerevisiae_S288C
68	Scerevisiae_S288C	YKL173W
68	Scerevisiae_S288C	YNL163C
68	Scerevisiae_S288C	YDR385W
69	Kmarxianus_FIM1	FIM1_3028	KLMA_40567	TOM1
69	Kmarxianus_FIM1	FIM1_4715	KLMA_70412	RSP5
69	Scerevisiae_S288C	YER125W
69	Scerevisiae_S288C	YJR036C
69	Scerevisiae_S288C	YDR457W
69	Scerevisiae_S288C	YGL141W
70	Kmarxianus_FIM1	FIM1_1322	KLMA_20468	MCR1
70	Kmarxianus_FIM1	FIM1_2801	KLMA_40343	CBR1
70	Kmarxianus_FIM1	FIM1_4569	KLMA_70262	PGA3
70	Scerevisiae_S288C	YKL150W
70	Scerevisiae_S288C	YML125C
70	Scerevisiae_S288C	YML087C
70	Scerevisiae_S288C	YIL043C
71	Kmarxianus_FIM1	FIM1_4163	KLMA_80119	HHT1
71	Kmarxianus_FIM1	FIM1_4900	KLMA_80119	HHT1
71	Kmarxianus_FIM1	FIM1_5048	KLMA_80263	CSE4
71	Scerevisiae_S288C	YKL049C
71	Scerevisiae_S288C
71	Scerevisiae_S288C	YNL031C
72	Kmarxianus_FIM1	FIM1_133	KLMA_10707	ANP1
72	Kmarxianus_FIM1	FIM1_4682	KLMA_70378	MNN9
72	Kmarxianus_FIM1	FIM1_4832	KLMA_80049	VAN1
72	Scerevisiae_S288C	YEL036C
72	Scerevisiae_S288C	YML115C
72	Scerevisiae_S288C	YPL050C
73	Kmarxianus_FIM1	FIM1_1885	KLMA_30185	PTC1
73	Kmarxianus_FIM1	FIM1_5101	KLMA_80316	PTC4
73	Kmarxianus_FIM1	FIM1_5127	KLMA_80343	PTC2
73	Scerevisiae_S288C	YBL056W
73	Scerevisiae_S288C	YDL006W
73	Scerevisiae_S288C	YBR125C
73	Scerevisiae_S288C	YER089C
74	Kmarxianus_FIM1	FIM1_3805	KLMA_60478
74	Scerevisiae_S288C	YDL123W
74	Scerevisiae_S288C	YJL151C
75	Kmarxianus_FIM1	FIM1_248	KLMA_10592	KYE1
75	Kmarxianus_FIM1	FIM1_383	KLMA_10458	KYE1
75	Scerevisiae_S288C	YHR179W
75	Scerevisiae_S288C	YPL171C
76	Kmarxianus_FIM1	FIM1_1098	KLMA_20240	MLC1
76	Kmarxianus_FIM1	FIM1_2164	KLMA_30463	CDC31
76	Kmarxianus_FIM1	FIM1_5076	KLMA_80290	CMD1
76	Scerevisiae_S288C	YOR257W
76	Scerevisiae_S288C	YBR109C
76	Scerevisiae_S288C	YGL106W
77	Kmarxianus_FIM1	FIM1_559	KLMA_10308	UBP8
77	Kmarxianus_FIM1	FIM1_703	KLMA_10156	UBP12
77	Kmarxianus_FIM1	FIM1_880	KLMA_20028	DOA4
77	Scerevisiae_S288C	YER144C
77	Scerevisiae_S288C	YDR069C
77	Scerevisiae_S288C	YJL197W
77	Scerevisiae_S288C	YMR223W
78	Kmarxianus_FIM1	FIM1_1983	KLMA_30286	GRX3
78	Kmarxianus_FIM1	FIM1_2061	KLMA_30366	GRX5
78	Scerevisiae_S288C	YER174C
78	Scerevisiae_S288C	YDR098C
78	Scerevisiae_S288C	YCR083W
78	Scerevisiae_S288C	YPL059W
79	Kmarxianus_FIM1	FIM1_3632	KLMA_50537	SUP35
79	Kmarxianus_FIM1	FIM1_5094	KLMA_80309	TEF
79	Scerevisiae_S288C	YKR084C
79	Scerevisiae_S288C	YDR172W
79	Scerevisiae_S288C
79	Scerevisiae_S288C	YOR076C
79	Scerevisiae_S288C	YPR080W
80	Kmarxianus_FIM1	FIM1_3812	KLMA_60471	RRT12
80	Kmarxianus_FIM1	FIM1_4811	KLMA_80029	PRB1
80	Scerevisiae_S288C	YCR045C
80	Scerevisiae_S288C	YEL060C
80	Scerevisiae_S288C	YOR003W
81	Kmarxianus_FIM1	FIM1_4902	KLMA_80121	SIW14
81	Kmarxianus_FIM1	FIM1_4948	KLMA_80166	OCA2
81	Kmarxianus_FIM1	FIM1_5013	KLMA_80230	OCA1
81	Scerevisiae_S288C	YNL099C
81	Scerevisiae_S288C	YNL056W
81	Scerevisiae_S288C	YNL032W
82	Kmarxianus_FIM1	FIM1_3462	KLMA_50368	PAN1
82	Kmarxianus_FIM1	FIM1_4846	KLMA_80062	MNN1
82	Kmarxianus_FIM1	FIM1_4847	KLMA_80063	MNN1
82	Kmarxianus_FIM1	FIM1_4848	KLMA_80064	MNN1
82	Kmarxianus_FIM1	FIM1_861	KLMA_20011	MNT4
82	Scerevisiae_S288C	YIL014W
82	Scerevisiae_S288C	YNR059W
82	Scerevisiae_S288C	YER001W
82	Scerevisiae_S288C	YGL257C
83	Kmarxianus_FIM1	FIM1_2899	KLMA_40444	FPR3
83	Kmarxianus_FIM1	FIM1_4835	KLMA_80052	FPR1
83	Kmarxianus_FIM1	FIM1_812	KLMA_10046	FPR2
83	Scerevisiae_S288C	YLR449W
83	Scerevisiae_S288C	YDR519W
83	Scerevisiae_S288C	YML074C
83	Scerevisiae_S288C	YNL135C
84	Kmarxianus_FIM1	FIM1_1432	KLMA_20575	IDH2
84	Kmarxianus_FIM1	FIM1_4912	KLMA_80130	LYS12
84	Kmarxianus_FIM1	FIM1_4921	KLMA_80139	IDH1
84	Scerevisiae_S288C	YIL094C
84	Scerevisiae_S288C	YNL037C
84	Scerevisiae_S288C	YOR136W
85	Kmarxianus_FIM1	FIM1_2196	KLMA_30496	TAH1
85	Kmarxianus_FIM1	FIM1_464	KLMA_80036	SGT2
85	Kmarxianus_FIM1	FIM1_4819	KLMA_80036	SGT2
85	Scerevisiae_S288C	YCR060W
85	Scerevisiae_S288C	YOR007C
85	Scerevisiae_S288C	YOR027W
86	Kmarxianus_FIM1	FIM1_4009	KLMA_60286	CPA1
86	Kmarxianus_FIM1	FIM1_4266	KLMA_60037	URA2
86	Kmarxianus_FIM1	FIM1_4961	KLMA_80178	CPA2
86	Scerevisiae_S288C	YJL130C
86	Scerevisiae_S288C	YJR109C
86	Scerevisiae_S288C	YOR303W
87	Kmarxianus_FIM1	FIM1_1354	KLMA_20499	AOS1
87	Kmarxianus_FIM1	FIM1_1733	KLMA_30033	UBA1
87	Kmarxianus_FIM1	FIM1_5072	KLMA_80286	UBA3
87	Scerevisiae_S288C	YKL210W
87	Scerevisiae_S288C	YPR066W
87	Scerevisiae_S288C	YPR180W
88	Kmarxianus_FIM1	FIM1_1745	KLMA_30044	RFC2
88	Kmarxianus_FIM1	FIM1_4699	KLMA_70397	RFC3
88	Kmarxianus_FIM1	FIM1_692	KLMA_10167	RFC4
88	Scerevisiae_S288C	YJR068W
88	Scerevisiae_S288C	YNL290W
88	Scerevisiae_S288C	YOL094C
89	Kmarxianus_FIM1	FIM1_3499	KLMA_50404	APM1
89	Kmarxianus_FIM1	FIM1_3985	KLMA_60308	APM2
89	Kmarxianus_FIM1	FIM1_684	KLMA_10175	APM4
89	Scerevisiae_S288C	YHL019C
89	Scerevisiae_S288C	YOL062C
89	Scerevisiae_S288C	YPL259C
90	Kmarxianus_FIM1	FIM1_1154	KLMA_20297	HOS2
90	Kmarxianus_FIM1	FIM1_1485	KLMA_20628	RPD3
90	Kmarxianus_FIM1	FIM1_5078	KLMA_80293	HOS1
90	Scerevisiae_S288C	YGL194C
90	Scerevisiae_S288C	YNL330C
90	Scerevisiae_S288C	YPR068C
91	Kmarxianus_FIM1	FIM1_1062	KLMA_20206	ESA1
91	Kmarxianus_FIM1	FIM1_2520	KLMA_40073	SAS2
91	Kmarxianus_FIM1	FIM1_5124	KLMA_80340	SAS3
91	Scerevisiae_S288C	YOR244W
91	Scerevisiae_S288C	YBL052C
91	Scerevisiae_S288C	YMR127C
92	Kmarxianus_FIM1	FIM1_1906	KLMA_30206	APS3
92	Kmarxianus_FIM1	FIM1_2746	KLMA_40289	APS1
92	Kmarxianus_FIM1	FIM1_3314	KLMA_50225	APS2
92	Scerevisiae_S288C	YJL024C
92	Scerevisiae_S288C	YJR058C
92	Scerevisiae_S288C	YLR170C
93	Kmarxianus_FIM1	FIM1_1891	KLMA_30191	NAM8
93	Kmarxianus_FIM1	FIM1_4893	KLMA_80112	PUB1
93	Kmarxianus_FIM1	FIM1_621	KLMA_10242	NGR1
93	Scerevisiae_S288C	YBR212W
93	Scerevisiae_S288C	YHR086W
93	Scerevisiae_S288C	YNL016W
94	Kmarxianus_FIM1	FIM1_2502	KLMA_40055	MDH3
94	Kmarxianus_FIM1	FIM1_2847	KLMA_40391	MDH2
94	Kmarxianus_FIM1	FIM1_4125	KLMA_60167	MDH1
94	Scerevisiae_S288C	YOL126C
94	Scerevisiae_S288C	YDL078C
94	Scerevisiae_S288C	YKL085W
95	Kmarxianus_FIM1	FIM1_1550	KLMA_20690	SMF2
95	Kmarxianus_FIM1	FIM1_2285	KLMA_30583	SMF1
95	Kmarxianus_FIM1	FIM1_2517	KLMA_40070	SMF3
95	Scerevisiae_S288C	YHR050W
95	Scerevisiae_S288C	YLR034C
95	Scerevisiae_S288C	YOL122C
96	Kmarxianus_FIM1	FIM1_1212	KLMA_20354	CYS3
96	Kmarxianus_FIM1	FIM1_163	KLMA_10677	MET17
96	Kmarxianus_FIM1	FIM1_2018	KLMA_30325	STR3
96	Scerevisiae_S288C	YFR055W
96	Scerevisiae_S288C	YGL184C
96	Scerevisiae_S288C	YAL012W
96	Scerevisiae_S288C	YLR303W
97	Kmarxianus_FIM1	FIM1_2133	KLMA_30433
97	Kmarxianus_FIM1	FIM1_2705	KLMA_40249	ERC1
97	Kmarxianus_FIM1	FIM1_3738	KLMA_60552	ERC1
97	Kmarxianus_FIM1	FIM1_470	KLMA_10395
97	Scerevisiae_S288C	YDR338C
97	Scerevisiae_S288C	YHR032W
98	Kmarxianus_FIM1	FIM1_2310	KLMA_30608	SCW4
98	Kmarxianus_FIM1	FIM1_4981	KLMA_80198	SCW4
98	Kmarxianus_FIM1	FIM1_901	KLMA_20049	SCW11
98	Scerevisiae_S288C	YGL028C
98	Scerevisiae_S288C	YGR279C
98	Scerevisiae_S288C	YMR305C
99	Kmarxianus_FIM1	FIM1_1102	KLMA_20243	TRX3
99	Kmarxianus_FIM1	FIM1_4224	KLMA_60077	TRX2
99	Kmarxianus_FIM1	FIM1_809	KLMA_10049	PDI1
99	Scerevisiae_S288C	YGR209C
99	Scerevisiae_S288C	YCL043C
99	Scerevisiae_S288C	YDR518W
99	Scerevisiae_S288C	YLR043C
100	Kmarxianus_FIM1	FIM1_1025	KLMA_60119	HTA1
100	Kmarxianus_FIM1	FIM1_4177	KLMA_60119	HTA1
100	Kmarxianus_FIM1	FIM1_604	KLMA_10259	HTZ1
100	Scerevisiae_S288C	YDR225W
100	Scerevisiae_S288C	YBL003C
100	Scerevisiae_S288C	YOL012C
101	Kmarxianus_FIM1	FIM1_1994	KLMA_30299	PAB1
101	Kmarxianus_FIM1	FIM1_2081	KLMA_30382	NSR1
101	Kmarxianus_FIM1	FIM1_4480	KLMA_70176	SNP1
101	Scerevisiae_S288C	YER165W
101	Scerevisiae_S288C	YGR159C
102	Kmarxianus_FIM1	FIM1_2197	KLMA_30497	FKS3
102	Kmarxianus_FIM1	FIM1_3288	KLMA_50197	FKS1
102	Kmarxianus_FIM1	FIM1_4980	KLMA_80197	FKS3
102	Scerevisiae_S288C	YGR032W
102	Scerevisiae_S288C	YLR342W
102	Scerevisiae_S288C	YMR306W
103	Kmarxianus_FIM1	FIM1_4023	KLMA_60272	MNN2
103	Kmarxianus_FIM1	FIM1_4158	KLMA_60134	MNN2
103	Kmarxianus_FIM1	FIM1_4549	KLMA_70241	MNN5
103	Scerevisiae_S288C	YJL186W
103	Scerevisiae_S288C	YBR015C
104	Kmarxianus_FIM1	FIM1_1145	KLMA_20288	CYS4
104	Kmarxianus_FIM1	FIM1_2493	KLMA_40047
104	Kmarxianus_FIM1	FIM1_3172	KLMA_50076	cysB
104	Scerevisiae_S288C	YGR155W
104	Scerevisiae_S288C	YGR012W
105	Kmarxianus_FIM1	FIM1_1701	KLMA_60001
105	Kmarxianus_FIM1	FIM1_4307	KLMA_60001
105	Kmarxianus_FIM1	FIM1_4723	KLMA_20073
105	Kmarxianus_FIM1	FIM1_4724	KLMA_20071
105	Kmarxianus_FIM1	FIM1_4725	KLMA_20073
105	Kmarxianus_FIM1	FIM1_4726	KLMA_70420
105	Kmarxianus_FIM1	FIM1_4727	KLMA_20071
105	Kmarxianus_FIM1	FIM1_4728	KLMA_70420
105	Kmarxianus_FIM1	FIM1_4729	KLMA_20071
105	Kmarxianus_FIM1	FIM1_4730	KLMA_20072
105	Kmarxianus_FIM1	FIM1_4783	KLMA_20071
105	Kmarxianus_FIM1	FIM1_5207	KLMA_70004
105	Kmarxianus_FIM1	FIM1_924	KLMA_20072
105	Kmarxianus_FIM1	FIM1_925	KLMA_20073
106	Kmarxianus_FIM1	FIM1_145	KLMA_10695	NDE1
106	Kmarxianus_FIM1	FIM1_411	KLMA_10429
106	Kmarxianus_FIM1	FIM1_585	KLMA_10279	NDI1
106	Scerevisiae_S288C	YDL085W
106	Scerevisiae_S288C	YML120C
106	Scerevisiae_S288C	YMR145C
107	Kmarxianus_FIM1	FIM1_3484	KLMA_50389	INP51
107	Kmarxianus_FIM1	FIM1_4069	KLMA_60227	INP53
107	Scerevisiae_S288C	YIL002C
107	Scerevisiae_S288C	YOR109W
107	Scerevisiae_S288C	YNL106C
107	Scerevisiae_S288C	YOL065C
108	Kmarxianus_FIM1	FIM1_2762	KLMA_40307	MCM1
108	Kmarxianus_FIM1	FIM1_54	KLMA_10784	SMP1
108	Scerevisiae_S288C	YBR182C
108	Scerevisiae_S288C	YMR042W
108	Scerevisiae_S288C	YMR043W
108	Scerevisiae_S288C	YPL089C
109	Kmarxianus_FIM1	FIM1_1985	KLMA_30289	BRR2
109	Kmarxianus_FIM1	FIM1_349	KLMA_10495	SLH1
109	Kmarxianus_FIM1	FIM1_3884	KLMA_10495	SLH1
109	Scerevisiae_S288C	YGR271W
109	Scerevisiae_S288C	YER172C
109	Scerevisiae_S288C	YGL251C
110	Kmarxianus_FIM1	FIM1_1852	KLMA_30152	SPO1
110	Kmarxianus_FIM1	FIM1_603	KLMA_10260	PLB
110	Scerevisiae_S288C	YMR006C
110	Scerevisiae_S288C	YMR008C
110	Scerevisiae_S288C	YOL011W
110	Scerevisiae_S288C	YNL012W
111	Kmarxianus_FIM1	FIM1_1328	KLMA_20474	ATG18
111	Kmarxianus_FIM1	FIM1_40	KLMA_10800	ATG21
111	Scerevisiae_S288C	YFR021W
111	Scerevisiae_S288C	YGR223C
111	Scerevisiae_S288C	YPL100W
112	Kmarxianus_FIM1	FIM1_3088	KLMA_40624	adh
112	Kmarxianus_FIM1	FIM1_3110	KLMA_50016	BDH1
112	Kmarxianus_FIM1	FIM1_3111	KLMA_50017	BDH2
112	Kmarxianus_FIM1	FIM1_4349	KLMA_70044	SOR1
112	Scerevisiae_S288C	YAL060W
112	Scerevisiae_S288C	YAL061W
112	Scerevisiae_S288C	YDL246C
112	Scerevisiae_S288C	YJR159W
112	Scerevisiae_S288C	YLR070C
113	Kmarxianus_FIM1	FIM1_227	KLMA_10612	PRY2
113	Kmarxianus_FIM1	FIM1_228	KLMA_10611	PRY3
113	Kmarxianus_FIM1	FIM1_791	KLMA_10067	PRY2
113	Scerevisiae_S288C	YKR013W
113	Scerevisiae_S288C	YJL079C
113	Scerevisiae_S288C	YJL078C
114	Kmarxianus_FIM1	FIM1_1183	KLMA_20326	MCH5
114	Kmarxianus_FIM1	FIM1_456	KLMA_20326	MCH5
114	Kmarxianus_FIM1	FIM1_4963	KLMA_80179	MCH4
114	Scerevisiae_S288C	YOR306C
114	Scerevisiae_S288C	YOL119C
115	Kmarxianus_FIM1	FIM1_4956	KLMA_80174	AQR1
115	Kmarxianus_FIM1	FIM1_4957	KLMA_80175	QDR2
115	Kmarxianus_FIM1	FIM1_50	KLMA_10789	DTR1
115	Scerevisiae_S288C	YNL065W
115	Scerevisiae_S288C	YBR180W
115	Scerevisiae_S288C	YIL121W
115	Scerevisiae_S288C	YIL120W
116	Scerevisiae_S288C	YIL082W
116	Scerevisiae_S288C	YGR109W-B
116	Scerevisiae_S288C	YIL082W-A
117	Kmarxianus_FIM1	FIM1_3879	KLMA_60412	RAG5
117	Kmarxianus_FIM1	FIM1_807	KLMA_10051	GLK1
117	Scerevisiae_S288C	YFR053C
117	Scerevisiae_S288C	YDR516C
117	Scerevisiae_S288C	YCL040W
117	Scerevisiae_S288C	YGL253W
118	Kmarxianus_FIM1	FIM1_1284	KLMA_20428	MUC1
118	Kmarxianus_FIM1	FIM1_3503	KLMA_50409	MUC1
118	Kmarxianus_FIM1	FIM1_4562	KLMA_50409	MUC1
118	Scerevisiae_S288C	YIR019C
118	Scerevisiae_S288C	YDL037C
119	Kmarxianus_FIM1	FIM1_1731	KLMA_30031	HOC1
119	Kmarxianus_FIM1	FIM1_2724	KLMA_40267	OCH1
119	Kmarxianus_FIM1	FIM1_675	KLMA_10184	och1
119	Scerevisiae_S288C	YJR075W
119	Scerevisiae_S288C	YGL038C
120	Kmarxianus_FIM1	FIM1_2838	KLMA_40381	DCW1
120	Kmarxianus_FIM1	FIM1_4006	KLMA_60288	DFG5
120	Scerevisiae_S288C	YKL046C
120	Scerevisiae_S288C	YMR238W
121	Kmarxianus_FIM1	FIM1_1224	KLMA_20366	MUP1
121	Kmarxianus_FIM1	FIM1_1777	KLMA_30073	MUP1
121	Kmarxianus_FIM1	FIM1_5196	KLMA_80416	MUP3
121	Scerevisiae_S288C	YGR055W
121	Scerevisiae_S288C	YHL036W
122	Kmarxianus_FIM1	FIM1_3176	KLMA_50080	CPS1
122	Kmarxianus_FIM1	FIM1_4283	KLMA_60021	CPS1
122	Kmarxianus_FIM1	FIM1_4397	KLMA_70093	CPS1
122	Kmarxianus_FIM1	FIM1_486	KLMA_50080	CPS1
122	Scerevisiae_S288C	YJL172W
123	Kmarxianus_FIM1	FIM1_2798	KLMA_40340	AGE2
123	Kmarxianus_FIM1	FIM1_4450	KLMA_70147	GLO3
123	Scerevisiae_S288C	YIL044C
123	Scerevisiae_S288C	YDR524C
123	Scerevisiae_S288C	YER122C
124	Kmarxianus_FIM1	FIM1_2302	KLMA_30600	FLC2
124	Kmarxianus_FIM1	FIM1_3021	KLMA_40562	FLC1
124	Scerevisiae_S288C	YAL053W
124	Scerevisiae_S288C	YGL139W
124	Scerevisiae_S288C	YOR365C
124	Scerevisiae_S288C	YPL221W
125	Kmarxianus_FIM1	FIM1_2670	KLMA_40213
125	Kmarxianus_FIM1	FIM1_2671	KLMA_40214	FMP45
125	Kmarxianus_FIM1	FIM1_413	KLMA_10428	SUR7
125	Scerevisiae_S288C	YDL222C
125	Scerevisiae_S288C	YML052W
125	Scerevisiae_S288C	YNL194C
126	Kmarxianus_FIM1	FIM1_1116	KLMA_20259	ARO8
126	Kmarxianus_FIM1	FIM1_3244	KLMA_50151	ARO8
126	Kmarxianus_FIM1	FIM1_3866	KLMA_60423	ARO9
126	Scerevisiae_S288C	YGL202W
126	Scerevisiae_S288C	YHR137W
127	Scerevisiae_S288C	YFL066C
127	Scerevisiae_S288C	YFL065C
127	Scerevisiae_S288C	YFL064C
127	Scerevisiae_S288C	YER189W
127	Scerevisiae_S288C	YER190W
127	Scerevisiae_S288C	YHR219W
127	Scerevisiae_S288C	YLR462W
127	Scerevisiae_S288C	YLR466W
127	Scerevisiae_S288C
127	Scerevisiae_S288C
127	Scerevisiae_S288C	YLR467W
127	Scerevisiae_S288C	YBL113C
127	Scerevisiae_S288C	YHR218W-A
127	Scerevisiae_S288C	YHR218W
127	Scerevisiae_S288C
127	Scerevisiae_S288C	YEL077C
127	Scerevisiae_S288C	YEL076C
127	Scerevisiae_S288C
127	Scerevisiae_S288C	YEL075C
127	Scerevisiae_S288C	YHL050C
127	Scerevisiae_S288C	YHL049C
127	Scerevisiae_S288C
127	Scerevisiae_S288C	YIL177C
127	Scerevisiae_S288C	YJL225C
127	Scerevisiae_S288C	YLL067C
127	Scerevisiae_S288C	YLL066C
127	Scerevisiae_S288C	YEL076C-A
127	Scerevisiae_S288C	YML133C
127	Scerevisiae_S288C	YPL283C
127	Scerevisiae_S288C	YNL339C
127	Scerevisiae_S288C	YPR202W
127	Scerevisiae_S288C	YPR203W
127	Scerevisiae_S288C	YPR204W
128	Kmarxianus_FIM1	FIM1_1226	KLMA_20368
128	Kmarxianus_FIM1	FIM1_242	KLMA_10598	RRT8
128	Scerevisiae_S288C	YOL048C
128	Scerevisiae_S288C	YAL018C
128	Scerevisiae_S288C	YOL047C
129	Kmarxianus_FIM1	FIM1_2605	KLMA_40148
129	Scerevisiae_S288C	YFL057C
129	Scerevisiae_S288C	YFL056C
129	Scerevisiae_S288C	YCR107W
129	Scerevisiae_S288C	YDL243C
129	Scerevisiae_S288C	YJR155W
129	Scerevisiae_S288C	YNL331C
129	Scerevisiae_S288C	YOL165C
129	Scerevisiae_S288C	YPL088W
130	Kmarxianus_FIM1	FIM1_2584	KLMA_40128	HSP26
130	Kmarxianus_FIM1	FIM1_3633	KLMA_40128	HSP26
130	Scerevisiae_S288C	YBR072W
130	Scerevisiae_S288C	YDR171W
131	Kmarxianus_FIM1	FIM1_1857	KLMA_30157	SAP190
131	Kmarxianus_FIM1	FIM1_2397	KLMA_30689	SAP155
131	Scerevisiae_S288C	YFR040W
131	Scerevisiae_S288C	YKR028W
131	Scerevisiae_S288C	YGL229C
131	Scerevisiae_S288C	YJL098W
132	Kmarxianus_FIM1	FIM1_3361	KLMA_50271	SUR4
132	Kmarxianus_FIM1	FIM1_700	KLMA_10159	FEN1
132	Scerevisiae_S288C	YLR372W
132	Scerevisiae_S288C	YCR034W
132	Scerevisiae_S288C	YJL196C
133	Kmarxianus_FIM1	FIM1_1807	KLMA_20006	DUR3
133	Kmarxianus_FIM1	FIM1_1999	KLMA_30305	DUR3
133	Kmarxianus_FIM1	FIM1_2457	KLMA_40009	DUR3
133	Kmarxianus_FIM1	FIM1_856	KLMA_20006	DUR3
133	Scerevisiae_S288C	YHL016C
134	Kmarxianus_FIM1	FIM1_4196	KLMA_60102	YSP2
134	Kmarxianus_FIM1	FIM1_4347	KLMA_70042
134	Scerevisiae_S288C	YFL042C
134	Scerevisiae_S288C	YDR326C
134	Scerevisiae_S288C	YHR080C
134	Scerevisiae_S288C	YLR072W
135	Kmarxianus_FIM1	FIM1_2255	KLMA_30554	ECM33
135	Kmarxianus_FIM1	FIM1_814	KLMA_10044	SPS22
135	Scerevisiae_S288C	YBR078W
135	Scerevisiae_S288C	YCL048W
135	Scerevisiae_S288C	YDR055W
135	Scerevisiae_S288C	YDR522C
136	Kmarxianus_FIM1	FIM1_1979	KLMA_30282
136	Kmarxianus_FIM1	FIM1_3936	KLMA_60357	POS5
136	Scerevisiae_S288C	YEL041W
136	Scerevisiae_S288C	YJR049C
136	Scerevisiae_S288C	YPL188W
137	Kmarxianus_FIM1	FIM1_4500	KLMA_70192	SOL1
137	Kmarxianus_FIM1	FIM1_535	KLMA_10331	SOL3
137	Scerevisiae_S288C	YCR073W-A
137	Scerevisiae_S288C	YNR034W
137	Scerevisiae_S288C	YGR248W
137	Scerevisiae_S288C	YHR163W
138	Kmarxianus_FIM1	FIM1_3890	KLMA_60403	CAM1
138	Scerevisiae_S288C	YGR201C
138	Scerevisiae_S288C	YKL081W
138	Scerevisiae_S288C	YPL048W
139	Kmarxianus_FIM1	FIM1_3528	KLMA_50436	RGC1
139	Kmarxianus_FIM1	FIM1_4932	KLMA_80150	SLM1
139	Scerevisiae_S288C	YNL047C
139	Scerevisiae_S288C	YGR097W
139	Scerevisiae_S288C	YIL105C
139	Scerevisiae_S288C	YPR115W
140	Kmarxianus_FIM1	FIM1_2098	KLMA_30398	DOG2
140	Kmarxianus_FIM1	FIM1_4490	KLMA_70183	RHR2
140	Scerevisiae_S288C	YER062C
140	Scerevisiae_S288C	YHR043C
140	Scerevisiae_S288C	YHR044C
140	Scerevisiae_S288C	YIL053W
141	Kmarxianus_FIM1	FIM1_1623	KLMA_20766	MEP2
141	Kmarxianus_FIM1	FIM1_4594	KLMA_70289	MEP3
141	Scerevisiae_S288C	YGR121C
141	Scerevisiae_S288C	YNL142W
141	Scerevisiae_S288C	YPR138C
142	Kmarxianus_FIM1	FIM1_3740	KLMA_60549	PST2
142	Kmarxianus_FIM1	FIM1_958	KLMA_20106	YCP4
142	Scerevisiae_S288C	YBR052C
142	Scerevisiae_S288C	YCR004C
142	Scerevisiae_S288C	YDR032C
143	Kmarxianus_FIM1	FIM1_345	KLMA_10499	PRC1
143	Kmarxianus_FIM1	FIM1_4154	KLMA_60138
143	Scerevisiae_S288C	YBR139W
143	Scerevisiae_S288C	YMR297W
144	Kmarxianus_FIM1	FIM1_2767	KLMA_40312	MNR2
144	Kmarxianus_FIM1	FIM1_4470	KLMA_70166	ALR1
144	Scerevisiae_S288C	YFL050C
144	Scerevisiae_S288C	YKL064W
144	Scerevisiae_S288C	YOL130W
145	Kmarxianus_FIM1	FIM1_1695	KLMA_10005	BIO5
145	Kmarxianus_FIM1	FIM1_2209	KLMA_30509	HNM1
145	Kmarxianus_FIM1	FIM1_3723	KLMA_10005	BIO5
145	Kmarxianus_FIM1	FIM1_3724	KLMA_10005	BIO5
145	Kmarxianus_FIM1	FIM1_848	KLMA_10005	BIO5
145	Scerevisiae_S288C	YNR056C
145	Scerevisiae_S288C	YGL077C
146	Kmarxianus_FIM1	FIM1_156	KLMA_10684
146	Kmarxianus_FIM1	FIM1_690	KLMA_10169
146	Scerevisiae_S288C	YBR147W
146	Scerevisiae_S288C	YDR352W
146	Scerevisiae_S288C	YOL092W
147	Kmarxianus_FIM1	FIM1_2312	KLMA_30610	PMR1
147	Kmarxianus_FIM1	FIM1_2660	KLMA_40202	ENA5
147	Scerevisiae_S288C	YDR038C
147	Scerevisiae_S288C	YDR039C
147	Scerevisiae_S288C	YDR040C
147	Scerevisiae_S288C	YGL167C
148	Kmarxianus_FIM1	FIM1_3798	KLMA_60486	PCL2
148	Kmarxianus_FIM1	FIM1_4701	KLMA_70398	PCL1
148	Scerevisiae_S288C	YDL127W
148	Scerevisiae_S288C	YDL179W
148	Scerevisiae_S288C	YNL289W
149	Kmarxianus_FIM1	FIM1_1	KLMA_70011
149	Kmarxianus_FIM1	FIM1_2053	KLMA_30360	TOS1
149	Kmarxianus_FIM1	FIM1_4317	KLMA_70011
149	Kmarxianus_FIM1	FIM1_4773	KLMA_70011
149	Kmarxianus_FIM1	FIM1_4774	KLMA_70011
149	Kmarxianus_FIM1	FIM1_4775	KLMA_70011
149	Kmarxianus_FIM1	FIM1_4777	KLMA_70011
149	Scerevisiae_S288C	YJL171C
149	Scerevisiae_S288C	YBR162C
150	Kmarxianus_FIM1	FIM1_3296	KLMA_50206	ERV1
150	Kmarxianus_FIM1	FIM1_4421	KLMA_70117	ERV2
150	Scerevisiae_S288C	YGR029W
150	Scerevisiae_S288C	YPR037C
151	Kmarxianus_FIM1	FIM1_1153	KLMA_20296	GPD2
151	Kmarxianus_FIM1	FIM1_2675	KLMA_40218	GAP1
151	Kmarxianus_FIM1	FIM1_4842	KLMA_80059	GAP3
151	Scerevisiae_S288C	YJL052W
151	Scerevisiae_S288C	YGR192C
151	Scerevisiae_S288C	YJR009C
152	Kmarxianus_FIM1	FIM1_2178	KLMA_30477	SER3
152	Kmarxianus_FIM1	FIM1_761	KLMA_10097	GOR1
152	Scerevisiae_S288C	YER081W
152	Scerevisiae_S288C	YIL074C
152	Scerevisiae_S288C	YNL274C
153	Kmarxianus_FIM1	FIM1_1689	KLMA_20827	amdS
153	Kmarxianus_FIM1	FIM1_2448	KLMA_20834	amdS
153	Kmarxianus_FIM1	FIM1_3421	KLMA_50328
153	Kmarxianus_FIM1	FIM1_5103	KLMA_80318	amdS
153	Scerevisiae_S288C	YDR242W
154	Kmarxianus_FIM1	FIM1_3265	KLMA_50173	PIF1
154	Kmarxianus_FIM1	FIM1_3461	KLMA_50366	RRM3
154	Scerevisiae_S288C	YHR031C
154	Scerevisiae_S288C	YML061C
155	Kmarxianus_FIM1	FIM1_1848	KLMA_30149	IDP2
155	Kmarxianus_FIM1	FIM1_2926	KLMA_40470	IDP1
155	Scerevisiae_S288C	YNL009W
155	Scerevisiae_S288C	YDL066W
155	Scerevisiae_S288C	YLR174W
156	Kmarxianus_FIM1	FIM1_1477	KLMA_20620	LEM3
156	Kmarxianus_FIM1	FIM1_2469	KLMA_40021	CDC50
156	Scerevisiae_S288C	YNR048W
156	Scerevisiae_S288C	YCR094W
156	Scerevisiae_S288C	YNL323W
157	Kmarxianus_FIM1	FIM1_4686	KLMA_70384	UGA4
157	Kmarxianus_FIM1	FIM1_4787	KLMA_80006	UGA4
157	Kmarxianus_FIM1	FIM1_4788	KLMA_80007	UGA4
157	Scerevisiae_S288C	YDL210W
158	Kmarxianus_FIM1	FIM1_3513	KLMA_50419	CTT1
158	Kmarxianus_FIM1	FIM1_3892	KLMA_60401	CTA1
158	Scerevisiae_S288C	YDR256C
158	Scerevisiae_S288C	YGR088W
159	Kmarxianus_FIM1	FIM1_1877	KLMA_30177	PUS6
159	Kmarxianus_FIM1	FIM1_4013	KLMA_60282	RIB2
159	Scerevisiae_S288C	YGR169C
159	Scerevisiae_S288C	YDL036C
159	Scerevisiae_S288C	YOL066C
160	Kmarxianus_FIM1	FIM1_3627	KLMA_50531
160	Kmarxianus_FIM1	FIM1_5001	KLMA_80217	ECM3
160	Scerevisiae_S288C	YLR152C
160	Scerevisiae_S288C	YNL095C
160	Scerevisiae_S288C	YOR092W
161	Kmarxianus_FIM1	FIM1_1953	KLMA_30254	VHS3
161	Kmarxianus_FIM1	FIM1_4130	KLMA_60162	CAB3
161	Scerevisiae_S288C	YKL088W
161	Scerevisiae_S288C	YKR072C
161	Scerevisiae_S288C	YOR054C
162	Kmarxianus_FIM1	FIM1_3270	KLMA_50178	CAR2
162	Kmarxianus_FIM1	FIM1_5175	KLMA_80395	ARG8
162	Scerevisiae_S288C	YLR438W
162	Scerevisiae_S288C	YOL140W
163	Kmarxianus_FIM1	FIM1_123	KLMA_10717	VMA3
163	Kmarxianus_FIM1	FIM1_4524	KLMA_70216	VMA11
163	Scerevisiae_S288C	YEL027W
163	Scerevisiae_S288C	YPL234C
164	Kmarxianus_FIM1	FIM1_3819	KLMA_60465	PHO91
164	Kmarxianus_FIM1	FIM1_704	KLMA_10155	PHO87
164	Scerevisiae_S288C	YCR037C
164	Scerevisiae_S288C	YNR013C
164	Scerevisiae_S288C	YJL198W
165	Kmarxianus_FIM1	FIM1_2447	KLMA_20835
165	Kmarxianus_FIM1	FIM1_4854	KLMA_80071	HOL1
165	Scerevisiae_S288C	YNR055C
166	Kmarxianus_FIM1	FIM1_5102	KLMA_80317	TPS1
166	Kmarxianus_FIM1	FIM1_926	KLMA_20074	TSL1
166	Scerevisiae_S288C	YBR126C
166	Scerevisiae_S288C	YML100W
166	Scerevisiae_S288C	YMR261C
167	Kmarxianus_FIM1	FIM1_2575	KLMA_40121	TRM7
167	Kmarxianus_FIM1	FIM1_824	KLMA_10031	SPB1
167	Scerevisiae_S288C	YBR061C
167	Scerevisiae_S288C	YCL054W
168	Kmarxianus_FIM1	FIM1_2318	KLMA_30617	FTR1
168	Kmarxianus_FIM1	FIM1_2819	KLMA_40361	FTH1
168	Scerevisiae_S288C	YBR207W
168	Scerevisiae_S288C	YER145C
169	Kmarxianus_FIM1	FIM1_1399	KLMA_20542	PIN3
169	Kmarxianus_FIM1	FIM1_1766	KLMA_30064	HSE1
169	Scerevisiae_S288C	YGR136W
169	Scerevisiae_S288C	YHL002W
169	Scerevisiae_S288C	YPR154W
170	Kmarxianus_FIM1	FIM1_2193	KLMA_30493	PWP2
170	Kmarxianus_FIM1	FIM1_33	KLMA_10808	SWD3
170	Scerevisiae_S288C	YBR175W
170	Scerevisiae_S288C	YCR057C
171	Kmarxianus_FIM1	FIM1_1178	KLMA_20320	NOP58
171	Kmarxianus_FIM1	FIM1_3405	KLMA_50311	NOP56
171	Scerevisiae_S288C	YLR197W
171	Scerevisiae_S288C	YOR310C
172	Kmarxianus_FIM1	FIM1_1162	KLMA_20305	SHM2
172	Kmarxianus_FIM1	FIM1_3143	KLMA_50050	SHM1
172	Scerevisiae_S288C	YBR263W
172	Scerevisiae_S288C	YLR058C
173	Kmarxianus_FIM1	FIM1_4806	KLMA_80024	HAT2
173	Kmarxianus_FIM1	FIM1_74	KLMA_10764	MSI1
173	Scerevisiae_S288C	YEL056W
173	Scerevisiae_S288C	YBR195C
174	Kmarxianus_FIM1	FIM1_3489	KLMA_50393	CFD1
174	Kmarxianus_FIM1	FIM1_3942	KLMA_60351	NBP35
174	Scerevisiae_S288C	YGL091C
174	Scerevisiae_S288C	YIL003W
175	Kmarxianus_FIM1	FIM1_1272	KLMA_20414	ARO4
175	Kmarxianus_FIM1	FIM1_2560	KLMA_40107	ARO3
175	Scerevisiae_S288C	YDR035W
175	Scerevisiae_S288C	YBR249C
176	Kmarxianus_FIM1	FIM1_1200	KLMA_20343	PIL1
176	Kmarxianus_FIM1	FIM1_4759	KLMA_70451	LSP1
176	Scerevisiae_S288C	YGR086C
176	Scerevisiae_S288C	YPL004C
177	Kmarxianus_FIM1	FIM1_314	KLMA_10528
177	Kmarxianus_FIM1	FIM1_3225	KLMA_50130
177	Scerevisiae_S288C	YFR012W
177	Scerevisiae_S288C	YMR063W
177	Scerevisiae_S288C	YOL019W
178	Kmarxianus_FIM1	FIM1_4825	KLMA_80042	IZH2
178	Kmarxianus_FIM1	FIM1_5052	KLMA_80267	IZH1
178	Scerevisiae_S288C	YOL002C
178	Scerevisiae_S288C	YDR492W
178	Scerevisiae_S288C	YOL101C
179	Kmarxianus_FIM1	FIM1_2304	KLMA_30602	ACS1
179	Kmarxianus_FIM1	FIM1_3628	KLMA_50533	ACS2
179	Scerevisiae_S288C	YAL054C
179	Scerevisiae_S288C	YLR153C
180	Kmarxianus_FIM1	FIM1_3400	KLMA_50306	UPS1
180	Kmarxianus_FIM1	FIM1_3649	KLMA_50562	UPS2
180	Scerevisiae_S288C	YDR185C
180	Scerevisiae_S288C	YLR168C
180	Scerevisiae_S288C	YLR193C
181	Kmarxianus_FIM1	FIM1_3567	KLMA_50475	QCR6
181	Scerevisiae_S288C	YFR033C
182	Kmarxianus_FIM1	FIM1_138	KLMA_10702	RPP1A
182	Kmarxianus_FIM1	FIM1_3794	KLMA_60491	RPP1B
182	Scerevisiae_S288C	YDL130W
182	Scerevisiae_S288C	YDL081C
183	Kmarxianus_FIM1	FIM1_1009	KLMA_20153	AAT1
183	Kmarxianus_FIM1	FIM1_2531	KLMA_40083	AAT2
183	Scerevisiae_S288C	YLR027C
183	Scerevisiae_S288C	YKL106W
184	Kmarxianus_FIM1	FIM1_891	KLMA_20040	VPS10
184	Scerevisiae_S288C	YNR066C
184	Scerevisiae_S288C	YBL017C
184	Scerevisiae_S288C	YCR099C
184	Scerevisiae_S288C	YCR100C
184	Scerevisiae_S288C	YCR101C
184	Scerevisiae_S288C	YIL173W
184	Scerevisiae_S288C	YJL222W
184	Scerevisiae_S288C	YNR065C
185	Kmarxianus_FIM1	FIM1_12	KLMA_10830	Nqo2
185	Kmarxianus_FIM1	FIM1_1696	KLMA_10004	Nqo2
185	Kmarxianus_FIM1	FIM1_1697	KLMA_10004	Nqo2
185	Kmarxianus_FIM1	FIM1_2445	KLMA_20837
186	Kmarxianus_FIM1	FIM1_3638	KLMA_50550	SDH4
186	Kmarxianus_FIM1	FIM1_4000	KLMA_60294	TIM18
186	Scerevisiae_S288C	YOR297C
186	Scerevisiae_S288C	YDR178W
186	Scerevisiae_S288C	YLR164W
187	Kmarxianus_FIM1	FIM1_1483	KLMA_20626	MDJ2
187	Kmarxianus_FIM1	FIM1_4862	KLMA_80080	PAM18
187	Scerevisiae_S288C	YLR008C
187	Scerevisiae_S288C	YNL328C
188	Kmarxianus_FIM1	FIM1_3656	KLMA_50569	RVB1
188	Kmarxianus_FIM1	FIM1_4523	KLMA_70215	RVB2
188	Scerevisiae_S288C	YDR190C
188	Scerevisiae_S288C	YPL235W
189	Kmarxianus_FIM1	FIM1_2171	KLMA_30470
189	Kmarxianus_FIM1	FIM1_3658	KLMA_50571
189	Scerevisiae_S288C	YLR243W
189	Scerevisiae_S288C	YOR262W
190	Kmarxianus_FIM1	FIM1_1775	KLMA_30071	VPS1
190	Kmarxianus_FIM1	FIM1_962	KLMA_20110	DNM1
[truncated: 8,388 more rows]
