# Supplementary material for: Comparative Genomic and Transcriptomic Analysis Reveals Specific Features of Gene Regulation in Kluyveromyces marxianus
Source: Front Microbiol. 2021 Feb 26;12:598060. doi: 10.3389/fmicb.2021.598060 (PMC7953160; doi:10.3389/fmicb.2021.598060)
Supplement: Supplementary Table 5 — K. marxianus-specific (Kms) genes and families. [file Table_5.XLSX]

## Sheet: KMS gene families
Table S5. K. marxianus-specific (KMS) genes and families
Gene family	FIM1	DMKU3-1042	NBRC 1777	DMB1	CCT 7735	KCTC 17555	Gene name	Functionally annotated	Subtelomeric geneb
185a	FIM1_12	KLMA_10830	KMAR_10795	DMB1_9	CCT7735_840	KCTC17555_6	Nqo2
185	FIM1_1697	KLMA_10004	KMAR_20792	DMB1_5231	CCT7735_2	KCTC17555_3693	Nqo2		Chromosome 2
185	FIM1_2445	KLMA_20837	KMAR_40006	DMB1_2413	CCT7735_1696	KCTC17555_2413			Chromosome 4
729	FIM1_3	KLMA_70463	KMAR_10803	DMB1_5234	CCT7735_5196	KCTC17555_5159			Chromosome 1
3450	FIM1_5082	Not annotatedc	Not annotated	DMB1_4929	CCT7735_5066	KCTC17555_4567
3796	FIM1_3659	KLMA_50572	KMAR_50542	DMB1_5087	CCT7735_3652	KCTC17555_3629	NUP42
3862	FIM1_4581	Not annotated	Not annotated	DMB1_4442	CCT7735_4573	KCTC17555_4961
3880	FIM1_2	KLMA_70012	KMAR_70005	DMB1_4176	CCT7735_4309	KCTC17555_4698			Chromosome 1
3880	FIM1_4318	KLMA_70012	KMAR_70005	DMB1_4176	CCT7735_4309	KCTC17555_4698
3880	FIM1_4772	KLMA_70012	KMAR_70005	DMB1_4176	CCT7735_4309	KCTC17555_4698			Chromosome 7
4000	FIM1_2551	Not annotated	KMAR_40107	DMB1_2520	CCT7735_2538	KCTC17555_2522
4082	FIM1_1705	KLMA_60004	KMAR_60008	DMB1_3632	CCT7735_3725	KCTC17555_4264
4082	FIM1_4301	KLMA_60004	KMAR_60008	DMB1_3632	CCT7735_3725	KCTC17555_4264
4082	FIM1_4302	KLMA_60004	KMAR_60008	DMB1_3632	CCT7735_3725	KCTC17555_4264
4100	FIM1_3474	KLMA_50379	KMAR_50362	DMB1_4016	CCT7735_3465	KCTC17555_3445	HAK1	YES
4169	FIM1_4971	KLMA_80187	KMAR_80185	DMB1_4820	CCT7735_4956	KCTC17555_4459
4188	FIM1_144	KLMA_10696	KMAR_10672	DMB1_139	CCT7735_708	KCTC17555_136
4200	FIM1_9	KLMA_10833	KMAR_10798	DMB1_6	CCT7735_843	KCTC17555_3
4219	FIM1_1706	KLMA_60005	KMAR_60009	DMB1_3631	CCT7735_3726	KCTC17555_4263
4219	FIM1_4300	KLMA_60005	KMAR_60009	DMB1_3631	CCT7735_3726	KCTC17555_4263
4223	FIM1_4687	Not annotated	Not annotated	DMB1_4548	CCT7735_4683	KCTC17555_5070
4343	FIM1_2375	Not annotated	KMAR_30644	DMB1_2348	CCT7735_2366	KCTC17555_2346
4344	FIM1_5164	Not annotated	KMAR_80365	DMB1_5012	CCT7735_5151	KCTC17555_4649
4356	FIM1_164	KLMA_10676	KMAR_10652	DMB1_160	CCT7735_688	KCTC17555_156
4357	FIM1_713	KLMA_10146	KMAR_10128	DMB1_708	CCT7735_136	KCTC17555_704
4372	FIM1_4974	KLMA_80190	KMAR_80188	DMB1_4823	CCT7735_4959	KCTC17555_4462	RDS1
4380	FIM1_4599	Not annotated	KMAR_70266	DMB1_4460	CCT7735_4591	KCTC17555_4979
4387	FIM1_2717	KLMA_40260	KMAR_40266	DMB1_2684	CCT7735_2707	KCTC17555_2687
4391	FIM1_4342	KLMA_70036	KMAR_70029	DMB1_4200	CCT7735_4333	KCTC17555_4722
4405	FIM1_512	KLMA_10355	KMAR_10320	DMB1_507	CCT7735_338	KCTC17555_501
4421	FIM1_1229	KLMA_20371	KMAR_20356	DMB1_1220	CCT7735_1230	Not annotated
4423	FIM1_1043	KLMA_20186	KMAR_20178	DMB1_1033	CCT7735_1042	KCTC17555_1027
4424	FIM1_4836	KLMA_80053	KMAR_80057	DMB1_4686	CCT7735_4817	KCTC17555_4323
4464	FIM1_65	KLMA_10773	KMAR_10744	DMB1_60	CCT7735_787	Not annotated
4467	FIM1_15	KLMA_10828	KMAR_10793	DMB1_11	CCT7735_838	KCTC17555_8
4469	FIM1_202	KLMA_10637	KMAR_10617	DMB1_198	CCT7735_650	KCTC17555_194
4470	FIM1_4341	KLMA_70035	KMAR_70028	DMB1_4199	CCT7735_4332	KCTC17555_4721
4489	FIM1_1381	Not annotated	Not annotated	DMB1_1372	CCT7735_1384	KCTC17555_1369
4490	FIM1_1850	Not annotated	KMAR_30139	DMB1_1829	CCT7735_1846	KCTC17555_1824
4492	FIM1_3232	KLMA_50138	KMAR_50129	DMB1_3774	CCT7735_3222	KCTC17555_3204
4493	FIM1_4171	KLMA_60124	KMAR_60126	DMB1_3504	CCT7735_3859	Not annotated
4501	FIM1_431	KLMA_10412	KMAR_10397	DMB1_426	CCT7735_420	KCTC17555_419	HBS1	YES
4517	FIM1_4308	Not annotated	KMAR_60002	DMB1_5171	NAd	KCTC17555_4270
4526	FIM1_2658	KLMA_40200	KMAR_40208	NA	CCT7735_2648	KCTC17555_2629
4553	FIM1_3840	KLMA_60445	KMAR_60441	DMB1_3172	CCT7735_4194	KCTC17555_3802	ERG13	YES
4564	FIM1_3878	KLMA_60414	KMAR_60406	DMB1_3210	CCT7735_4155	KCTC17555_3840	DAL5	YES
4573	FIM1_7	Not annotated	KMAR_10800	DMB1_4	CCT7735_845	Not annotated
4574	FIM1_4203	Not annotated	KMAR_60097	Not annotated	CCT7735_3829	KCTC17555_4163
4581	FIM1_529	Not annotated	Not annotated	DMB1_524	CCT7735_321	KCTC17555_518
4582	FIM1_412	Not annotated	Not annotated	DMB1_407	CCT7735_440	KCTC17555_400
4584	FIM1_912	Not annotated	Not annotated	DMB1_903	CCT7735_913	KCTC17555_897
4586	FIM1_1216	Not annotated	KMAR_20343	DMB1_1207	CCT7735_1217	KCTC17555_1202
4587	FIM1_1370	Not annotated	Not annotated	DMB1_1361	CCT7735_1373	KCTC17555_1358
4591	FIM1_3170	Not annotated	Not annotated	DMB1_3712	CCT7735_3159	KCTC17555_3141
4592	FIM1_3289	Not annotated	Not annotated	DMB1_3831	CCT7735_3280	KCTC17555_3263
4593	FIM1_3380	Not annotated	KMAR_50266	DMB1_3922	CCT7735_3370	KCTC17555_3352
4594	FIM1_4242	Not annotated	Not annotated	DMB1_3573	CCT7735_3788	KCTC17555_4202
4596	FIM1_4410	Not annotated	Not annotated	DMB1_4268	CCT7735_4400	KCTC17555_4791
4597	FIM1_4494	Not annotated	Not annotated	DMB1_4355	CCT7735_4485	KCTC17555_4874
4598	FIM1_1427	Not annotated	KMAR_20542	DMB1_1418	Not annotated	KCTC17555_1417
a Families containing more than one gene are labelled in red.
b Genes located inside 10 kb from the telomeres were deginated as subtelomeric genes.
c "Not annotated" refers to the situation that gene sequence could be found in the genome but the gene is not annotated.
d "NA" refers to the situation that gene sequence could not be found in the genome.
