# Supplementary material for: Comparative Genomic and Transcriptomic Analysis Reveals Specific Features of Gene Regulation in Kluyveromyces marxianus
Source: Front Microbiol. 2021 Feb 26;12:598060. doi: 10.3389/fmicb.2021.598060 (PMC7953160; doi:10.3389/fmicb.2021.598060)
Supplement: Supplementary Table 6 — Highly copied genes in K. marxianus. [file Table_6.XLSX]

## Sheet: Sheet1
	Table S6. Highly copied genes in K. marxianus
Gene family	Gene name	FIM1 genes
27	FLO5+FLO9	FIM1_1708, FIM1_3090, FIM1_4298, FIM1_4769, FIM1_4785, FIM1_4786, FIM1_5, FIM1_5203, FIM1_6, FIM1_663, FIM1_851a
82	ALG3	FIM1_3462, FIM1_4846, FIM1_4847, FIM1_4848, FIM1_861
34	GAS3	FIM1_2855, FIM1_3287, FIM1_3505, FIM1_4978, FIM1_4979, FIM1_546
35	ARN1&2	FIM1_1712, FIM1_18, FIM1_1974, FIM1_2536, FIM1_3091, FIM1_3092, FIM1_3093, FIM1_3094, FIM1_3095, FIM1_3096, FIM1_324, FIM1_843, FIM1_845
121	MUP1&3	FIM1_1224, FIM1_1777, FIM1_5196
133	DUR3	FIM1_856, FIM1_1807, FIM1_1999, FIM1_2457
351	BIOA	FIM1_846, FIM1_1693, FIM1_3721
384	BIOD	FIM1_847, FIM1_1694, FIM1_3722
a Genes located inside 10 kb from a telomere were in red.
