# Supplementary material for: Comparative Genomic and Transcriptomic Analysis Reveals Specific Features of Gene Regulation in Kluyveromyces marxianus
Source: Front Microbiol. 2021 Feb 26;12:598060. doi: 10.3389/fmicb.2021.598060 (PMC7953160; doi:10.3389/fmicb.2021.598060)
Supplement: Supplementary Table 7 — GFOLD values between expression levels of KMS families at later time points and levels at 1 h. [file Table_7.XLSX]

## Sheet: GFOLD of KMS families
Table S7. GFOLD values between expression levels of KMS families at later time points and levels at 1h
Gene family	KM_1h	KM_4h Vs KM_1h	KM_6h Vs KM_1h	KM_12h Vs KM_1h	KM_24h Vs KM_1h	KM_48h Vs KM_1h	KM_72h Vs KM_1h	Genes included in the family
4584	0	0.736047	1.39769	0.018638	1.00948	0.882998	0	FIM1_912
4591	0	0.39269	0.950768	1.59999	2.35287	2.10326	0.0604506	FIM1_3170
4405	0	0.150449	0.93758	2.97184	3.77934	4	3.39925	FIM1_512
4344	0	0.583932	0.866032	2.48242	2.52973	2.39581	0	FIM1_5164
4526	0	1.07344	-0.337429	3.30069	3.97038	2.60961	0.938142	FIM1_2658
4564	0	0	-0.43514	2.43983	2.53241	2.05236	2.59194	FIM1_3878
4573	0	0.895424	0.470967	3.25067	3.3212	2.17445	0.0314929	FIM1_7
3880a	0	0	0.0882956	3.30859	3.1638	2.73835	0.377395	FIM1_2,FIM1_4318,FIM1_4772
4492	0	1.62651	0.00904496	2.72112	2.1695	1.20424	0.170703	FIM1_3232
4169	0	0	0	1.46855	1.4643	1.25442	0	FIM1_4971
4100	0	0.367919	-0.0571884	4.93015	2.0241	3.39774	0	FIM1_3474
4423	0	0	-0.605638	3.69575	1.02661	0.680844	0	FIM1_1043
4467	0	-2.57729	0.471189	1.31136	1.05503	1.04816	0	FIM1_15
185	0	0.491344	0	0.000789179	1.49554	0.423098	0	FIM1_12,FIM1_1697,FIM1_2445
4000	0	0.319252	0	0	1.26849	0.134256	0.947115	FIM1_2551
4587	0	0.14211	0	0.157577	1.15647	0.486484	0	FIM1_1370
4493	0	0	0	0.858049	1.35934	1.86262	2.75587	FIM1_4171
4357	0	-0.154311	-1.59905	0.271773	2.16036	1.00004	0	FIM1_713
4082	0	0	0	0.688899	1.59063	1.6739	0	FIM1_1705,FIM1_4301,FIM1_4302
4219	0	0	0	0.76031	1.73262	1.91871	0	FIM1_1706,FIM1_4300
4223	0	0	0	0	1.52437	1.95485	0	FIM1_4687
4469	0	0	0	0	0.467767	1.50277	0.57562	FIM1_202
4553	0	0	0.816284	-2.19141	-1.44354	-0.988017	0	FIM1_3840
4424	0	0	-0.156622	-1.27586	-1.55614	-0.816434	0	FIM1_4836
4200	0	0.955893	-0.26383	-1.93098	-2.89649	-2.74918	-0.0326637	FIM1_9
4343	0	0	0	-2.27519	-1.26912	-0.920794	0	FIM1_2375
3450	0	0	0	-0.464952	-1.54393	-1.31295	0	FIM1_5082
a Families containing more than one gene are labelled in red.
