# Supplementary material for: Comparative Genomic and Transcriptomic Analysis Reveals Specific Features of Gene Regulation in Kluyveromyces marxianus
Source: Front Microbiol. 2021 Feb 26;12:598060. doi: 10.3389/fmicb.2021.598060 (PMC7953160; doi:10.3389/fmicb.2021.598060)
Supplement: Supplementary Table 8 — Clusters of families which were grouped according to their expression patterns during cultivation. [file Table_8.XLS]

## Sheet: Clusters of families
Table S8. Clusters of families which were grouped according to their expression patterns during cultivation.
Cluster	Gene family	KM_1h	KM_4h	KM_6h	KM_12h	KM_24h	KM_48h	KM_72h		SC_1h	SC_4h	SC_6h	SC_12h	SC_24h	SC_48h	SC_72h
1	101	0	-0.495995	-0.731679	-1.59141	-0.88792	-0.639872	0		0	-0.510248	0	-0.387662	-1.60171	-1.79186	-1.77213
1	1088	0	-1.41076	-1.04034	-1.25718	0.555818	0.32059	0		0	-0.696105	0	-0.396371	-2.18565	-2.50247	-1.61553
1	1092	0	-2.38842	-1.94742	-3.61934	-1.40896	-1.43806	0		0	-0.522559	0	-0.449296	-4	-4	-3.34145
1	1109	0	-0.397267	-0.472111	-3.36054	-0.449329	0	0		0	-0.849023	0	-0.0248598	-3.74529	-4	-3.39223
1	1129	0	-0.58096	-0.103641	-0.619954	0	0	0		0	-0.483902	0	-0.16347	-3.1127	-3.48587	-2.01867
1	1137	0	-1.24637	-1.08127	-3.21625	-1.44613	-1.22275	0		0	-0.377406	0	-0.545502	-4	-4	-3.54152
1	1202	0	0	-0.000353197	-1.61958	0	-0.395922	0		0	-0.477058	-0.493826	-0.940029	-3.77817	-3.75594	-3.17614
1	1221	0	-0.872577	-0.919299	-3.50032	-0.18345	0	0		0	-0.637006	0	0	-3.4384	-3.94094	-3.21785
1	1237	0	-0.773855	-0.275061	-0.943229	0	0	0		0	-0.289086	0	-0.342943	-3.62853	-4	-2.80271
1	1261	0	-0.83829	-0.212927	-1.6567	-0.278242	-0.289143	0		0	-0.579763	0	-0.444163	-2.7873	-3.07696	-2.57795
1	1285	0	-0.596743	-0.143115	-1.74805	-0.266196	-0.125338	0		0	-1.04346	0	-0.535978	-4	-4	-2.87443
1	1325	0	-1.44762	-0.938981	-2.94039	0	0	0		0	-0.364247	0	0	-1.64271	-1.42369	-1.23031
1	1344	0	-1.0527	-1.22288	-2.49941	-0.837753	-0.309453	0		0	-0.611452	0	-0.378264	-3.86038	-4	-2.97619
1	1346	0	-0.779741	-0.273499	-0.583392	0	0	0		0	-0.777934	0	-0.0129796	-4	-3.69041	-3.14171
1	1347	0	-0.492599	-0.768415	-2.41647	-0.21649	-0.124558	0		0	-0.129926	0	-0.209443	-1.60149	-1.65615	-1.45216
1	1349	0	-1.09925	-0.669387	-2.08539	0	0	0		0	-0.735477	0	0	-2.67291	-2.81482	-2.22957
1	1350	0	-1.42293	-0.958133	-3.66852	-0.166623	0	0		0	-0.368815	0	-0.0223764	-2.59253	-2.80153	-2.05109
1	1351	0	-0.384918	-0.201327	-2.98076	-0.615172	-0.396373	0		0	-0.625141	0	-0.0347261	-2.51681	-2.57952	-2.85989
1	1352	0	-1.22218	-1.10667	-2.13525	-1.0667	-0.985128	0		0	-0.609934	0	0	-3.25943	-3.0696	-2.34756
1	1360	0	-2.11722	-1.44871	-2.46998	0	0	0		0	-1.10233	0	-0.321357	-3.07627	-3.28302	-2.32404
1	1372	0	-1.1383	-0.16579	-0.0862558	0.538519	0.393857	0		0	-0.424691	0	-0.147446	-3.39084	-4	-2.66518
1	1397	0	-0.670558	-0.544747	-1.42138	0	0	0		0	-0.58495	0	-0.129965	-2.96958	-3.5463	-2.91085
1	1399	0	-1.63319	-1.49592	-3.16148	-0.436638	-0.462211	0		0	-0.951664	0	-0.296153	-3.97683	-4	-2.81349
1	1401	0	-2.30416	-1.22075	-1.72583	0	-0.0783884	0		0	-1.34248	0	-0.575004	-3.26468	-3.59964	-2.57218
1	1470	0	-1.92615	-1.17208	-2.82941	0	0	0		0	-0.50066	0	-0.143151	-3.54944	-3.8774	-2.87835
1	1474	0	0	0	-1.01034	0.287785	0.410625	0.525758		0	-0.76469	0	-0.290898	-3.34951	-3.28324	-2.51492
1	1520	0	-1.48661	-1.17345	-3.8705	-0.650174	-0.498449	0		0	-0.542971	0	-0.527492	-3.44979	-4	-2.91115
1	1546	0	-1.30534	-0.62794	-2.94643	0	0	0		0	-1.03429	0	-0.224007	-2.81332	-2.87412	-2.41433
1	1548	0	-1.73581	-1.0261	-2.67023	0	0	0		0	-0.282106	0	-0.377264	-3.54398	-3.29376	-2.67785
1	1559	0	-1.89096	-1.2148	-1.85683	-0.179894	-0.14535	0		0	-0.419429	0	0	-3.56701	-3.88994	-2.39134
1	1577	0	-2.24374	-1.33627	-2.77403	-0.62523	-0.618607	0		0	-0.292761	0	0	-3.48529	-3.14646	-2.39062
1	1579	0	-0.957818	-1.2205	-2.37101	0	0	0		0	-0.4579	0	-0.131567	-3.52853	-3.67537	-2.4645
1	1599	0	-1.09561	-1.17685	-3.14055	-0.856767	-0.874609	0		0	-0.480678	0	-0.730878	-2.74221	-2.49493	-2.25081
1	1604	0	-0.642694	-1.284	-2.37157	0	0	0		0	-0.590031	0	-0.150332	-2.56271	-3.21386	-2.55272
1	1608	0	-0.919669	-0.705041	-2.71172	-0.991072	-0.489635	0		0	-0.580309	0	-0.0980511	-3.77018	-3.85903	-3.05093
1	1612	0	-2.33702	-1.87608	-4	-1.48456	-0.935195	0		0	-0.978419	0	-0.383335	-1.65773	-0.853657	-0.897134
1	1626	0	-1.29576	-1.21467	-1.72503	0	0	0		0	-1.11427	0	-0.390533	-3.96969	-4	-3.54536
1	1660	0	0	0	-2.16412	0	0	0		0	-0.636545	0.0462026	-0.249566	-2.93068	-3.08358	-2.25837
1	171	0	-0.916264	-1.16987	-2.80682	-0.911621	-0.676998	0		0	-0.449711	0	-0.298683	-4	-4	-3.31305
1	1766	0	-1.40915	-0.862654	-2.31775	-0.414756	-0.351789	0		0	-0.201993	0	-0.360839	-1.62366	-1.67655	-1.96379
1	1770	0	-0.208247	-0.185227	-1.42341	-0.05007	0	0		0	-0.530512	0	-0.268419	-3.72735	-3.76194	-2.95145
1	1771	0	-1.42294	-1.02216	-1.98553	-0.569806	-0.330234	0		0	-0.850504	0	-0.45499	-4	-4	-2.92514
1	1774	0	-1.77652	-1.21468	-0.870582	0	0	0		0	-0.641763	0	-0.4007	-3.27523	-3.99351	-3.32285
1	1788	0	-0.871082	-0.894188	-3.47893	0	0	0		0	-0.222208	0.277952	0	-1.43718	-1.21969	-1.25847
1	1836	0	-0.850739	-0.755916	-0.332812	0.971554	1.13793	0.325607		0	-0.825487	0.0324368	0	-2.96051	-3.47826	-1.73907
1	1863	0	-0.677611	-0.250074	-2.39731	-0.511628	-0.278032	0		0	-0.66947	0	-0.0667526	-3.05946	-2.65206	-2.86341
1	1864	0	-1.20441	-1.42605	-2.79143	-0.637803	-0.527425	0		0	-0.788892	0	0	-3.26441	-2.94337	-2.51881
1	1898	0	-2.13997	-1.51931	-3.36725	-0.0606192	0	0		0	-0.491678	-0.070308	-0.818566	-3.2893	-2.93539	-2.99554
1	1901	0	-0.934278	-0.541331	-0.919496	-0.354057	-0.194233	0		0	-0.40143	0	0	-2.84615	-2.62188	-2.30609
1	1909	0	-1.15416	-0.837969	-3.28556	0	0	0		0	-0.402773	0	-0.219731	-0.969262	-0.929661	-0.976395
1	1911	0	-2.36757	-3.48338	-4	-1.23774	-1.33709	0		0	-0.562927	0	-0.353688	-2.81913	-2.82814	-3.13369
1	1950	0	-1.59142	-0.839379	-2.50023	-0.461989	-0.563691	0		0	-0.131429	0	-0.113504	-2.60332	-2.17065	-2.29449
1	1981	0	-0.43558	-0.926654	-2.04985	-0.595179	-0.204079	0		0	-0.867735	0	-0.0765126	-2.03449	-1.87087	-1.91058
1	1984	0	-0.406077	-0.336862	-2.91217	0	0	0		0	-0.848	0	-0.0785342	-2.18424	-2.74057	-2.42155
1	1993	0	-2.28689	-1.45589	-3.72163	-0.777206	-0.520374	0		0	-0.631106	0	-0.281527	-3.52254	-3.93972	-2.95845
1	2022	0	-0.453274	-0.716176	-3.02499	-0.877601	-0.685141	0		0	-0.457291	0	-0.118077	-2.79814	-2.26118	-1.81241
1	2024	0	-1.78391	-0.964612	-1.47039	-0.294795	-0.588661	0		0	-0.364503	0	-0.402824	-2.33932	-2.54257	-2.19667
1	2045	0	-1.11808	-0.605016	-3.11711	-0.374024	-0.440947	0		0	-0.299413	0	-0.169591	-1.39163	-1.28654	-1.50616
1	208	0	-1.53401	-1.0115	-2.96936	-1.38432	-1.10165	0		0	-0.50515	0	-0.643162	-2.67954	-2.70731	-2.46011
1	2093	0	-0.10463	0	-1.55075	-1.02776	-0.998864	0		0	-0.325612	0	-0.362578	-3.12	-3.45997	-2.6508
1	2099	0	-0.681546	-0.819334	-0.849093	0	0	0		0	-0.542357	0	-0.885303	-3.2772	-3.40636	-2.99203
1	2105	0	-0.599437	-0.932496	-3.00248	0	0	0		0	-0.728726	0	-0.216141	-3.24923	-4	-2.86537
1	2114	0	-0.89876	-0.939515	-2.29588	0	0	0		0	-0.770333	0	-0.087155	-1.73877	-1.30704	-1.13384
1	2139	0	-1.63409	-1.82154	-2.04223	0	0	0		0	-1.33202	0	-0.0130762	-3.62577	-3.63617	-2.36747
1	2207	0	-1.23589	-0.478505	-2.14741	-0.0465376	0	0		0	-0.103184	0	0	-1.96383	-2.41577	-2.2081
1	2216	0	-2.20349	-0.833719	-2.95737	-0.685358	-0.680576	0		0	-1.1216	0	-0.232237	-3.37179	-3.55547	-2.63754
1	2225	0	-1.20386	-0.419472	-1.10602	0	0	0		0	-0.441441	0	-0.238058	-1.34568	-1.61333	-1.26542
1	2240	0	-1.11849	-0.665846	-3.4113	-1.08537	-0.958941	0		0	-0.438304	0	-0.0379904	-3.42436	-3.19431	-3.2562
1	2248	0	-1.56276	-1.34058	-3.51637	0	0	0		0	-0.966267	0	-0.413294	-4	-4	-2.59817
1	2271	0	-1.21658	-1.04068	-2.19732	0	0	0		0	-0.526544	0.0183847	0	-2.19812	-2.32935	-1.64291
1	2276	0	-1.28326	-0.476153	-1.25904	-0.139114	-0.0395964	0		0	-0.798001	0	-0.342762	-2.48869	-2.43191	-1.69532
1	2280	0	-1.29986	-0.657316	-1.92997	-0.0171997	-0.160938	0		0	-0.388456	0	0	-1.80553	-2.06464	-1.6669
1	2281	0	-1.11686	-1.08701	-2.36349	0	0	0		0	-0.208144	0	0	-1.26386	-0.956253	-0.611793
1	2302	0	-1.90112	-0.868343	-1.03111	0	0	0		0	-0.487608	0	0	-1.99534	-1.50095	-1.51484
1	2312	0	-0.722366	-0.573755	-2.37376	-0.721004	-0.54176	0		0	-0.198756	0	-0.30313	-2.61104	-2.69047	-2.47314
1	2329	0	-0.566661	-0.133029	-2.15403	0	0.225295	0.0581182		0	-0.489458	0	-0.0414005	-1.38103	-1.92567	-1.75926
1	2372	0	-1.64823	-1.10001	-0.167338	0.230883	0	0		0	-0.749361	0	-0.161311	-2.39325	-2.94845	-1.95505
1	2375	0	-1.13083	-1.26583	-1.5411	-1.20042	-1.19639	0		0	-0.529087	0	-0.285978	-3.16584	-3.06116	-2.65826
1	2381	0	-1.38663	-0.757101	-1.28859	0	0	0		0	-0.643368	0	-0.348143	-2.80958	-3.08561	-2.29841
1	2443	0	-0.0235932	-0.824926	-2.08736	0	0	0		0	-0.494486	-0.00327197	-1.04224	-3.01935	-2.68037	-2.29041
1	2484	0	-1.80498	-1.28439	-3.62393	-0.647192	-0.786945	0		0	-0.666914	0	-0.00309099	-3.43687	-3.53288	-2.78374
1	2489	0	-0.30067	-0.591532	-2.46374	0	0	0		0	-0.699413	0.010133	-0.349516	-1.72775	-1.64474	-1.77569
1	2511	0	-0.608888	-0.365046	0	0	0	0		0	-0.560898	0	0	-2.52486	-2.42138	-2.28744
1	2532	0	-1.67408	-0.903546	-1.54389	0	0	0		0	-0.273403	0	-0.57013	-2.95383	-3.19836	-2.97407
1	2539	0	-1.45977	-0.807113	-0.639963	0	0	0		0	-0.0494671	0	-0.05	-1.68377	-1.37372	-1.19126
1	2559	0	-1.21332	-0.337487	-2.09691	-0.476557	-0.473575	0		0	-0.862002	0	-0.552632	-3.60923	-3.68084	-3.15176
1	2611	0	-2.35874	-1.19461	-3.31373	-0.906631	-0.863646	0		0	-0.496611	0	-0.333139	-2.85246	-2.39009	-2.09933
1	2642	0	-0.811508	-0.690544	-1.86494	-0.0138498	0	0		0	-1.16016	0	-0.143978	-3.6853	-3.54299	-2.77549
1	2649	0	0	-0.103905	-2.12713	0	0	0		0	-0.213886	0	-0.140631	-1.94823	-3.10017	-2.21079
1	2662	0	-1.94866	-1.58478	-2.57446	-0.285894	-0.193306	0		0	-1.05611	0	-0.268653	-3.1241	-3.23327	-2.21656
1	2681	0	-1.21566	-1.19106	-1.16046	0	0	0		0	-0.700107	0	-0.0430083	-3.50524	-3.29553	-2.44222
1	2704	0	-1.25568	-0.870351	-2.88167	-1.27062	-1.0657	0		0	-0.394129	0	-0.657618	-4	-4	-3.42298
1	2714	0	-1.30895	-0.714413	-2.34569	0	0	0		0	-0.539672	0	0	-3.62601	-3.72745	-2.43072
1	2716	0	-0.38731	-0.319801	-1.92976	0	0	0		0	-0.481267	0	-0.250062	-3.08686	-3.87634	-3.05825
1	2722	0	-1.5184	-0.977188	-2.97275	-0.137701	0	0		0	-0.529813	0	-0.101983	-3.32677	-4	-2.99854
1	2732	0	-0.605366	-0.46276	-0.818911	0.121475	0.118476	0		0	-0.796841	0	0	-3.59687	-3.9348	-2.6993
1	2745	0	-1.68135	-1.05733	-1.44527	-0.178316	-0.468502	0		0	-0.925106	0	-0.241622	-3.56407	-3.37059	-2.72359
1	2756	0	-1.57733	-0.346683	-2.0711	0	0.291217	0		0	-0.428725	0.014246	0	-1.61105	-1.06802	-1.08179
1	2765	0	-1.7564	-0.881882	-1.54065	0	0	0		0	-0.463049	0	0	-1.93996	-2.41307	-2.02532
1	2767	0	-1.64857	-0.931062	-1.74825	-0.419747	-0.348	0		0	-0.578855	0	-0.33562	-3.12702	-3.52425	-2.52876
1	2770	0	-0.518701	-0.285933	-2.74435	0	0	0		0	-0.514589	0	-0.168371	-2.93292	-2.96234	-2.42841
1	2783	0	-0.604203	-0.0769251	-0.650545	0	0	0		0	-0.466917	0	-0.00420159	-3.41212	-2.73177	-2.70679
1	2796	0	-1.86936	-1.49214	-2.35087	0	0	0		0	-0.31648	0	-0.574417	-1.99847	-2.07136	-1.87454
1	2801	0	-1.93279	-1.03365	-1.61089	0	-0.181287	0		0	-1.08783	0	-0.4521	-3.62135	-4	-2.92232
1	2802	0	-0.742475	0	-1.70117	0.480502	0.139567	0		0	-0.509104	0.0305909	0	-2.26372	-1.84392	-1.09605
1	2833	0	-1.06859	-0.942689	-2.6425	-0.36789	-0.0107496	0		0	-0.522085	0	-0.0916225	-3.41072	-2.98855	-2.50256
1	2842	0	-0.938805	-0.780545	-1.24704	0.526908	0.620302	0		0	-0.765615	0	-0.0580768	-1.53189	-1.47531	-1.34558
1	3027	0	-1.50541	-1.41003	-4	-0.2587	-0.00973609	0		0	-1.04617	0	0	-4	-4	-2.8294
1	3186	0	-1.02165	-0.0855547	-2.65384	-0.250437	-0.438428	0		0	-0.553557	0	-0.152677	-3.81334	-3.29789	-3.06168
1	3249	0	-1.62288	-1.33693	-1.22888	-0.390043	-0.335706	0		0	-0.664688	0	-0.0834161	-2.64899	-2.65662	-1.85434
1	3257	0	-0.600709	-0.315124	-1.5822	-0.0790017	-0.0879046	0		0	-0.514026	0	0	-3.36781	-3.26217	-2.68189
1	3266	0	-0.682704	-0.50876	-2.17524	0	0	0		0	-0.799463	0	-0.036259	-3.22323	-3.4887	-2.86514
1	3327	0	-2.03555	-1.34793	-2.88478	-0.345767	-0.110684	0		0	-0.552739	0	-0.339217	-3.57492	-3.47869	-2.67038
1	3419	0	-1.42829	-0.868274	-1.35538	-0.554901	-0.539645	0		0	-1.03763	0	-0.842287	-3.69339	-4	-2.48711
1	345	0	-1.23039	-0.980833	-2.13483	0	0	0		0	-0.498684	0	-0.0175104	-2.34295	-2.57783	-2.079
1	3519	0	-2.23906	-1.65321	-3.44507	-0.66562	-0.69656	0		0	-1.30237	0	-0.617932	-3.39227	-3.50494	-2.59778
1	3753	0	-1.17118	-1.2027	-4	0	0	0		0	-0.665571	0	-0.267871	-3.89734	-3.61146	-2.98573
1	3874	0	0	0	-2.6779	0.390095	0.493645	0		0	-0.731827	0	0	-2.07653	-1.7068	-1.54675
1	428	0	-1.88009	-1.27502	-1.41149	0	0	0		0	-0.666233	0	0	-3.31282	-4	-2.81017
1	618	0	-1.87643	-1.66874	-2.7294	-0.871617	-0.769734	0		0	-0.951626	0	-0.270533	-4	-4	-2.79575
1	699	0	0	-0.55667	-2.65289	-0.105925	0	0		0	-1.40994	0	-0.333596	-3.61268	-3.86659	-2.48403
1	744	0	-0.757891	-0.134477	-1.27746	0	0	0		0	-0.61459	0	0	-3.41521	-3.61267	-2.54809
1	773	0	-2.17241	-1.6823	-1.93273	-0.33437	-0.144418	0		0	-0.391392	0	-0.183672	-3.5019	-3.54682	-2.34957
1	777	0	-1.54191	-0.989102	-2.86104	-1.3082	-1.11737	0		0	-0.550135	0	-0.0686025	-3.02665	-3.53624	-2.71845
1	794	0	-0.436311	-0.301168	-3.13288	0	0	0		0	-0.581562	0	0	-2.05044	-2.441	-2.29636
1	803	0	-2.34737	-1.74396	-4	-1.79947	-1.31552	0		0	-0.927347	0	-0.197355	-3.44723	-3.4632	-2.20871
1	839	0	-1.17355	-1.56724	-0.862562	0	0	0		0	-0.500066	0	-0.517035	-3.80605	-3.40979	-2.67536
1	918	0	-0.276107	0	-1.38469	-0.734461	-0.684912	0		0	-0.468112	-0.583336	-0.986851	-1.58259	-1.63654	-1.9365
2	1005	0	0	0	-0.85491	-0.641042	-0.418294	0		0	-0.189143	0	0	-1.97861	-2.34618	-1.83391
2	1012	0	0.246606	0.890798	0	-0.0725148	0	0		0	0	-0.242644	-0.324982	-2.75734	-2.92669	-2.52017
2	1063	0	-0.101343	-0.236617	-1.3448	-0.982729	-0.845273	0		0	-0.287521	-0.0321772	-0.331039	-3.32754	-3.40091	-2.73234
2	1083	0	-0.0495373	0	0	-0.0482369	0	0		0	0	-0.0681864	-0.414388	-3.05218	-2.80888	-2.50903
2	1120	0	0	0.126748	-0.547231	-0.622843	-0.760074	0		0	-0.298852	0	-0.387643	-2.58411	-2.56072	-2.30077
2	1176	0	0	0	-0.676949	-0.513266	-0.435144	0		0	-0.430719	0	-0.0463714	-3.16835	-2.54147	-2.26187
2	1183	0	-0.0569591	0	-0.996042	0	0	0		0	-0.827552	0	-0.234699	-3.20717	-3.31508	-1.82819
2	1214	0	-0.308602	-0.17414	-0.468919	0	0	0		0	0	0	0	-1.80429	-1.94308	-1.6335
2	1223	0	0	0.105715	-1.47415	-0.360687	-0.261132	0		0	-0.175735	-0.219548	0	-1.79014	-1.82517	-1.7148
2	1253	0	0	0	-0.442735	0	0	0		0	-0.0424297	0	0	-1.53356	-1.75138	-1.55659
2	1290	0	-0.108775	0	-1.2051	0	0	0		0	-0.579803	0.228586	0	-1.77778	-2.15205	-1.50808
2	1354	0	-0.408945	-0.327057	-0.542184	-0.401562	-0.698714	0		0	-0.821778	0	0	-2.63417	-2.16185	-2.15017
2	1369	0	0	0	0	0.297609	0.329621	0		0	-0.223848	0	-0.0907208	-2.42303	-2.26555	-1.76103
2	1383	0	-0.559436	-0.199876	-0.0670985	0	0	0		0	-0.369243	0	-0.0405154	-2.91897	-2.84972	-2.95165
2	140	0	0.328897	0.41449	0.213903	0.668931	0.350204	0		0	-0.31967	-0.281737	-1.06248	-3.2177	-3.51385	-3.00107
2	1415	0	0	0	0	0.498605	0.489231	0.256546		0	-0.979674	0	-0.161901	-2.45612	-2.56882	-2.07502
2	1433	0	1.96517	2.56167	-1.99473	-0.0838206	0	0		0	-0.025399	-0.0334903	-0.18553	-2.04581	-1.64989	-1.60565
2	1442	0	0	-0.148329	-1.52088	0	0	0		0	-1.33666	0	0	-2.512	-2.06494	-1.54677
2	1454	0	-0.419752	-0.228779	-0.257265	0	0	0		0	-0.314535	0	0	-2.37065	-2.35118	-2.54184
2	1464	0	-1.38067	-0.480477	-1.79796	-0.310094	-0.533388	0		0	-0.419985	0	0	-2.61707	-2.56232	-2.15694
2	1469	0	-0.133969	0	-0.743321	0.108876	0.305301	0		0	-1.09998	0	-0.29871	-3.84545	-3.84524	-2.97583
2	1508	0	-0.225143	0	-0.768948	-0.653803	-0.629367	0		0	0	0	-0.466134	-2.3228	-2.34199	-1.95599
2	1526	0	0	0	0	0	0	0		0	0	0	-0.0222645	-1.83198	-2.05073	-1.42035
2	1586	0	-1.75368	-0.896745	-1.72537	0	0	0		0	-0.422945	0	-0.174747	-2.42917	-2.88831	-2.47222
2	1596	0	0	0.539658	-0.107131	-0.453975	-0.0976912	0		0	-0.162807	0	-0.137141	-2.94374	-2.8905	-2.35331
2	167	0	-0.409611	-0.312421	-1.04125	0	0	0		0	-0.926993	0	-0.0562529	-2.83408	-3.05477	-2.45715
2	1675	0	0	0.106292	0	-0.300092	-0.283978	0		0	-0.378817	-0.196184	-0.658729	-3.9482	-4	-3.09834
2	1692	0	-0.868209	-0.727832	-1.31639	0.204926	0.208238	0		0	-0.188898	0	0	-2.39065	-2.64014	-2.36866
2	170	0	-0.801886	-0.822737	-1.38174	-0.318746	-0.351161	0		0	-0.613482	0	-0.07288	-2.7134	-2.43312	-2.07408
2	1712	0	1.25388	2.01859	-1.65244	-1.07928	-0.513818	0		0	0	0.227472	-0.453619	-2.62758	-2.5567	-2.67999
2	1718	0	-0.185365	0	-0.327221	-0.375758	-0.232422	0		0	0	0	-0.499496	-3.52885	-3.71585	-2.71531
2	1730	0	-0.148778	0	-0.197056	0	0	0		0	-0.253109	0	-0.454196	-2.05941	-2.01111	-1.74243
2	1733	0	-0.106946	0	-2.02913	-0.995774	-1.10924	0		0	-0.191982	-0.0879721	-0.390726	-3.10609	-3.16923	-2.36692
2	1743	0	0	0	-0.984987	-0.370162	-0.170822	0		0	-0.240748	-0.109637	-0.558942	-2.54162	-2.30825	-2.40351
2	175	0	0	0	-1.46847	0	0	0		0	-0.172462	-0.526089	-0.892756	-3.4108	-3.66819	-3.00872
2	1753	0	-1.03431	-0.706549	-0.474361	0	0	0		0	-0.380044	0	-0.499247	-3.739	-3.41985	-2.38134
2	1800	0	-0.182219	-0.289945	-1.08959	-0.943204	-0.831211	0		0	-0.243971	0	-0.380542	-2.80693	-2.64308	-2.24179
2	1820	0	0.922399	1.92517	0	0.0123813	0	0		0	-0.329423	0	-0.206833	-3.42245	-3.14672	-2.49596
2	1847	0	0	0.66049	0	-0.0368109	0	0		0	-0.0462288	0	-0.56118	-3.37275	-3.32303	-3.01892
2	1877	0	-0.0152518	0	-1.84213	-0.89157	-1.12807	0		0	-0.824023	0	-0.0906059	-2.55432	-3.05957	-2.01385
2	1881	0	-0.129112	0	0	0.281996	0.175892	0		0	-0.466628	0.0539167	0	-2.26327	-2.27173	-2.24519
2	1932	0	0	0	1.53767	0.913005	1.14003	0		0	-0.357902	0	-0.479615	-2.84131	-3.41622	-2.49371
2	1959	0	0	0.0739179	0	-0.604202	-0.530759	0		0	-0.330729	0	-0.628854	-2.42498	-2.32936	-2.08035
2	1998	0	-0.395943	0	-1.06119	-0.703652	-0.619814	0		0	0	-0.033454	-0.0408279	-2.72729	-2.56883	-2.20478
2	2014	0	-0.419351	-0.599154	-1.18633	0	0	0		0	-0.63367	0	0	-3.01444	-3.50304	-2.73179
2	2049	0	-0.383601	-0.344469	-0.647883	-0.495274	-0.482148	0		0	-0.282966	0	-0.294445	-1.85088	-1.68405	-1.4374
2	2051	0	0	0.378418	-1.68085	-0.946147	-0.811747	0		0	-0.094357	-0.508204	-0.824737	-2.55517	-2.54608	-2.58965
2	2064	0	-0.777244	-0.288955	-1.92503	-0.46628	-0.267139	0		0	-0.617438	0	-0.00438281	-2.44111	-2.16918	-1.66762
2	2075	0	-0.782725	0	-0.879646	0	-0.166071	0		0	-0.28483	0	-0.563808	-2.101	-2.06619	-2.17575
2	2090	0	1.23981	1.12548	-1.32063	0	0	0		0	-0.703394	0	-0.343055	-3.03944	-3.10427	-2.29948
2	2094	0	-0.776712	-0.181582	-2.34209	-0.255764	0	0		0	-0.232375	-0.244792	-0.398212	-2.44258	-1.96794	-1.80181
2	2122	0	0	0	0.0430705	0	0	0		0	0	-0.0346987	-0.333216	-2.48698	-2.12393	-2.2011
2	2123	0	0	0	0	-0.287693	-0.237625	0		0	0	0	-0.545491	-1.75603	-1.86874	-1.68152
2	214	0	0.444935	0.639778	0	0	0	-0.170267		0	-0.118558	-0.0720176	-0.253593	-2.73608	-2.83928	-2.54579
2	2143	0	-0.157828	0	-1.16422	-1.26837	-1.09997	-0.140313		0	0	0	-0.284865	-3.16057	-3.17731	-2.7516
2	2151	0	-0.415736	-0.46229	-1.9912	0	0	0		0	-0.843814	0	-0.288159	-2.14209	-1.69217	-1.59049
2	2160	0	-0.222667	0	-1.07489	-0.695954	-0.535826	0		0	-0.013129	-0.293143	-0.540741	-2.21175	-2.51173	-2.34097
2	220	0	0	0	-0.860275	-0.290657	-0.440653	0		0	-0.0708715	-0.0697398	-0.275646	-1.81501	-1.86668	-2.04841
2	229	0	0	-0.125442	-1.28988	-0.475004	-0.425306	0		0	-0.365411	0	-0.417784	-2.3479	-2.34053	-1.85104
2	230	0	0	0	-0.456405	-0.824059	-0.830979	0		0	0	0	-0.15943	-3.05009	-2.99956	-2.34923
2	2321	0	0	0	-0.411944	0	0	0		0	-0.0370976	0	0	-1.91866	-1.61969	-1.3803
2	2330	0	-0.0525976	0	0	0.901345	0.56946	0		0	-0.587981	0	0	-2.3848	-3.64471	-2.68979
2	2338	0	-0.499022	-0.34279	-1.07607	0	0	0		0	-0.546237	0	-0.140912	-2.39474	-3.09338	-1.24147
2	2341	0	0	0	-0.357798	0	0	1.40858		0	-0.117556	0	-0.407281	-2.60504	-2.95346	-2.24627
2	2368	0	-0.227746	0	0	0.0509569	0	0		0	-0.189428	0	-0.133818	-2.38354	-3.11565	-2.84704
2	2409	0	-0.0417825	-0.270564	-1.66952	-1.06154	-0.860788	0		0	-0.560722	0	0	-3.27735	-3.46329	-2.67219
2	2420	0	2.41523	3.56279	-1.42432	-0.205707	-0.360435	0		0	-0.326932	0	-0.0587891	-3.12423	-3.25023	-2.68001
2	2437	0	0	0	-1.65869	0	0	0		0	-0.131997	0	0	-1.71994	-2.08921	-1.76693
2	2463	0	0	0	0	0.0640871	0	0.158278		0	-0.436089	0	-0.332657	-2.38488	-2.2456	-1.70074
2	2481	0	0	-0.354761	-1.45827	0	0	0		0	-0.619517	0.146601	-0.1605	-1.95043	-2.06559	-1.1829
2	2518	0	0	-0.140255	-1.31354	0	0	0		0	-0.400702	0	-0.275543	-2.9916	-3.2023	-3.25409
2	2567	0	0	-0.47392	-0.436112	0	0	0		0	-0.380115	0	0	-3.24024	-3.22805	-2.53268
2	2586	0	0	0	-0.347297	-1.01348	-1.11672	0		0	0	-0.0397655	-0.538096	-2.83797	-2.70781	-2.46968
2	2609	0	-0.23499	-0.34274	-0.455765	-0.968682	-0.347726	0		0	-0.244333	0	-0.403007	-4	-4	-3.21674
2	2672	0	-0.588225	-0.453675	0	0.0288638	0.0288616	0		0	-0.40655	0	-0.0411076	-2.69481	-2.89636	-2.50387
2	2701	0	-1.04628	-0.146275	-0.717948	1.15291	0.973298	0		0	-0.832642	0	0	-2.14262	-2.15554	-1.91605
2	272	0	0	0	0	-0.601506	0	0		0	-0.306723	0	0	-1.7929	-1.89357	-1.43761
2	2754	0	-0.2365	0	-0.863338	-0.650214	-0.766122	0		0	-0.407956	0	-0.0774384	-2.65145	-2.35588	-2.41997
2	2760	0	0	0	-0.58537	-0.697274	-0.806555	0		0	0	-0.173308	-0.911659	-2.32103	-2.32404	-1.96746
2	2771	0	-0.0032007	-0.105972	-1.44617	0	0	0		0	-0.403125	0	-0.121785	-1.9961	-2.07025	-1.76648
2	2811	0	-0.431502	-0.171474	-0.422574	0.356229	0.551177	0		0	-1.49691	0.0342111	0	-2.63782	-2.50526	-2.32666
2	2827	0	0	-0.0435726	-0.351936	-0.509038	-0.483966	0		0	-0.00935194	0	-0.121098	-2.51321	-2.74794	-2.36512
2	2849	0	0	0	-0.716189	-0.0551109	-0.0773218	0		0	0	0	-0.258835	-1.81893	-2.22322	-1.80084
2	2972	0	-0.599679	-0.129243	0	0.0555995	0.179784	0		0	-0.220614	0	0	-1.83334	-2.10304	-1.32754
2	30	0	-0.562922	-0.585015	-0.305541	0	0	0		0	-0.404319	0	-0.0197988	-1.9779	-2.03854	-1.89559
2	3001	0	0	0	0	0	0	0		0	-1.27494	-0.0366939	-1.73296	-2.66419	-2.38213	-2.83974
2	3002	0	0	0	0	0	-0.104494	0		0	0	0	0	-2.57453	-2.7722	-2.05287
2	3005	0	-1.7538	-0.508259	-1.64249	-0.0858347	-0.220256	0		0	-0.126796	0	0	-2.75257	-2.24238	-2.06269
2	3082	0	0	0.289052	-0.552141	0	0	0		0	-0.0203786	0	-0.0471175	-2.2526	-2.47414	-2.14609
2	3092	0	-2.11024	0	0	0	0	0		0	-0.549823	0	0	-1.77001	-1.92574	-1.08841
2	3103	0	-0.366454	0	-1.55211	0.667742	0.758927	0.0702261		0	-0.609718	0	0	-1.74473	-2.25219	-2.12317
2	3107	0	-0.398443	-0.391148	-1.94298	-0.0671931	0	0		0	-0.351178	0.14955	0	-2.81371	-2.84483	-2.08224
2	3121	0	-0.815888	-0.273887	-0.834256	0.526495	0.453585	0.279346		0	-0.816051	0	-0.424069	-2.88093	-3.69333	-2.75198
2	3162	0	-0.412279	0.78342	-1.16969	0.172757	-0.417096	0		0	-0.603989	-0.137426	-0.896815	-2.33044	-1.99159	-2.2523
2	3179	0	0	0	0	0	0	0		0	-0.457159	0	-0.82605	-2.9974	-3.26602	-2.49227
2	3284	0	0	0	-0.899957	0	0	0		0	-0.259849	0	-0.169328	-3.40577	-2.76198	-1.87242
2	3293	0	-0.623749	-0.280897	-1.9622	0	0	0		0	-0.676372	0	0	-1.65485	-1.78847	-1.74297
2	3294	0	-0.683502	-0.494398	0	0	-0.171553	0		0	-0.0282845	0	-0.051128	-2.36003	-2.23154	-2.27046
2	330	0	0.0476129	0.500247	1.1284	0.503206	0.77821	0		0	-0.389105	-0.0423074	-0.686444	-2.59815	-2.27727	-2.6255
2	3313	0	0	0	-0.761908	0	0	0		0	-0.368647	0	-0.174152	-1.83001	-1.96632	-1.71244
2	3329	0	-0.112146	0	-2.03871	0	0	0		0	-0.379467	0	0	-1.82792	-2.16585	-1.58512
2	3353	0	0.814949	1.66924	-0.119538	0	0	0		0	-0.331472	-0.00655019	-0.275846	-3.28483	-3.23833	-2.77438
2	3386	0	0	0	-1.33741	-0.361277	-0.498741	0		0	-0.252691	0	0	-1.80803	-1.96726	-1.69901
2	34	0	0	0.017464	0	0	0	0		0	-0.267746	0	0	-2.39812	-2.50729	-2.28124
2	346	0	-0.43127	-1.2728	0	0	0	0		0	-0.599428	-0.0647407	0	-3.1975	-3.11556	-2.44117
2	3581	0	-0.780125	-0.944226	-1.73399	-0.633617	-0.669401	0		0	-0.998152	0	-0.132131	-2.89957	-3.05113	-2.7917
2	377	0	0	0	-1.16971	-0.653296	-0.475578	0		0	-0.234002	-0.284371	-0.450759	-2.21093	-2.44217	-2.43144
2	3782	0	0	0	0	-1.13047	0	0.44475		0	0	0.093335	0	-2.12651	-2.22085	-2.12383
2	3817	0	1.269	1.42916	0	0.308179	0.213853	0		0	-0.242457	0	-0.17403	-3.24454	-3.74432	-3.45066
2	3828	0	1.09324	1.31964	0.404521	0.684115	0.406857	0		0	0	0	-0.623436	-2.75561	-3.13103	-2.97088
2	412	0	0.598236	1.16499	0	0	0	-0.140276		0	0	-0.270571	-0.327965	-2.91796	-3.16346	-2.64984
2	48	0	0	-0.130777	-0.486115	-0.523293	-0.706056	0		0	0	-0.158035	-0.312428	-1.65514	-1.72257	-1.59988
2	514	0	0	0	-0.974926	-1.04832	-0.559872	0		0	-0.14157	-0.0741718	-0.234914	-2.95902	-2.90049	-2.43732
2	55	0	0.657824	0.847544	-0.291732	-0.746271	-0.30259	-0.686355		0	0	-0.332521	-0.519035	-2.70208	-2.67399	-2.32687
2	562	0	0	0.112312	0.516932	0	0	-0.206432		0	-0.857909	-0.735765	0	-3.2529	-3.36485	-2.93832
2	63	0	0	0	-0.377266	-0.704173	-0.330157	0		0	-0.547538	0	-0.309206	-2.28405	-2.94918	-2.48827
2	631	0	0	0	-0.0757484	0	0.02074	0		0	-0.298313	0	0	-2.74101	-2.59968	-1.96066
2	652	0	0	0	-1.89792	0	0	0		0	-0.191376	0	-0.115518	-1.90716	-1.95657	-1.80755
2	68	0	0	0	-0.277464	-0.183564	-0.167627	0		0	-0.107174	0	-0.00513899	-2.40084	-2.53475	-2.33659
2	688	0	0.167902	0.56783	-0.581924	-0.482946	-0.201198	-1.4531		0	0	-0.176824	-0.357464	-2.69913	-2.68315	-2.43035
2	726	0	-0.11879	-0.106366	-1.02415	-0.887366	-0.830067	0		0	-0.264822	0	0	-2.52126	-2.66897	-2.12458
2	747	0	0.420102	1.07796	0.262682	0	0	-0.809977		0	0	-0.262779	-0.113627	-3.08581	-3.29273	-2.79583
2	774	0	-0.547472	-0.528872	-0.659282	0	0	0		0	-0.313695	0	-0.224834	-1.5315	-1.63355	-1.67459
2	79	0	0	0	-0.021008	-0.495726	-0.604269	0		0	-0.134537	-0.112469	-0.382153	-2.31194	-2.4183	-2.3154
2	831	0	0.491871	0.846536	-0.320396	-0.420129	-0.117662	-1.06676		0	0	-0.295932	-0.168586	-2.63628	-2.86651	-2.46136
2	841	0	0.286255	1.0573	-0.127138	0	-0.0745721	0		0	-0.465153	-0.656702	-1.08385	-2.77488	-2.56001	-2.51535
2	907	0	-0.206686	-0.136021	-0.621115	-0.176217	-0.0299044	0		0	-0.155261	0	-0.324142	-2.36488	-2.98066	-2.51692
2	920	0	0	0	-1.12438	-0.382968	-0.279775	0		0	-0.418536	-0.014584	-0.421554	-1.68309	-1.59176	-1.52903
2	939	0	0	0	-0.678894	-0.755636	-0.436026	0		0	0	0	0	-1.89496	-2.01523	-2.08864
2	950	0	0	-0.0605878	0	0	0	0		0	-0.729636	0	-0.270819	-2.40697	-2.46998	-2.39019
2	968	0	0	-0.0173514	-0.300994	-0.356644	-0.552148	0		0	-0.380213	0	0	-2.57717	-2.46833	-2.07073
2	971	0	0	0.290279	-0.835011	-0.269211	-0.393242	0		0	0	-0.0521386	-0.32226	-2.42516	-2.27478	-2.03269
3	1045	0	0	0	-1.31348	-1.7584	-1.64347	0		0	-0.00791124	0	-0.171382	-2.32993	-2.43437	-2.10206
3	1065	0	-0.223863	-0.754613	-2.82435	-1.55719	-1.16223	0		0	-0.09223	0	-0.598869	-1.81036	-1.50207	-1.2824
3	1096	0	-0.404422	-0.516935	-3.26056	-1.28967	-1.32559	0		0	-0.210016	0	-0.0273202	-2.20745	-1.50169	-1.36882
3	1111	0	-0.510153	-0.0960763	-1.44557	-0.552365	-0.351536	0		0	-0.233413	0	0	-1.91079	-1.97305	-1.46427
3	1158	0	0	-0.121775	-0.189968	-1.07504	-0.682207	0		0	-0.0182705	0	-0.104274	-1.7492	-1.40476	-1.49932
3	1164	0	0	-0.539689	-2.38638	-1.60842	-1.41979	0		0	0	-0.104617	-0.0286012	-1.71997	-1.89811	-1.48478
3	1174	0	-0.0590866	0	-2.40485	-1.74757	-1.67684	-0.351378		0	-0.103481	0	-0.256092	-2.91654	-2.54262	-1.91259
3	1177	0	0	0	-1.02776	-1.1947	-0.753943	0		0	0	0	0	-2.33722	-1.96163	-1.62183
3	1186	0	0.263028	-1.60967	-0.709601	-0.920761	-2.33971	0.421187		0	0.283146	-0.299673	-0.583895	-0.410364	-0.7128	-1.1547
3	1203	0	-0.594667	-0.741637	-1.94659	-1.42302	-1.12597	-0.0581722		0	0.0699464	0	0.48558	-1.01114	-1.29484	-1.35084
3	1232	0	0	0	-1.43364	-1.07776	-1.02828	0		0	-0.277303	-0.00782203	-0.189746	-2.47851	-2.43627	-2.14937
3	1236	0	0	0	-1.31607	-1.60676	-1.10641	0		0	0	0	0	-1.04651	-1.14679	-1.16864
3	1278	0	0	0	-1.49573	-1.51433	-1.58479	0		0	0	0	0	-1.30404	-0.748628	-1.2137
3	1287	0	0	-1.34333	-1.44295	-1.486	-1.26393	0		0	-0.313702	0	-0.104373	-1.62572	-1.38394	-1.74512
3	1291	0	-0.298406	-1.05034	-2.92756	-0.540007	-0.177069	0		0	-0.0465108	0	0	-0.910587	-0.699289	-1.30495
3	1293	0	-0.654935	-0.605318	-3.66415	-1.39014	-0.934404	0		0	-0.666408	0	0	-1.33175	-1.49171	-1.45418
3	1300	0	0	0	-1.97247	-1.09989	-0.879505	0		0	0	0	0	-1.39144	-1.26411	-1.60572
3	1335	0	0	0	-1.78127	-0.990884	-0.575839	0		0	-0.217512	0	0	-1.86719	-1.88348	-2.12118
3	1345	0	0	0	-1.32266	-1.56828	-1.45504	0		0	-0.138794	0	-0.280097	-3.01842	-3.06155	-2.5855
3	1348	0	-0.242123	-0.697913	-1.39577	-1.08556	-0.941707	0		0	-0.149281	0	0	-2.47193	-2.28066	-1.85507
3	1423	0	0	0	-1.30201	-0.957713	-0.797049	0		0	0	0	-0.0255876	-2.41476	-2.40194	-1.91472
3	149	0	0	0	-0.70665	-1.88526	-1.07997	-0.0542804		0	-0.0517237	-0.0174643	-0.119856	-0.935726	-1.28463	-1.32644
3	1505	0	0	0	-1.84698	-1.22583	-0.792243	0		0	0	0	0	-2.1796	-1.66506	-2.08866
3	1509	0	0	-0.242852	-1.94115	-1.4533	-1.08472	0		0	-0.206149	0	-0.337998	-2.23473	-2.0314	-2.05399
3	1511	0	0	-0.00952966	-1.70996	-1.58595	-1.45325	0		0	0	0	0	-1.49924	-1.21631	-1.35865
3	1521	0	0	0	-1.57433	-1.56239	-1.71956	0		0	0	0	0	-1.84268	-1.53624	-1.92294
3	1545	0	0	0	-1.84525	-1.06252	-1.20518	0		0	-0.000125611	-0.0749598	-0.117918	-2.93378	-2.49231	-2.22593
3	1601	0	0	0	-2.30925	-1.31057	-1.09292	0		0	0	0	-0.181498	-1.13817	-0.899085	-1.62412
3	1622	0	0	-1.56402	0	-2.09956	-1.46293	-0.192815		0	0.152186	0	0.815245	-1.71257	-1.95952	-1.38283
3	1650	0	0	0	-2.72189	-1.01334	-1.36415	0		0	0	-0.183123	-0.583473	-2.09339	-2.00656	-2.06115
3	1652	0	0	-0.0753803	-0.666307	-0.96969	-0.713575	0		0	0	0	0	-2.05859	-1.90099	-2.18819
3	1659	0	0	0.882081	-2.29878	-1.78134	-1.13688	0		0	-0.281863	-0.208178	-0.456728	-1.63763	-1.20212	-1.49852
3	1669	0	-0.552074	-0.121788	-2.55463	-1.36948	-1.2934	0		0	-0.835264	0	-0.634439	-2.40473	-2.69205	-2.18097
3	1694	0	-0.0497796	0	-2.2434	-0.362029	-0.542533	0		0	-0.0394274	0	-0.189034	-2.08653	-1.58884	-1.8489
3	17	0	0	0	-2.09309	-2.16025	-1.74629	-0.56877		0	-0.127712	-0.0203086	-0.448874	-1.84351	-1.76196	-1.71946
3	1704	0	-0.310142	0	-1.73055	-1.02144	-0.937819	0		0	0	0	0	-1.72393	-1.95857	-2.08106
3	1729	0	-0.403118	0	-2.31094	-0.258803	-0.195812	0		0	0	0	-0.178971	-1.005	-1.19889	-1.49477
3	1751	0	0	0	-2.03515	-1.21296	-0.777027	0		0	0	0	0	-1.03689	-0.901132	-1.04256
3	1761	0	-0.259919	0	-0.831744	-0.717565	-0.595062	0		0	-0.309282	0	-0.21036	-1.51329	-1.41964	-1.20583
3	1763	0	-0.0596732	-0.519856	-1.70739	-1.09564	-0.841005	0		0	-0.526735	0	-0.445918	-2.28923	-2.17674	-1.93606
3	1772	0	0	0.0785419	-0.80763	-2.15813	-1.71978	0		0	0	0	-0.0031247	-1.10761	-0.894121	-0.92038
3	1808	0	-0.877944	-0.754492	-2.69537	-0.22012	-0.384736	0		0	0	0	-0.481693	-1.12722	-1.09822	-1.70692
3	1822	0	-0.427283	0	-2.49332	-1.87583	-1.88888	0		0	0	0	-0.0580159	-2.0341	-2.33034	-1.58716
3	1870	0	-0.35489	-0.293554	-2.47102	-0.275213	-0.254566	0		0	-0.167105	0	-0.369232	-1.8996	-1.7749	-2.11516
3	1875	0	-0.538296	-0.68621	-4	-1.00629	-0.168581	0		0	-0.37079	0	-0.0624474	-0.774613	-0.646755	-1.07457
3	188	0	0	0	-0.698608	-0.896717	-0.861686	0		0	0	0	-0.0638153	-1.79825	-1.83277	-1.70709
3	1957	0	0	0	-1.48225	-1.10554	-0.826044	0		0	0	0	0	-1.00064	-0.876504	-1.05183
3	1963	0	-0.0472527	0	-1.42826	-1.2892	-1.13463	0		0	0	0	-0.17969	-1.21594	-1.01333	-1.18108
3	1996	0	0	-1.27679	-1.40714	-0.467973	-0.460132	0		0	-0.0754691	0	0	-1.58653	-1.12431	-1.33444
3	2008	0	0	0	-2.64661	-2.20352	-1.941	-0.13782		0	0	0	0	-1.49781	-1.44858	-1.86745
3	2009	0	0	0	-2.39675	-1.83045	-1.75648	0		0	0	0	-0.0638145	-1.66234	-1.5086	-1.09573
3	201	0	0	0.560492	-1.18612	-0.893145	0	0		0	-0.563094	-0.459448	0	-1.50343	-1.56692	-1.59042
3	2063	0	0	0.15394	-1.52914	-1.21715	-0.911326	0		0	0	0	0	-0.810217	-1.21995	-1.23221
3	2086	0	0	0.209017	-3.16592	-0.270997	-0.823173	0		0	-0.419894	-0.228719	-1.23322	-2.37485	-2.3776	-2.16297
3	2113	0	-0.244573	0	-2.49904	-1.38299	-1.3147	-0.0827291		0	0	0	-0.408229	-1.98975	-1.83536	-1.99973
3	2128	0	0	0.360547	-1.12067	-1.47698	-1.02266	0		0	-0.0327774	-0.0508893	0	-2.21466	-2.28005	-2.25973
3	2131	0	0	0	-1.79535	-1.4535	-1.1466	-0.141721		0	0	0	0	-1.86491	-2.39568	-2.14518
3	2161	0	0	0	-1.43645	-1.42317	-1.20086	0		0	0	0	0	-2.0066	-1.9162	-2.42647
3	2185	0	0	0.388206	-2.70968	-1.36027	-1.15484	0		0	0	-0.142026	0	-1.93358	-1.22697	-2.31345
3	2187	0	0	0	-1.44369	-1.83279	-1.58848	0		0	-0.0018089	0	-0.26525	-2.17711	-2.17119	-2.08749
3	2203	0	-0.325717	-0.343409	-1.0649	-1.2157	-0.590609	0		0	0	0	-0.38516	-1.63571	-1.51929	-1.39321
3	2205	0	0	0	-1.93624	-2.05429	-2.14979	-0.0299485		0	-0.0413562	0	0	-1.35172	-2.02276	-2.25369
3	2232	0	-0.425253	-0.578952	-1.17114	-1.43342	-1.31623	0		0	-0.0296333	0	-0.149969	-1.90836	-1.69293	-1.5428
3	2242	0	0	0	-2.91329	-1.64429	-1.16845	-0.178184		0	0	0	-0.100512	-1.07062	-1.08421	-0.857632
3	2250	0	0	0	-0.332497	-2.10254	-1.77364	0		0	0	0	0	-1.0272	-1.09171	-1.76617
3	2288	0	0.623216	1.31575	-1.94504	-1.63322	-0.873834	0		0	-0.0322144	0	-0.329579	-3.23752	-2.86885	-2.62713
3	23	0	0	0	-1.05577	-1.18278	-0.796488	0		0	0	0	0	-1.21551	-1.07403	-1.18789
3	2304	0	0	0	-0.740935	-1.14883	-0.865769	0		0	0	0	0	-0.857341	-1.52044	-1.47574
3	2314	0	-0.133568	0	-1.43249	-0.589795	-0.340913	0		0	-0.420746	0	-0.138615	-1.6595	-1.45431	-1.15637
3	2365	0	0	0	-2.4033	-0.411474	-0.453999	0		0	0	0	-0.462933	-1.65733	-1.62125	-1.43559
3	2405	0	0	-1.24916	-0.837	-2.04169	-1.23616	0		0	0	0	0.0299414	-2.23388	-2.03573	-1.79659
3	2478	0	-0.0407885	0	-2.6503	-1.6312	-1.6797	0		0	0	0	-0.14405	-1.69327	-1.44255	-1.53514
3	252	0	0	0	-1.73188	-1.51942	-1.3482	0		0	-0.313067	-0.156248	-0.526338	-1.48551	-1.33493	-1.3952
3	2522	0	0	0	-3.58571	-1.87808	-1.62538	0		0	-0.518309	0	-0.494218	-1.54837	-1.32002	-1.70441
3	2543	0	0	-0.51412	0.15906	-1.85097	-0.913133	-0.769613		0	0	0	0	-1.41465	-1.80479	-1.71171
3	2576	0	0	0	-1.00338	-1.1828	-0.939763	0		0	-0.0340493	0	-0.258834	-1.36715	-1.54195	-1.22883
3	2602	0	0	0.321607	-0.687653	-1.317	-1.15656	0		0	0	-0.18189	-0.464006	-1.387	-0.891663	-1.19595
3	2605	0	0	-0.0903806	-1.34399	-1.76041	-1.24462	-0.0734247		0	0	0	0	-1.34046	-1.35869	-0.893771
3	2631	0	0	0	-0.3283	-1.08157	-1.11138	0		0	0	0	-0.0658913	-1.55775	-1.75089	-1.52936
3	2693	0	0	0	-1.67453	-2.04749	-1.6344	0		0	0	0	0	-0.736566	-1.49621	-1.51111
3	2697	0	0	0	-0.762605	-1.22077	-1.00813	0		0	-0.269852	0	0	-1.47973	-1.52806	-1.3394
3	2700	0	0	0	-2.3963	-0.884766	-0.477492	0		0	0	0	0	-1.31586	-1.25582	-1.34962
3	2727	0	0	0	-1.3537	-1.93863	-1.88	0		0	0	0	-0.166095	-1.84876	-2.08039	-1.6933
3	274	0	-0.33133	-0.466623	-1.64045	-1.07905	0	-0.51728		0	0	0	-0.347122	-1.23959	-0.740367	-1.32263
3	2762	0	0	0.175339	-2.31441	-1.36389	-1.13621	0		0	-0.31008	0	0	-2.55505	-2.57646	-2.82433
3	2768	0	0	-0.13411	-1.40133	-1.15858	-1.02051	0		0	0	0	0.0823177	-1.64216	-1.67343	-1.69557
3	2784	0	0	0	-1.26049	-1.3037	-1.24375	0		0	0	0	-0.0129473	-1.50808	-1.38811	-1.24227
3	2789	0	-0.375143	0	-2.28912	-1.22823	-0.95786	0		0	-0.0863315	0	-0.674999	-1.84556	-1.70269	-1.77922
3	2810	0	-0.18208	-0.339769	-1.83626	-1.41321	-1.08444	0		0	-0.221619	0	-0.0180966	-2.77571	-2.72793	-2.29302
3	2814	0	0	0.440822	-2.75689	-2.16981	-1.40047	0		0	0	0	0	-1.78259	-1.63105	-1.64432
3	283	0	0	-0.0706393	-0.323248	-2.48766	-1.7943	-0.475568		0	-1.11452	-0.315644	-1.39828	-2.02055	-1.75126	-2.09547
3	2837	0	0	-0.0492305	-0.546976	-1.18122	-0.534717	0		0	0	0	0	-1.49258	-1.28156	-1.58032
3	2892	0	0	0	-1.92446	-1.7793	-1.75562	0		0	-0.115364	-0.035257	-0.320147	-2.67225	-2.4457	-1.77976
3	3047	0	0	0	-2.33347	-1.45276	-1.25899	0		0	-0.0282316	0	-0.131008	-2.18739	-2.77576	-2.63715
3	3072	0	0	0	-1.07532	-1.25126	-0.939993	0		0	-0.139662	0	-0.0340523	-2.84017	-2.11556	-2.42195
3	3086	0	0	0	-2.17134	-0.581919	-0.404538	0		0	0	0	0	-2.35065	-1.90784	-2.09947
3	3136	0	-0.687132	-0.0697882	-4	-0.885782	-0.687376	0		0	0	0	-0.075231	-1.57998	-1.52627	-1.0254
3	3153	0	0	0	-1.42699	-1.68285	-1.44139	0		0	-0.206019	-0.176009	-0.452812	-1.0645	-1.00489	-1.00772
3	3270	0	-0.0435568	0	-2.16904	-1.5623	-1.23392	0		0	-0.246316	0	-0.355596	-3.01147	-2.87519	-2.57098
3	3276	0	0	0	-1.5767	-0.994519	-0.652675	0		0	-0.134459	0	-0.351778	-2.33546	-2.25598	-1.73034
3	3287	0	0	0	-1.4257	-1.6536	-1.03349	0		0	0	-0.102845	0	-1.59447	-1.32422	-1.08905
3	3300	0	-0.29903	-0.691002	-2.90568	-1.0382	-0.527653	0		0	-1.16885	0	0	-2.41133	-2.11956	-1.72678
3	3311	0	0	0.623749	-1.95386	-0.368419	-0.814071	0		0	0	0	-0.0910103	-1.95867	-1.49781	-1.56181
3	3365	0	0	0	-0.729657	-1.31033	-0.949153	0		0	-0.0359231	-0.112231	-0.220373	-1.48952	-1.12673	-1.44877
3	3663	0	0	0	-2.30184	-1.60591	-1.21264	0		0	0	0	0	-1.19782	-1.16878	-0.762724
3	376	0	0	0	-1.76001	-1.32206	-1.12292	0		0	0	0	0	-1.60406	-1.58844	-1.72149
3	3818	0	-0.137463	-0.240003	-1.50458	-2.02844	-1.29782	0		0	0	0	-0.166065	-2.32362	-2.95277	-2.36597
3	404	0	-0.253456	-0.251933	-0.794471	-1.20596	-0.963697	0		0	1.18829	1.33565	0.328694	-1.15171	-1.53316	-1.2496
3	427	0	0	0.135291	-1.8808	-1.39584	-0.724629	0		0	-0.0792541	0	-0.263643	-1.45091	-1.31383	-1.12906
3	432	0	0	-0.196569	-1.45036	-1.66391	-1.38435	0		0	-0.481566	0	-0.183832	-1.19117	-1.21921	-1.45472
3	531	0	-0.580292	-0.0127368	-1.76144	-0.957379	-0.745636	0		0	-0.762302	0	-0.272886	-1.79705	-1.30411	-1.23507
3	542	0	-0.0222494	-0.0724411	-0.996441	-1.43464	-1.4752	0		0	0	-0.173677	-0.397483	-2.58804	-2.49887	-2.0339
3	589	0	0	0	-0.575096	-0.950515	-0.595643	0		0	0	0	0	-1.61308	-1.34188	-1.30631
3	602	0	-1.48738	-0.147922	-4	0	-0.398159	0		0	-0.0553711	0	-0.463727	-1.32811	-0.889613	-1.19783
3	634	0	0	-0.00580904	-1.92891	-2.36566	-1.97411	0		0	-0.0368692	0	0	-1.85022	-1.57935	-1.57105
3	650	0	0	-0.151663	-1.78607	-1.84113	-1.78782	0		0	-0.0462908	-0.0329	-0.518818	-1.96375	-2.23845	-1.89474
3	660	0	0	-0.0879305	-1.99008	-0.654488	0	0		0	-0.402769	-0.223075	0	-1.40257	-1.41987	-1.82084
3	745	0	-0.19319	-0.216487	-1.94356	-1.46536	-1.33807	0		0	0	0	-0.387658	-1.64426	-1.63187	-1.46987
3	762	0	-0.297833	-0.151326	-1.17932	-1.24357	-0.954303	0		0	-0.209785	0	-0.362702	-2.16278	-2.20595	-2.12696
3	800	0	0	0	-1.71114	-1.08514	-0.959348	0		0	-0.404903	-0.154624	-0.698119	-2.15213	-2.02712	-1.75072
3	837	0	-0.323133	0	-1.83542	-1.24096	-1.24447	0		0	-0.00924826	0	-0.15926	-1.38842	-1.68083	-1.55489
3	880	0	0	0	-2.05417	-1.86053	-1.60705	-0.204462		0	0	0	-0.336225	-1.74354	-1.55617	-1.51225
3	926	0	0	0	-0.920158	-1.11546	-0.977941	0		0	0	0	-0.198194	-1.04191	-0.959434	-0.948468
3	929	0	-0.428137	-0.1754	-1.93727	-1.33953	-0.851377	0		0	0	0	-0.403209	-2.43649	-2.42455	-2.14577
3	942	0	0	0	-1.94717	-0.830705	-1.08638	0		0	-0.0405675	-0.232216	-0.54583	-1.30407	-0.888053	-1.10224
3	959	0	0	0.0760334	-2.17914	-0.735525	-0.394143	0		0	0	0	0	-1.6222	-1.07258	-1.14241
3	1007	0	0	-0.461	-2.25467	-2.28164	-2.05735	0		0	0	0	-0.241549	-3.27937	-3.39731	-2.78667
3	1105	0	0	-0.446786	-2.4779	-2.41754	-2.19248	0		0	-0.168384	-0.0656808	-0.218319	-3.12497	-3.19774	-2.33265
3	1170	0	0	-0.130793	-2.78109	-2.55583	-2.44156	0		0	-0.0764464	-0.110983	-0.39767	-3.40125	-3.74893	-2.76702
3	1197	0	0.288589	-0.750081	-2.41816	-1.43659	-1.26265	0		0	-1.02617	-1.11021	-0.369774	-3.06384	-2.44262	-2.11373
3	1210	0	0	-0.301182	-2.35032	-2.5375	-2.35821	0		0	-0.266462	-0.034651	-0.300065	-2.62685	-2.72614	-2.32076
3	1310	0	-0.186979	-0.299802	-4	-1.88784	-1.84363	0		0	-0.343137	0	0	-3.38536	-3.65164	-2.93025
3	132	0	0	0	-2.65421	-2.9215	-2.38933	-0.0681909		0	-0.510855	-0.120035	-0.509923	-2.49546	-2.35569	-2.40406
3	1327	0	0	0	-1.66326	-1.49091	-1.42872	0		0	-0.158214	0	-0.176253	-3.44326	-3.12617	-2.98324
3	1400	0	-0.148039	-0.131258	-3.33156	-2.90646	-2.51655	0		0	0	-0.19378	-0.255775	-2.51912	-2.76178	-2.15459
3	1437	0	0	0	-2.52504	-2.43922	-1.96909	-0.0715362		0	0	0	-0.261747	-3.16005	-2.84097	-2.5169
3	1447	0	-0.145594	-0.521405	-1.09257	-1.67846	-1.56416	0		0	0	-0.170736	-0.295188	-3.67028	-4	-2.6547
3	1656	0	0	-0.313082	-2.69744	-2.58312	-2.44455	0		0	0	-0.124681	-0.445618	-3.44698	-3.65383	-2.87489
3	1740	0	-0.460793	-0.701105	-3.18767	-2.89686	-2.69647	-1.14469		0	-0.274562	-0.0329372	-0.519291	-2.31737	-2.57872	-2.18603
3	1791	0	-0.0319301	-0.230293	-2.80274	-2.74264	-2.16806	0		0	-0.0156266	-0.182174	-0.356657	-1.88431	-2.0645	-1.67933
3	182	0	0	-0.192752	-2.12227	-2.32964	-1.89679	0		0	0	-0.192106	-0.32736	-3.30822	-3.74921	-3.03934
3	1821	0	0	0.283372	-2.85321	-1.7962	-1.93016	0		0	-0.545101	0	-0.302623	-3.12501	-3.37479	-2.64839
3	1894	0	-0.261991	-0.00519868	-3.64619	-1.49277	-1.7207	0		0	-0.231244	-0.201108	-0.859364	-2.90728	-2.88543	-2.89383
3	1971	0	0	-0.822766	-1.24831	-3.25319	-2.6122	0		0	-0.46321	-0.0717723	-0.278686	-3.21462	-3.10898	-2.39014
3	2000	0	0	0	-1.74009	-3.04354	-2.04259	0		0	0	0	-0.376664	-2.17675	-2.403	-2.29015
3	2174	0	0	-0.112463	-2.54236	-2.24974	-2.03921	0		0	0	-0.0598768	-0.118988	-2.47844	-2.71145	-2.19704
3	2229	0	-0.0390543	-0.076122	-2.17726	-2.49098	-2.30854	0		0	-0.0319229	-0.167037	-0.292628	-2.70526	-3.07912	-2.35115
3	2231	0	-0.335683	-0.464963	-1.95013	-1.23869	-1.03435	0		0	-0.00845206	0	-0.132324	-2.99072	-2.76791	-2.43896
3	2265	0	-0.0320603	-0.570387	-3.21936	-2.93002	-2.4047	0		0	0	-0.225505	-0.479674	-2.76134	-2.7241	-2.44499
3	2423	0	-0.354001	-0.116477	-1.50957	-1.70441	-1.64158	0		0	0	-0.0929271	-0.00377935	-2.68651	-2.96337	-2.42403
3	2427	0	1.76206	2.36158	-2.34396	-0.979083	-0.711558	0		0	-0.242274	0	-0.232221	-2.98197	-3.12096	-2.8472
3	2448	0	-0.115042	-0.303734	-3.04865	-2.35584	-1.91555	0		0	0	-0.156545	-0.406236	-3.05328	-3.00604	-2.48833
3	2472	0	0.71659	1.03472	-2.90037	-1.44299	-1.25365	0		0	-0.327931	-0.0231821	-1.0013	-2.73267	-2.92693	-2.54867
3	2526	0	-1.03463	0	-4	-2.1329	-2.00381	-0.468067		0	-0.4607	0	0	-2.8079	-3.13111	-2.18994
3	2530	0	0	-0.544255	-3.39497	-2.74992	-2.36821	0		0	0	0	-0.149135	-3.74182	-4	-2.85494
3	258	0	0	-0.753856	-2.26256	-1.98173	-1.4598	0		0	-0.221534	-0.0396106	-0.219144	-2.99185	-3.19291	-2.49487
3	2638	0	0	-0.331869	-2.39895	-1.90127	-1.83179	0		0	-0.0184944	-0.108134	-0.25349	-3.26016	-3.56838	-2.65059
3	2670	0	0	0	-3.52703	-2.53145	-2.31748	-0.375764		0	0	0	-0.454706	-2.99974	-2.88269	-2.54961
3	2679	0	-0.366065	-0.400839	-1.73188	-1.40983	-0.984909	0		0	-0.167145	-0.0107761	-0.222898	-3.64028	-3.659	-3.08523
3	273	0	-0.00217697	-0.273506	-2.6177	-2.4224	-1.98265	0		0	0	-0.188127	-0.4583	-3.19416	-3.3675	-2.78282
3	278	0	0	-0.320902	-3.75576	-2.94173	-2.64662	0		0	-0.16756	-0.159375	-0.362131	-2.33107	-2.34488	-2.04091
3	2785	0	-0.0990907	-0.37119	-2.64173	-2.2409	-1.95405	0		0	-0.102456	-0.134297	-0.277539	-2.9425	-2.63149	-2.50192
3	279	0	0	-0.238889	-3.18582	-2.83868	-2.50999	0		0	-0.0392601	-0.0381259	-0.133655	-3.07519	-3.46483	-2.60896
3	3161	0	-0.376215	-0.428543	-2.20229	-1.7861	-1.36559	0		0	-0.00237764	-0.0440759	-0.556766	-3.67697	-4	-3.71893
3	3240	0	-1.00499	-0.261621	-2.63991	-1.64815	-1.17417	0		0	0	0	-0.371084	-3.59478	-3.73797	-2.97748
3	3620	0	-0.0590167	-1.53029	-0.500847	-2.15296	-3.76072	-2.25517		0	0	-0.0973926	-0.101678	-2.68707	-2.92554	-2.59955
3	401	0	1.13041	1.69246	-2.97865	-1.6229	-1.01174	0		0	-0.452577	-0.231414	-0.810584	-2.78006	-2.69336	-2.29761
3	410	0	0	-0.173818	-2.82254	-2.57039	-2.34709	0		0	0	-0.0132853	-0.277478	-3.49094	-3.72934	-2.8584
3	420	0	0	-0.233161	-2.6899	-2.65882	-2.39574	0		0	-0.239512	-0.134022	-0.526775	-3.81765	-3.88149	-3.06725
3	429	0	0	-0.283342	-2.01449	-2.21251	-2.12384	0		0	-0.0242079	0	-0.418519	-3.01239	-2.87984	-2.7621
3	444	0	0	-0.253348	-2.31616	-2.52979	-2.29606	0		0	-0.0740436	-0.100563	-0.41524	-3.12268	-3.33235	-2.37528
3	484	0	0	-0.403711	-2.81183	-2.66026	-2.29654	0		0	-0.114313	-0.226834	-0.295796	-2.90804	-3.53722	-2.23776
3	490	0	0	-0.40966	-3.14253	-2.52416	-2.38641	0		0	-0.142696	-0.149634	-0.371646	-3.30087	-3.40633	-2.63547
3	495	0	0	-0.477554	-2.35208	-2.34147	-2.11917	0		0	-0.0740394	-0.150665	-0.285707	-2.61989	-2.70404	-2.45163
3	496	0	-0.0240081	-0.330058	-2.30514	-2.37625	-2.06232	0		0	-0.0610877	-0.164323	-0.434135	-3.83595	-4	-3.08761
3	511	0	0	-0.315896	-2.99577	-2.79444	-2.60003	0		0	-0.0960731	-0.0727311	-0.457631	-3.62099	-3.8683	-2.91931
3	519	0	0	-0.0710832	-2.14008	-2.14553	-1.94451	0		0	-0.197819	-0.155723	-0.136502	-3.39718	-3.79176	-2.73306
3	521	0	0	-0.377387	-2.99352	-2.56468	-2.31221	0		0	-0.0756794	-0.0925769	-0.427397	-3.43996	-3.70163	-2.91829
3	565	0	0	-0.104741	-2.21679	-2.35259	-2.01217	0		0	-0.0694957	-0.0981389	-0.398713	-3.48426	-3.96817	-2.78488
3	566	0	0	-0.363626	-2.70009	-2.42596	-2.41266	0		0	-0.200014	-0.120596	-0.616926	-3.62485	-3.78471	-2.81871
3	574	0	0	-0.344245	-2.5809	-2.52507	-2.37042	0		0	-0.154295	-0.119516	-0.510128	-3.73537	-3.97886	-3.23466
3	583	0	0	-0.337766	-3.1488	-2.73535	-2.47334	0		0	-0.106335	-0.108971	-0.389076	-3.62953	-3.82812	-3.04767
3	588	0	0	-0.310342	-2.2071	-2.44142	-2.2128	0		0	-0.129015	-0.173829	-0.320351	-3.28886	-3.1745	-2.63557
3	594	0	0	-0.555766	-2.26719	-2.43633	-2.26395	0		0	-0.410624	0	-0.214967	-2.82267	-2.58673	-2.24736
3	616	0	-0.809313	-1.48835	-3.98091	-2.23042	-1.88782	0		0	-0.253442	0	-0.197448	-1.47586	-1.65607	-1.30637
3	638	0	0	-0.169012	-2.93357	-2.68789	-2.09231	0		0	-0.0794349	-0.13744	-0.240395	-3.53156	-3.64163	-2.79838
3	696	0	0	-0.331587	-2.92793	-2.74029	-2.48169	0		0	-0.05066	-0.0115583	-0.236969	-3.16413	-3.26599	-2.6382
3	700	0	0	-0.213266	-3.08999	-2.53736	-2.4791	0		0	0	-0.0709583	-0.336188	-2.95581	-2.91373	-2.4106
3	703	0	0	-0.121023	-3.0029	-2.6377	-2.51341	0		0	-0.025365	-0.224499	-0.354846	-2.46762	-2.77361	-2.28707
3	711	0	-0.0154459	-0.214707	-2.19112	-2.37607	-2.15972	0		0	-0.0399479	-0.186506	-0.573514	-3.11956	-3.12482	-2.64948
3	713	0	0	-0.315895	-2.83818	-2.35247	-2.01087	0		0	-0.00338199	-0.140443	-0.431868	-3.79753	-4	-3.01981
3	717	0	0	-0.27566	-2.80027	-2.73548	-2.20054	0		0	0	-0.173539	-0.359965	-2.22325	-2.28178	-2.09545
3	722	0	-0.000809513	-0.317632	-2.02937	-1.75826	-1.76371	0		0	-0.25088	0	-0.257929	-3.36485	-3.7427	-3.02489
3	733	0	0	0.274262	-0.518984	-1.49432	-1.77856	0		0	0	0	-0.195535	-2.9841	-2.93215	-2.52528
3	764	0	0	-0.305972	-2.21427	-2.31266	-2.19298	0		0	-0.0952915	-0.135461	-0.428315	-3.14744	-3.28538	-2.69654
3	767	0	0	0.323706	-3.81406	-1.90043	-1.73699	0		0	-0.560134	-0.256496	-1.26666	-3.74306	-3.87851	-3.27558
3	781	0	0	-0.168081	-1.67901	-1.9271	-1.72486	0		0	-0.149892	-0.131792	-0.438897	-3.15413	-3.27881	-2.56207
3	802	0	0	-0.306019	-2.94762	-2.95475	-2.66314	0		0	-0.244644	-0.0387909	-0.364715	-2.75333	-3.02361	-2.39328
3	823	0	-0.0408729	-0.318243	-3.10317	-2.68519	-2.48478	0		0	-0.116784	-0.0678821	-0.313381	-2.24685	-2.46095	-2.05004
3	855	0	0	-0.313547	-2.81521	-2.6483	-2.39422	0		0	-0.172584	-0.123167	-0.321752	-3.19993	-3.4876	-2.60579
3	863	0	0	-0.446895	-2.19988	-2.35013	-2.10342	0		0	0	-0.0919292	-0.365184	-3.0523	-3.27623	-2.50087
3	890	0	0	-0.311212	-2.94335	-2.79705	-2.64694	0		0	-0.0174551	-0.0700429	-0.315298	-3.26449	-3.18024	-2.55845
3	954	0	0	0	-3.57435	-3.73645	-3.52163	-0.365621		0	0	-0.100836	-0.194957	-2.13305	-1.98446	-1.8042
3	965	0	-0.00782079	-0.409655	-2.46117	-2.45272	-2.34414	0		0	-0.0115475	-0.166623	-0.346503	-3.50475	-3.88141	-2.9193
3	966	0	0	-0.539952	-3.24919	-2.96468	-2.4949	0		0	-0.0112927	-0.239999	-0.359409	-3.47423	-3.7406	-2.72672
3	975	0	0.168441	0.780358	-4	-3.21574	-2.12012	-0.18218		0	0	0	-0.469381	-3.33051	-3.39768	-2.33389
3	976	0	0	-0.333626	-2.17541	-2.26523	-2.01839	0		0	-0.207062	0	-0.000304126	-2.2234	-2.48602	-1.87353
3	980	0	0	-0.0419186	-3.11048	-2.79347	-2.44314	0		0	-0.167295	-0.0746176	-0.261809	-3.08676	-3.11295	-2.33786
3	999	0	0	-0.129672	-2.09501	-2.09533	-1.46468	0		0	-0.687465	0	-0.709556	-2.20795	-2.42803	-2.62257
4	1038	0	-0.132663	-0.376584	-3.50772	-2.44166	-1.76703	0		0	0	-0.166996	0	-0.317474	-0.116501	-0.242431
4	1043	0	-0.155247	0	-4	-2.22941	-2.28217	0		0	-0.411609	0	0	-1.41826	-1.06553	-1.47152
4	1095	0	0	-0.0342482	-1.51821	-1.57744	-1.73898	0		0	-0.236419	0	0	-0.373787	-0.309265	-0.843822
4	1133	0	0	0	-3.70129	-2.43764	-2.37812	-1.249		0	0	-0.00481649	-0.211416	-0.907017	-1.01151	-1.00888
4	12	0	0	-0.00613275	-1.60027	-1.72125	-1.63561	-0.252788		0	0	0	-0.133969	-0.124366	0	-0.0882703
4	1358	0	0	0	-2.33165	-1.69888	-1.07122	0		0	0.00260813	0	0	0.496223	0.421759	0.9456
4	1405	0	0	0	-1.39401	-1.64518	-1.88785	0		0	0	0	-0.095949	-0.634107	-0.0854699	-0.216786
4	1504	0	0	-0.0593563	-3.77974	-2.30806	-2.39203	-0.190083		0	-0.0689184	0	0	-0.141234	0	0
4	1536	0	0	0	-1.08841	-1.34505	-0.67067	0		0	-0.0767996	-0.0123729	-0.183849	0	0	0.231376
4	1551	0	-0.172986	-0.580743	-2.67003	-2.71151	-2.32432	0		0	-0.302983	0.0265884	0	-1.08575	-1.1844	-0.944668
4	1561	0	0	0	-2.35407	-2.43224	-1.6809	0		0	0	0	0.170951	0.990244	0	0.12226
4	1589	0	0	0	-2.12745	-1.31472	-1.02917	-0.256612		0	-0.0274769	-0.00918352	0.0925467	-0.77216	-0.617784	-0.646857
4	1680	0	0	-1.38928	-1.42971	-2.51417	-1.91401	-0.8992		0	0	0	0.49202	-1.33053	-1.04339	-0.965981
4	172	0	0	-1.80949	-0.924857	-2.70566	-2.36445	-1.40872		0	0.252568	0	1.17794	-0.128253	-0.315791	-0.238094
4	1748	0	0	0	-1.54749	-1.998	-1.55085	0		0	0	0	0	-1.03518	-0.396234	-0.80625
4	1784	0	0	-0.0893694	-2.98963	-2.40051	-1.94118	0		0	0	0	0	0	0	0.0122523
4	1798	0	-1.15355	-0.481638	-2.5419	-2.2147	-1.85008	0		0	0	0	0	-0.117563	0	0
4	1872	0	0	0	-1.64921	-2.65466	-2.19087	0		0	0	0	0	0	0	0
4	191	0	0	0	-1.88737	-1.89959	-0.998969	0		0	-0.0665042	0	0	-0.698245	-0.406473	-0.82561
4	1967	0	0.629145	0.911216	-3.02759	-2.19041	-1.72782	0		0	0	0	0	0	0	0.265011
4	1968	0	0	-0.389876	-2.30743	-1.27147	-0.862079	0		0	-0.326975	0	0	-0.484042	0	-0.331249
4	1989	0	0	0.0223147	-3.03477	-1.55724	-0.880415	0		0	0	0	0	-1.05776	-0.894712	-1.05814
4	1990	0	0	0	-2.80844	-1.81186	-0.0642296	0		0	0	0	0.114392	0	-0.0169462	0
4	2062	0	0	0	-2.35178	-1.95042	-1.24685	0		0	0	-0.0511636	0	-1.42716	-1.00657	-0.784503
4	2104	0	-0.0440463	0	-3.89633	-2.68668	-1.86975	0		0	-0.128016	0	-0.0295204	-0.860196	-0.832494	-0.834654
4	2115	0	0	0	-3.10797	-2.13488	-1.25893	-0.935829		0	0	-0.0664715	0	0	0	0
4	2120	0	0	0	-2.56928	-2.31087	-2.18207	0		0	0	0	-0.104622	-0.912123	-0.662788	-0.7647
4	2130	0	0	0	-1.43414	-1.91052	-1.74137	-0.590836		0	0	0	-0.0432217	-0.299916	-0.661094	-0.920699
4	216	0	0	0	-1.9927	-1.3852	-1.54363	-0.182274		0	0	0	-0.216476	-0.5051	-0.242185	-0.525274
4	2170	0	0	0	-3.14627	-1.60385	-0.737111	0		0	0	-0.0231216	0	0	0	0
4	2171	0	0	0	-0.875899	-1.87868	-0.664919	0		0	0	0	0.0607358	-1.14909	-1.1082	-0.685789
4	2201	0	0	0	-2.75906	-3.22407	-2.44049	-0.330924		0	0	0	-0.0429726	0	0	0
4	2202	0	0	0	-1.94531	-1.68954	-1.21228	0		0	-0.102586	0	0	-0.152161	0	-0.135727
4	2211	0	0	0	-2.30829	-1.90459	-1.5985	0		0	0	0	0	0	0	0
4	2219	0	-0.600374	0	-3.67316	-1.67585	-1.19829	0		0	0	-0.142957	-0.522272	0.614209	0.446039	1.04204
4	2291	0	0.106832	-1.77668	-0.766456	-2.72271	-2.1267	-0.880859		0	0.287727	0	1.16518	-0.326839	-0.241683	-0.0525035
4	2293	0	0	-0.0818513	-1.73388	-1.75711	-1.73359	0		0	0	0	0	-0.399239	-0.570433	-0.387225
4	2301	0	0	-0.1238	-3.14853	-2.36647	-1.11297	-1.09801		0	-0.0349663	-0.281498	0	-0.861914	-0.843668	-0.205703
4	2343	0	-0.200222	0	-3.84082	-2.29901	-1.30096	0		0	0	0	-0.0105081	0	0	0.0982728
4	2361	0	0	0.111102	-2.23775	-2.20831	-1.77232	0		0	0	0	0	0	-0.224297	-0.679637
4	2379	0	0	0	-2.25882	-1.52437	-1.27899	0		0	0	0	0	-0.633639	-0.327291	-0.69192
4	2386	0	0	0	-3.02058	-2.31028	-1.97072	-0.373809		0	0	0	0	0	0	0.0381935
4	2396	0	-0.316208	0	-3.54775	-1.19216	-1.7416	0		0	0	0	0	-0.645076	-0.620873	-0.767047
4	2424	0	0	0.0490321	-2.35377	-1.27851	-0.755773	0		0	0	0	0	-0.983629	-0.615941	-0.364959
4	2446	0	0.0645378	0	-2.39229	-1.78619	-1.42476	0		0	-0.142632	0	-0.215735	-1.19079	-0.818659	-1.59598
4	2477	0	0	0.491128	-1.30142	-2.70961	-1.67815	0		0	0	0	-0.159293	0	0	0
4	2485	0	0	-1.35527	-1.29012	-3.67365	-2.71873	-1.87606		0	0	0	0.309284	-1.5656	-1.13436	-0.880888
4	251	0	0	-0.173329	0	-2.18092	-1.65122	-0.0321816		0	0	0	0	-0.652965	-0.362029	-0.627753
4	2517	0	0	0.191543	-2.77047	-1.97283	-1.73833	0		0	0	0	0	0	0	0
4	2637	0	-0.0477693	0	-3.83212	-2.94839	-2.60513	0		0	0.0917855	0	0	0.75425	0	0.616101
4	2685	0	0	0	-3.08606	-2.2538	-1.38834	0		0	0	0	0	0	0	0.0366339
4	2692	0	0	0	-3.64562	-3.00232	-1.95917	-1.10349		0	-0.0204996	0	0	-1.57692	-1.88953	-0.932764
4	2773	0	0	0	-2.60164	-2.34911	-2.0775	0		0	0	0	0	0	0	0
4	2774	0	0	0	-2.55163	-2.38486	-2.10194	-0.18125		0	-0.0218271	0	-0.0886616	-1.20336	-1.02166	-1.27121
4	2818	0	0	-0.0539992	-1.53752	-2.4736	-1.73265	-0.302663		0	0	0	0	0	0	0
4	2823	0	0	0.210534	-1.87263	-1.57472	-0.722286	0		0	0	0	0	0	0	0.433387
4	2868	0	0	0.751307	-1.50495	-1.55839	-1.41599	0		0	0	0	0	-0.477977	-0.331079	-0.475682
4	2984	0	-0.167736	-0.0433292	-2.72157	-2.09642	-1.32324	-0.298568		0	0	0	0	0	0	0.30774
4	3030	0	-0.390017	0	-3.73756	-0.880379	-0.880322	0		0	0	0	-0.393043	0	0	0.465438
4	3150	0	0	0	-1.73834	-1.45986	-1.37803	-0.0209681		0	0	0	0	-0.631939	-0.640457	-0.827708
4	3267	0	0	-1.3189	-3.87825	-2.10928	-2.38792	0		0	-0.75107	0.253152	-0.348196	-0.00537896	0	0
4	327	0	-0.0716364	-0.352577	-2.32342	-1.9389	-1.41021	0		0	0	0	0	-0.354054	-0.154177	-0.487288
4	3326	0	-0.0019572	-0.450362	-2.4884	-2.09444	-1.448	0		0	0.0273679	0	0	0	0	0
4	3433	0	0	0.0345416	-1.7882	-1.78229	-1.46274	0		0	0	0	0	0	0.522059	0.868453
4	3505	0	-0.200217	0	-2.29163	-1.8897	-1.57326	0		0	-0.207674	0	0	-0.696373	-0.259148	-0.511873
4	3595	0	0	-0.048064	-0.672366	-1.89831	-1.00233	-0.609415		0	0	0	0	0	0	0.251866
4	3695	0	0.17011	0.121421	-2.37052	-2.03387	-1.77773	0		0	0	0	0	0	0	0.0128192
4	3735	0	0	0	-1.57359	-2.05638	-1.44018	0		0	0	0	0	0	0	0
4	385	0	0	0	-2.43285	-1.93407	-1.41651	0		0	0	0.0527546	0	-1.20964	-0.565137	-0.651408
4	4070	0	0	-0.146208	-2.35949	-2.78052	-0.948319	0		0	0	0	0	-1.09609	-0.609733	-1.23113
4	460	0	0	0	-2.63461	-2.27982	-1.81622	-0.451137		0	0	0	-0.0874393	-1.03995	-1.42239	-1.35897
4	485	0	0	-1.06789	-2.29474	-2.24053	-2.10719	-1.27785		0	0.505861	0	1.43871	0	0.0325181	0.539227
4	499	0	0	0	-1.67167	-1.51305	-1.00112	0		0	-0.113677	0	0	-0.809413	-0.54372	-0.781834
4	509	0	0	0	-1.6577	-1.62155	-0.54617	-0.358591		0	0	0	0	0	0	0
4	510	0	0	0.0412278	-2.23169	-1.86807	-1.86104	-0.0116224		0	0	0	-0.187122	-0.675612	-0.551697	-0.641519
4	52	0	0	-1.33487	-2.42187	-1.72969	-1.33579	0		0	-0.306177	-0.15745	0	-0.420091	-0.283868	-0.589129
4	534	0	0	0	-3.57475	-1.82917	-1.49475	-0.170156		0	0	0	0	-1.42449	-1.19986	-1.25085
4	544	0	0	0	-2.85734	-2.26042	-2.11202	-0.584815		0	-0.015246	-0.0439614	-0.341903	-1.17161	-1.21515	-1.25705
4	587	0	-0.234563	-0.136096	-0.692717	-1.66317	-1.42449	0		0	-0.256439	-0.277849	-0.438915	-0.626443	-0.513009	-0.682672
4	644	0	-0.477036	-0.47072	-2.61588	-2.70232	-1.91203	0		0	0	0	0	0	0	0
4	671	0	0	0	-3.0598	-3.14868	-2.42009	-0.050904		0	0	0	0	-0.804532	-0.378408	-0.707747
4	673	0	0	0	-2.72555	-1.24762	-0.793444	0		0	0.067416	0	0.22089	0	0	0
4	682	0	0	1.50553	-3.17579	-2.69209	-1.66809	0		0	0	0	-0.434329	-0.634839	-0.268626	-0.566766
4	72	0	0	-0.131578	-1.49594	-2.17789	-1.88942	0		0	-0.0436338	0	0	-1.155	-1.01899	-1.03287
4	757	0	-0.209483	-0.703767	-3.1968	-2.77919	-2.03645	0		0	-0.684783	0	0	-0.885126	-1.07107	-0.53866
4	768	0	0	0	-2.55474	-2.74339	-2.26222	0		0	0.141623	0	0.221417	0	0	-0.276738
4	776	0	0	0	-2.00156	-1.70787	-1.74243	-0.129903		0	0	0	0	0	0	0
4	788	0	0	0	-1.70263	-1.8101	-0.99334	0		0	0	0	0	-1.19838	-1.09004	-0.958885
4	832	0	-0.200071	0	-4	-3.93454	-3.57068	0		0	0	0	0	0.107948	0	0.221709
4	869	0	0	0.0565806	-1.17957	-1.94208	-1.6335	0		0	0	-0.0103612	-0.108409	0	0	0.430376
4	903	0	0	-0.0610707	-0.10142	-2.56723	-1.48156	-0.312418		0	-0.200812	0	0	0	0	-0.0437952
4	931	0	0	0	-1.93456	-2.54008	-1.82153	0		0	0	0	-0.0941986	0	0	0.138955
4	936	0	-0.301058	-0.248293	-2.53949	-1.65419	-1.20147	0		0	0	0	0	0	-0.00279144	-0.377767
4	951	0	-0.368895	-0.334493	-2.28215	-1.28126	-1.34686	0		0	0	0	0	0	0	0
4	979	0	0	0	-2.88791	-3.53642	-1.55937	-1.03845		0	-0.00937594	-0.0883976	-0.141016	-0.0605689	0	0
4	989	0	0	-0.107814	-2.34803	-2.44285	-1.73477	0		0	0	0	0	-0.297046	-0.283002	-0.422095
4	1000	0	0	0	-0.762042	-1.23426	-1.49286	0		0	0	0	-0.0902374	0	0	-0.196681
4	1006	0	-0.692107	-0.713546	-2.35566	-0.700287	-0.852486	0		0	0	0	0	0	0	-0.0290269
4	1008	0	0	-0.0452665	-0.939453	-1.28783	-1.05325	0		0	0	0	0.113203	-0.517128	-0.55913	-0.262947
4	1018	0	0	0.0249938	-1.4473	-1.47234	-1.26476	0		0	0	-0.091456	-0.215002	-0.375524	-0.313114	-0.266359
4	1025	0	-0.642887	-1.8389	-1.57381	-0.749438	-1.40117	-0.509116		0	0	0	0	0.492766	0.538171	1.11135
4	1031	0	0	0	-1.17926	-0.218582	-0.204348	0		0	0	0	0	0	0	-0.149699
4	1050	0	-1.1085	-1.80847	-1.53437	-0.92753	-1.22819	-0.422005		0	0	0	0	0.746091	0.620369	1.21996
4	1053	0	0	0	-1.24424	-0.83988	-0.221827	0		0	0	0	0	-0.179574	-0.180887	-0.447527
4	1056	0	0	0	-1.05104	-1.20422	-0.866512	0		0	0	0	0	0	0	0
4	1066	0	0	0	-1.37432	-0.929451	-1.44872	0		0	-0.120331	0	-0.015805	-0.313629	-0.050277	-0.166556
4	1067	0	-0.851345	-0.588288	-1.25326	-1.40144	-1.57002	0		0	0	0.0192512	0	0.32303	0.429344	0.919495
4	1074	0	0	0	-0.609955	-1.01642	-0.718597	0		0	0	0	0	-0.461985	-0.49584	-0.827713
4	1084	0	0	0	-2.24689	-0.964579	-0.240126	0		0	0	0	0.118239	0	-0.196646	-0.550389
4	1085	0	0.13902	1.47412	-1.09673	0	-0.100518	0		0	0.536737	0.236759	0.0587633	0.180603	0.208579	0.631854
4	1087	0	-0.0676981	0	-1.40547	-1.54732	-1.35693	0		0	0	0	-0.0157409	-0.065174	-0.444678	-0.379478
4	1093	0	0	0	-1.08255	-1.73289	-0.980503	0		0	0	0	0	0.99851	1.01975	1.03353
4	1094	0	0	0	-2.08901	-1.13478	-0.825654	0		0	0	0	0	0	0	-0.181593
4	1113	0	0	0.648163	-0.924328	-1.63116	-1.51963	0		0	0	0	0	-0.214354	-0.315142	-0.741694
4	1116	0	0	-0.814269	-1.02093	-0.875559	-0.361426	0		0	0	0	0	0.703544	0.661241	0.788154
4	1131	0	0	0	-0.770945	-1.23187	-1.38295	0		0	0.336067	0.000473352	0.113186	0	0	0
4	1135	0	0	-0.0394708	-1.2999	-1.66364	-0.74312	0		0	0	0	0	-0.842183	-0.310323	-0.403317
4	1136	0	-0.233845	0	-1.15079	-0.827682	-0.646947	0		0	0	0	-0.048414	-0.481554	0	-0.124006
4	1140	0	0	0	-0.57545	-1.00375	-0.375683	0		0	0	0	0	0.3529	0	0.920738
4	1149	0	0	0.261902	-1.30924	-0.729495	-0.344937	0		0	0	0	0	0.0710557	0.160304	0.879662
4	1154	0	0	0	-1.17953	-1.65138	-1.28041	0		0	0	0	-0.17089	-0.0879666	-0.10304	-0.373855
4	1168	0	0.415622	0.685341	-0.785297	-1.54255	-1.7142	0		0	0.0701882	-6.09e-05	-0.138506	0	0.0157092	0.445723
4	1169	0	0	-0.136361	-0.046547	-1.20213	-0.827082	0		0	0.268006	0.280524	0.142871	0.550901	0.0338634	0.578542
4	1185	0	-1.08454	-0.294915	-2.37144	-0.466003	-0.403146	0		0	0.0167504	0	0.225696	0	0	0
4	119	0	0	0	-0.466535	-1.11731	-1.01225	0		0	-0.154532	0	0	-0.097405	0	-0.164624
4	1215	0	0	0	-0.99779	-0.999775	-0.939892	0		0	0	0	0.469398	0.7863	1.14417	1.21034
4	1227	0	-1.60678	-0.869398	-1.79884	-2.11302	-1.69895	0		0	0.796362	0.644064	1.03386	0.408245	0.883629	1.13645
4	1230	0	0	-0.447788	0	-1.00101	-0.797731	0		0	0	0	0	0	0	0
4	1233	0	0	0	-0.617621	-0.724244	-0.816339	0		0	0	0	-0.0770083	0.613952	0.61202	1.00315
4	1238	0	0	0	-1.01467	-1.96431	-1.95184	-0.20843		0	0	0	-0.12989	0.21902	0.676996	0.768243
4	1268	0	0	0	-0.713981	-1.25807	-1.15889	0		0	0	0	0	-0.370175	-0.355547	-0.462309
4	1270	0	0	0	-0.210569	-1.59586	-0.630105	0		0	0	0	0	0	0	0
4	1279	0	0	0	-1.16567	-0.452168	-0.312232	0		0	0	0	0	-0.346864	0	-0.113646
4	1315	0	0	0	-0.835982	-1.13318	-0.896039	0		0	0	0	0	0	0	-0.180954
4	1323	0	0	0	0	-1.29226	-0.6038	0		0	0	0	0	-0.955469	-0.189332	0
4	1336	0	0	0.190838	-0.995802	-1.47856	-1.21403	0		0	0	-0.0843337	-0.570592	-0.977641	-0.657951	-0.805472
4	1353	0	0	0	-0.93435	-1.34679	-1.29437	0		0	0	0	0	0	0	0
4	1361	0	0	-0.0291166	-2.86873	-1.45384	-0.739127	0		0	0.0175189	0	0	0.909077	0.797137	0.959311
4	1378	0	-0.0745067	0	-1.62428	-1.05487	-0.959179	0		0	0	-0.126065	-0.141072	-0.582517	-0.535589	-0.611744
4	1413	0	0	0.241285	-0.551907	-1.06129	-1.34015	0		0	0	0	-0.24748	-0.00445566	0	-0.185076
4	1431	0	0	0	-1.96242	-0.53651	-0.179179	0		0	0	0	0	0	0.331671	0.778716
4	1459	0	-0.471967	-0.645614	-0.832612	-1.92106	-1.43342	-0.29879		0	-0.143337	-0.0893827	-0.125143	0	0	-0.155419
4	1462	0	0	0.44555	-1.40291	-0.790255	-1.16338	0		0	0	0	0	0.263023	0.569257	0.82534
4	147	0	0	0	-1.6443	-0.520815	-0.708392	0		0	0	0	0	0.455319	0.320474	0.873876
4	1485	0	0	0	-1.35991	-1.37469	-1.16614	0		0	0	0	-0.0392285	-0.830617	-0.818803	-0.874659
4	1531	0	0	0	-0.565372	-1.53412	-1.40954	0		0	0.111533	0	0	0	0	-0.162253
4	1542	0	0	0	-0.244553	-1.45464	-0.991855	0		0	0	0	0	0	0	-0.236181
4	1550	0	0	0.00731023	-1.56645	-0.757271	-1.82899	0		0	0	0	0	0	-0.0725804	-0.165277
4	1565	0	0	0	-0.536692	-1.36545	-0.979723	0		0	0	0	0	0.259438	0	0
4	1591	0	0	0	-0.961051	-1.27002	-0.905724	0		0	0	0	0	0.0692576	0.085475	0.588221
4	1606	0	0	0	-2.14418	-1.37967	-0.940242	0		0	-0.00883608	0	0	0	0	0
4	1610	0	0	0	-0.880756	-1.12767	-0.93741	0		0	0	0	0	0.286755	0.55964	0.646161
4	1625	0	0.109237	0.124254	0	-1.25936	-0.642266	0		0	0	0	0.0623933	-0.744578	-0.287436	-0.227531
4	1635	0	-0.816283	0	-3.02812	-0.689107	-0.992805	0		0	-0.00103734	0	-0.169139	0	0.211187	0.614056
4	1640	0	0	0	-0.802085	-1.33947	-0.0664526	0		0	0	0.0819157	0	0	0	0.410035
4	1658	0	0	0	-0.636013	-1.44289	-0.902454	0		0	0	0	0	-1.21814	-0.867475	-0.831181
4	1678	0	0	0	-1.78711	-1.40929	-0.948452	0		0	0	0	0	-0.181745	0	0
4	1683	0	0	0.219689	-0.629761	-1.13889	-1.03671	0		0	0	0	-0.208192	-0.499695	-0.349796	-0.980063
4	1690	0	0	0.0626266	-0.65568	-1.0343	-0.71892	0		0	0	0	0	0	0	-0.280646
4	1691	0	-0.378288	-0.160161	-1.88125	-0.877952	-0.531987	0		0	-0.206106	0	-0.296901	-0.657477	-0.508686	-0.714022
4	1696	0	0	0	-1.00688	-2.09163	-1.62857	0		0	0	0	0	0	0	0.105214
4	1710	0	0	-0.133698	-0.880722	-0.833628	-1.16486	0		0	0	0	0	0.0570621	0.33122	0.522334
4	173	0	0	0	-1.46929	-1.08005	-1.02817	0		0	0	0	0	0.00967865	0.148213	0.469231
4	1731	0	0	0.176895	-1.52111	-0.0760156	-0.747035	0		0	0	-1.0777	-1.00513	-0.415062	-0.106386	-0.42021
4	1735	0	0.931171	1.09641	-1.50985	0	-0.494509	0		0	0	0	0	0	0.0344283	0.354628
4	1754	0	0	0	-2.04102	-2.02092	-1.61333	-0.259025		0	-0.345814	-0.358334	-0.0383987	-0.069284	0	0
4	1757	0	0	0	-0.550339	-0.5686	-1.17515	0		0	0	0	0	0	0	0.0429719
4	1759	0	0	0	-1.1169	-0.8064	-0.607993	0		0	0	0	0	-0.712772	-0.220525	-0.648854
4	1767	0	0	0	-1.85483	-1.60806	-0.867916	0		0	0	0.223324	0.204537	1.5424	1.47698	2.0747
4	1778	0	0	0	-0.111475	-1.26819	-1.43504	0		0	0	0	0	-0.273761	-0.0583304	-0.418961
4	1804	0	0.029645	-0.771783	-2.33483	-1.66158	-1.63515	0		0	0	-0.0840228	0.114944	0	0	0
4	1823	0	0	0	-1.89429	-0.913095	-0.748035	0		0	-0.0187839	0	0	-0.109508	-0.164267	-0.482823
4	1837	0	0	0	-1.32853	-1.80584	-1.32419	0		0	0	0.0600167	0.0225082	-0.422024	0	0
4	1838	0	0	0	-1.07237	-1.04202	-0.86211	0		0	0	0	0	-0.516428	-1.04675	-0.540407
4	1893	0	0	-0.0549926	-1.13818	-1.28539	-0.716909	0		0	-0.356193	0	-0.0643308	-0.707882	-0.439835	-0.381999
4	1905	0	0	0	-0.850483	-1.0875	-1.31769	0		0	0	0	0	0.714225	0.289265	0.708138
4	1908	0	0	0	-1.48798	-1.59439	-1.11203	0		0	-0.0341162	-0.00591927	-0.205598	0	0	0
4	1931	0	0	0	-1.03615	-1.09041	-0.583378	0		0	0	0	0	0	0	0
4	1939	0	0	0	-0.698327	-1.25389	-1.60481	0		0	0	0	-0.0251113	-0.114399	0	0
4	1943	0	0	0	-1.00061	-1.64706	-1.17838	0		0	0	0	0	0.276363	0.524403	0.942425
4	199	0	0	0	-1.13869	-0.536297	-0.426371	0		0	0	0	0	0	0	-0.012202
4	2007	0	0	0	-0.678484	-0.933782	-0.562362	0		0	0	0	0	0.359437	0.812197	1.17329
4	2023	0	0	0	-1.33565	-0.710433	-0.67981	0		0	0.0875576	0.12381	0	0	0	0
4	2033	0	0	0	-2.25681	-1.10595	-0.619606	0		0	0	-0.0251671	0	0	0	-0.322954
4	2059	0	-1.79807	0	-2.85148	-1.50873	-0.922845	0		0	0	-0.451149	-0.401646	0.842381	0.82146	1.14527
4	2068	0	0	0	-1.03146	-1.36159	-1.33456	0		0	0	0	0	-0.351806	0	-0.458869
4	2081	0	0	0	-0.399669	-0.724998	-0.609727	0		0	0	0.0444127	0	0.0186026	0.320664	0.297538
4	2083	0	0	-0.297882	-1.76243	-1.0125	-0.49979	0		0	0	0	0	-0.659575	-0.17078	-0.525381
4	2089	0	0	0.0424461	-0.924633	-1.50227	-0.929623	0		0	0	0	0	0	0	-0.108493
4	2101	0	0	0	-0.974921	-0.965375	-0.858773	0		0	0	0	0	-1.50555	-0.59077	-0.66877
4	2148	0	0	0	-1.16681	-1.11701	-0.872896	0		0	0	0	0	0	0	0.327406
4	2153	0	0	0	-1.29393	-1.17058	-0.547874	0		0	0	0	0	0.296837	0.420206	0.462619
4	2175	0	0	0	-1.24417	-1.37174	-1.15301	0		0	0	0	0	-0.517481	0	-0.41669
4	2182	0	0	-1.3447	-0.949035	-1.39621	-0.579616	0		0	0.567097	0	0.80615	-0.73875	-1.01995	-0.878427
4	2192	0	0	0	-1.73262	-1.71696	-1.03719	0		0	0	0	0	0	0	0
4	2213	0	0	0.086005	-2.92038	-0.910728	-0.21403	0		0	0	0	0	0	0	0
4	2222	0	-0.614095	-1.87411	-1.22645	-0.475753	-1.12383	-0.158372		0	0	0	0	0.075153	0	0.343753
4	2235	0	0	-0.397929	-1.48429	-0.863361	-0.844376	0		0	-0.78178	0.130042	0	-0.518325	-0.49853	0
4	2238	0	0	0	-0.638934	-0.636165	-1.19683	0		0	0	0	0	0	0	0.110385
4	2245	0	0	0	-0.383517	-1.76724	-1.40208	0		0	0.101584	0	0	-0.0536718	0	-0.126499
4	227	0	0	0.550532	-2.25948	-1.4233	-0.993037	1.11204		0	0	0	-0.396836	0	0	0.034874
4	2272	0	0	0.212689	-0.714414	-1.28437	-0.964757	0		0	0	0	0	0	0	0
4	2292	0	0	0	-1.24839	-0.802969	-0.938587	0		0	0	0	0	0	-0.294454	-0.735296
4	2296	0	0	0	-1.24794	-0.571873	-0.722423	0		0	0	0	0	0.56174	0.7795	1.11572
4	2317	0	0	0	-2.11917	-1.40236	-1.3077	0		0	0	0	0	0	0	0
4	2325	0	0	0	-0.638197	-1.44641	-0.604925	0		0	-0.157361	-0.0777578	0	0	-0.00020448	-0.479346
4	2337	0	0.0112255	0.461871	-0.29634	-1.40431	-1.24992	0		0	0	0	0	0	0	0
4	2353	0	0.138788	-0.414497	-0.374545	-1.54178	-1.52175	0		0	0	-0.0341392	0.172535	0.669421	0.635603	1.08394
4	2357	0	0	0	-1.99623	-0.190894	-0.620135	0		0	-0.20439	0	0	-0.578609	-0.331708	-0.323617
4	2370	0	0	0	-0.202963	-1.01149	-0.938656	0		0	0	0	0	0.02519	0	0
4	2391	0	0	0.0894793	-0.289374	-0.936022	-1.02916	0		0	0	-0.0351309	-0.310245	0	0	0
4	2394	0	0	0.447388	-0.932577	-1.30218	-1.19328	0		0	-0.0704369	-0.197005	-0.580794	-0.872824	-0.823678	-1.0188
4	2401	0	0	0	-0.88889	-1.03463	-0.703349	0		0	0	0	0	0	0	0.163235
4	2402	0	0	0	0	-1.1219	-1.00402	0		0	0	0	0	0	0	-0.0900768
4	2431	0	0	0	-1.10961	-0.717904	-0.491318	0		0	0	0	0	-0.408391	-0.660993	-0.711743
4	2454	0	0.467577	0.897898	-1.75062	-1.32731	-0.981729	0		0	0	0	0	-1.0366	-0.645035	-0.459567
4	2473	0	0	0	-1.35935	-0.976368	-1.0075	0		0	0	0	0	-0.547053	-0.577758	-0.438133
4	2505	0	0.0674947	0.430729	0	-0.755723	-1.04053	0		0	0	-0.0408775	0	0	0	0
4	2507	0	-0.0918956	-0.39938	-0.562057	-0.957982	-0.885205	0		0	0.0736725	0	0	0	0	0.0399276
4	2519	0	-0.0408587	0	-0.148846	-0.647517	-1.01225	0		0	0	-0.136085	-0.0892965	0	-0.333022	0
4	2534	0	1.1624	1.88416	-1.34473	-0.84737	-0.510198	0		0	0	-0.0813356	-0.0969701	-0.220862	0	0
4	2538	0	0	0	-1.04105	-1.02337	-0.437142	0		0	0	0	0	0	0	0
4	2551	0	0	0	0	-2.0154	-1.13032	0		0	0	0	0	1.17042	1.36056	1.32334
4	2568	0	0	0	-1.1817	-0.747268	-0.808797	0		0	0	0	0	0	0	0.115308
4	2599	0	0	0	-0.267085	-1.11808	-1.21151	0		0	0	0	0	0	0.0368055	0.338824
4	2603	0	0	0	-1.79546	-1.38027	-1.12843	0		0	0	0	-0.202883	0	0	0.0759888
4	2626	0	0	-0.43641	-0.990283	-1.00935	-0.632609	0		0	0	0	-0.0553153	-0.433013	-0.747208	-0.625185
4	2632	0	0	0	-0.708345	-1.70134	-1.18304	0		0	0	0	0	0.348539	0.36862	0.964105
4	2660	0	0	0	-0.444638	-1.24032	-0.349871	0		0	0	0	0.0109759	-0.650555	-0.864782	-0.0321634
4	2663	0	-0.288237	-0.0285213	0	-1.21423	-0.899981	0		0	0	0	0	0	-0.284289	-0.073422
4	2674	0	-0.351079	-0.234539	-1.89816	-0.726477	-0.677088	0		0	0	0	0	0	0	0
4	2698	0	-0.0674914	-0.53745	-1.4151	-0.479502	-0.801851	0		0	0	0	0	0.494887	0.324543	1.05562
4	2717	0	0	0	-0.238222	-0.908441	-0.754725	0		0	0.00522971	0	0	0.221304	0	0.486413
4	2721	0	0.126089	1.20463	-0.217428	-0.542389	-0.898358	-0.0882027		0	0	0	0	0	0	-0.0223214
4	2739	0	0	0	-1.1745	-1.29654	-1.80969	0		0	0	0	0	0.712073	0.981761	1.43623
4	2743	0	0.841845	1.49356	-0.510943	-0.426388	-0.672726	0		0	-0.0240667	0	0	0	0	0
4	2769	0	0	0	-1.13443	-1.86889	-1.25428	0		0	0	0	0	0.822089	1.05191	1.309
4	277	0	0	0	-1.52874	-1.60168	-1.46843	0		0	0	0	0	0.403639	0.271959	0.817812
4	2775	0	0	0	-1.00309	-1.3928	-0.98216	0		0	0	0	0	0	0	0.210621
4	2776	0	0	0	-1.85665	-1.55495	-1.27393	0		0	-0.257906	0	-0.254869	0	-0.0517401	-0.18174
4	2815	0	0.248392	-0.179157	-2.81553	-0.88514	-0.939099	0		0	0	0	0	0	0.432739	0.797627
4	2825	0	0	0	-1.44238	-0.783696	-0.733581	0		0	0	0.00601384	0	0	0	0.0845974
4	2836	0	0	0	-1.5967	-1.14989	-0.851103	0		0	0	0	-0.0647466	0	0	0.00782393
4	2860	0	0	0.394751	-1.24137	-1.08607	-1.26039	0		0	0	0.122499	0	0.276467	0.580468	0.632749
4	2875	0	0	0.0612885	-1.32785	-0.418251	-0.594367	0		0	0	0	0	0.832236	0	0
4	2889	0	0	0	-1.77479	-0.31812	-0.0363953	0		0	0	0	0	0	0	0.0844118
4	2894	0	0.329432	0.392857	-1.88165	-1.18262	-0.723019	0		0	-0.00557723	-0.14991	-0.513902	-0.583692	-0.880821	-0.972844
4	2895	0	0	0	-0.0966855	-1.41999	-1.13487	0		0	0	0	-0.291248	0	0	0.613583
4	2899	0	0	0	-1.05896	-1.05192	-0.660734	0		0	0	0	0	0.274205	0.42441	1.01418
4	2900	0	0	-0.887166	-1.87921	-1.50655	-1.20699	0		0	-0.0404572	-0.0468643	-0.365421	0.147414	0.587668	0.672316
4	2904	0	0	-0.101992	-2.28848	-1.35216	-1.03958	0		0	0.156797	0	0.0995448	0.637111	0.526552	0.972367
4	2906	0	0	-0.0677005	-0.915364	-0.868042	-0.735295	0		0	0	0	0	0	0	0
4	2920	0	0	-0.126859	-1.07542	-1.0621	-0.922826	0		0	0	0	0.18721	0.861394	0.974775	1.08873
4	2951	0	0	0	-1.0604	-0.352508	-0.277334	0		0	0	0	0.0367723	0	0	-0.0408992
4	2968	0	0	0	-1.16726	-0.570945	-0.862112	0		0	0	0	0	-0.547755	-0.279369	-0.649943
4	2989	0	0	0	-1.37234	-0.623892	-0.660654	0		0	-0.238546	0	0	-0.711113	-0.925254	-0.822618
4	3017	0	0	0	-1.21395	-1.08678	-0.73054	0		0	0	0	0	-0.363927	0	-0.430897
4	302	0	0	-0.962715	0	-1.19998	-1.12794	0		0	0	0	0	-0.189563	0	-0.201267
4	3050	0	0	0	-1.96604	-1.2329	-1.04751	0		0	0	0	0	-0.929947	-0.856945	-0.570537
4	3053	0	0	0	-2.37084	-0.944152	-0.410624	0		0	0	0	0	0	0	0
4	3071	0	0	0	-1.73673	-1.65539	-1.76359	-0.00461236		0	0	0	0	0.370258	0	0.290496
4	3097	0	0	0	-1.58037	-1.55957	-1.39118	0		0	0	0	0	0	0	0.167732
4	3110	0	-0.016723	0	-1.84913	-1.37178	-0.97314	0		0	0	0	-0.396295	-0.578332	-0.477755	-0.4759
4	3147	0	0	0	-2.30173	-1.34882	-0.729518	0		0	0	0	0	0.729258	0	0
4	3151	0	0	0	-0.478639	-1.08469	-0.372089	0		0	0.114084	0	0	0	0	-0.0709113
4	317	0	0.505981	0.546176	-2.66985	-1.07825	-0.274684	0		0	0.0742343	0	-0.277898	0	0	0
4	3189	0	-0.135934	-0.317877	-0.415467	-0.847863	-1.20208	0		0	0	0	-0.0216467	0	0	-0.348836
4	3190	0	0	-0.00656904	-1.38673	-1.31686	-1.17362	0		0	0.0740021	0	0	-0.261358	-0.0504621	-0.0386441
4	3193	0	-0.44227	-2.25461	0	-1.02901	-1.07931	0		0	1.52468	0	0.795434	0.117507	0.198315	0.532981
4	3194	0	-0.27005	0	-1.35531	-0.767187	-0.445429	0		0	0	0	-0.226826	0	0	-0.101738
4	321	0	0	0	-1.01145	-0.649467	-0.0808668	0		0	-0.657877	-0.333896	-0.968727	0	0	0
4	3211	0	0	0	-2.53328	-1.45653	-0.931626	0		0	0.0564376	0	0	0	0	0.0354635
4	3220	0	0	0	-0.45486	-1.64651	-1.46954	0		0	0	0	0.217872	0	0.0684337	0.643722
4	3223	0	0	0	-1.10136	-0.607279	-1.0718	0		0	0	-0.0236074	0	0	0	-0.123849
4	3256	0	0	0	-0.892917	-0.833679	-0.786531	0		0	0	0	-0.134382	-0.0478183	0	-0.0216311
4	3263	0	0	0	-0.14694	-1.41868	-1.56216	0		0	0	0	0	0	0	0.266037
4	3278	0	0	0	-2.23839	-1.37197	-0.498909	-0.0703688		0	0	0	0	0.026792	-0.00252977	-0.122547
4	3336	0	0	0	-1.49379	-0.900657	-0.525261	0		0	0	0.130618	0	-0.754535	-0.778557	-0.549328
4	3352	0	0	0	-2.04743	-0.833561	-0.40089	0		0	0	0	0	-0.506573	-0.572137	-0.847405
4	3368	0	0	0	-1.39215	-1.27272	-0.448207	0		0	-0.0325641	0	0	-0.412994	-0.958326	-0.865352
4	3378	0	0	0	-0.368991	-1.03311	-1.29428	0		0	0	0	0	-0.321485	0	-0.383184
4	3381	0	0	-0.302935	-1.17217	-1.77226	-0.914125	0		0	0.248917	0.0624321	0.140363	1.28658	1.39835	1.85714
4	3406	0	0	0	0	-1.15562	-0.496459	0		0	0.20328	0	0	0.112777	0.43132	0.520804
4	3409	0	0	0	-0.522166	-1.39842	-1.23395	0		0	0	0	0	0	0	-0.0827253
4	3427	0	0.287566	0	-1.42661	-0.140066	-0.167031	0		0	0	0	0	-0.207427	0	-0.415409
4	3445	0	0	0	-1.80892	-1.51845	-0.846858	0		0	0	0	0	0.474792	0.023131	0.454539
4	3461	0	0	0	-1.46543	-1.95117	-1.40744	0		0	0	0	0	0.425869	0.597164	0.93288
4	3475	0	0	0	-0.244806	-1.30041	-0.846203	0		0	0	0	0	0.805303	1.31422	1.33246
4	3481	0	0	0	-0.224943	-1.96194	-1.09304	0		0	0	0	0	-0.313989	-0.423556	-0.478151
4	3509	0	0	0	-1.70639	-1.31643	-1.05377	0		0	0	0.19087	0	-0.922754	-0.225753	-1.25758
4	3533	0	0	0	-1.78663	-0.00513288	-0.26214	0		0	0	0	0	0	0	0.0944315
4	354	0	0	-0.198097	-0.0419657	-1.70535	-1.12013	0		0	0	0	0	0.775975	0.940254	1.2456
4	3555	0	0	-0.328071	-1.55903	-1.09766	-0.491157	0		0	0	0	0	0	0	-0.354956
4	357	0	0	0.0763964	-1.24346	-2.20599	-1.35347	0		0	-0.276991	0	-0.397811	0	0	-0.156224
4	3580	0	0.268349	1.03154	-2.72613	-0.957325	-0.724982	0		0	0	-0.0435536	0	0	0	-0.0100809
4	3596	0	0	0	-1.88871	-1.50013	-1.01849	0		0	0	0	0	-0.763382	-0.368734	-0.521585
4	3598	0	0	0	-1.19908	-1.56975	-1.04214	0		0	0	0	-0.00686686	0	0	0
4	3613	0	-1.01474	-1.30648	-4	-1.09773	-2.04611	0		0	0.0329938	0	0	1.08587	0.994027	1.55638
4	3644	0	-0.159102	-0.254943	-0.765674	-0.67262	-1.29562	0		0	0.154555	0	0	0.0602322	0	0.334665
4	3662	0	0	-0.140582	-1.3252	-1.37869	-1.11781	0		0	0	0	0	0.351053	0.356381	0.75695
4	3675	0	0	0	-0.612905	-1.61634	-1.37784	0		0	0	-0.120414	-0.384195	1.29336	1.30121	2.16759
4	3700	0	0	0	-1.16781	-1.0669	-0.702749	0		0	0	0	-0.109761	0	0	0.257985
4	3738	0	0	0	0	-1.28254	-0.533843	0		0	0	0	0	0	0	0
4	3745	0	0	0	-0.749449	-1.14403	-0.491848	0		0	0	-0.100005	0	0	0	0.271525
4	3748	0	-0.432845	-1.18425	-0.959415	-0.542894	-0.0790807	0		0	0	0	0	0.466227	0.877679	0.737412
4	378	0	0.488928	0.753253	-1.71825	-0.963064	-0.636469	0		0	0.271891	0.196927	0.212925	-0.156868	-0.399319	-0.404431
4	3832	0	0	0.221864	-1.25169	-1.83631	-1.2397	0		0	0	0	0	-0.0341355	0	-0.296859
4	3916	0	-0.11611	-0.509244	-2.32552	-0.431393	-0.625379	0		0	0	0	0.283534	-0.757807	-0.666985	-0.562634
4	393	0	-1.07477	-2.43849	-2.45817	-1.17423	-1.57621	0		0	0	0	0	0	0	0.148048
4	3977	0	0	0.189842	-1.30942	-1.51905	-0.986035	0		0	0	0	0	0	0	0
4	417	0	0	0	-0.544486	-1.34278	-1.06871	0		0	0	0	0	-0.412074	-0.32425	-0.417397
4	426	0	1.04053	1.55892	-0.0159239	-1.29226	-1.25273	0		0	0	-0.113839	-0.325956	0.71822	0.0721994	0.53722
4	430	0	0	-0.741128	-1.58893	-1.35201	-1.02441	0		0	0	0	0	0	0	-0.166988
4	441	0	0.217103	0	-0.318864	-0.940392	-0.12386	0		0	0	0	0	0.0271701	0.462081	1.18636
4	451	0	0	0	-1.0413	-0.652736	-0.243204	0		0	0	0	0	0	0	0
4	455	0	0	0	-0.638521	-1.00461	-0.720302	0		0	0	0	-0.133657	-0.808556	-0.775255	-0.969047
4	456	0	-0.182304	0	-1.37144	-0.734954	-0.693926	0		0	0	0	0	0	0	0.0240648
4	49	0	0	0	-0.632137	-1.20674	-0.790868	0		0	0	0	0.121426	0	0	0.0407737
4	492	0	0.717628	0.923217	-1.32825	-0.982943	-0.824	0		0	-0.198267	0	-0.329457	-0.500005	-0.33974	-0.448431
4	555	0	0	0	-1.03316	-1.59091	-1.27879	0		0	0	0	0	-0.0779356	0	-0.0197907
4	558	0	0	0	0	-2.00175	-1.07752	0		0	-0.255266	0	-0.0873652	0.0929341	0.294833	0.619168
4	603	0	0	0	-1.51236	-0.838165	0	0		0	0	0	-0.055626	0.758433	1.0677	1.14414
4	629	0	0	0	-0.576226	-1.46533	-1.26313	-0.398456		0	0	0	0	-0.350239	-0.254616	-0.445324
4	630	0	0	0	-0.572241	-1.93758	-0.86714	0		0	0	0	0	1.04889	1.01812	1.68917
4	643	0	0	0	-0.429514	-1.32856	-1.09364	0		0	-0.204489	0.127218	0.0641092	0	0	-0.372209
4	646	0	-0.467044	0	0.453627	-0.967446	-1.31257	0		0	-0.631656	-0.33404	-0.139963	-0.406415	-0.477368	-0.671088
4	648	0	0	0	-0.526567	-1.58087	-1.01385	0		0	0	0	0	0	-0.0848106	0
4	668	0	0	-0.234531	-0.340971	-1.03769	-0.568272	0		0	-0.0420038	-0.038162	-0.131096	-0.471127	-0.653781	-0.717272
4	678	0	0.259496	0.507387	-0.964363	-1.3821	-0.64795	0		0	0	0	-0.0442513	0	0	-0.0103033
4	709	0	0	0	-1.52909	-1.50152	-0.576666	0		0	0	0	0	0.475177	0.644698	0.988193
4	749	0	0	0	-1.14078	-1.75054	-1.32338	0		0	-0.0407741	0	0	-0.077344	0	0
4	755	0	0	0	-0.0680661	-1.24129	-0.667565	0		0	0	0	0	0	0	0
4	758	0	0	0	-0.621127	-1.45313	-1.15208	0		0	0	0	0	0	0	-0.0182564
4	798	0	-0.276585	-0.511196	-1.11725	-0.728083	-0.700338	0		0	0	0	0	0	0	0.00950988
4	812	0	0	0	-1.04077	-1.31738	-1.54273	-0.0487497		0	0	0	0	0	0	0
4	829	0	0	0	-0.702125	-1.20913	-1.04044	-0.0617624		0	-0.069965	0	0	-0.282039	0	0
4	852	0	-0.379021	-1.59592	-1.48427	-0.925294	0	0		0	0.177756	0.0851542	0	0	0	0
4	88	0	0	0	-1.22754	-1.15408	-0.809542	0		0	0	0	-0.14171	-0.708685	-0.530485	-0.51333
4	919	0	0	0	-1.68352	-1.61753	-1.65951	0		0	0	-0.0479378	0	0	0	-0.215095
4	930	0	0	0.392722	-1.90185	-1.40454	-1.47112	0		0	0	0	0	0	0	0.588413
4	940	0	0.517896	0.880653	-1.58251	-0.511037	-0.168602	0		0	0	0	-0.115388	0	0	0.165824
4	96	0	0	0	-1.42203	-0.584504	-1.44621	0		0	0	0	-0.618273	-0.353305	-0.121083	-0.275431
4	987	0	0	0	-0.429535	-1.32465	-1.03314	0		0	0	0	0	-0.76806	-0.366423	-0.615943
4	994	0	0	0	-1.47478	-0.895207	-0.859567	0		0	-0.076114	0	0	0	0	0
5	100	0	0	-0.0125921	0	-0.508554	0	0		0	-0.0282605	0	0	-0.772144	-1.24374	-1.121
5	1034	0	0	0	0.464702	0	0	0		0	0	0	0	-0.0708263	0	-0.113065
5	1035	0	0	0	-0.892768	-0.685425	-0.421668	0		0	0	0	-0.245072	-0.653272	-0.451184	-0.972212
5	1049	0	0.0312475	0	0.677221	0.135935	0.818297	0.566941		0	0	0.0882184	0	-0.361015	0	0
5	1070	0	-0.269197	-1.13556	0	-0.242544	0	0		0	0	0	0	0.0551801	0.0323628	0.723269
5	1082	0	0	0.0474715	0.221218	0	0.275356	0		0	0	0.0992688	0.201069	-1.00503	-0.872401	-1.09943
5	1122	0	0	0	-0.0475751	0	0	0		0	0.0817625	0	0	0	0	-0.0136399
5	1123	0	-0.615828	-1.39203	0.957245	0.196195	0.229407	0		0	-0.309508	0	-0.0173678	0	0	0.460758
5	1127	0	0	-0.909066	-0.927182	-0.279773	0	0		0	0	0	0	0	0.0103164	0.352615
5	1179	0	-0.543878	-0.535631	-0.101663	-0.389253	-0.656391	0		0	0.0232038	0	0	0	0	0.392029
5	1190	0	-1.23929	-0.160816	-0.146495	0	0	0		0	-0.272298	0	0	0	0	-0.21027
5	1229	0	0	0	-0.504267	-0.792644	0	0		0	0.538026	0	0.236364	0.279478	0.750178	0.683912
5	1289	0	-0.423799	0	-1.06638	0	0	0		0	-0.131935	0	0	-0.642676	-0.829313	-0.404395
5	1292	0	-0.00678193	-0.168411	-0.102288	0	0	0.170633		0	-0.0275394	0	-0.285503	-0.503947	-0.0708107	-0.48694
5	1301	0	0	0	-0.94138	-1.03979	-0.521465	0		0	-0.980106	0	0	-0.711279	-0.511388	-0.809834
5	1306	0	0	0.0933514	0	0	-0.135804	0		0	0	0	0	-0.72527	-0.558503	-0.648279
5	1333	0	0	0	-1.47651	-0.728715	0	0		0	0	0	0	-0.286949	-0.556108	-0.268138
5	1356	0	-0.311887	-1.60804	0	0	0	0		0	0	0	0	-0.0310718	-0.257607	-0.391673
5	1357	0	0.130283	0.471669	-0.5448	0.926174	0.671541	0		0	-0.449627	0	-0.508491	-0.271499	0	-0.233118
5	1362	0	0	0	-0.279581	0	0	0		0	0	-0.393405	-0.774866	0	0	-0.274338
5	1368	0	-0.945282	-0.303565	-1.54934	0	0	0		0	-0.36095	0	-0.264188	0	0	0
5	1427	0	0	0	-0.546572	-0.190203	-0.328714	0		0	-0.152731	-0.0700066	-0.185154	-0.7545	-0.443891	-0.701128
5	1438	0	0	0	-2.61004	-0.256478	0	0		0	-0.866562	0	0.261236	-0.879	-0.05212	-0.0540699
5	1446	0	0	0	0	0.139858	0.123361	0		0	-0.714006	0	-0.500481	-0.702238	-1.03504	-1.15284
5	1458	0	-0.229704	-0.54411	-0.747969	-0.234685	0	0		0	-0.321477	0	-0.108246	-0.190928	0	-0.427631
5	1465	0	0	0	-0.972365	-0.263851	0	0		0	0	-0.0245089	0	-0.307075	-0.274332	-0.482429
5	1480	0	-0.150604	-0.0743723	-1.19633	0	0	0		0	-0.0279335	-0.0600674	-0.461084	0	0	-0.00120593
5	1487	0	-1.46004	-0.660897	-0.89015	0	0	0		0	-0.14213	0	0	-0.0274017	0	0
5	1506	0	0	0	-0.0225739	-0.378117	-0.0632316	0		0	0	0	0	0	0	0.165891
5	1525	0	-1.06044	-0.831294	0	0	0	0		0	0	0	0	0	-0.0416607	0
5	154	0	0	0	-0.440925	-0.473685	0	0		0	0	0	0.0255587	0	0	0.232331
5	1560	0	0	0	-1.46759	-0.281939	-0.0142544	0		0	0	0	0.244737	0.207123	0.371087	0.66662
5	1562	0	-2.64072	-4	0	-0.673066	-0.300053	-0.136369		0	0.110775	0	0	1.22503	0.143484	0.551958
5	1570	0	0	0	0	0	0	0		0	0	0	0.0540619	0.544244	0.559873	1.02628
5	1573	0	0	-0.117878	0	0	0	0		0	0	0	0	0	-0.366628	-0.248905
5	162	0	0.677783	0	0	0	-0.399187	0		0	0.10564	0	0	0.00143122	0.16823	0.543186
5	1632	0	-0.0795607	0	-0.594322	0	0	0		0	0	0.245717	-0.0129787	-0.670937	-0.901825	-0.919474
5	1648	0	-0.559118	-1.65863	-0.798551	0.422452	0.0520486	0		0	0	0	0	0	0.202354	0.542589
5	165	0	0	-0.272298	-0.00647317	0	0	0		0	0	0	0	0	0.175752	0.652699
5	1664	0	0	1.10721	0	0.331424	0	0		0	0	0	-0.0483768	-0.89574	-0.0295832	0
5	168	0	-2.05332	-2.7474	0.280686	0.365515	1.81768	0		0	-0.612195	-0.348534	-0.579284	-0.542833	-0.50169	-0.739212
5	1685	0	0	-0.0779405	0.0159754	0.0106855	0	0		0	0	0	0	-0.121451	-0.0125168	-0.160452
5	1711	0	0	0.151641	0	0	0	0		0	0	0.0330413	0	-0.194719	0	-0.14654
5	1723	0	-0.0647645	-0.0633406	-0.605676	0	0.0901001	0.150362		0	-0.438802	0	-0.568228	0	0	0.514824
5	177	0	0	-1.09165	0	-0.217088	0	0		0	0	0	0	-0.175329	-0.320684	-0.765449
5	1776	0	0	0	0	0.0937871	0	0		0	0	0	0	-0.269322	0	-0.220136
5	1805	0	-0.295925	-1.00251	-0.675608	0	0	0		0	-0.369293	0	0	-0.728845	-0.159092	-0.714904
5	1807	0	0	0	0	0	-0.198892	0		0	-0.107151	0	0	0.349001	0	0
5	1849	0	0	-0.0211056	-0.996945	0	0	0		0	-0.0454406	0.0858589	0	0	0	0.0535398
5	1850	0	-1.16624	-0.464661	-1.48903	-0.310614	-0.40499	0		0	-0.37489	0	-0.0867166	-0.92346	-0.878414	-0.893674
5	1866	0	-1.08142	-0.855264	-0.990375	-0.649432	-0.680733	0		0	-0.157815	0	-0.0323644	-0.732219	-0.512512	-0.567875
5	1867	0	-1.1025	-0.580707	-2.23846	0	0	0		0	-0.251506	0	0	-0.830831	-0.632081	-0.604219
5	1880	0	-1.1626	-0.951162	0	0.0577157	0	0		0	0	0	0	0	0	0.153952
5	1900	0	-0.739115	-2.05264	0.742062	0	0	0		0	0	0	0	0	0	0
5	1916	0	0	0	-1.0722	-0.120491	0	0		0	0	0	0	0	-0.400771	-0.499126
5	1921	0	-0.695979	-2.27183	0.581393	0	0	0		0	0	0	0	0.114049	0	0.281627
5	1922	0	-0.738072	-2.23823	0.838072	0	0.0926084	0		0	0.0535217	0	0	0	0	0.436984
5	1927	0	0	0.398555	0	0	0	0		0	0	0	0	-0.373269	-0.710138	-0.595596
5	2002	0	0	-0.585239	-0.0896987	-0.626906	-0.426652	0		0	-0.244413	-0.24933	-0.490357	0.976163	0	0
5	2016	0	0	0	0	-0.238776	-0.0417634	0		0	0	-0.0237502	-0.283349	0	0	0.0473242
5	2070	0	0	-0.0691269	-1.33117	-0.523186	-0.0718141	0		0	0	0	0	-1.0655	-1.12698	-0.774808
5	2072	0	0	-0.0452905	0	0	0	0		0	0	0	0	-0.775743	-0.574324	-0.683707
5	2108	0	0	0	-0.168096	-0.486265	-0.507328	0		0	0	0	-0.350368	0	0.305394	0.76163
5	212	0	-1.07636	-1.28353	0	0.461237	0.252004	0		0	0	0	0	-0.313777	-0.0450367	-0.41981
5	2129	0	-2.10305	-1.23118	-2.13053	0	0	0		0	-0.482576	0	-0.189551	0	-0.140677	0
5	2133	0	0	0	0	0	0.025208	0		0	-0.298556	0	0	0	0	0.0205883
5	2149	0	-0.271177	0	0	0	0	0		0	-0.314225	0	0	-0.447487	-0.0547759	0
5	2152	0	0	0	0	0	0	0		0	0	0	0	0.683345	0	0.67855
5	2156	0	0	0	-0.912058	-1.14826	-0.795894	0		0	0	0	0.15814	-0.0736403	0	0
5	2215	0	-1.09075	-0.311884	0	0.0526503	0.0639202	0		0	-0.132289	0	0	0	-0.210085	-0.523806
5	2237	0	0	0	0	-0.211853	-0.302932	0		0	0	0	0	-0.000431929	0	-0.0750065
5	2241	0	0	0.00713522	0	0	0	0		0	0.00467797	0.0823801	0.272199	-0.845008	-0.788958	-0.287278
5	2261	0	-1.36107	-1.94496	-1.769	-0.870582	-0.610795	0		0	-0.0409965	0	-0.0552746	-0.877303	-0.745666	-0.765138
5	2262	0	0	1.00787	-0.439519	0	0	0.616733		0	-0.428718	0	-0.180616	-0.119956	-0.0734887	-0.26872
5	2285	0	-4.53e-05	0	0	0.365313	0.452423	0		0	-0.229517	0	0	-0.112536	-0.0953776	-0.592173
5	2289	0	0	0	-1.02206	-0.618486	-0.333671	0		0	-0.0408195	0	0	-0.708289	-0.557376	-0.62458
5	2297	0	-1.0879	-1.52383	0.474303	0	0	0		0	0.0494492	0	0.296696	0.592622	0.107177	0.443424
5	2311	0	-0.335933	0	-0.196502	0	0	0		0	-0.475959	0	0	0	0	0.0292062
5	2359	0	-1.35157	-0.636469	-0.331401	0	0.279022	0		0	-0.389327	0	0	-0.377881	-0.885906	-0.841748
5	2422	0	-0.720713	-0.378841	-0.604671	0	-0.0986143	0		0	-0.00602183	0	0	-0.844892	-0.377128	-0.643273
5	2428	0	0	0	0	-0.137233	0	0		0	0.197405	0	0.274204	0.431799	0.240115	0.921616
5	2447	0	-0.153727	-1.90713	-0.179603	-0.355041	-0.0600197	0		0	0	0	0	0.0357164	0	0.287948
5	2451	0	0	0	-0.272118	0	0	0		0	0	-0.232967	0	-0.873656	-0.533472	-0.598662
5	2464	0	-0.359615	-0.260393	-1.92836	-0.0538573	-0.124303	0		0	-0.0242316	0	-0.20747	-0.864747	-0.895499	-0.563137
5	2469	0	-0.871469	-0.452313	-1.4383	0	0	0		0	-0.496206	0	-0.438158	-0.77	-0.45771	-0.536994
5	2480	0	0.771718	1.19285	0	0	0	0		0	-0.117634	0	0	-0.103347	-0.355704	-0.327343
5	2508	0	-0.0347989	0	-1.66193	-0.160349	-0.164619	0		0	-0.176153	0	-0.201474	-0.462705	-0.475148	-0.444773
5	2512	0	0	0	-1.3273	0	0	0		0	0	0	0	-0.441464	-0.172146	-0.290757
5	2548	0	0	0	-1.03414	-0.304612	0	0		0	-0.0482702	0	-0.0932505	0	0	0
5	2553	0	-0.687837	0	-2.09227	-0.257231	-0.00537039	0		0	0	0	0	-0.298579	-0.0200168	-0.155351
5	2554	0	0	0	-0.891823	-0.216952	-0.037216	0		0	0	-0.0405647	0	0	-0.202938	-0.704052
5	2577	0	0	0	0	0.148855	0	0		0	0	0	0	-0.326352	-0.206055	-0.238625
5	2581	0	-0.167233	-1.1266	-0.199134	-0.241226	-0.630214	0		0	-0.0221501	0	0	-0.446543	-0.510267	-0.50582
5	2583	0	0	-0.317718	-1.06221	-0.494981	0	0		0	-0.324786	0	0	-0.66015	-0.159505	-0.343566
5	266	0	1.72885	-1.52601	-1.27893	-0.634928	-0.816585	1.21798		0	0	0	0	0	0	0
5	2665	0	-0.603208	-0.055434	-0.665469	-0.283602	-0.224991	0		0	0	0	-0.294638	0	-1.14385	-1.30571
5	2673	0	0	0	-0.932279	-0.330399	-0.0336551	0		0	0	-0.0711045	0	0	0	0.0923927
5	2691	0	0	0.101807	-0.168464	0.413414	0.129963	0		0	0	0	0	-1.05013	-0.0738464	-0.184516
5	2695	0	0	0	0	0.431184	0.714417	0		0	-0.26275	0	-0.141789	0.441634	0	0.345723
5	270	0	0	0	0	0	0	0		0	0.291584	0	0.0639733	0	0	0.347268
5	2705	0	-1.59676	-0.964689	-1.57609	0	0	0		0	-0.459452	0	-0.11128	-0.621469	-0.778266	-1.02655
5	2708	0	-1.151	-2.29539	0	-0.0201085	-0.0245042	0		0	0	0	0	0.655296	0	0.0796234
5	2718	0	0	0	0	0	0	0		0	0	0	0.166004	0.19403	0.304093	0.920665
5	2738	0	0	0	-0.982124	-0.371155	0	0		0	0	0	0	-0.142447	0	0
5	2747	0	0	0	-1.16651	0	0	0		0	0	-0.22088	-0.315402	-0.457637	-0.581212	-0.513209
5	2752	0	0	0	0	0.988595	1.14375	1.08886		0	-0.704483	0	-0.154914	-0.541032	0	-0.311193
5	2777	0	0	-0.611154	-0.022037	0.0404888	0	0		0	0	0	0	0	0	0
5	2795	0	-1.62114	-2.3808	0	-0.139688	0	0		0	0	0	0	0	0	0
5	2799	0	0	0	-1.00021	-0.0191436	0.0442727	0		0	0	0	0	0.638013	0.338111	0
5	2834	0	-0.494502	-0.595404	0	0	0.188271	0		0	-0.196738	0	0	-0.428365	-0.479732	-0.504682
5	2864	0	0	0	0	-0.638865	-0.188258	0		0	0	0	0.308623	0	0	0
5	2871	0	0	0	0	-0.750795	-0.63904	0		0	0	0	0	-0.622503	-0.235391	-0.587745
5	2872	0	0	0	-1.1395	-0.210127	-0.0182643	0		0	0	0	0	-0.297164	0	-0.260427
5	2877	0	-0.835227	0	-1.21176	0	0	0		0	0	0	-0.0701241	0	0	0.36839
5	2885	0	-0.607033	0	0	0.762029	0.631891	0		0	0	0	0	-1.21866	-1.057	-0.877074
5	289	0	0	0	0	0	0	0		0	0	0	-0.245314	-0.277697	-0.142437	-0.420436
5	2897	0	-0.544222	-0.842309	-1.16653	-0.425123	-0.358547	0		0	-0.636174	0	0	0	0	0
5	2914	0	0	0.213816	-0.293918	-1.01018	0	0		0	-0.0487359	0	0	-0.620629	-0.423984	-0.686512
5	2915	0	0.371543	0	0	-0.283536	0	0		0	0	0.0272037	0	0	0	0.100921
5	2918	0	0	0	-1.17928	-0.13591	0	0		0	0	-0.10942	0	0	-0.471525	-0.318926
5	2921	0	-1.37392	-2.3603	0	0	0	0		0	0	0	0	0	-0.214856	-0.163376
5	2923	0	0	0	0	0	0.00310777	0		0	-0.203701	0	0	0.0381475	0.500614	1.01016
5	293	0	0	0	0.470142	0	0	0		0	1.62953	0.464561	0	-0.720557	-0.24589	-0.493774
5	2944	0	-1.23033	-0.924946	-1.07347	0.0623393	0	0		0	0	0	0	0	0	-0.190511
5	2966	0	-0.969757	-2.33069	0	0	0	0		0	0	0	0	-0.399844	-0.392024	-0.258276
5	3	0	-0.278121	-0.197624	-0.800013	-0.225244	-0.125022	0		0	-0.459088	0	-0.140564	-0.328045	0	-0.197123
5	3000	0	-0.1111	0	0	0	0	0		0	0	0	0	0	0	0.269781
5	3054	0	0	0.962858	0	0.788764	0	0		0	0	0	0	0	0	0.0707415
5	3079	0	0	-0.370627	0	0	0	0		0	0	0	0	-0.597545	-0.626301	-0.166292
5	3087	0	0.344708	0.242206	0	-0.370574	-0.165007	0		0	0	0	0	0.957942	0.684136	1.18268
5	3093	0	0	0.288381	-1.78602	-0.119342	0	0		0	0	0	0	0	0	-0.126816
5	3096	0	0	0	-1.23567	0.155063	0.729103	1.73952		0	-0.187668	0	-0.00721053	-0.0410007	-0.199142	-0.511096
5	3129	0	0	0	-0.6688	-0.570516	0	0		0	0	0.000203914	0.216719	0	-0.515938	-0.416319
5	3134	0	0.240519	0.454907	-0.17687	-0.610573	0	0		0	0	0	0.0984145	0	0	0.69736
5	3145	0	0	0	0	0.140976	0	0		0	0	0	-0.410093	0	0	0
5	3146	0	0.164565	0.834644	0	0	0	0		0	0	0	0	0	0	0
5	3152	0	0	0	-0.949766	0	0	0		0	0.0329019	0.426425	0.696951	0	0	0.278629
5	3160	0	-0.144565	0	-0.336373	0	0	0		0	-0.0827568	0	0	0	0	0
5	3227	0	0	-0.0160753	-0.259969	-0.472191	-0.0972624	0		0	-0.241289	0	-0.207929	-0.949049	-1.20921	-1.19578
5	3265	0	0	0	1.28376	1.07813	0.377661	0		0	-0.0531569	-0.168743	-0.652697	1.14434	0.688638	1.30965
5	3304	0	0	0.798789	-0.951462	-0.25753	0	0		0	0	0	0	-0.694947	-0.615185	-0.867678
5	3310	0	-1.39445	-0.568499	-0.65811	0	0	0		0	-0.655969	0	-0.0998686	-0.0792936	-0.844725	-0.610075
5	3334	0	0	-0.126149	-0.807405	-0.650801	-0.400249	0		0	0	0	0	-1.1961	-0.672684	-1.14977
5	334	0	0	0.520462	0	0	0	0		0	-0.216746	0	-0.211594	-0.238094	-0.376661	-0.657991
5	3344	0	0	0	-0.828189	-0.630309	-0.733686	0		0	0	0	0	0	0	0
5	3384	0	0	0	0	0	0.00982384	0		0	0.144324	0	0.200468	0	0	0.567826
5	3396	0	0	0	0	0	0	0		0	0	0	0.258049	0.378679	0	1.23336
5	3397	0	0	0	-0.450793	0	-0.156736	0		0	0	-0.0619041	0	0	0	0.115361
5	3401	0	0	0	-2.00619	-0.600316	0	0		0	0	0	0.150849	0.169676	0	0.94605
5	342	0	0	0	-0.0181813	0	0	0		0	0.950296	0.136008	0.0954815	0.226774	0.805483	0.214591
5	3434	0	0	0.00809945	0	-0.392616	-0.425697	0		0	0.0453108	0	0	0	0	0
5	3471	0	-0.113075	-0.173745	-0.352526	0	0	0		0	0	0	-0.15704	-0.149038	-0.00402252	0
5	3476	0	0.0361067	0	0	-0.917506	-0.411909	0		0	0	0	0	0	0	0
5	35	0	-0.0190157	-1.10762	0	0	0.770256	0		0	0	-0.216495	-0.388693	0	0.234779	0.312485
5	3588	0	0	0	-1.34816	-0.400025	0	0		0	0	0.116956	0.419607	0	0	-0.0254098
5	3594	0	0	0	-1.4201	-0.942105	-0.632538	0		0	0	0	0	0	0	0.0744952
5	3630	0	0	0	-0.457466	-0.832805	-0.650982	0		0	0	0	0.0897516	-0.706053	-0.301242	-0.580651
5	3632	0	0	0	0	-0.0713519	0	0		0	0	0	0	-0.386245	0	0
5	3633	0	0	0	0	-0.269083	0	0		0	-0.116245	-0.430757	0	0	-0.48606	-0.592097
5	3655	0	0.198041	0	0.702638	-0.150938	0	0		0	-0.00564324	0	-0.0680271	0	0	-0.494138
5	3682	0	0	0	0	-0.346517	-0.153234	0		0	-0.311123	0	0	-0.953557	-0.48482	-0.936011
5	3685	0	-1.00798	0	-0.789674	0	0	0		0	0	0	0	0	0.193549	0.25983
5	3698	0	-0.199699	-2.25803	-0.117449	0	-0.242851	0		0	0	0	0	0	0.499963	0.451229
5	3724	0	0	0	0	0.251953	0	0		0	-0.793339	0	0	-0.248366	-0.116778	-0.631084
5	373	0	0	0	0	0	0	0		0	0	0	0	0	0	0.262435
5	3801	0	0	-0.0207852	-0.113085	0	0	0		0	-1.19025	-0.556386	-0.0571888	0.528413	0.732356	0.973645
5	3859	0	0.390727	0.381025	0	0	0	0		0	0	0	-0.46696	0	0	0.12601
5	389	0	0	0	0	-0.400699	-0.0224381	0		0	0	0.0902376	0.115566	-0.377602	-0.486064	-0.383307
5	4003	0	0	-0.0906144	0	-1.20169	-0.310091	0		0	0	0.215583	0.0333261	-0.222486	0	0
5	406	0	0.827259	0	0	-0.594166	-0.124146	0		0	-0.624797	0	-0.232537	-0.589135	-0.464499	-0.73908
5	4062	0	0.778739	1.31235	0	0	0	0		0	0	0	0	0	0	0
5	41	0	0	0.0288097	-0.79345	-0.400826	-0.718555	0		0	0	0	0	-0.950675	-0.593643	-0.881837
5	414	0	1.06135	1.64871	0.0744971	0	0	0		0	0	0	0	-0.283225	-0.292315	-0.596715
5	440	0	0	0	0.02301	-0.122928	0	0		0	0.00936267	-0.129917	0	-0.466622	-0.465458	-0.58357
5	470	0	0	-0.52585	0	-0.11682	0	0		0	0	0	0	-1.09402	-0.646494	-0.930626
5	474	0	0	-1.16566	0	-0.181906	0	0		0	-0.546446	-0.235608	-0.688358	0.177118	0.33928	0.699362
5	475	0	-0.327563	-0.956994	-0.350714	-0.95046	-0.652815	0		0	0	0	-0.101233	0.717663	0.642273	1.05198
5	479	0	-0.430101	-1.08421	-0.0460293	0	0	0		0	0	0.0820145	0.041671	1.14915	0.562157	1.07976
5	512	0	1.44982	0	0	-0.301009	-0.0619457	0		0	0	-0.230992	-0.464521	0	0	0.324243
5	515	0	-0.464201	-1.12099	0	0	0	0		0	0	0	0	0	0	0.343566
5	523	0	0	-0.666528	0	-0.517553	0	0		0	0	0	0	0.36586	0.245098	0.643129
5	525	0	0	0	-1.44685	-0.891339	-0.36834	0		0	0	0	0	0	0	0.249364
5	532	0	-1.49929	-3.21188	-0.229672	-0.153047	-0.346823	0		0	0	-0.13108	-0.138498	1.61849	0	0.162646
5	552	0	0	0	-0.466516	-0.684477	-0.778511	0		0	0	0	0	-0.397038	0	-0.191981
5	57	0	0	0	0.306698	0	0.472581	0		0	-0.0586488	0	0.0844015	0	0	-0.114571
5	590	0	0	0	0	0	0	0		0	0	0	0.39053	0	0.405082	0.679883
5	621	0	0.332726	0.203842	-0.141403	-1.0015	-0.771071	0		0	0	0	-0.300475	0	0	0.276616
5	633	0	0	0	-2.79047	0	0	0		0	-0.789139	-0.370527	-0.605974	-0.212734	-0.280496	-0.942409
5	656	0	0	0	-0.222842	-0.893487	-0.534949	0		0	0	0	0	0	0	0
5	66	0	-1.20494	-1.344	0.812886	0.0503939	1.41179	0		0	-0.125338	-0.485298	-0.811054	-0.578566	-0.189249	-0.588527
5	664	0	0	-0.0286058	0.542318	0.274802	0	0		0	0	0	0	0	0	0
5	708	0	0	-0.42691	0	-0.363552	-0.0437716	0		0	0	0	0	0.44497	0.294951	1.06153
5	71	0	0	0	0.0474609	0.145184	0.752588	0		0	-0.0258789	0	0	0	-0.0865254	-0.39506
5	731	0	-0.0582316	0	-1.09278	0.130368	0	0		0	-0.309164	-0.190356	-0.513793	-0.28423	-0.592147	-0.676371
5	737	0	0.362802	0.287303	0	0.80436	0.976517	0		0	0	0	0	-0.904157	-0.0251719	-0.8517
5	741	0	0	0.102916	0	0.991531	0.949289	0.70397		0	-0.120446	0	-0.0345907	0	0	-0.0694674
5	784	0	-0.582988	-0.0361435	-0.547493	0	-0.375545	0		0	0.389421	0.0805106	0	0	0	0.138292
5	807	0	0	0	-0.618342	-0.528635	-0.378456	0		0	-0.131191	-0.122932	-0.469737	-0.172282	-0.0216735	-0.396802
5	818	0	-1.38071	-0.483571	-1.90164	-0.0482179	-0.240933	0		0	-0.179015	0	-0.0348495	0	0	0.251156
5	84	0	-1.5544	-1.78096	0	-0.740525	-0.346749	0		0	0	0.32675	0.230583	0	0	0.191934
5	861	0	0	0	0	-1.23242	-0.304956	0		0	0	0	0.232801	0	0	-0.0215106
5	862	0	-0.846807	-1.51359	-0.239201	-0.0683338	-0.180119	0		0	0	0	0	0.0682658	0	0.634579
5	927	0	-0.940909	-1.07851	-0.144368	0	0	0		0	0	0	0	0	0	0
5	958	0	0	0.252964	-1.54361	0	0	0		0	0	0	0	-0.630206	-0.497571	-0.796017
5	963	0	-1.04392	-1.49454	0	0.179227	0.0116617	0		0	0	0	0	0	0	0
5	974	0	0	0	0	0	0	0		0	0	0	0.25516	-0.0894125	0	-0.0866673
5	990	0	-0.195516	-0.122045	-2.40875	-0.199662	0	0		0	-0.335477	0	0	-0.922366	-0.904735	-0.766972
5	997	0	0.236605	0.393767	0.439646	0	0.388988	0		0	0	0	0	-0.568329	0	-1.11233
6	1004	0	0	-1.14324	0	0	0	0		0	0	0	0	-0.84811	-1.08809	-1.11576
6	1033	0	0	0	-0.0854693	0	-0.0742825	0		0	-0.598232	-0.123721	0	-0.575441	-1.00899	-0.965955
6	104	0	0	0	-0.128229	-0.343586	-0.240194	0		0	-0.160633	-0.0915462	-0.461023	-1.79951	-1.75326	-1.97021
6	1048	0	-0.0133209	-0.710467	1.03834	0.0516257	0.220021	0		0	0	0	-0.0537725	-0.865919	-1.10427	-1.01259
6	1100	0	0	0	0	-0.162811	-0.415974	0		0	0	0	-0.252102	-2.01716	-1.72386	-2.02692
6	1142	0	0	0	0	0	-0.19467	0		0	0	0	0	-0.814445	-0.790631	-1.00044
6	1144	0	0	0	0	-0.07559	-0.0226381	0		0	0	0	0	-0.984479	-2.08838	-1.77338
6	1159	0	0.238973	0.200748	-1.64532	0.1612	0	0		0	-0.373095	0	-0.16485	-1.32105	-0.189152	-1.33494
6	1171	0	0	0	0	-0.760642	-0.651899	0		0	0	0	-0.127764	-1.70157	-1.47721	-1.59484
6	1172	0	0	0	0	-0.118657	-0.335945	0		0	0	0	0	-0.533191	-0.916559	-1.41412
6	1181	0	1.52354	1.11215	0	-0.0382352	0	0		0	-0.0124414	-0.0712052	-0.231857	-2.05941	-1.64323	-1.77036
6	1182	0	0	0	0	0	0	0		0	0	0	0	-0.989524	-1.27536	-1.53611
6	1198	0	-1.06311	-0.0801512	-0.0264042	0.521421	0.0343598	0		0	-0.0754979	0	-0.0532947	-0.871935	-0.900825	-0.969777
6	1200	0	0	0.228474	1.2704	1.26288	1.00074	0		0	0	-0.0135096	-0.35249	-1.64899	-1.56974	-1.92657
6	1213	0	0	0	-0.5099	-0.763189	-0.661735	0		0	0	0	-0.00349186	-1.59178	-1.10168	-1.21228
6	1234	0	0	0	-0.0113021	-0.191114	-0.281955	0		0	0	-0.277204	-0.354905	-1.06401	-0.935082	-1.0361
6	1243	0	0.243603	0	-1.84591	0	0.0499652	0		0	-0.221096	-0.0649728	-0.514836	-0.949268	-0.884139	-1.04431
6	1245	0	0	0	0	-0.884506	-0.981446	0		0	0	0	-0.0387905	-1.10468	-0.870811	-1.01477
6	1255	0	0.231659	1.01278	-0.473174	0	0	0		0	0.0709443	-0.625366	-0.0190326	-1.89263	-1.67302	-1.76429
6	1260	0	0	0	-0.0975505	-0.882543	-0.646868	0		0	0	0	0.197405	-1.29666	-1.3723	-1.12907
6	1271	0	0	0	0	-0.514465	-0.396137	0		0	0	0	0	-0.172867	-0.50498	-1.18679
6	1281	0	0	0.391763	0.728851	0.0370723	0.853356	0		0	0	0	-0.154421	-0.202844	-0.763761	-1.79831
6	1283	0	0	0	-0.299008	0	-0.0466545	0		0	0.215894	0.40079	-0.517371	-1.08679	-0.816657	-0.875458
6	1311	0	0	0	-0.905776	-0.331829	0	0		0	0	0	0	-0.953379	-1.51595	-1.69729
6	1337	0	0	0.119692	0	-0.0965148	-0.260575	0		0	0	-0.125372	-0.475518	-0.720213	-0.78931	-1.0081
6	1341	0	-0.600161	-0.729392	0	0	0	0		0	0	0	0.101661	-1.75065	-1.69272	-1.44336
6	1342	0	0	0	-1.07795	-0.055742	0	0		0	0	0	0	-1.68464	-1.58037	-1.31375
6	135	0	0	0	0.311667	0	0.19547	0		0	-0.442828	-0.127796	0	-1.68888	-1.67139	-1.83708
6	1355	0	0.871134	1.00235	0.192875	1.04959	0.253823	0		0	-0.350746	-0.603279	-1.3793	-1.14228	-0.945351	-1.13883
6	1363	0	-0.30986	0	0	0	0	0		0	0	0	-0.0361664	-1.08057	-0.766983	-0.981058
6	1385	0	0	0	0	0	0	0		0	-0.336831	0	-0.578162	-1.6703	-1.51696	-1.61325
6	1389	0	0	0	-0.142267	0	0	0		0	-0.170111	0.066942	0	-1.27505	-1.57541	-0.196389
6	1394	0	0	0	0	0	0.0373512	0		0	0	0	0.00609425	-1.20085	-1.27104	-1.06493
6	1402	0	0	0	-0.597113	-1.00631	-0.96661	0		0	0	0	0	-1.05061	-1.06255	-1.10427
6	1416	0	0	0	0	0.765066	0.629469	0.43684		0	-0.638981	0	0	-1.92603	-1.98847	-2.37007
6	1420	0	0	0.144947	0	0	0	0		0	0	0	-0.506524	-1.74186	-1.89964	-1.83862
6	1451	0	0	0	0	-0.12915	-0.414304	0		0	0	0	0	-1.06827	-0.916341	-0.715629
6	1453	0	0	0	0	-0.951966	-0.610916	0		0	0	0	0	-1.49841	-1.26343	-1.12178
6	1468	0	0	0	-0.30755	0.53838	0.539908	0.475257		0	-0.533053	0	-0.161349	-1.09406	-0.496085	-0.673224
6	1479	0	0	0	0	-0.755347	-0.6611	0		0	0	0	0	-0.706646	-1.04545	-0.97482
6	1486	0	-0.175033	-1.08859	0.0590905	0.634286	0.228205	0		0	-0.212918	0.00408206	0	-2.0131	-1.43224	-0.634567
6	1490	0	-0.410538	-0.0454213	-0.928441	-0.257845	-0.0275629	0		0	-0.546238	0	-0.232583	-1.43256	-1.31588	-1.28038
6	1507	0	0	0	0.372381	0.723173	0.365425	0		0	-0.0272848	0.00569703	0	-1.03123	-0.688119	-0.843999
6	151	0	0.543946	1.0732	0.437788	0.352992	0.514006	0		0	0	-0.147754	-0.147882	-0.459763	-0.864311	-0.888587
6	1512	0	0	0	-0.278839	-1.23673	-0.922665	0		0	0	0	0	-0.819651	-1.11162	-1.18437
6	1522	0	0	0	0	0	0	0		0	0	0	0	-1.67875	-1.85437	-2.42427
6	1533	0	-0.0302401	-0.624637	0	-0.551413	-0.702888	0		0	0	0	0	-0.16117	-1.11239	-1.2341
6	1537	0	0	0	-0.174727	-0.80289	-0.527426	0		0	0	0	0	-1.9257	-1.68644	-1.56157
6	1568	0	0	0	-0.495621	-0.641924	-0.496638	0		0	0	0	0	-1.20477	-0.922418	-0.822947
6	1575	0	0	0	-0.534208	-0.304955	-0.157617	0		0	-0.156144	-0.111253	-0.350618	-1.78226	-1.55009	-1.30111
6	1611	0	0	0	0	-0.580049	-0.719527	0		0	0	0	0	-1.55919	-1.44307	-1.63456
6	1619	0	0	0.0914499	0.896159	0.409976	0.0581023	0		0	0	0	-0.316537	-0.923361	-0.228779	-0.73144
6	1629	0	0	0	0	-0.232053	-0.390965	0		0	0	0	0	-1.89406	-1.69245	-1.39582
6	1634	0	0	0	-1.48662	-0.0352573	0	0		0	0.14077	0	0.331321	-0.667221	-0.599074	-0.735271
6	1645	0	0	0	1.15428	0	0	0		0	0	0	0	-1.59619	-1.13334	-1.75485
6	1649	0	0	0	-0.461184	-0.222897	-0.440754	0		0	0	-0.0841362	-0.47074	-1.34814	-1.14334	-1.34827
6	1672	0	0	0	0	-0.363176	-0.231889	0		0	0	-0.0199012	-0.0932372	-0.971561	-1.07992	-1.15128
6	1687	0	0	0	0	0.202238	0.13916	0		0	0.221074	0.253486	0	-1.8834	-1.43262	-1.23212
6	1689	0	0	0	0	-0.292767	-0.220446	0		0	0	0	0	-1.22092	-1.11727	-1.10446
6	1702	0	0	0	0	0.0432649	0	0		0	0	0.108291	0	-0.655229	-0.903611	-1.27844
6	1703	0	0	-0.37998	0	0	0	0		0	0	0	0.0883882	-1.01117	-0.63266	-0.680214
6	1706	0	0	0.596048	0	-0.300384	-0.640909	0		0	0	0	0	-1.07857	-0.661422	-1.23646
6	1717	0	0	0	0	0.498953	0.315638	0		0	-0.0441924	0	0	-0.986034	-0.918404	-1.32397
6	1725	0	0	0	-0.585979	-0.668221	-0.581054	0		0	0	0	0	-1.63342	-1.73087	-1.28556
6	1726	0	-0.106009	0	0	0	0	0		0	-0.119031	0	0	-1.89097	-1.48001	-1.38981
6	1750	0	0	0	-0.0877774	-0.00669821	-0.20879	0		0	-0.231523	0	-0.202355	-0.994638	-0.906163	-1.57319
6	1762	0	0	0	0	-0.579407	-0.467898	0		0	0	0	0	-1.45059	-1.43411	-1.32356
6	1768	0	0	0	-1.13856	-0.0986352	-0.0966686	0		0	-0.089336	0	0	-1.7782	-1.23385	-1.46029
6	1779	0	0	-0.114765	0	0.297724	0.309211	0		0	-0.173475	0	0	-1.0741	-1.11037	-0.761237
6	1816	0	0	0.142427	0	-0.141229	-0.00827163	0		0	0	0	0	-1.84353	-1.95157	-1.6917
6	1833	0	-0.00461287	0	0	0	0	0		0	0	0	0.0495876	-1.51543	-1.23208	-1.31985
6	1835	0	1.728	2.07552	-1.14806	-0.798646	-0.569311	0		0	0	0	0	-1.51754	-1.35508	-1.24239
6	1840	0	-0.70025	-0.710391	0.302519	1.03884	0.559605	0		0	0	0	0	-1.17438	-0.955221	-0.685616
6	1842	0	0	0	0	0	0	0		0	-0.11809	0	0	-1.11467	-1.54393	-1.49605
6	1848	0	0	-0.18639	0.049019	0.781857	0.31222	0		0	0	0	0	-1.46272	-1.50946	-1.55524
6	1853	0	0	0	0	0.706308	0.60435	0		0	0	0	-0.196764	-0.970874	-1.0582	-0.837777
6	1855	0	0.0303741	0.365872	-0.667701	0.36669	0.615836	0		0	-0.46628	-0.290654	-0.565028	-1.78419	-1.56923	-1.5907
6	1860	0	0	0	-1.04844	-0.622779	-0.0572326	0		0	0	0	0	-1.51133	-1.99935	-1.17717
6	187	0	-0.380917	-0.456442	0.151305	0.62548	0.0381174	0		0	0	0	-0.2256	-1.06835	-0.648894	-0.721983
6	1879	0	0	0.0653572	0	0	0	0		0	-0.574293	0	-0.220908	-1.16179	-1.13167	-0.891036
6	1891	0	0	0	0	0	0	0		0	0	0	0	-1.02739	-0.924576	-1.40161
6	1910	0	0	0.410568	0	0	0	0		0	0	0	0	-1.06384	-1.16344	-1.46162
6	1918	0	0.483147	0.604982	0	0.411414	0.418992	0		0	-0.201073	0	0	-1.08039	-1.05459	-1.12446
6	1928	0	0	0.697967	-0.634721	0	-0.155799	0		0	-0.134381	-0.354238	-0.258344	-0.899309	-0.778294	-1.29746
6	1937	0	0	0	0	-0.452809	-0.453674	0		0	0	0	0	-0.916066	-0.894478	-1.26081
6	1952	0	0	0	0	0	0	0		0	0	-0.00596437	-0.0175788	-1.20674	-0.899764	-1.2934
6	1953	0	0	0	0	-0.372095	-1.04445	0		0	-0.0124413	0	-0.0309986	-0.9396	-0.725576	-1.03468
6	1956	0	0	0	0	0	-0.205715	0		0	-0.0600963	-0.214849	-0.733741	-1.65686	-1.48073	-1.64342
6	1991	0	0	0	-0.291703	0	0	0		0	0	0	0	-1.07677	-1.56632	-1.17777
6	1992	0	0	0	-0.259253	-0.397557	-0.0286279	0		0	0	0	0	-1.63635	-1.57948	-1.53107
6	1999	0	-0.692413	0.68072	1.69032	0.146685	0.36454	0		0	0	0	0.0332931	-1.49684	-1.59192	-1.43109
6	2001	0	0	0.266091	-0.36613	-0.603042	-0.85944	0		0	0	-0.0604351	-0.373128	-1.16946	-1.20786	-1.55603
6	2019	0	0	0	-0.239943	0	0	0		0	0	-0.00879247	0	-0.734964	-1.06311	-0.460774
6	2026	0	0	0	0	0	-0.0751272	0		0	-0.37186	0	0	-0.647313	-0.889924	-1.04917
6	2027	0	0	0	-0.515001	-0.369063	-0.402377	0		0	0	0	-0.051068	-1.91115	-1.58426	-2.12486
6	2035	0	0	0.319205	0	0	0	0		0	0	0	0	-1.47063	-1.47466	-0.929569
6	2039	0	0	0.308523	0.0736699	0.91539	0.612215	0		0	0	0	-0.129637	-0.735379	-1.20349	-1.17953
6	2042	0	0	0	0.306576	0	0	0		0	0	0	0	-1.09631	-0.829433	-1.01297
6	2071	0	0	0	-0.0964973	-0.0479943	0	0		0	-0.133956	0	0.104071	-1.33443	-1.39406	-1.68718
6	2096	0	0	-0.0554829	-0.84187	-0.136748	0	0		0	-0.131752	0	0	-1.14195	-0.759971	-0.996332
6	2112	0	0	0	0	0	-0.142273	0		0	0	0	0	-1.48963	-1.8386	-2.21739
6	2138	0	0	0	-0.416679	-0.0544414	0	0		0	0	0	0	0	-0.964178	-1.12741
6	215	0	-0.559817	-0.608708	-0.849566	0	0	0		0	-0.360868	0	-0.139494	-1.36258	-1.14543	-1.36424
6	2150	0	0.554341	0.0361813	0.0231591	0	0.456033	0		0	0	0	0	-1.33893	-0.572619	-1.06701
6	2158	0	1.13119	1.8029	0.512993	0	0.0752227	0		0	-0.285292	0	0	-1.19738	-0.948593	-0.936315
6	2167	0	-0.525723	-0.443842	-0.1146	0	0	0		0	0	0	0	-1.40925	-1.42345	-1.6517
6	2190	0	0.178967	-0.188618	-0.477279	-0.99137	-0.321342	0		0	-0.339861	-0.353146	-0.234688	-0.440774	-1.17972	-1.24791
6	2204	0	-0.288708	0	-0.192802	-0.0478476	-0.164441	0		0	0	0	0	-1.7133	-1.65355	-1.35941
6	2212	0	0.274013	1.03946	-1.23082	-0.282642	-0.413897	0		0	-0.014837	0	0	-1.54602	-1.57375	-1.45121
6	2226	0	0	0	0	-0.669656	-0.509794	0		0	0	0	-0.235392	-1.22172	-1.01556	-1.22954
6	2227	0	0	0	-0.447782	-0.905962	-0.794769	0		0	0	0	-0.138851	-1.44206	-1.43297	-1.35896
6	2234	0	0	-0.277551	0	0.643925	0.400474	0		0	-0.187937	0	0	-1.21813	-0.743196	-1.06965
6	2246	0	0	0.0865428	-0.235623	0	0	0		0	0	0	0.131615	-0.885815	-1.23695	-0.757536
6	2247	0	-0.0172536	0	-0.22657	0	-0.191021	0		0	0	-0.164255	-0.306547	-1.40814	-1.31298	-1.50192
6	225	0	0	-0.542449	0.591439	0	0	0		0	0	0	0	-0.501996	-1.40814	-1.18266
6	2254	0	0	0	0	-0.865966	-0.50711	0		0	0	0	0	-1.08955	-1.31573	-1.34691
6	2255	0	0	0	0	0	0.315335	0		0	0	0	0.222237	-0.933326	-0.722513	-1.12144
6	2257	0	0	0	0	0	0	0		0	0	0	0	-1.86931	-1.19422	-1.366
6	226	0	0	0	-0.426558	0	0	0		0	0	-0.0738015	-0.0854715	-2.08147	-2.1976	-1.92424
6	2284	0	0	0	-0.247959	0	0	0.0199356		0	0.708647	-0.395374	-0.478038	-1.59764	-0.599935	-0.183298
6	2294	0	-0.560372	-0.624628	0	0.288645	0	0		0	0	0.0440732	0.106546	-0.820449	-1.33136	-0.761319
6	2306	0	0	0	0	-0.196334	-0.436595	0		0	-0.819296	-0.112948	0	-1.29681	-0.969712	-1.68527
6	2308	0	0	0	0	0	0	0		0	0	0	0	-1.14296	-0.797296	-1.14159
6	2309	0	0	0.551306	0	0	0	0		0	0	0	-0.119712	-1.38804	-1.56345	-0.911501
6	231	0	0.746445	1.34391	0	0	0	0		0	0	-0.174715	-0.136184	-1.54679	-1.93898	-1.53006
6	2322	0	0	0.393762	0	0	0	0		0	0	0	0	-0.783589	-0.674934	-0.761074
6	2333	0	0	0	0	0	-0.166566	0		0	0	0	0	-1.55448	-0.925749	-1.23562
6	2335	0	0	0	0	0	-0.117782	0		0	0	0	0	-1.69783	-1.7536	-1.44935
6	234	0	0	0	0	0	0	0		0	0	0	0	-1.03176	-0.861874	-1.00921
6	2350	0	0	0	-0.16366	-0.506809	-0.0754063	0		0	0	0	0	-1.22114	-0.761454	-1.27852
6	2356	0	0	0.273087	0	0	-0.058311	0		0	0	0	-0.0708315	-1.41534	-1.66478	-1.50817
6	2373	0	0	0	0	0	0	0		0	0	0	0	-1.97143	-1.55324	-1.63937
6	2378	0	0	0	0	0	0	0		0	0	0	0	-1.0226	-0.654785	-0.959154
6	2384	0	-1.25952	-0.737892	-0.666671	-0.0339402	-0.0561596	0		0	-0.140942	0	-0.302038	-0.63363	-1.26183	-1.17233
6	2390	0	0	0	0	0	0	0		0	0	0	-0.0332458	-1.32721	-1.82729	-1.47183
6	240	0	-0.00240072	0	-0.165104	-0.109136	-0.362614	0		0	0	-0.155928	-0.279614	-1.5809	-1.18824	-1.21128
6	2406	0	-0.624727	0	-0.271657	0.0762376	0	0		0	-0.0542229	0	0	-1.39026	-1.40075	-1.72346
6	2413	0	0	0	0.837618	0.717461	0.259422	0		0	0	0	-0.166222	-2.33191	-2.17041	-1.7628
6	2414	0	0	0.0152095	-0.150498	-0.838747	-0.945758	0		0	0	0	-0.0686182	-1.43211	-1.33811	-1.80044
6	2430	0	0	0	-0.35727	-0.992769	-0.595929	0		0	0	0	0	-1.06395	-0.713547	-0.918496
6	2449	0	0	0	-1.11431	-0.484232	0	0		0	-0.248376	-0.0154146	-0.0122052	-1.1771	-1.27403	-1.69534
6	2456	0	0	0	0.436332	0	0	0		0	0	0	0	-1.87613	-1.62069	-1.9046
6	2468	0	0.519685	0.745379	1.31469	0.107137	0.236417	0		0	-0.822926	0	0	-0.958098	-0.715481	-1.12482
6	2471	0	0.383947	0.948195	-0.437479	-0.257226	0	0		0	0	0	-0.0908655	-0.930807	-0.695319	-0.895758
6	2476	0	0	0	-0.295642	-0.258216	-0.609998	0		0	0	0	0	-0.968196	-0.913585	-1.1552
6	249	0	-0.253765	-0.385307	0.657386	0	0	0		0	0	0	0	-0.906649	-0.926758	-1.10032
6	2501	0	-1.10229	-2.25358	0.302655	0	0	0		0	0.233212	0	0	-0.660366	-0.635386	-1.1833
6	2503	0	0	0	0	-0.596628	-0.394462	0		0	0	0	0	-0.466338	-0.350827	-1.16436
6	2509	0	0	0	0	0	-0.0560152	0		0	0	0	0	-1.93941	-1.74291	-1.36268
6	2510	0	-0.738056	-0.619135	0.699539	1.10242	0.80746	0		0	0	0	0	-1.64266	-1.72214	-1.61996
6	2529	0	0	-0.0914273	-0.946811	-0.067316	-0.227446	0		0	-0.0815905	0	-0.194665	-1.40327	-1.28028	-1.17549
6	2535	0	1.16042	1.95488	0	0	0	0		0	0	0	0	-1.60107	-1.7959	-1.33669
6	2541	0	0	0	0	0	0	0		0	0	0	0	-0.758659	-1.28786	-1.59513
6	255	0	-0.11102	-0.570169	-0.335628	-0.366189	-0.331676	0		0	-0.00453801	0	-0.0267345	-1.21686	-1.27702	-1.03019
6	2558	0	0	0	0	0	0	0		0	0	0	0	-1.06246	-1.15963	-1.11668
6	2561	0	0.398061	0.836882	0.0649681	0	0	0		0	0	-0.0377691	-0.155925	-1.1401	-1.55484	-1.56548
6	2564	0	-0.137759	-0.0273237	0	0	0	0		0	0	0	-0.136816	-2.16637	-1.82829	-1.6164
6	2565	0	-0.41645	-0.75979	-0.394946	0	0	0		0	0	0	0	-1.02186	-0.74409	-1.06421
6	2571	0	-0.421156	-0.813223	0.608053	0.391112	0.000411518	0		0	0	0	0	-0.742611	-0.966114	-1.27452
6	2573	0	-0.713432	-0.156777	0	0.0701395	0	0		0	0	0	0	-1.21335	-0.989045	-1.10521
6	2575	0	0	0	0	-0.0915029	0	0		0	-0.0460317	-0.135565	-0.35232	-0.426803	-0.901473	-1.05188
6	2578	0	-2.21803	-1.06606	-1.23279	-0.12233	-0.108911	0		0	0	0	-0.064091	-1.62312	-1.66368	-1.15775
6	2579	0	0	0	0	0	0	0		0	0	0	-0.0404617	-2.01629	-1.81045	-1.77921
6	2582	0	-0.503744	-0.463485	0	1.35499	0.787674	0		0	-0.36322	0	-0.304413	-1.33262	-1.13522	-1.25256
6	2584	0	0	0	0	0	0	0		0	0	0	0	-0.696726	-0.873413	-1.11613
6	2589	0	0	0.157032	0	0	0	0		0	0	0	0.000526136	-1.0733	-1.34789	-1.45111
6	2593	0	0	0	-1.09527	-0.0311841	-0.00981577	0		0	-0.303134	-0.0781215	-0.0593741	-0.588842	-0.781058	-0.70189
6	26	0	0	-0.0940359	0.241308	0	0	0		0	-1.11216	-1.14243	-0.696308	-0.519857	-0.163556	-0.618858
6	2613	0	0	0	-0.103438	-0.0247079	-0.0818028	0		0	0	0	0	-1.02473	-1.93132	-1.97475
6	2617	0	-0.296516	0	2.32372	1.03397	0.155474	0		0	0	0	-0.0288606	-1.90137	-1.82778	-2.50624
6	2625	0	0	0.516008	-0.89785	0	0	0		0	-0.961049	-0.470419	-0.550887	0	0	-1.07547
6	2627	0	0	0	0	-0.211997	-0.0677452	0		0	0	0	0.0874549	-1.28915	-0.814704	-0.89081
6	263	0	0	0	-0.919216	-0.430083	-0.346265	0		0	-0.318889	0	-0.572402	-1.45508	-1.63364	-1.23771
6	2648	0	0	0	-0.146119	-1.04439	-0.397787	0		0	0	0.0500363	0	-1.62833	-1.32459	-0.856534
6	2669	0	0	-0.0442773	0	0	0	0		0	0	0	0	-1.87841	-2.10921	-1.46187
6	2680	0	0.0631581	0.298509	0	0	0	0		0	0	0	-0.0542814	-0.689963	-1.01651	-1.09854
6	269	0	-0.299076	0	-0.288619	-0.295964	-0.368926	0		0	0	0	-0.374009	-1.34138	-1.13979	-0.955646
6	2726	0	0	0	-0.877159	-0.704762	-0.680898	0		0	0	0	0	-1.75659	-1.76761	-1.34837
6	2728	0	0	0	-0.856032	-0.180909	0	0		0	0	0	0	-0.413352	-1.0586	-0.981416
6	2733	0	0	0	-0.0547389	-0.122226	-0.0039763	0		0	0	0	0	-0.904727	-0.750912	-2.00965
6	2763	0	0	0	-0.671979	-0.367186	-0.181725	0		0	0	0	0	-1.13654	-0.842868	-1.21043
6	2797	0	0	-0.0297535	0	-0.412371	-0.345119	0		0	0	0	0	0	-0.778153	-1.24861
6	28	0	1.10907	0.669811	0.0587578	0.428389	0.369246	0		0	0	-0.0419369	-0.102206	-1.60676	-1.5066	-1.52488
6	2812	0	0	0	-0.746158	-0.723855	-0.578759	0		0	0	0	-0.252646	-1.05445	-1.09719	-1.16353
6	2816	0	0	0.172123	0	-0.258138	0	0		0	-0.2693	0	-0.0848546	-1.14365	-0.662053	-0.775565
6	2817	0	1.33383	2.40398	-1.22477	0	0	0		0	0	0	0	-2.03864	-1.88483	-1.62753
6	2819	0	0	0	0	0	0	0		0	0	0	0	-1.78211	-1.4742	-1.40639
6	2857	0	0.0515724	0.198568	0	0.0765891	0.0442827	0		0	0	0	-0.242372	-0.77956	-0.404854	-1.02642
6	2866	0	-1.18284	-2.02739	0	0.976049	0.198843	0		0	-0.259232	-0.725982	-0.918026	-0.842447	-0.471013	-0.84576
6	288	0	0	-0.384226	0.307743	0.43205	0	0		0	0	-0.0690309	-0.112068	-1.21888	-1.03898	-1.19172
6	2893	0	0.476482	0.137767	0	0.153553	0.895552	0		0	-1.18551	0	0.445094	-1.51116	-1.41418	-0.957068
6	29	0	0	-0.142241	-0.534845	-0.675685	-0.386372	0		0	0	0	0	-1.46267	-1.12679	-1.1024
6	2909	0	0	0.16195	-0.123814	0	0	0		0	-0.553443	0	0	-1.08081	-1.627	-1.04568
6	2911	0	0	0	0	0	0	0		0	-0.0759649	0	0	-1.32471	-1.27311	-2.14793
6	292	0	0	0	-1.20944	-0.238957	-0.34139	0		0	0	-0.005469	-0.241898	-1.28187	-1.24052	-1.18363
6	2938	0	0	0	-0.977002	-0.205277	0	0		0	0	0	0	-0.576346	-1.42524	-0.767237
6	294	0	-0.164905	0.0900686	-0.350905	-0.511793	0	0		0	-1.03876	0	-0.195672	-0.641719	-0.607375	-0.946266
6	2963	0	0	0	0	0	0	0		0	0	0.0622483	0.148879	-2.21461	-1.06836	-1.10829
6	2964	0	0	0	-0.433005	0	0	0		0	-0.308243	0	-0.147515	-0.579515	-1.18738	-1.47528
6	2999	0	-0.465627	-0.0101025	0	1.23644	1.33226	0.0491216		0	-0.439874	0	-0.0949355	-2.25567	-1.82142	-1.25404
6	3016	0	0	-0.0784891	0	-0.676624	-0.320577	0		0	0	0	0	-0.834804	-1.45399	-1.83413
6	3043	0	0	0	0	0	0	0		0	0	0	0	-0.990968	-0.886979	-1.42384
6	3058	0	0	-0.366637	0	0	0	0		0	0	0	-0.105772	-1.15	-0.731935	-0.933959
6	3061	0	0.0897155	0.0925403	0	0	0	0		0	0	0	0	-1.3022	-1.1186	-0.660972
6	3067	0	0	0	0.0679211	-0.165368	-0.0160178	0		0	0	-0.0679341	0	-1.09244	-1.12685	-1.691
6	3081	0	0	-0.34424	0	0	-0.56791	0		0	-0.166543	-0.0166517	-0.103286	-0.954352	-0.603837	-0.811849
6	3106	0	0	0	0	0	0	0		0	0	0	0	-1.16315	-0.673844	-0.934101
6	3139	0	0	0.202225	0	0	-0.102808	0		0	0	0	-0.0416288	-0.936807	-1.13287	-1.11808
6	314	0	0	0	0	-0.0748444	0	0		0	-0.82487	0	0	-1.23922	-0.82837	-1.06437
6	3163	0	0	0	0	0	0	0		0	0	0	0	-1.75217	-1.74794	-1.86016
6	3170	0	0	0	0.650023	0.225266	0.355183	0		0	0	-0.280286	-0.845037	-1.97715	-2.06255	-2.34976
6	3171	0	0	0	0.744346	0.467202	0.396233	0		0	-0.121241	0	0	-1.40806	-1.45918	-1.63134
6	3178	0	0	0	-0.643291	-0.696768	-0.809931	0		0	0	0	-0.176366	-0.779383	-0.552345	-1.01612
6	3185	0	0.0844232	0	0	0.261133	0.61573	0		0	0	0	0	-1.18588	-1.16712	-0.736792
6	3205	0	-0.857928	-0.619719	0	0.606	0.501696	0		0	0	0	0	-0.931593	-1.02171	-1.10814
6	3215	0	-0.593603	-1.25183	0	0	0	0		0	0	0.0794959	0	-1.17649	-1.54003	-1.71306
6	3216	0	0	0	0	0	0	0		0	0	0	0	-1.11848	-0.927257	-0.313555
6	3225	0	0	0	-0.364931	0	-0.268344	0		0	0	0	0	-1.32936	-1.60398	-1.89102
6	3239	0	0	-0.0289559	0	-0.644403	-0.45393	0		0	-0.115576	0	0	-0.305619	-0.850162	-1.22198
6	3242	0	0	-0.751794	0.0466533	0.472125	0.573174	0		0	-0.329121	0	0	-1.03466	-0.84065	-0.987064
6	3250	0	0	0	-0.53317	-0.123829	0	0		0	0	0	0	-1.25591	-1.12454	-1.19043
6	3258	0	0.319773	0	-0.46915	0	0	0		0	-0.0124661	0	0.175138	-1.67782	-1.30351	-1.33288
6	3268	0	0	0	-0.764917	-0.502025	-0.446714	0		0	-0.0142402	0	-0.417134	-1.59218	-1.25435	-1.27504
6	3271	0	0	0	0.326531	0.847242	0.458171	0		0	-0.0173044	0	0	-1.38197	-0.847602	-1.31662
6	3272	0	0	0	0	-0.012196	0	0		0	0	0	0.103412	-1.27029	-1.19613	-1.29126
6	3277	0	0	0	0.0824374	0	0	0		0	0	0	0	-1.82335	-1.64623	-1.38744
6	3283	0	0	0	0	-0.360276	-0.390762	0		0	0	0	0	0	-0.89749	-1.2267
6	3286	0	0	0	0	-0.129383	0	0		0	0	0	0	-1.49708	-1.28026	-1.7417
6	3301	0	0	0.482154	-0.583202	0	0	0		0	0	-0.0121362	-0.696119	-1.5225	-1.50593	-1.56273
6	3315	0	0	0	-0.745053	0	0	0		0	-0.192908	0	-0.210829	-1.12772	-0.757838	-0.909458
6	3317	0	0.581399	0.416368	-0.0572163	-0.409714	-1.06592	0		0	-0.286565	0	-0.194344	-2.03705	-2.04386	-1.40352
6	3341	0	0	-0.233833	0	0	0	0		0	-0.134503	0	0.166972	-1.19462	-1.00419	-0.84999
6	3346	0	0	0	0	0	0	0		0	-0.138937	-0.306661	0	-0.977926	-0.747081	-1.42698
6	3355	0	0	0	-0.308853	-0.0710717	-0.436048	0		0	0	0	0	-0.931024	-1.00957	-1.34542
6	3373	0	0	0	-0.83733	-0.717797	-0.731667	0		0	0	0	0	-1.19793	-1.16433	-1.16131
6	3379	0	0.0144986	0	-0.0757645	-0.746171	-0.539104	0		0	-0.188359	0	0.342563	-1.33643	-1.16508	-1.50961
6	3436	0	0	0.0998835	0	0	0	0		0	0	0	0.200229	-1.37134	-1.93296	-0.80567
6	3444	0	0	0	0	0	-0.0435709	0		0	0	0	0	-1.09792	-0.701724	-1.22011
6	3447	0	0	0.300349	-0.634256	0	0	0		0	0	0	0	-1.6935	-0.961446	-0.227926
6	3469	0	-0.508443	0	-0.700283	0.436122	0.870411	0		0	-0.983534	0	-0.0244382	-1.3523	-1.4123	-0.964819
6	348	0	0	0	0	-0.115509	0	0		0	-0.164859	-0.378417	-0.750938	-1.15687	-0.951541	-1.10942
6	352	0	-0.466299	0	-0.348883	-0.165372	-0.237342	0		0	0	0	-1.05067	-1.53533	-1.25865	-1.34719
6	3525	0	0	0	0	-0.27178	0	0		0	0	0	0	-1.21969	-1.01025	-0.785121
6	3567	0	0	0	-0.746662	-0.531333	-0.813392	0		0	0	0	-0.0589019	-1.25899	-1.58163	-1.75498
6	3572	0	0	0	0	0	-0.249893	0		0	-0.290958	0	0	-0.852954	-0.803345	-1.10278
6	358	0	0	0	-0.218663	0	-0.346178	0		0	-0.240282	0	-0.256328	-1.69052	-1.26886	-1.45421
6	3608	0	0	0	-0.302392	-1.02332	-0.904057	0		0	-0.304635	0	-0.240869	-1.09114	-0.850214	-1.68184
6	3618	0	0	-0.446281	1.05087	0.0301043	0.145335	0		0	-0.606468	0	0	-1.27159	-1.0179	-0.989262
6	3626	0	0	0	0	0	0	0		0	0	0	0	-0.651135	-0.959063	-1.40441
6	3634	0	-0.0532969	-0.330102	-0.26508	0	0	0		0	0	0	0	-1.10117	-0.669161	-0.672565
6	3708	0	-0.0888398	0	-1.2855	0	0	0		0	-0.179998	0.0379525	0	-0.789282	-0.978348	-0.595889
6	3722	0	-0.393439	-0.196363	0	0.219382	0	0		0	0	0	-0.0156975	-1.10082	-1.47737	-1.13826
6	374	0	0	0.160592	0	0.0191921	0	0		0	0	0	0	-1.33846	-0.849351	-1.15484
6	3767	0	-0.160725	-0.151094	-0.611974	-0.478707	-0.664527	0		0	-0.23913	0	-0.324881	-1.99639	-1.42229	-1.92045
6	3869	0	0	0	0	0	0	0		0	-0.0196566	0	0	-0.327894	-0.451233	-1.42519
6	3879	0	0	0	0	0	0	0		0	-0.189227	-0.0208849	0	-1.83569	-1.69374	-1.60871
6	396	0	1.67442	2.25419	0.379869	0	0.146315	0		0	0	0	0	-0.998404	-0.605818	-0.595411
6	437	0	0	0	-0.678932	-0.903224	-0.893576	0		0	-0.0607728	0	0	-1.49164	-1.49116	-1.58784
6	439	0	0	0	0	0	-0.0864217	0		0	0	0	0	-1.55581	-1.20163	-1.24903
6	461	0	0	0	-0.463564	-0.458552	-0.0443208	0		0	-0.0645041	0	0.232421	-1.12691	-0.691826	-0.956328
6	533	0	0.26084	0	-1.28661	0	0	0		0	-0.627103	0	-0.105139	-1.46378	-1.18205	-1.34007
6	538	0	0	0.248876	-0.082677	-0.363612	-0.598019	0		0	0	-0.0370873	-0.195279	-0.0628245	-1.20599	-1.12643
6	539	0	0	0	-0.418278	-0.361302	-0.45448	0		0	0	-0.0132761	-0.215351	-0.636195	-0.977081	-1.12704
6	570	0	0	0	0.301029	0	0	0		0	0	0	-0.0587638	-1.92976	-1.82184	-1.59407
6	58	0	0	-0.0571045	0.701182	0.334146	0	0		0	-0.0613538	-0.327748	-0.150988	-2.0419	-2.19001	-2.23047
6	59	0	0	0	0	-0.0628485	0	0		0	-0.297197	-0.0680991	-0.375594	-0.927613	-0.843172	-1.04669
6	593	0	-0.754169	-1.80554	0	0	0	0		0	0	0	0	-1.15351	-1.12617	-0.969673
6	601	0	0	0	0	-1.08898	-0.322726	0		0	0	0	0	-1.17856	-1.11073	-1.36167
6	604	0	0	0	0.827784	0.55104	0.132666	0		0	-1.16535	-0.27691	-0.150492	-1.22833	-1.08319	-1.36606
6	639	0	0.161483	0.886211	-1.33034	0	0	0		0	-0.448011	-0.327932	-0.819898	-1.6662	-1.77681	-1.56405
6	653	0	-0.447289	-0.879924	-0.355178	0	-0.0164486	0		0	0	0	0	-1.94374	-1.52913	-1.55358
6	655	0	0.0279364	0	0	-0.124964	0	0		0	0	0	0	-1.58795	-1.24785	-1.34254
6	657	0	-0.0666603	-2.00841	0.650342	0	1.59773	0		0	-0.197867	-0.118074	-0.561791	-1.10227	-0.917133	-0.879364
6	669	0	0	0.730711	0	0	0.19796	0		0	0	0	0	-1.30105	-1.6549	-1.33031
6	680	0	0	-0.311448	-0.00551143	-0.193968	-0.256893	0		0	-0.243311	0	-0.0341295	-1.88745	-1.74501	-1.89403
6	702	0	0	0	0	-0.100166	0	0		0	0	0	0	-1.33175	-1.16244	-1.43378
6	705	0	0	-0.50934	0	0	-0.154951	0		0	0	0	-0.0158571	-1.74638	-1.53686	-1.40097
6	710	0	0	0	0.294156	0.137719	0.10568	0		0	-0.0145151	0	0	-0.949292	-0.711711	-1.50638
6	746	0	0	0	0	0	0	0		0	0	0	0	-1.12731	-0.694058	-0.765829
6	75	0	1.83465	1.91687	0	0	0	0		0	0	0	-0.0636447	-1.85789	-1.75067	-1.57352
6	760	0	0	0.0237104	-0.266853	-0.942707	-0.703668	-0.169598		0	0	0	-0.277615	-1.83815	-1.61253	-1.8185
6	795	0	0	0	0.435194	0.332576	0.48137	0		0	0	0	0	-1.70051	-1.67939	-1.79991
6	811	0	0	0	0.331777	0.254588	0	0		0	0	0	-0.0443526	-0.533835	-1.01118	-1.14732
6	828	0	0	0	0	0	0	0		0	0	0	0	-0.666909	-0.719894	-1.03914
6	83	0	-0.438143	-0.0714339	0	0	0	0		0	0	-0.0362438	-0.337787	0	-1.64902	-1.68554
6	836	0	0	0	0	0	0	0		0	0	0	0	-1.17518	-1.09896	-1.699
6	865	0	-0.0652601	0	0	0.458758	0.580437	0.218541		0	-0.608095	0	-0.116924	-1.05729	-0.617228	-0.724231
6	874	0	0	-0.124337	0.083223	0.00117397	0	0		0	0	0	0	-0.710632	-0.535603	-1.33487
6	881	0	0	0.126975	0	0	0.227422	0		0	0	-0.0977713	-0.11601	-1.51024	-1.60075	-1.68794
6	883	0	0	0	0	0	0	0		0	-0.150841	0	0	-1.0066	-1.08998	-0.818767
6	887	0	0	0	0	0	0	0		0	0	-0.213466	-0.401125	-1.02625	-1.06192	-1.06226
6	888	0	0	0	0	-0.649524	-0.439211	0		0	0	0	-0.160816	-1.77565	-0.805799	-1.14523
6	906	0	0	0	-0.706977	-0.0299893	0	0		0	-0.0897812	0	-0.306543	-0.936702	-0.79627	-0.908963
6	914	0	-0.0378205	0	0.628539	0.128025	0.194832	0		0	-0.217894	0	-0.546082	-1.31963	-0.8063	-0.77163
6	916	0	0	0	-0.248023	0	0.0734598	0		0	0	0	0.121167	0	-0.78763	-1.14126
6	928	0	1.31718	1.81146	-0.319375	-0.415003	0	0		0	0	0	-0.151208	-1.40484	-1.65688	-1.44755
6	953	0	0	0	-0.102758	-0.514068	-0.918266	0		0	0	0	0	-1.93412	-2.15647	-1.65849
6	956	0	0	0	0	-0.541244	-0.195028	0		0	0	0.0791475	0	-1.39911	-0.933705	-1.29288
6	957	0	0	0	0	-0.164097	0	0		0	0	0	0	-0.773498	-1.13047	-1.29735
6	973	0	0.153896	1.7846	0	0.0786837	0	0		0	-0.201005	0	-0.533139	-1.4544	-1.42998	-1.54561
6	982	0	-0.147896	0	0	0	0	0		0	-0.336032	0	0	-1.37435	-1.78615	-1.46456
6	988	0	0.084229	0.00256428	0.201552	0	0	0		0	-0.0675779	0.133573	0.0881572	-1.21727	-0.826489	-0.470401
7	1061	0	0.232096	0	1.91989	2.03225	2.09641	1.44623		0	-0.0110221	0.283207	0.179034	-1.73951	-1.09213	-1.61654
7	115	0	1.25551	1.33921	1.93095	1.36795	1.82682	0		0	-0.239283	-0.330976	-0.0432483	-0.0359059	0	-0.12629
7	118	0	0	0.411114	1.41188	1.79828	2.5967	0		0	-1.14396	0	-1.81763	0	0	-0.204945
7	1207	0	-1.41025	-1.64444	2.14881	2.22981	1.82949	0		0	0	0	0.231874	0.210847	0.557725	1.22105
7	121	0	2.50103	1.27272	1.52156	1.56749	2.30676	0		0	0.850456	0	-0.3842	0.342263	0.993245	1.37752
7	1244	0	0.147471	0.203841	1.38921	1.72998	1.52423	0.81018		0	-0.224353	0	-0.0481959	0	0	0.0752941
7	126	0	-0.096552	0	3.01549	3.15174	2.41807	1.73612		0	0	-0.181313	-0.401545	-0.666308	-0.606312	-0.62297
7	1381	0	0	0	2.38043	2.56206	2.00258	0		0	0	0	0.088242	0	0	0.444902
7	1398	0	-0.395032	0	1.4192	2.10826	1.84269	0		0	0	0.0235779	0	0	0	0.105339
7	1435	0	0.0662053	0.479979	2.81937	2.17674	2.43636	0.0741817		0	-0.00156828	0	-0.143031	0	0	0
7	1439	0	0	-0.350069	1.74449	2.33099	1.98773	0.319797		0	0	0.18315	0	-0.293773	0	-0.17567
7	145	0	0	1.12511	1.63604	2.49237	1.76674	0.806906		0	0	0	-0.389179	0	0	0
7	1516	0	0.544391	3.64576	1.16563	1.7642	2.14575	0		0	0	0	0	0.824532	1.13095	1.30901
7	160	0	0.254472	0.704148	2.93393	1.88918	2.05553	0		0	0	0	0	0.281151	0.626625	0.922618
7	1644	0	0	0.0412426	2.45794	1.39997	1.38262	0		0	-0.00470324	0	0	0	0	-0.0306482
7	1663	0	-0.207583	0	0.945728	1.9295	1.66571	0.771401		0	-0.216124	0	0	-0.448651	0	-0.412182
7	178	0	1.46204	1.92615	1.34816	2.07559	2.63944	0.558031		0	-1.4943	0	-1.25387	-1.64123	-1.76423	-1.91853
7	179	0	0.381975	0.468917	0	2.59923	2.17657	1.09825		0	0	0	0	-0.415421	-0.247891	-0.520433
7	1801	0	0	0.0802236	1.74045	2.04393	1.75387	0.445375		0	0	-0.0368857	0	0	0	0.421094
7	1809	0	0	0	1.94099	1.77289	1.61447	0.524197		0	0	0	0.290208	0.132258	0.429365	0
7	1972	0	0	0	1.95473	1.92123	1.38808	0		0	0	0	0	0.746957	0.634945	1.23255
7	2097	0	0.715381	0.933908	2.49741	2.31953	1.82791	0		0	0.332822	0.120296	0.0673718	0.87976	1.03603	1.47028
7	2318	0	-1.67641	-1.56651	2.75152	2.58955	2.64493	0.150004		0	-0.197449	0	-0.28562	-2.44531	-2.12459	-2.13657
7	2441	0	0	0.236834	0.695966	2.05796	1.80773	0		0	0.0566762	0	0	0	0	0.299867
7	2636	0	-0.511904	-0.835154	2.01688	2.86591	2.00844	0.217494		0	0	0	0.313553	0.52474	0.167503	0.631804
7	2668	0	0.162697	0.748825	1.75807	2.29196	1.93612	0.147746		0	1.5275	0.916765	1.31219	0.413599	0.116874	0.683085
7	2725	0	0	0.0942644	2.62805	2.80401	2.35827	0.678438		0	0	0.381261	0.295035	-1.02105	-0.882203	-0.858294
7	2858	0	1.02491	1.55861	3.01788	2.86608	3.04249	0.16928		0	1.71682	1.2193	1.54096	0.451072	0.343194	0.254933
7	2867	0	-1.80489	0.749285	3.19419	2.45756	2.92044	0.502643		0	0	0	-0.0816011	0	0	-0.272287
7	2876	0	0	0	1.2582	2.56422	1.64101	0		0	0	0	0.20055	0	0	0.146963
7	290	0	3.05536	2.852	4	1.34662	0.928709	0		0	0	0	-0.0943948	-0.267038	-0.297081	-0.422746
7	2905	0	0	0	1.68665	1.84921	1.84216	0		0	0	-0.0184486	0	0	0	0
7	296	0	1.26542	0	4	1.49152	0.371469	0		0	-0.32578	-0.346062	-2.76601	0.370371	0	0
7	300	0	2.1809	2.47338	0.999396	2.08267	1.82087	0.0148948		0	-1.31067	0	-1.15645	-0.922142	-1.29051	-1.67979
7	3011	0	0	0	1.96101	2.58622	2.0936	1.47384		0	0	0	0	0	0	0.00737439
7	3074	0	0	0	1.70388	2.26779	1.95753	0.545569		0	0	0	0.152109	0	0.229226	0.310913
7	3112	0	0	1.12977	0.643015	2.13112	2.69672	0		0	-0.359597	-1.50561	-1.6776	-0.813474	-0.463912	-0.707201
7	3125	0	1.84759	2.60175	2.0697	1.70066	1.50843	0		0	0.00806277	0	0	0	0	0
7	3138	0	-0.287955	-0.159242	1.72646	2.14828	0.995849	0		0	0	0	0.00243393	0	0	0.3559
7	3159	0	0	0	0.523518	2.80094	2.19441	0		0	0	0	0	0	0	0.994091
7	3218	0	0.295366	0.944408	1.64747	2.0094	1.49002	0		0	0.487562	0.0483047	0.160361	0.387111	0.512384	0.62533
7	3226	0	0	0	2.48053	2.57148	2.4151	1.43695		0	0	0.0658652	0.0748523	0	0	-0.469391
7	3251	0	0.0443546	0	2.51636	1.8636	1.77924	0		0	0.893332	0.181678	0.433746	0.288666	0.572538	1.00741
7	3269	0	0	0	1.96349	2.12853	1.67849	0.204308		0	0.065603	0	0	0.288086	0.750134	0.879104
7	332	0	0	0	0	2.43938	1.88073	0.546166		0	-0.217029	-0.228873	-0.434473	0	0	0.127773
7	3388	0	0	0	1.55332	2.78162	2.52455	0.955911		0	0.555792	0	0	0.15143	0.398186	0.746349
7	351	0	0.9111	1.7664	1.45884	2.89484	3.11827	0		0	0	0	0	0.767224	0.845962	1.19222
7	364	0	0	0.19696	2.59822	2.30532	2.13447	0		0	0	0	0	0	0	0
7	3642	0	0	-0.0845667	1.48158	2.15333	1.43609	0		0	0	0	0	0	0	0
7	3715	0	0	0.358611	3.12376	3.05695	3.24541	0		0	0.40822	0.138459	0.553436	0.828226	0.689285	1.06882
7	3768	0	0	0	1.46647	2.57916	2.80836	0.378438		0	0	0	0	0.986331	1.40492	1.55179
7	3789	0	0.0399584	0.608366	1.69795	1.43978	1.89828	0		0	0	0.177169	0.563013	0	0	-0.0870837
7	380	0	0.323162	0.385391	1.21084	2.4418	3.17462	0.762114		0	0	0	0	0.95634	1.36458	1.41077
7	3814	0	0	0	0	2.31283	2.99061	0.543284		0	0	0	-0.131012	0	0	0.901478
7	3878	0	0.701235	2.3188	1.42705	3.57799	3.45652	0		0	-0.774388	-0.324817	-1.99455	-1.20576	-1.18741	-1.11815
7	543	0	0.048678	0.439621	2.2304	1.98918	1.89984	0.488086		0	0	0	0	0	-0.0972482	-0.122713
7	569	0	0.889084	2.01874	2.69777	1.66133	2.09673	0		0	0.249142	0	0.141237	0	-0.0607661	0
7	606	0	0	0	4	1.55131	0	0		0	0	-0.00765973	-0.99731	0.0409758	0	-0.220999
7	635	0	0.0382574	0.650556	1.51175	1.80082	2.08096	0.729095		0	-1.00931	-0.787202	-0.24048	0	0	0
7	640	0	0	0	1.71938	2.7071	2.46868	0		0	0	0	0	0	0	0
7	706	0	0	0.175363	2.51745	2.0834	1.69191	0		0	0.770669	0.312239	0.409466	0	0.0963781	0.527272
7	723	0	0	0	1.47501	1.20986	2.87151	0.863416		0	0	0	-0.0244669	0	0	0.0713666
7	750	0	0	0	1.90318	2.21564	1.88847	0		0	0.549255	0.47432	0.565938	0.562195	1.03007	1.14741
7	765	0	0	-0.130034	-0.313647	3.00086	2.39625	0		0	-0.040462	0	0	0.807914	0.626448	1.06202
7	780	0	0.441858	0.77749	2.53579	2.17082	1.63889	0		0	0.555719	0.113252	0	0.0127326	0	0.635828
7	792	0	-0.00931924	-0.33287	2.18761	2.3164	2.08938	0.49491		0	0	0	0	0.772183	0.477853	1.1899
7	820	0	-0.334365	0	1.00898	2.01723	1.57071	0		0	0	0	0	0	0.00961074	0.284057
7	860	0	1.39157	1.77781	2.50964	1.38345	2.00251	0		0	0	0	0	0	0.0774836	0.681338
7	934	0	0	1.09767	1.05887	1.60209	2.01699	0.583524		0	0	0	0	0	-0.49619	-0.421108
7	955	0	0	0.501685	2.81151	2.58971	3.09037	0.200803		0	0	0	0	-0.938948	-1.02302	-1.13471
7	986	0	-0.193068	-0.738241	1.32319	3.15882	3.18297	0.467015		0	0	0	0.180516	0.786119	1.16065	1.29816
7	1016	0	0	-0.367001	1.31995	1.77336	1.26486	0		0	0	0	0	0	0	0.191642
7	1020	0	-0.796647	-0.0127863	-0.90213	1.2101	0.999428	0		0	0	0	-0.0537132	0.0727418	0	-0.121647
7	1028	0	0	0	0	1.19621	0.811638	0		0	0	0	0.0461317	-0.252774	0	-0.210991
7	1029	0	0	0	1.6776	1.37075	0.790177	0		0	0	0	0	0	-0.0208141	-0.276768
7	1110	0	-0.447262	-1.77542	1.75636	2.05421	1.19973	0		0	0	0	0	-1.26437	-1.38001	-1.5506
7	1128	0	0	-0.828112	0	1.5388	1.5804	0		0	-0.0841863	0	0	-0.263381	0	-0.295286
7	1162	0	0	0	1.3832	1.17858	1.39471	0.360863		0	0	0	0.00826823	0.244046	0.171029	0.838313
7	1193	0	0	-0.69843	1.02336	1.3545	1.24629	0		0	-0.244845	0	-0.405619	0	0	0
7	1226	0	0.341548	0.174593	0	1.46638	1.62486	0		0	-0.182428	0	0	-0.264825	-0.0811352	-0.215301
7	1240	0	0	0	1.43043	0.770409	0.464139	0		0	0	0.424169	0.45858	-0.170528	0	0
7	1246	0	0	-0.111742	1.63153	1.25905	0.990533	0		0	0	0	0	0.15505	0.242347	0.373743
7	1319	0	0.0258559	0	2.00886	0.997744	1.12436	0		0	0	0	0	-0.742771	-0.944368	-0.967178
7	1370	0	-0.562969	-1.13389	1.57075	2.01334	1.52583	0		0	0	0	0.311309	-0.261935	-0.384423	-0.199639
7	1371	0	0	0.253102	1.45144	1.40098	1.31586	0		0	0	0.00994761	0	0	0	0.200289
7	1382	0	0	0.302175	1.33213	1.28125	0.608203	0		0	0	0	0	0.563771	0.536681	0.78704
7	1410	0	0	0	0.996503	1.36565	1.12241	0		0	-0.00749715	0	0	0	0	0.191673
7	1425	0	-0.0613157	0	0.302958	1.18307	0.652269	0		0	0	0	0	0	0	0.00413952
7	1460	0	0	0	1.46758	0.866651	0.433312	0		0	0	0	0	0.469056	0.77176	1.28829
7	1466	0	-0.234904	-0.23684	0.0293277	1.47137	1.18691	0		0	0	0	0	0.23388	0.314026	0.892953
7	1477	0	0	0	1.21767	0.855069	0.697938	0		0	0	0	0	0.551701	0.105475	0.63951
7	150	0	0.925537	2.49191	1.11983	1.2549	0.998578	0		0	0	0	0	0.584428	0.10454	0.844054
7	1501	0	0	0	1.18608	0.996379	0.789562	0		0	0	0	0	0	0	-0.216041
7	1532	0	-2.5143	-1.71447	1.33738	1.67924	1.05526	0.947336		0	-0.00632958	0	-0.0868525	0	-0.0927952	-0.258882
7	1563	0	0	0.0569053	0.407893	1.63918	0.808518	0		0	0.0494981	0	0	0.327367	0.445038	0.967249
7	1582	0	-0.54102	-1.30053	0.777715	0.97184	0.279071	0		0	0	0	0	0	0	0
7	1587	0	0	0	1.06737	0.593143	0.416264	0		0	0	0	0.0570485	0.000918452	0	0
7	1600	0	0	0	0.0245089	0.266655	1.88408	0.418892		0	0.0898443	0.378699	0.00946095	0	0.544519	0.574778
7	1620	0	0	0	1.43592	0.796411	0.483153	0		0	0	0	0	0	0.0437619	0.715383
7	1627	0	0	0	1.79561	1.32742	1.12334	0		0	0	0	0	0	0	0.054212
7	1630	0	0	-0.142319	0.878958	1.70731	1.35351	0.51022		0	0.568521	0.26149	0.260787	0.196281	0.0710429	0.640768
7	1631	0	0	0	1.34498	1.08755	1.04626	0.455955		0	0	0	0	0	0.0106915	0.512513
7	1674	0	0.287486	0.191736	1.71289	1.60905	1.04618	0		0	0.895487	0.0506341	0.293741	0.792107	0.278197	0.651226
7	1681	0	0	-0.536462	1.5957	0.635964	0.632945	0		0	-0.0811987	0	0	-0.24552	0	-0.0214791
7	1682	0	-0.237518	-0.297983	2.91255	1.08006	1.18968	0		0	0.317461	0	0.316213	0	0	0.0927756
7	1732	0	0	-0.701466	0.837011	1.43977	0.796703	0		0	0	0	0	0	0	0.445087
7	1734	0	0	0	1.50833	0.887399	0.442331	0		0	0.0408979	0	0.317771	0.00637936	0	0.154776
7	1736	0	0	0	1.58221	0.73913	0.491581	0		0	0	0	0	0	0	0
7	1760	0	0	0.0347054	1.22697	0.59013	0.556335	0		0	0.297517	0	0	0	0	0.0248322
7	1765	0	-0.712286	-1.24838	0.97592	1.24542	0.381558	0		0	0	0	0	-0.803287	-0.422345	-0.697016
7	1793	0	-0.0863185	-0.0740069	-0.253639	0.662795	1.01616	0		0	0	0	0	0	0	0.355728
7	1795	0	1.43136	1.28917	0.885791	1.01563	0.770555	0		0	0	0	0	-0.272709	-0.191311	-0.481198
7	180	0	-0.280896	-0.384232	1.06495	1.28411	1.01413	0		0	0	0	0.156241	0.809104	0.564152	1.1816
7	194	0	0	0	1.18561	1.38923	1.54168	0		0	0	0	0	0	0	0
7	1947	0	0.122915	0.395315	0.710269	0.700142	1.33822	0		0	0.258999	0.559052	0.169305	0	0	0
7	1955	0	0	0	0.384166	1.81752	1.39695	0		0	-0.0402254	0	0	0.773156	0.75893	1.33229
7	1973	0	0	-0.00330841	0.839038	0.525186	0.764514	0.070747		0	0	0	0	0	-0.720442	-1.19217
7	1980	0	0	0	1.5424	1.40838	1.02804	0		0	0	0	0	0.950815	0.256683	0.5761
7	1982	0	0.188945	0.512628	0.642177	1.55738	1.0391	0		0	0	0	0	0.516119	0	0.467189
7	1986	0	0	-0.590134	0.00831631	1.1002	0.553073	0		0	0	0	0	-0.621099	-0.815759	-0.404174
7	2017	0	0.0220936	0	1.43143	1.23328	1.01066	0.103759		0	0	0	0	0.0798871	0.369665	0.592376
7	2028	0	0	-0.0199798	1.34949	0.574676	0.931726	0		0	-0.380182	-0.0796435	-0.604752	-0.72913	-0.478824	-0.491928
7	2082	0	0	-0.335691	1.5017	0.844453	0.222842	0		0	0.247847	0.0279869	0.269583	0	0	0
7	2141	0	0	0	0.773704	1.36763	0.569204	0		0	0.211155	0	0.394564	0.30734	0.295568	0.527657
7	2157	0	0	0.332513	1.32641	0.377854	0.377267	0		0	0	0	0	-0.474332	-0.246286	-0.54214
7	2186	0	0	0	1.10445	0.974472	0.67205	0		0	-0.463042	-0.159751	-0.181501	-0.439274	0	-0.399804
7	2195	0	0	0	0	1.33335	0.503481	0.225431		0	0.0414793	0	0.0492802	0.42902	0.573967	0.639765
7	2198	0	1.66	2.59433	1.07062	0.928942	0.215739	0		0	1.41292	0	0.371148	0.21946	0.4584	0.657403
7	2221	0	0	0	1.71871	1.40704	1.36079	0.176679		0	0	0	0	0	0	-0.0976468
7	2239	0	0	0.23194	0.496406	1.32274	1.1264	0		0	0.414708	0	0.401657	0.66031	0.628965	1.14239
7	2256	0	0	0	0.669953	1.51243	2.03467	0		0	0	0	0	0	0	0
7	2315	0	2.86259	1.40546	0	0.712741	1.11424	0.286264		0	-0.238532	0	0	0	0	0
7	2363	0	0	0.291747	0.733944	0.927202	0.301645	0		0	0	0	0	-0.598921	-0.292967	-1.06112
7	237	0	0	0.155785	1.20614	0.632189	0.468243	0		0	0.146364	0	0	0	0	0.027077
7	2374	0	-0.0826632	-0.372808	1.45492	1.91295	1.30648	0		0	0	0	0	0.647147	0.57067	1.21431
7	239	0	-0.599227	-0.758626	1.25982	1.34728	0.931011	0		0	0	0	0	0.271365	0	0.395421
7	2392	0	0	0.482854	1.99118	0.788919	0.5908	0		0	0	0	0	-0.272291	-0.133657	-0.413644
7	2395	0	0	0	1.91163	1.39964	1.2285	0		0	0	0	0	0	0.198387	0
7	243	0	0	0	0.83089	1.19034	1.088	0		0	0	0	0	0	0	0
7	2435	0	0	0	0.690395	1.24548	0.98632	0		0	0	0	0	0	0	0
7	2483	0	-0.263104	0	0	1.79863	1.52312	0		0	0	0	0	-0.460672	-0.855762	-0.6097
7	2488	0	-0.00849726	-0.182077	0	1.10123	1.02847	0		0	0	0	0	-0.52119	-0.849551	-0.519709
7	2495	0	-1.42483	-0.476589	0	0.799051	0.389903	0		0	0	0	-0.00770255	-0.18541	-0.198137	-0.38066
7	2498	0	0.772079	0.730725	0	1.38203	1.11232	0		0	0	0	0	0.129586	0	0.925101
7	2504	0	0.14675	0	0	0.828291	1.48366	0		0	0	0	-0.0564978	0	0	0
7	2569	0	0	0	1.2632	0.858359	0.585753	0		0	0	0	0.00721723	0.224718	0	0
7	2570	0	0	0.527497	0.795756	1.48394	0.70908	0		0	0.0391821	0	0.123447	0	0	0
7	2572	0	-0.750025	-0.340574	1.52451	1.2506	0.633379	0		0	0	0	0	0	0	0.49323
7	2587	0	-0.748851	-0.550072	0.924578	1.1545	0.786841	0		0	0	0	0	0.29835	0.166211	0.577732
7	2596	0	0	0.0790927	0.955815	1.20542	0.569294	0		0	0	0	0	0	0	0.422526
7	2597	0	0	0	0.751391	1.03614	0.487651	0		0	0.05402	0	0	0	0	0.296926
7	2610	0	-0.00198516	0	0.151506	1.11113	0.96447	0		0	0	0	0	0	-0.191105	-0.232901
7	2615	0	0	-0.591415	0	1.24335	0.433807	0		0	0	0	0	0.0421724	0	0
7	2630	0	-0.450934	-0.911685	1.11701	1.64384	1.39359	0		0	0	0	0.353024	0.616401	0.804479	1.06925
7	2650	0	0	0.52311	1.1492	1.15752	0.85794	0		0	0.138475	0	0	-0.130326	-0.178051	-0.258815
7	2677	0	0	1.15856	0.844746	1.1192	0.788199	0		0	0	0	-0.178946	0.114954	0	0
7	2689	0	-0.194391	-0.24241	0.891195	1.79961	1.41929	0		0	0.0221773	0	0.129641	0	0	0.0241397
7	2694	0	0	0	0.309418	0.791471	1.14945	0		0	0	0	0	-0.0641646	0	-0.105819
7	2723	0	0	0	1.0733	0.565374	0.423788	0		0	0	0	-0.0701344	0	0	0.104038
7	2746	0	0	0	0.469703	1.41916	1.19399	0.833943		0	-0.0445821	0	0	-0.167594	-0.26904	-0.0827948
7	2761	0	0	0	0	1.68367	1.33944	0.158964		0	-0.0829705	0	0	-0.848425	-0.715714	-0.95384
7	2793	0	0	0	1.74656	1.14834	1.06881	0		0	0.0756647	0	0	0.0439849	0	0
7	284	0	0	0.0629746	0.626509	1.22918	0.930596	0		0	0	-0.0309462	-0.025545	0.724935	0.209401	0.691416
7	2852	0	1.07491	1.58319	0.0306962	0.792633	0.535714	0		0	0	0	0	-0.220854	0	-0.0707708
7	2863	0	0	-1.06093	0.774299	1.55375	1.16282	0		0	0	0	0	0.659978	0.504817	1.22035
7	2886	0	0	0	1.72859	1.58248	1.24089	0		0	0	0	0.173502	0.825542	0.674972	0.950944
7	2898	0	0.742943	1.07878	0.834048	0.56626	1.26296	0		0	0.28203	0	0	0	0.156234	0.545618
7	2908	0	0	0	2.47379	0.145105	0.386517	0		0	0	0	-0.0330418	-0.0374808	-0.25173	-0.548716
7	2912	0	-0.676474	-1.47613	0.172739	0.943847	0.694097	0		0	0	0	0	-0.1461	-0.10254	-0.273681
7	2950	0	-0.874933	-0.690837	0.790674	1.00281	0.679353	0		0	0	0	0.375166	0	0	0.634999
7	2952	0	0	-0.45059	1.78623	0.52242	0.100308	0		0	0	0	0	0	0.11696	0.137911
7	2955	0	0	0	0.235315	1.10814	0.459748	0		0	0	0	0.030715	0	0	0.195888
7	2957	0	0	0.327051	0.368952	1.0783	0.666379	0		0	0	0	-0.281101	-0.0574884	0	0
7	2974	0	0	0	-0.537552	1.56439	2.06098	0.696155		0	-1.47868	0.185711	0.155974	-0.610986	-0.411454	-0.71045
7	2976	0	0	-0.151512	0.856573	1.50249	1.49676	0.210108		0	0.0461369	0	0.0455198	0	0	0
7	299	0	0.49916	0.29845	0.859269	1.42398	0.620617	0		0	0	0	0	0.262592	0.486724	0.743116
7	3006	0	0	0	1.62611	1.11819	1.24343	0		0	-0.475632	-0.180206	1.44355	0	0.182111	0.839437
7	3020	0	0.105125	0	0.831059	1.33431	1.51731	0		0	0	0	0	-0.518177	-0.199627	0
7	3033	0	0	0	0.903531	1.64351	1.15047	0		0	0	0	0.449089	0	0	0.202887
7	3040	0	0.133659	0.357686	1.53191	1.26837	1.38571	0		0	0	0	0	0.141037	0.38144	0.848867
7	3048	0	0	0.262114	0	1.08579	0.879189	0		0	0	0	0	0.387033	0.32108	0.673442
7	3049	0	0	0	1.3224	1.57783	1.35448	0		0	0	0	0	0.336574	0	0.658818
7	306	0	0	0.271465	0	1.77934	1.7369	0.633539		0	-0.301049	-0.583002	-0.632193	0	0	0.215344
7	3069	0	-0.669995	0	0	1.68656	1.5535	0		0	0.0269331	0	0	0	0.0621113	0.244845
7	3076	0	-0.24563	0	1.07696	1.53495	1.15233	0		0	0	0	0	-0.675347	-0.0441999	-0.0613645
7	3077	0	-1.54578	-1.03731	1.34962	1.13734	1.23895	0		0	0.884667	0.478313	0.649217	0.050346	0	0
7	3090	0	0	0	0.702233	1.14072	1.20238	0		0	0	0.0184161	1.04552	0.405094	0	0.0117273
7	31	0	0.454676	0	0.524306	1.66792	1.92707	0		0	0	0	-0.215667	-0.14782	-0.09342	-0.444972
7	311	0	0	0	1.63571	1.45672	1.19647	0		0	-0.312689	-0.550145	0	0	0.221624	0.918722
7	3111	0	0	0	0.760765	1.11108	1.02355	0		0	0.480594	0	0	0.5348	0.641434	0.958692
7	3128	0	0	0.624962	2.05781	1.32077	1.0544	0		0	0	-0.0890587	0	0.261915	0.261608	0.661106
7	315	0	0	0.16342	1.14837	1.23889	1.32668	0		0	0	0	0	0.773834	0.623468	1.10935
7	3167	0	0	0	1.06358	1.65819	0.92435	0		0	0.100128	0	0	0	0	0
7	3199	0	0	0	0.000120521	1.16108	0.0953647	0		0	0	0	0	0	0	-0.122201
7	3233	0	0	0	0	1.05278	0.242843	0		0	-0.0373087	0	0.109002	0.199739	0	-0.078038
7	326	0	0.0102928	0	1.29439	1.37668	0.994261	0		0	0	0	0	0.206763	0.0811898	0.521184
7	3261	0	0	0	0.955682	1.62401	1.12261	0		0	0	0	0	0	0	0.038731
7	328	0	0	0	1.35401	1.32222	1.29652	0		0	0	0	0	0.592291	0	0.490652
7	3282	0	-0.45635	-0.0953007	0	1.13663	0.990844	0		0	-0.34687	0	0	0	0	0.00189383
7	3333	0	0.196218	0.110918	2.0112	1.36102	0.915533	0		0	0.232675	0	0	0	0.0673884	0.273649
7	3342	0	-0.293295	-0.797306	0.758428	1.1374	0.515309	0		0	0	0	0	-0.877846	-0.624324	-0.850535
7	3361	0	0	0	2.04634	1.26912	0.607695	0		0	0	0.10788	0.0226662	0.130877	0.0702812	0.768665
7	3367	0	0	0	1.11735	0.605085	1.24573	0		0	-0.127483	0	0	0	0	0
7	3369	0	0	0.558031	1.5095	1.51899	0.694273	0		0	0	0	0	0	0	0
7	3371	0	-0.4977	-0.175793	0.773036	0.956702	1.53849	0		0	-0.017184	0	0	-0.06901	-0.101259	-0.323597
7	3376	0	0	0	1.05342	0.616521	0.103673	0		0	0	0	0	0.0432412	0.0548596	0.00372761
7	3389	0	0	0	0.619192	1.55075	2.0462	0		0	0.255077	0.0189	0	0	0	-0.085313
7	3395	0	0	-0.391439	1.56307	0.470897	1.01321	0		0	0	0	0	0	0	0
7	3398	0	0	0.0918076	0.138603	1.53553	1.15346	0		0	0.0769316	0	0	-0.769211	-0.557265	-0.77443
7	3441	0	0	0	0.289186	0.851198	0.613758	0		0	0	0	0	0	-0.196325	-0.660598
7	3448	0	0.0990141	0	1.49866	1.5014	1.33789	0.449649		0	0	0	0	0.0683953	0	0.228321
7	3451	0	0	0	2.13626	0.538853	0.909021	0		0	0	0	0	-0.0835022	0	0
7	3465	0	0	0	1.1085	0.730933	0.592947	0		0	0	0	0.22135	0	0	0
7	3470	0	0	0.417299	0.370035	1.24759	0.448392	0		0	0	0	0.59884	1.12595	0.377241	1.00926
7	3485	0	0	-1.58568	1.72642	0.949017	0.91489	0		0	0	0	0	0	0	0
7	3516	0	0	0	1.01668	1.29629	0.978806	0.456647		0	0	0	0	0	0	0
7	3523	0	0	0	1.3285	0.93728	0.432603	0		0	0.521991	0	0	0.0704234	0	-0.525079
7	3526	0	0	0.0369478	1.33655	1.03305	0.941921	0		0	0.166855	0.173484	0	-0.0726191	-0.124474	-0.605311
7	3541	0	0.445918	0.497179	1.08925	0.192142	0.496003	0		0	0	0	0	0	0	0.0705024
7	3557	0	0.895638	0.913505	1.44889	0.855226	0.900599	0		0	-0.22955	-0.0558337	-0.433396	-0.247109	0	-0.33422
7	3610	0	0	0	1.74199	0.321231	1.14028	0.0831727		0	0	0.0498802	0	0	0	-0.175635
7	3624	0	2.29969	1.2117	1.44556	1.01195	0.478565	0		0	0	0	0	0	-0.492159	-0.414511
7	3639	0	0.0248942	0	1.17518	1.53594	1.04112	0		0	-0.308588	0	0	0	0	-0.169989
7	3677	0	0	0	0.358963	1.44043	0.89681	0		0	0	0	0	0.25627	0.444596	0.989701
7	369	0	-0.943757	-1.47368	1.02128	1.53755	1.27819	0		0	0	0	0	0	0	0
7	37	0	0.194831	0	0.87651	1.37185	1.44282	0		0	0	0	-0.376995	0	0	0
7	3725	0	0	0	1.11593	0.282611	0.691208	0		0	-1.13108	-0.66761	-0.398194	0.08111	-0.615413	-1.04407
7	3727	0	0	0	0	2.01037	0.419036	0		0	0	0	0.00159177	0	0	0
7	3791	0	0	-0.360851	2.77919	1.76659	0.41662	0		0	0	0	0	0.161299	0.404717	1.12938
7	3802	0	0	0.683803	0.240355	1.37259	1.38214	0		0	0	0	0	0.54385	0.822047	0.854845
7	3810	0	0.141535	0	1.70156	1.27815	1.3828	0		0	0	0	0	0.0328994	0	0.245271
7	3831	0	0	0	0.948609	1.29155	1.52669	0		0	-0.126815	0	0	0	0	0.377409
7	384	0	0	0.237459	0	1.56416	1.82632	0		0	0	0	-0.490551	0.0109691	0.167061	0
7	3857	0	0	0	1.32178	0.718768	1.0549	0		0	0	0	0	0.0092765	0	0
7	3860	0	1.06475	0.624025	1.62372	0.791866	0.573387	0		0	0.0407362	-0.127862	0	-0.122983	-0.427318	-0.50709
7	3871	0	0	0	1.94405	1.32171	1.12438	0		0	0.24896	0	0.126954	0	0	0
7	3889	0	0	-0.109826	0.69343	0.711263	0.98417	0		0	1.45758	0	0	0.169492	0.62639	1.05369
7	4	0	0	-0.896767	1.90436	1.50244	1.66461	0		0	0.410171	0.654791	0.126918	0	0	0
7	40	0	-2.43714	-0.301195	1.04569	1.13298	0.953995	0		0	-0.0447474	0	-0.334308	0.149344	0.0448655	0.451641
7	43	0	0.0889721	0.285913	0.817221	1.37889	1.84257	0		0	0	0.0134436	0.497054	0.203939	0.565127	0.916534
7	448	0	0	0.421811	1.06588	0.700526	0.494925	0		0	0.0178474	0	0	-0.379946	-0.292088	-0.711378
7	465	0	0	0	1.16699	0.481459	0.314788	0		0	0	0	0	0	0	-0.290997
7	469	0	1.19121	1.67726	0	1.19788	0.637172	0		0	0	0	0	0	0	-0.0393456
7	472	0	0	0	1.07452	0.875264	0.734319	0		0	0	0	0	-0.164995	0	-0.0894326
7	482	0	0.390796	0.103193	0	1.81393	1.84482	0		0	0	-0.291179	-0.0995608	-0.37041	-0.313198	-0.604065
7	497	0	0	0	1.90196	0.974601	0.977665	0		0	0	-0.0622441	-0.273476	0	0	0
7	500	0	0	0.00412666	0.896696	1.10575	0.885524	0		0	0	0	0.0848117	0.403449	0.564417	1.00145
7	518	0	0.68329	0.947925	0.213266	0.903064	1.13863	0		0	0	0	-0.0789704	-0.403025	-0.110765	-0.502097
7	550	0	0	0	1.28341	1.03172	0.617784	0		0	0	0	0.0472735	0.0868572	0.379929	0.832988
7	553	0	0.0454808	0.114596	1.11911	0.94149	1.07569	0		0	-0.224282	-0.105578	0	0	0	0
7	556	0	0.497395	0.481738	0	1.11137	0.746306	0.577844		0	0	-0.777109	-1.04751	0.734236	0.32689	1.01614
7	575	0	0	0.0776025	0.941488	0.999335	1.05392	0		0	0	-0.0047088	0	0	0	-0.0277421
7	60	0	0.145967	0.819568	0.927489	1.03999	0.583044	0		0	-0.0387879	0	0	0	0	0.0961673
7	623	0	0	0.0840651	1.28131	1.24556	0.633074	0		0	0	0	0	0.547743	0	0
7	627	0	0.28642	0.985183	1.31012	1.46449	1.29425	0		0	-1.04036	-1.63951	-0.884004	0.129116	0	0.29865
7	636	0	0	-0.0642133	1.0844	0.652071	0.692211	1.23425		0	0	0	0	0	0	-0.16974
7	637	0	0	0	1.93086	1.53086	1.21218	0.239946		0	0	0	0	-0.862051	-0.624858	-0.511849
7	642	0	-0.0135768	-0.706956	0.705674	0.683798	1.01502	0.379543		0	0	0	0	0	0	-0.00380355
7	651	0	-0.0540599	-1.26062	1.11559	0.718048	0.544568	0		0	0	0	0	0.562504	0.739224	0.627382
7	663	0	-0.509543	0	0.768659	1.0466	0.610155	0		0	0	0	-0.0806088	0	0	0.688638
7	724	0	0	0	1.17193	1.03759	0.708059	0		0	0	0.0621761	0	-0.266075	0	-0.18059
7	725	0	-0.511011	-0.123064	0	1.14086	0.661082	0		0	0	0	0	0	0	0.112023
7	740	0	0.185319	0.70891	0.943752	0.946243	1.90458	0		0	-0.643364	-0.489104	-1.01011	-0.928842	-0.832935	-0.930743
7	799	0	-1.21127	-2.09313	1.32021	1.33221	0.948087	0		0	0.117317	0	0.000966768	0.43283	0.595312	1.12669
7	834	0	0	0.606861	1.16282	1.21133	0.963136	0		0	-0.297679	-0.442963	0	0.689337	0	0
7	86	0	0	0.448365	0.955438	1.11267	1.10116	0		0	-0.251859	-0.102435	-0.342544	0.122149	0	0.202102
7	9	0	0.344632	0	0.0926534	1.24493	1.2999	0.023311		0	0	0	-0.119354	0	0	0.0939045
7	902	0	0	0	0.583856	1.0986	0.88994	0		0	-0.115907	0	-0.130225	-0.126501	0	-0.40788
7	941	0	0	-0.301026	0.95549	1.08398	0.316184	0.131205		0	0	0	0	0	0	0.0689243
7	943	0	0	0	1.3577	1.43335	1.40612	0		0	0	0	0	-0.244436	0	0
7	992	0	0	0.394779	0.944306	0.347261	1.42026	0		0	0.034881	0	0	0	-0.50717	-0.00437966
8	1030	0	-0.666826	-2.13824	1.22708	0	0.0121023	0		0	0	0	0	0.195477	0	0.359572
8	1036	0	0	-0.149469	1.1241	0.236243	0.175412	0		0	0.45326	0	0	0	0.126113	0.53461
8	1064	0	0.136324	0.0702815	0.710714	0.814969	0.597827	0		0	0	0	0	0	0	0.223771
8	1080	0	-1.27807	-2.5326	0	-0.117875	0	0		0	0.0519572	0	0	0.0512916	0	0.0773902
8	110	0	0	0.106919	0	-0.738814	-0.296778	0		0	0	0	0	0.336048	0.368401	0.583079
8	1118	0	0	0	0.681862	0.783338	0.352707	0		0	0	0	0	0	0.106011	0.531253
8	1208	0	0	-0.0872513	0.309807	0	0	0		0	0	0	0.139607	0.215654	0.352064	0.724077
8	1219	0	0.0615448	0.37957	0.644568	0.220276	0	0		0	0.55579	0	0.0275993	0.599573	0.594251	1.01954
8	1250	0	0.144884	0	1.76487	0.657002	0.0743053	0		0	0	0	0	0.756801	0.810232	1.16771
8	1275	0	0.248833	0.816839	1.4691	0.53999	0	0		0	0	0	0	0	0	0
8	1340	0	0.660823	0.266318	1.16224	0.515868	0.233822	0		0	0	0	0	1.30176	0	0.112186
8	1374	0	0	0	1.92372	0.489288	0	0		0	0	0	0.138721	0.42428	0.469331	0.857417
8	1445	0	0	0	0	0	0	0		0	-0.0912217	-0.265968	-0.31259	0.356905	0	0.349928
8	1471	0	-0.946885	-2.0809	0.40839	0	0	0		0	0	0	0	0.406503	0	0.620541
8	1491	0	0	0	-1.40005	0.912983	0.61615	0.15838		0	-0.201555	0	-0.108305	-0.320257	0	-0.682271
8	1496	0	0	0	0.0484853	0.102382	0.0343643	0		0	0.184051	0.132981	0.0427897	0.116781	0	0.422507
8	1498	0	-0.851161	-2.18305	0	0	0	0		0	-0.222412	0	-0.00818122	-0.505272	-0.429207	-0.0985828
8	1535	0	0.117342	0.503446	1.00857	0.832238	0.443096	0		0	0	0	0	0.673104	0.516443	0.990067
8	1578	0	0.125614	0.196427	0.264104	0	0	0		0	0	0	0	-0.439695	0	-0.463274
8	1699	0	0	0	1.20724	0.207857	0.392946	0		0	0	0	0	0	0	0
8	176	0	0	0	0.928542	0.389882	0.18553	0		0	0.484943	0	0	1.07173	0.175395	0.743474
8	1783	0	-2.12774	-2.01238	0.664466	0	-0.157483	0		0	-0.144677	0	0	0	0	0
8	1786	0	0	0	0.575501	0.518056	0.140445	0		0	0.0759724	0	0	0.550515	0.334238	1.18714
8	1825	0	0	0	1.45839	0	0	0		0	0	0	0	-0.554381	0	-0.302429
8	1834	0	-0.353087	-1.19373	0	0.475344	0.102745	0		0	0	0	0	0	0.248826	0.672761
8	184	0	0	0	1.01974	0.390814	0	0		0	0	0	0	0.527045	0.631324	0.958114
8	1869	0	0	0	1.20551	0.59698	0.471956	0		0	0	0	0	0.148866	0.494539	0.975055
8	202	0	-1.34418	-1.44964	0	0	0	0		0	0	0.365181	0.470555	0	0	0
8	2136	0	-0.710767	-2.05963	0.773532	0	0	0		0	0	0	0	0.632989	0	0.00553717
8	2200	0	0	0	0.364868	0.0399296	0	0		0	0	0	0	-0.732951	-0.911144	-0.621156
8	2209	0	0.171918	0	2.70802	0	0	0.20732		0	0	-0.0160366	-0.247285	0.0288736	0.102076	0.579228
8	2214	0	0	0	0.28583	0.0494396	0	0		0	0	0	0	0	0	-0.207592
8	2223	0	0.979336	1.99696	0	0	0	0		0	0.176249	0	-0.0622342	0.144478	0.265967	0.63256
8	2274	0	0	-0.566246	-0.531825	-0.484537	-0.0297629	0		0	-0.098282	0.154319	0.144953	0	0	0
8	2282	0	0	0	0.716244	0.272155	0.131132	0		0	0	0	0	0.434214	0.628005	0.758567
8	2300	0	-1.02754	-2.24195	0.973201	0.191695	0.296254	0		0	0	0	0	0.712955	0	0.522477
8	2307	0	0.473064	0.114193	1.06295	0	0	0		0	0	0	0	0	0	0.39641
8	2348	0	0	0	1.35681	0	0.188302	0		0	0	0	0	0	0	0.382835
8	2398	0	0	0	0.0571256	0.602809	0	0		0	0	-0.0102318	0	0	0.135593	1.06967
8	242	0	0.0768496	0.834189	0	0.166818	0	0		0	-0.146218	-0.0641571	-0.158991	0	0	-0.011996
8	2442	0	-0.268216	-0.51474	0	1.03992	0.40232	0		0	0.169006	0	0.571943	0.599148	0.337123	1.00402
8	2458	0	0	0.223001	0.655152	0.756579	0.481745	0		0	0.0725804	0	0	1.5033	0.687333	1.05163
8	2500	0	0	0	-0.237457	-0.687898	-0.875904	0		0	0.0660192	0	0	2.13475	0.244096	0.721114
8	2515	0	0.245355	0.627438	1.18202	0.529462	0	0		0	0.332931	0	0.04424	0	0	0
8	2608	0	0	0	0	0	0	0		0	0	0.201205	0.188126	0	0	0
8	2612	0	-0.389373	-1.51198	0	0	0.465899	0		0	0	0	0	0	0	-0.176015
8	2620	0	0.115821	1.11332	0	0	0	0		0	0	-0.0747676	-0.268728	0	0	0
8	2644	0	0.176628	0.225533	1.49885	0.53607	0.549716	0		0	-1.61059	-1.64975	-0.291278	0	0.307434	0.383167
8	2664	0	-0.382244	-1.78193	0.752929	0	0	0		0	0.131293	0	0	0.36572	0	0.550488
8	2683	0	0	0	1.13801	0.424549	0.53745	0		0	0.0218458	0	0	0.431852	0.557279	1.07581
8	2686	0	0	0.0186627	0	0	0	0		0	0	0	-0.295398	-0.0765656	-0.452447	-0.617232
8	2709	0	0	-0.00144614	0.815266	0.25069	0.094813	0		0	0.257826	0	0.541321	0.0268581	0.588436	1.12135
8	2711	0	0	0	0.0390493	0.486693	0.455927	0		0	0.0186121	0.189078	0.235774	0	-0.0593531	-0.797084
8	2741	0	0	0	0	0	0	0		0	0	0	0	0	0	0.337249
8	2753	0	0	0.153797	0	0	0	0		0	0	0	0	0.602705	0	-0.233121
8	2781	0	0	0	0.245665	0.289386	0.284437	0		0	0.338533	0	0.128999	0	0	0
8	2788	0	0	0	0.378162	0.555791	0.211704	0		0	0.280149	0	0.356049	0.418735	0.314712	0.446037
8	2792	0	0	0	-0.39692	-0.269961	-0.545068	0		0	0.0483166	0	0	0.191252	0.2598	0.567244
8	2832	0	0.320053	0.634879	0	0.174546	0.0288676	0		0	-0.0604516	0	-0.234366	-0.531898	-0.397018	-0.436168
8	2850	0	0.472209	0.212554	1.34596	0.688242	0.152988	0		0	0.451734	0	0.0805534	0.89467	0.51041	1.00462
8	2946	0	0	0.110055	0.427711	0.0651494	0	0		0	0	0	0	0	0.0207927	0
8	297	0	0	0	0.681739	0.437686	0.32034	0		0	0	0	0	0	0	0.0494919
8	2986	0	0	0	-0.942728	0	0	0		0	0	0	0.207838	0.271957	0.534145	0.662404
8	3066	0	0.281696	0.474295	0.397686	0.476964	0.0408472	0		0	0.145657	0	0	0	0	0.254213
8	3078	0	0.231394	0.0011081	0.455392	-0.00146244	-0.166521	0		0	0	0	0.437927	0.0486984	0.645957	1.00787
8	3089	0	0	0.217185	0.702492	0.80563	0.496659	0		0	0	0	0	0.0269207	0.000671068	0.457039
8	3100	0	0	0	-8.16e-05	-0.0189309	-0.271336	0		0	0	0	0	0.0956625	0.340689	0.707512
8	3118	0	1.51227	0.348701	0.548879	0	0.67362	0		0	0	0	0	0	0	0
8	3133	0	0.129412	0	0.0516423	0.621849	0.614288	0		0	0	0.00554561	0.0439613	0	0.151983	0.207041
8	3177	0	0	-0.411983	-0.136181	-0.491985	-0.235505	0		0	0	0	0	-0.203089	-0.0797053	-0.413865
8	318	0	0	0	0.217251	0	0.478575	0		0	-0.194944	-0.755957	-0.573712	1.11124	0.466136	1.12111
8	3183	0	0	-1.22823	0.548573	0.28014	0.108356	0		0	0	0	0	0.498603	0	0.162067
8	319	0	0	0	1.80079	0	0	0		0	0	0	0	0.189376	0.255761	0.482552
8	3209	0	0.0598161	-0.0217768	0	0	0.68764	0		0	0	0	0	0.0594916	0.275881	0.381766
8	3234	0	0	0.47688	0	0.0108037	0	0		0	0	0	0	1.35919	0	0.401834
8	324	0	0	0.0262053	0	0	0.234184	0		0	0	0	0	0	0	0.301008
8	3264	0	0	0	1.23428	0.052208	0	0		0	0.00938259	0	0.0219449	0.0183677	0.235617	0.611414
8	3285	0	-0.0530578	-0.487709	1.15238	0.156975	0	0		0	0	0	0	0.555867	0.257757	0.615162
8	3291	0	0.0463088	0.474416	1.48199	0.148096	0	0		0	1.22245	0.388584	1.35196	0	0	0
8	3374	0	0	0.182842	0.195542	0.913914	0.694225	0		0	0	0	0	0	0	0.66346
8	3383	0	1.11868	1.50322	-0.251913	0	0	0		0	0	0	0	0.299216	0.325151	0.629913
8	3390	0	0	0	1.06799	0.327272	0.2349	0		0	0.00614135	0	0	0	0	0.130271
8	3423	0	0.654565	1.09783	0	0	0	0		0	0.370202	0	0	0	0.0632174	0.517354
8	3438	0	0.528413	0.479895	-0.433405	0	0	0		0	0	0	0	0.0638407	0.220049	0.807548
8	344	0	0	0	0.604157	-0.210651	0	0		0	0	0.0428507	1.32407	0.307212	0	0.392988
8	3457	0	0.13762	0.280395	0	0	0.382111	0.674829		0	0	0	0	0	0.288802	0.730955
8	3463	0	0	0	-0.633038	-1.12594	-0.756923	0		0	0	0	0	0.638287	0	0
8	3517	0	0.770933	0.680484	0.595925	0.545722	0.158245	0		0	0.116661	0	0	0	0.158942	0.157883
8	3535	0	0	0	1.40092	0.445152	0.349585	0		0	0	0	0	0	0	0
8	356	0	0.0936705	0.294851	0.752374	0.806451	0.293584	0		0	0.0897733	0	0	0.509934	0.687797	1.04773
8	3566	0	0	0	1.46688	0	0.141454	0		0	1.18725	0	0	0	0	0.183531
8	3576	0	0	0	0.473999	0.192347	0.0214384	0		0	0	0	0	0.552634	0.635729	1.16557
8	3602	0	0.622671	0	0	-0.313515	0	0		0	0	0	0	0	0	0.272242
8	3605	0	0	0	-0.982346	-0.347704	-0.572608	0		0	0	-0.143683	0	0	0	0.491731
8	3614	0	0.20019	0.267376	1.19414	0.526246	0.0840431	0		0	0	0	0	-0.915075	-1.03458	-0.969772
8	3658	0	0	0	1.22333	0.356538	0.411004	0		0	0	-0.0967246	-0.28062	0.294616	0.390134	0.712879
8	3692	0	0.027431	-0.43556	0.452553	0.539789	0.709302	0		0	0	0	0	0	0	0
8	3702	0	0	0	0	0.673256	0.684423	0		0	0	0	0	0	0	0.162311
8	3723	0	0	0	0.383145	0	0	0		0	0.298077	0	0	0	0	-0.186782
8	375	0	-0.417915	-1.58126	1.07345	0.0524639	0.0721608	0		0	0	0	0	0	-0.0411274	0
8	3764	0	0	0.498374	0.250023	-0.156251	0.472687	0		0	-0.0964946	0	0	0.521255	0.449801	0.768968
8	3772	0	0	0.569845	0	0	-0.748876	0		0	0	0	0	0.172513	0.0646709	0
8	3809	0	0	-0.428989	1.07	0	-0.0863846	0		0	0.0214987	0	0	0.604834	0.855378	0.965033
8	3830	0	0	-0.296548	0	0	0	0		0	0	0	0.0794806	1.40453	0.315052	0.449933
8	388	0	1.21071	0.318769	0	0.749422	1.03502	0		0	0.224165	0	0	0	0	0.0440097
8	3881	0	1.47578	2.60926	-1.88861	0	0	0		0	-0.134633	0	-0.466963	0	0	0
8	392	0	0.967956	1.20864	1.05592	0	0	0		0	0.235079	0.0807003	0.0178481	0	0	0
8	402	0	0	0	0.14304	0	0	0		0	0	0	-0.060389	-0.572092	-0.088099	-0.441417
8	405	0	0.0201659	0.195564	0.905419	0.638225	0.145965	0		0	0.4074	0	0.227292	0.21282	0	0.532807
8	424	0	0	0	0.8483	0.183225	0.445309	0		0	0	0	0	0.0458274	0	1.27451
8	435	0	0	0.332874	0.713164	0.65062	0	0		0	0	-0.233785	0.150152	1.06038	0	0
8	452	0	0	0.180479	1.11419	0.224718	0	0		0	0.0666021	0	0	0.427299	0.209073	0.551085
8	477	0	-0.0783392	1.36021	-0.264276	0.496194	0	0		0	0	-0.00108215	0	0	0	0.126982
8	491	0	-0.21235	-0.211925	0	0	-0.433317	0		0	0	0	0.119292	0.158605	0.375175	0.578114
8	501	0	0	-1.85954	0.660492	0.259145	0	0		0	0	0	0	0	0	0
8	513	0	0	0	1.49641	0.276769	0.112319	0		0	-0.0762801	-0.434162	-0.815082	-0.507671	-0.406109	-0.32401
8	537	0	0.173824	0	0.233267	0	0	0		0	0	0	0	0.499456	0	0.491973
8	56	0	1.39198	0	0.148062	0.397624	0.40072	0		0	0	-0.0905355	0	0	0	0
8	674	0	0	-0.114039	1.42455	0.484928	0.229936	0		0	1.95582	0.0258716	0	0.967715	0	0.234775
8	704	0	0	0.0430804	1.20282	0	0	0		0	0	0	0	-0.017294	0	-0.379411
8	742	0	0	0	0.0102664	0	0	0		0	0	0	0	-0.00517893	-0.230845	-0.290139
8	787	0	0	0	0	0	-0.075341	0		0	0.0488759	0	0.212013	0.588593	1.02901	1.1215
8	808	0	-0.720286	-1.41121	1.23423	0.387696	0	0		0	0	0	0	0	0	0.162712
8	827	0	0.554528	1.34831	0	0	0	0		0	0.0763269	0	-0.298323	0.559018	0.40332	1.04541
8	830	0	0	0.205848	1.53436	0.438156	0.0218228	0		0	0.170638	0	0	0	0	0.39295
8	904	0	0.191265	0	0.529392	0.68677	0.28868	0		0	0.038989	0	0	0.153677	0.182573	0.454495
8	922	0	0	0	0	-0.537176	-0.28138	0		0	0	0	0	0	0	0
8	978	0	-0.655091	0	-1.28741	0	0	0		0	-0.461061	-0.649724	-0.697469	0	0	0.0280056
9	1019	0	-0.388429	-1.59095	1.51905	1.24496	0.94672	0		0	0.262931	0	0	2.41241	1.68468	2.24301
9	1027	0	0.0123863	0	1.8035	1.32113	1.246	0		0	0.843067	0	0.666135	2.25709	1.94077	2.56546
9	1132	0	0.168761	0.525273	1.4431	1.3764	1.1946	0		0	0.234039	0	0.0109012	2.42548	2.30364	2.7887
9	1138	0	0.102492	0.306763	0.886617	0.780927	0.686063	0		0	0.0211464	0	0	1.27501	1.04582	1.52262
9	1157	0	0.753657	0.933639	3.31718	1.03456	1.22664	0		0	0	0	0	1.79807	1.64419	2.03545
9	1165	0	-1.3891	-3.03823	0.777407	1.04747	0.348585	0		0	0.273363	0	0.228717	2.07135	1.84308	2.28745
9	117	0	0.0975469	0.187601	0.476046	1.18081	0.676359	0		0	1.28277	0.5332	0.354133	2.07154	2.05489	2.48159
9	1178	0	0	0.19421	1.90385	1.37554	1.20902	0		0	0	0	0	1.34383	0.463415	1.11519
9	1188	0	0	0	2.16539	2.09665	1.85668	0.321536		0	0	0	0	2.71798	1.71987	1.81556
9	1195	0	0.316797	0.716876	1.09944	0.744147	0.567744	0		0	1.12591	0	0.37486	1.12154	1.24615	1.73026
9	122	0	0	0.382556	2.05047	1.81678	1.13298	0		0	0	0	0	2.10337	2.28352	2.39982
9	1220	0	-0.22133	0	1.46845	1.32914	0.941281	0		0	0.269985	0.107396	0.596365	1.10211	1.48519	1.98903
9	1249	0	0.635434	1.01154	1.38509	1.16259	0.581769	0		0	0.108035	0	0	1.5642	1.78481	2.29882
9	1251	0	1.13524	2.0879	2.14145	1.65164	1.40201	0		0	0.439545	0	0.254156	2.27588	2.30833	2.65563
9	133	0	0	0	1.65848	1.01437	1.38927	0		0	0	0	0	1.78077	2.24511	2.45683
9	1330	0	0	0	1.93997	2.10642	1.60299	0		0	0	0	0.39982	0.950038	1.10791	1.66397
9	134	0	0.0248307	0.117504	1.26546	0.861044	0.586344	0		0	0.133475	0	0	1.84897	1.76939	2.17471
9	14	0	0	0	0.955857	0.636573	0.956664	0		0	0	0	0.0186255	1.19245	1.41322	1.86235
9	142	0	0.0499202	0.607826	0.931566	1.34753	0.756017	0		0	0.625348	0.126055	0.336682	1.68933	1.30449	1.76918
9	143	0	0	0.136002	2.02349	1.9387	1.67262	0		0	0.254214	0	0.0254973	1.88018	1.61391	2.15912
9	1552	0	-1.48871	-2.26146	1.28253	1.89743	1.4408	0.297939		0	0.108552	0	0.415554	1.61024	1.72363	2.16006
9	157	0	1.27381	1.13065	0	2.21851	0.629453	0		0	0	0	0	1.37072	0.983216	1.32602
9	1638	0	-0.203564	0.930677	0.373542	1.25392	0.740495	0		0	0	-0.0654727	0	1.20773	1.1131	1.32659
9	1643	0	0	0.207743	0.944761	0.805458	0.442352	0		0	0.423015	0	0	1.77778	1.87093	1.91654
9	166	0	1.2167	1.76874	1.461	1.57972	1.45291	0		0	1.08108	0	0.251782	2.23259	2.31953	2.60647
9	1666	0	0.114888	0.109314	1.03914	0.994833	0.412593	0		0	0.795155	0.143078	0.573037	1.1641	0.707668	1.24879
9	169	0	0	0.298344	1.34588	1.62095	1.67622	0		0	0	0	0	1.99363	1.92495	2.25876
9	1713	0	0	0.065573	1.14408	1.68951	1.81637	1.05642		0	0	0	0	3.10454	2.66932	2.77421
9	1719	0	1.43126	1.44273	1.31	0.581952	0.282349	0		0	1.49624	0	0.613864	0.971003	1.13243	1.53534
9	1817	0	-0.814808	-0.434822	1.28922	2.02779	1.38018	0		0	0	0	0	1.44524	0.989869	1.38303
9	1832	0	3.1323	1.72796	0.601874	1.99005	2.14207	0.927197		0	0.559224	0.234772	0.847431	1.26645	1.62061	1.92852
9	1876	0	0	0	2.4565	2.50514	1.77609	0		0	0.549615	0	0.402206	2.10326	1.47936	1.65928
9	1961	0	0	0	0.673495	0.765724	0.866077	0		0	0.358686	0	0.158014	1.39048	1.34562	1.72891
9	204	0	-0.793462	-1.33398	0.699341	1.45455	1.25749	0		0	0.182171	0	0	1.76405	0.871088	1.66598
9	2048	0	0	0.0766993	1.20692	1.22146	0.691954	0		0	0	0	0	0.997407	1.41277	1.75438
9	2074	0	-0.466353	-0.434967	0	0.981549	0.700187	0		0	0.0442023	0	0	1.93802	1.88426	2.51809
9	2134	0	0.306223	0	1.55057	1.67085	1.35317	0		0	0.276517	0	0.205384	1.53737	0.994273	1.31429
9	2155	0	0	0	1.17148	1.43786	1.06721	0		0	0.307118	0.0511961	0.0308578	2.15316	2.33295	2.78243
9	2173	0	0	0.466904	1.41152	2.11423	1.89663	0.200398		0	0	0	0	2.05241	1.73266	1.93782
9	2218	0	0	1.14317	1.38557	2.25294	2.48753	1.21698		0	0.177079	0	0	1.78808	1.68946	2.13545
9	2283	0	-0.357573	-0.715642	1.33317	1.89974	1.24701	0		0	0.167224	0	0.414244	1.76115	1.50118	1.85904
9	232	0	0.0640066	0	0.964906	0.643219	0.710196	0		0	0	0	0	1.42363	1.5138	1.90937
9	2326	0	0	0	0.882029	0.611051	0.630504	0		0	0	0	0	2.05858	0.824628	1.29439
9	2349	0	0	0.123127	2.64913	2.05294	0.476843	0		0	1.97381	0.343713	0.989557	1.76535	1.77207	2.2794
9	2366	0	0.357418	0.936127	1.07362	0.825935	0.555133	0		0	0	0	0	1.52374	1.25395	1.6703
9	2385	0	0	0	0.789929	1.34584	1.44762	0.599582		0	0	0	0	1.13504	1.23732	1.92595
9	2421	0	-0.52843	-1.01711	1.70381	1.43119	0.427763	0		0	0.223964	0.153763	0.427372	1.95592	1.65658	2.39027
9	2444	0	0	0	0.97853	0.692674	0.0210677	0		0	0	0	0	1.46211	1.51558	1.79493
9	2459	0	0	0	2.17032	2.12898	1.0782	0		0	0.373784	0.150607	0.393174	2.00306	2.03078	2.40367
9	2467	0	-0.439974	-1.81235	2.03212	0.784238	0.437434	0		0	0.0260089	0	0.359173	1.29724	0.842407	1.42592
9	265	0	0	0.692097	1.86685	2.54456	1.87013	0		0	0.678882	0	0.603317	1.31709	1.5248	1.66015
9	2667	0	0.0242296	0.417	2.10578	0.762587	0.40363	0		0	0	0	-0.0546048	0.786438	1.1098	1.52034
9	2671	0	0	0	1.48892	2.62334	1.73394	0.842806		0	0	0	0	1.47586	1.70422	2.07423
9	2690	0	0	0	1.00757	0.759254	0.607043	0		0	0	0	0.2921	2.74567	2.09946	2.47653
9	27	0	0.710483	0.210354	2.37826	1.1021	0.95112	0		0	0.179675	0.0373193	0	1.77191	1.70946	2.22989
9	2736	0	0.217317	0.32168	1.03883	0.780896	0.301845	0		0	0	0	0	1.35337	0.552131	1.49346
9	2766	0	0	0.104945	0.514519	1.03013	0.684069	0		0	0.666501	0	0.320743	2.43046	1.74062	2.42026
9	2838	0	0	0	1.06658	2.23947	2.77026	0.790435		0	0.234265	0	0.226823	1.59855	0.921282	1.62834
9	2884	0	0.234707	1.22423	2.26932	1.48708	1.42621	0.0442094		0	0.529465	0	0	1.53254	1.73389	2.02768
9	2939	0	0	0	1.41322	1.21473	1.13772	0		0	0.812572	0.0339578	0.13213	2.24269	2.26344	2.62269
9	298	0	0	-0.327911	0.0143263	1.3961	1.22547	0		0	-0.221765	-0.514569	0	0.989266	1.3609	1.59288
9	3042	0	0	0	1.97773	1.65185	1.40411	0		0	0.0467168	0	0.252803	1.89495	2.28147	2.47498
9	3181	0	0	0	1.86357	1.50676	1.06364	0		0	0.426524	0.251403	0.82354	2.06528	1.13358	1.51543
9	323	0	0	0	1.02903	1.92693	1.47174	0.334735		0	0.0306291	0	0	1.28555	1.32277	1.76503
9	3241	0	0.186323	0.636361	1.9756	1.81952	1.31724	0		0	0.0463218	0	0	1.39895	1.12204	1.62188
9	3253	0	0.103683	0	1.6784	1.64716	1.28599	0		0	0.650278	0.0878028	0.204653	1.90997	0.810523	1.20617
9	333	0	0.261057	0	1.45346	0.467294	1.54034	0.441618		0	0	-0.321548	-0.352924	1.45229	0.683881	1.02867
9	3349	0	0	0	0.961679	0.797396	0.110445	0		0	0.0129185	0	0.160888	1.90391	1.79591	2.23195
9	3391	0	0.487499	0.297631	0.746424	1.8636	1.61434	0.861333		0	0	-0.256894	0.198439	1.75459	2.24511	2.65352
9	3412	0	0	-0.132943	0.55835	1.18173	0.321579	0		0	0.0337837	0	0.397194	1.04132	1.18246	1.62359
9	3416	0	0	-1.16738	0.941455	1.26731	0.699989	0		0	0	0	0.0482315	1.82555	1.17982	1.87031
9	3417	0	0	0.305656	1.07368	0.67473	0.147943	0		0	0	0	0	1.2609	1.47149	1.9389
9	3426	0	0.168526	0.586824	1.02379	1.69963	1.1244	0.298455		0	0.0708806	0	0	1.5466	1.90376	1.96676
9	3430	0	0	0	0.396846	1.35655	1.35582	0		0	0	0	0.0455877	0.91572	1.09364	1.10974
9	3449	0	0.532761	0.579987	1.39004	0.818707	0.823513	0		0	0.457298	0	0.391772	2.45659	1.55759	1.44135
9	3458	0	0	0.619237	0.17068	1.45171	1.90513	0		0	0	0	0	2.16695	1.92879	2.31483
9	3508	0	0.45063	1.07815	1.82603	1.25014	1.01491	0		0	0.294481	0	0.515973	2.12142	1.57481	1.86865
9	3542	0	0	0	0.866875	1.04695	0.956507	0.706814		0	0.294644	0.116531	0	1.85952	2.2444	2.85174
9	3578	0	0	0	0.684984	1.15437	0.940341	0		0	0	0	0.128892	1.34805	1.39536	2.33435
9	363	0	0	0.0936476	1.36877	1.7719	0.829269	0		0	0.294303	0.0834758	0	1.27174	1.19651	1.63285
9	3653	0	0	-0.531055	1.72658	0.52422	0.938932	0		0	0.538106	0	0	1.37904	1.56423	1.73058
9	3683	0	0.0597793	0	2.07137	2.1616	1.90232	0		0	0.706391	0	0	1.91338	1.93666	2.12022
9	3737	0	0	0	0.351224	0.786506	0.896185	0		0	0	0	0	0.895643	1.01966	1.33073
9	3792	0	0.403844	0.138051	1.28265	0.856232	0.928332	0		0	0.840253	0.455525	1.21322	1.90938	2.15347	2.18428
9	3798	0	0.669156	0	4	1.74539	1.46666	0.215449		0	0	0	0	1.05959	1.22876	1.64435
9	3822	0	0	0	3.10778	2.00157	1.573	0		0	0	0	0	1.4043	1.55131	1.91203
9	3823	0	0	0.654267	0.211291	1.77293	1.26404	0		0	-0.193396	-0.404516	-0.123945	1.60511	1.90982	2.41941
9	39	0	0.578249	0.244851	2.48652	0.976882	1.62604	0.862453		0	0	0	0	0.979407	1.22298	1.63821
9	390	0	0	0.0283728	1.27917	1.94685	1.49376	0		0	0	0	-0.0366025	2.36057	2.13124	2.55347
9	397	0	-1.45493	1.71608	2.12492	2.28151	2.83026	0.695698		0	0.00318831	0	0	1.72969	1.8594	2.1739
9	4011	0	0.337687	0	0.965531	1.12903	1.05377	0		0	0	-0.0794879	0	0.736829	0.934059	1.17248
9	403	0	0	0	0	1.34675	1.39997	0.259663		0	0.0085893	0.0754906	0	1.84573	1.67607	2.00423
9	418	0	0	0.0536917	0.566221	0.520972	0.580381	0		0	0.577775	0.648776	0.919915	2.04681	1.79952	2.20915
9	453	0	0	0	1.72341	1.09485	0.875883	0		0	0.237323	0	0	0.65627	0.699739	1.20166
9	471	0	0	0	1.53797	1.72554	1.54165	0		0	0.263834	0	0.245745	1.41023	1.52794	2.11481
9	498	0	0	-0.972841	1.22601	1.34522	1.70652	1.98488		0	-0.158665	-0.274887	0	2.45879	1.67254	2.15935
9	526	0	-0.374103	-0.804362	0.184054	1.05587	1.07009	0		0	0	0	0.187626	1.90573	1.61038	1.89612
9	54	0	0.572554	0.687107	2.2025	1.74248	1.62107	0		0	0.90232	0.188237	0.54922	2.6404	1.79999	2.07826
9	582	0	0	0	1.36642	0.523033	1.10281	0		0	0	0	0	1.87375	1.59732	1.91096
9	61	0	0	0.0134883	0.863047	0.606888	0.468073	0		0	0.341601	0	0.161592	2.70405	1.54878	1.93301
9	647	0	0	0.302798	1.74191	1.49477	1.16443	0		0	0	-0.091532	0	1.92775	1.41826	1.82895
9	662	0	0	0	1.21203	1.14603	0.894688	0		0	0	0	0	0.940459	0.87446	1.33662
9	695	0	1.26559	2.04532	1.12448	1.1555	1.61313	0		0	0.663136	0	0	1.50233	1.3017	1.70023
9	715	0	-0.577277	-1.743	1.95254	1.44939	1.41482	0		0	0	0.00943687	0.104327	1.90248	1.87645	2.31116
9	743	0	1.24501	0.827027	1.11226	0.501646	0.396982	0		0	0.892275	0.156927	0.413439	0.971113	1.41051	1.49777
9	761	0	0	0	1.17998	1.06755	0.335617	0		0	0.447972	0	0.193764	1.21482	1.4626	1.79482
9	771	0	0	0	0.486469	0.811493	0.683875	0		0	0	0	-0.0188289	1.50339	1.66758	2.01874
9	801	0	0.487488	0	0	1.54337	1.40161	0		0	0	0	0.874119	2.01932	1.55825	2.29122
9	809	0	0.102342	0.14561	1.06977	0.805588	0.467922	0		0	0	0	0	1.74041	1.14	1.60602
9	835	0	0	-0.140274	0.738378	0.860557	0.733708	0		0	0.167098	0	0	1.11441	1.32983	1.88041
9	846	0	0	0	0.729712	0.955643	0.380989	0		0	0.0407264	0	0.239368	1.30268	1.02611	1.66976
9	853	0	0	-1.32788	1.31969	1.3734	1.212	0		0	0.134397	0	0	1.78285	1.63619	1.97173
9	886	0	0.144374	0	2.40003	1.2805	1.62373	0		0	0.568225	0.096287	0.577668	0.800498	0.98219	1.44668
9	891	0	0	0	0.869746	0.676142	1.11648	0.736207		0	0	0	-0.0622502	1.11734	0.968708	1.52022
9	900	0	0	0	1.46055	0.634261	0.272942	0		0	0.580963	0.209861	0.495067	2.12451	1.30515	1.70284
9	917	0	0.377524	1.25867	1.48867	1.93806	1.42894	0		0	0.510568	0	0	1.11486	1.59635	1.91856
9	933	0	0	-0.335795	1.27057	1.32331	1.45718	0		0	0	0	0.501784	2.2294	2.41052	2.45546
9	94	0	-0.425801	-1.0621	0.970691	1.65983	1.61843	0		0	0.223294	0	0	1.50813	0.898711	1.40621
9	964	0	0	0.35341	0.591055	0.868288	0.379879	0		0	0.144142	0	0	0.928571	1.05184	1.61246
9	996	0	0	0	0.210187	0.794011	0.597361	0		0	0	0	0	1.72345	1.82785	1.92662
10	112	0	1.94949	2.10253	4	4	4	1.32437		0	1.05083	0	0.415241	3.68701	3.39274	3.90081
10	130	0	0	1.35443	3.09606	4	4	1.3662		0	0.36251	-0.596292	0.463292	4	4	4
10	1317	0	-0.311201	-0.674242	4	4	4	0		0	3.31815	1.69374	2.10191	3.40017	3.66349	4
10	1671	0	0.671719	0.695429	2.71774	2.66217	3.0025	0		0	1.93	0.603604	0.815123	4	3.06919	3.37371
10	1974	0	0	-0.0934301	2.92974	3.99078	3.17682	0.0205768		0	1.4482	0.744932	0.813726	3.49983	3.10275	3.54522
10	2038	0	1.82021	2.08671	4	4	4	2.21643		0	2.08402	0.643565	1.42725	3.99244	3.78486	4
10	2224	0	0	0	4	4	4	1.52962		0	0.588793	0	0.594276	4	3.62552	3.97445
10	235	0	0.502532	1.57163	2.38445	3.73266	3.41881	0.425737		0	0	-1.18447	0	2.96879	2.64265	3.05376
10	2482	0	0.709858	1.32651	2.70014	3.6327	3.39223	0.710381		0	0.918392	0.288317	0.613654	2.94701	2.47794	2.76228
10	2490	0	0	0	3.64512	3.38372	3.09677	0.722834		0	0.683286	0	0	4	3.58608	4
10	2493	0	0	0	2.6165	3.18887	2.37264	0		0	0.491316	0	0.422055	4	3.2898	3.62101
10	2588	0	0	0	3.14081	2.69318	2.55603	2.00873		0	1.15045	0.156667	0.496261	3.835	3.83877	4
10	2764	0	0.86582	1.19609	2.48443	2.72291	2.17734	0		0	0.716169	0.0443407	0.568858	4	4	4
10	2807	0	-1.08506	-1.43848	4	4	4	1.652		0	0.637391	0.35824	0.315079	3.50497	3.66245	4
10	285	0	1.12555	1.89289	4	4	4	0.0597545		0	0.128698	0.0177404	0	3.93664	3.70705	4
10	2851	0	0.558931	0.220287	4	4	4	0		0	0.267125	0	0.177998	2.94311	2.50373	2.81815
10	2880	0	-0.0111255	0.297668	3.54634	2.92218	2.47304	0		0	2.74875	1.89875	2.55032	4	4	4
10	3206	0	0.415067	0	4	4	4	1.19185		0	0.340065	0	0.508954	4	4	4
10	3490	0	-0.481694	1.17347	4	2.31492	3.73664	0		0	0	0	0	3.20477	2.33085	2.90907
10	3518	0	0	0	3.70095	2.54324	2.21172	0		0	0.416899	0	0	4	4	4
10	362	0	0.468992	1.16741	4	3.22608	2.79464	0		0	1.18069	0	0.978994	2.40466	2.24167	2.46388
10	366	0	0.796268	0	2.41426	2.77085	0.813222	0		0	0.754345	0	0.0594034	4	3.36757	3.85619
10	3664	0	0.0756304	-0.779944	4	1.7927	0.569034	1.27543		0	0	0	0	4	3.74055	3.63678
10	3759	0	0.447924	1.16757	2.67252	3.00082	2.4339	0		0	1.34842	0	0.740087	4	4	4
10	3763	0	0.211391	2.18595	4	4	4	2.36777		0	2.12892	0	0.935253	2.60273	2.67973	3.16526
10	3783	0	0.212557	0.16985	4	4	4	1.24292		0	0.183312	0	0.0297727	1.77864	1.70044	2.17602
10	381	0	-0.475302	0.849514	4	3.31596	3.84174	0.611771		0	1.01479	0.10477	0.541057	3.54596	3.66739	4
10	483	0	0	-0.17102	2.13185	4	4	0		0	0	0	0	2.38881	2.24072	2.47463
10	508	0	0.606115	0.863631	3.09902	3.5699	2.98783	1.23349		0	0.172863	0	0	2.52132	2.36052	2.83247
10	825	0	0.546433	2.01477	4	4	4	2.15179		0	1.75984	0.337852	1.24985	4	4	4
10	843	0	1.48586	1.70765	3.89707	2.80018	3.13403	0		0	1.37297	0.411678	1.08994	2.26499	2.29018	2.66029
10	947	0	-0.565773	-0.422013	3.75481	4	3.69998	1.66967		0	0.0417721	0	0.521628	4	4	4
10	1041	0	-0.58289	0	1.70913	1.88798	1.84333	0.485593		0	0.988395	0.0690994	0.380325	3.3032	3.63471	4
10	1052	0	0	-0.339467	2.52785	2.39802	1.92413	0		0	0.332612	0	0.166969	2.31333	2.25975	2.75981
10	1148	0	0.309229	0.71461	1.87781	3.45824	3.10321	0		0	0.223498	0	0.324554	3.18973	1.76302	2.27878
10	1173	0	0.319507	0.0854036	0.96405	1.8067	1.30235	0		0	0	0	0.103297	3.34678	1.68614	1.99621
10	1206	0	-0.40927	-0.739296	1.99873	2.1751	2.62907	0		0	0	0	0.533479	3.18227	3.00028	3.41812
10	1228	0	-0.127244	-0.479761	1.41243	2.20167	1.99774	0.54469		0	2.50185	1.74911	2.23874	2.33855	2.43976	3.06897
10	1265	0	0	0	0.882158	2.28499	2.17082	0.418803		0	0.64464	0	0	2.36599	2.55343	2.80691
10	1494	0	0	0.2925	2.73443	2.78768	2.15884	0		0	0.244887	0	0.258183	3.19822	2.59533	2.67146
10	1528	0	0.572439	0.75792	1.71114	2.02673	1.82857	0		0	0.153923	0	0	4	3.54269	4
10	1720	0	0	0	1.77641	1.61438	1.10733	0		0	1.26857	0.154761	0.272439	2.70057	2.66029	3.13522
10	186	0	-1.10947	-1.68882	1.48535	1.96515	1.36392	0		0	0.402157	0.0182877	0.318749	2.49399	2.383	2.8093
10	1885	0	0	0	2.10343	1.58419	1.36958	0		0	0.120345	0	0.22814	4	3.97922	4
10	1906	0	0.082413	0.327975	2.16513	2.50677	1.97976	0		0	0.332945	0	0.66797	4	4	4
10	1995	0	0.571795	0.781269	2.77256	2.45682	2.23545	0		0	0.0948895	0	0.19536	3.86528	3.48944	3.76301
10	2383	0	-0.826249	-0.232232	1.94743	3.02041	2.52927	0.545695		0	0	-0.0327309	0	2.27258	1.73391	2.3985
10	2429	0	0.530261	0.602863	1.61212	1.59568	1.05763	0		0	0.35311	0	0	4	3.97528	4
10	2461	0	-0.253442	-0.270445	0.538326	1.49563	1.55775	0		0	0.687265	0.0589226	0.0385074	3.87108	3.8915	4
10	2491	0	0	0.275692	1.60593	1.34162	0.836036	0		0	0.0417983	0	0.307581	3.45674	2.40541	2.96254
10	2523	0	0	1.04683	1.74973	2.52963	2.24381	0		0	0.743872	0.190013	1.12648	2.53306	2.94107	3.19054
10	2537	0	0.897911	1.24978	0.652741	1.80183	1.48493	0		0	0.754087	0	0.679268	4	4	4
10	257	0	-0.488112	-1.15014	1.37266	2.827	2.91873	1.03921		0	0	0	0.00610256	3.15925	2.38502	2.75444
10	2614	0	0	0	1.07083	1.46485	1.13499	0		0	0.141987	0	0.232363	3.87487	2.57305	2.7585
10	2805	0	0	0	1.867	1.85449	1.43556	0		0	0.559995	0.0998835	0.380127	4	4	4
10	2879	0	0	0	2.24507	2.92066	2.96898	0.690046		0	0	0	0.110768	4	2.221	2.35897
10	3080	0	-0.511341	-0.0119279	1.39168	2.12553	1.50296	0		0	0	0	0.338091	2.6324	2.80074	3.32471
10	3123	0	0	0	1.3241	1.41976	0.891203	0		0	0.553435	0	0.336777	3.864	3.83394	4
10	3149	0	0	0	1.96471	1.72441	1.21223	0		0	0.488124	0.00979372	0.377943	4	2.28952	2.88762
10	32	0	0.89006	1.50662	3.1416	1.34318	1.41055	0		0	0.290528	-0.117763	0	2.56983	2.335	2.7772
10	3202	0	-0.820643	-1.49634	2.26696	2.20806	2.2504	0.508603		0	0.290805	0.793425	1.85375	2.7103	1.95691	2.41636
10	3229	0	0	0	2.00047	1.80823	2.04538	0		0	0.183103	-0.149307	0.382116	2.73296	2.67405	2.99397
10	3354	0	0.139416	0.581837	2.84976	2.13791	1.73531	0		0	1.30562	0.220939	0.987977	2.64451	2.87358	3.18471
10	3432	0	0.538036	1.29718	0	2.8297	2.4468	0.514139		0	0	-0.0943078	0.0944685	2.40298	1.95397	2.37922
10	3477	0	0	0	1.5454	2.48717	2.20511	0.0343815		0	0	0	0.156717	3.46389	3.9881	4
10	3593	0	9.46e-06	0.176871	1.94163	1.50755	1.43317	0		0	0.0711453	0	0.247958	2.55503	2.63608	3.15003
10	3638	0	0	0	1.76425	1.34419	1.23386	0.39451		0	0	0	0.122275	2.86101	3.63239	4
10	3646	0	0	0	1.52729	2.04964	1.37639	0		0	0.916487	0	0.664657	3.46664	3.49101	3.62617
10	367	0	0.493796	0.291274	0.143694	1.76823	2.22139	0		0	0.462919	0.332192	0.552299	4	4	4
10	3688	0	0	0	1.95752	2.79301	2.43455	0		0	0.0366601	0.0939732	0.366899	1.94309	1.64701	2.34289
10	3709	0	0.817098	1.5648	3.06234	2.34627	2.22629	0		0	0.274863	0.134082	0.788541	3.45634	2.0833	2.55915
10	3824	0	0	0.331701	2.63089	2.45891	2.01217	0		0	1.43675	0.211263	1.30746	4	4	4
10	3970	0	-0.473152	-1.96962	2.7489	2.29086	1.60369	0		0	0	0	0	2.44301	2.62917	2.85657
10	400	0	0.310127	0	0.798732	1.01264	0.913578	0		0	1.34118	0.123357	0.82031	4	4	4
10	4025	0	0	7.69e-05	0.928018	1.74439	1.69843	0.701855		0	1.04956	0.00854087	0.561061	3.21177	3.19248	3.78492
10	436	0	0	0	3.85716	2.6631	2.44828	0		0	2.63455	1.33795	1.84023	3.22182	3.03809	3.47544
10	560	0	0	0	1.806	2.19345	1.84116	0		0	1.1069	0.128508	0.772585	4	4	4
10	581	0	0	0	2.26845	2.36612	1.75822	0		0	0.197936	0	0	4	4	4
10	585	0	0	-1.03352	2.75207	1.3409	2.07309	1.35127		0	1.02558	0.879073	1.34793	2.78965	3.02611	3.30957
10	769	0	0.749524	0.572819	2.51817	2.23498	1.88945	0		0	2.08935	0.658213	0.771922	2.69452	2.61616	3.06373
10	822	0	0	-0.1332	2.49325	3.41407	2.96275	0		0	1.48256	0.0831071	0	4	4	4
10	833	0	0	0	2.55443	2.14618	2.02981	0		0	0.255342	0	0.12947	4	3.22683	3.66968
10	1072	0	0.996418	2.17019	2.40623	1.93519	1.88328	0		0	0	0	0	0	0	-0.0521849
10	1161	0	0.215815	1.60463	3.3025	2.76277	2.27541	0		0	0.450394	0	0.0535319	1.50331	0.932093	1.31801
10	1324	0	0	0.15902	1.25941	1.46762	0.915757	0		0	0.705069	0	0	1.10272	0.383246	0.93398
10	1396	0	0	0.24391	0.147497	0.966514	0.882387	0		0	1.34002	0.168648	0.41338	0.590625	0.470882	1.07838
10	1633	0	0	0	2.40587	1.92413	2.21075	0		0	0.528601	0	0.737482	0.806281	0.341629	0.743986
10	1698	0	0.336682	1.65589	0.0749521	1.66025	1.36894	0		0	0.115041	0	0.219	2.11159	1.66532	1.95559
10	2118	0	0	0	0.504941	2.02851	2.19878	1.23842		0	0	0	0.352219	1.6415	1.73112	2.33263
10	2546	0	0.790872	0.41916	2.96648	2.66718	2.31169	0		0	0.170722	0	0.0306131	1.39028	1.25992	1.51542
10	2621	0	0	0	1.15488	1.79042	1.45625	0		0	0.303368	0	0	0.874293	0.769315	1.06388
10	2870	0	0	0	1.70718	2.979	3.63371	2.36418		0	0	0	0	0	0	0
10	2993	0	0	0	0.0813527	1.77945	1.63794	0		0	0	0	0	0.079017	0.331598	0.692359
10	3021	0	0.356392	0.518556	1.551	1.61724	0.3553	0		0	0.492518	0.0631354	0.419941	1.6209	1.7835	1.94586
10	3059	0	0	0	0.65403	1.57137	2.30425	0		0	0	0	0	1.1878	1.51794	1.98304
10	3065	0	0.22711	0.525907	0.356649	2.88557	3.11549	0		0	0	0	0	0.955026	1.04999	1.47909
10	3429	0	0	0	1.57619	2.26659	2.02141	0		0	0.128359	0	0	0.313023	0.205605	0.490675
10	3520	0	0.881038	1.50064	2.5273	1.84544	1.73823	0		0	0	0	0	0.529552	0	0.585991
10	3590	0	0	0	1.96519	1.51237	2.23426	0.0957541		0	0	0.00472218	0	1.29282	1.47175	1.47837
10	3641	0	0	1.01597	3.42457	2.38849	1.42021	0		0	0	-0.181322	-0.10661	0	0	0
10	3701	0	0	0	2.3167	1.98686	1.44112	0		0	0.0587113	0.273443	0.192223	1.50894	1.30461	1.831
10	3736	0	0	1.93319	4	3.50837	3.54408	0.479487		0	0	0	0	0.944739	1.14501	0
10	3760	0	-2.82136	0.773127	0.324257	1.80374	1.35064	0		0	0.344067	0.0706699	-0.0517833	0.612581	1.03288	0.716261
10	3805	0	0	0	1.88779	1.55546	1.38699	0		0	0	0	0	2.05812	1.26226	1.94886
10	3806	0	0	0	3.063	2.92308	2.01495	0		0	0	0	0.655825	0	0.0709101	0
10	3829	0	0.0954431	0.0310425	1.58631	0.968463	0.730527	0		0	0.239193	0	0.0453672	1.41518	1.5531	1.96674
10	3839	0	1.02418	2.80573	3.46479	2.84308	3.2346	0		0	0	0	0.19905	1.24433	1.60035	1.72451
10	3919	0	0	0	1.54487	1.27592	0.556435	0		0	0.588567	0	0.645517	0.675729	0.607815	0.899168
10	395	0	0.932692	1.12994	3.67309	0.80025	1.55882	0		0	2.1587	0.852888	1.18086	1.23398	1.29611	1.7941
10	4081	0	0	0	2.92266	1.49755	1.0959	0		0	0.664974	0.538221	-0.0763824	0.986595	1.20522	1.54642
10	524	0	0	0	1.87244	4	4	0.899479		0	0	0	0	0.257873	0	0
10	557	0	0.231337	0	0.451327	0.907766	0.859177	0		0	0.691171	0.450122	0.857319	0.547338	0.830509	1.25601
10	572	0	0.0224532	0	4	2.34318	2.23232	0.456686		0	0	0	0	0	0.217972	0.799307
10	578	0	0.355776	0.789662	0.785901	1.9543	1.88511	0		0	0	0	0	0.0997225	0	0.749306
10	654	0	0	0	1.90518	2.79186	1.61217	0		0	0	0	-0.0428167	0	0	0
10	80	0	0.126568	0.858182	2.89249	2.17894	2.26396	0		0	0.227232	0	0.177676	0.147634	0.129057	0.618699
11	1032	0	1.31213	2.12998	-0.205072	0.918777	0.746953	1.57903		0	-1.09157	-0.220205	-0.862771	-0.0899596	-0.257909	-0.626869
11	114	0	0.283378	0	0.669142	1.38283	1.33874	0.984161		0	-0.0600433	0	0	0.769967	1.08194	1.18732
11	1196	0	-1.21118	-0.931407	1.67832	1.97086	1.47629	3.30302		0	0	0	0	0.995511	1.21657	1.49355
11	1222	0	0	0	0	2.02244	1.80023	1.40457		0	0	0	0	-0.833072	-0.646031	-0.682473
11	1224	0	0.513732	0.831819	1.11457	2.11788	0.938234	1.41026		0	0	0	0	1.66435	1.16004	1.15337
11	1225	0	0	-0.549619	3.98811	0.970068	1.27661	2.73868		0	0	0	0	1.27429	1.38931	1.7608
11	1305	0	0	0	2.50955	0.999111	1.32373	1.39481		0	0	0	0	0.257783	0.392928	0.634288
11	18	0	0.184771	0	0.524341	1.40056	1.58797	0.856296		0	1.2819	0.175739	0	1.26743	0.568506	1.03088
11	2382	0	0.010501	0.0829737	0.346694	1.65544	1.59795	1.17422		0	0	0	0.0963733	0.312278	0	0.134932
11	2591	0	2.17347	2.31247	0	0.294729	0.300884	1.27564		0	0	0.0265644	0	0	0	0.35257
11	261	0	0	-0.371304	1.2594	1.48	1.19509	1.56277		0	0.0235981	0	0	0.446541	0.622547	1.17384
11	2658	0	0	-0.67542	0	0	0	2.5816		0	0	0	0	1.29238	1.65645	1.99579
11	2883	0	-0.138293	0	0	2.18282	2.41452	2.10701		0	-0.501213	0	-0.310423	0	0	0.312776
11	2928	0	2.31162	2.02361	0	1.36095	1.13858	1.1006		0	0	-0.467752	-0.953451	0.716109	0.0391005	0.868912
11	2985	0	0	1.4057	1.56488	3.01767	2.50985	2.23454		0	-0.223718	0	0	-0.881946	-0.967104	-0.575464
11	2994	0	0	1.01787	0.526023	2.80572	2.71706	1.66505		0	0	0	-0.0553983	0	0	-0.158467
11	3387	0	0.547119	0.959883	0.0558915	0.78021	1.34416	1.62505		0	0	0.0168426	0	1.57317	1.63329	1.71322
11	353	0	0	0	0	1.2891	1.07425	1.66663		0	-0.00215893	0	0	0	0	0.104986
11	3543	0	0	0	0.997269	1.05198	1.10335	1.13574		0	0	0.338673	0.263909	0	0	0
11	3592	0	0	-0.0688782	1.10578	1.40783	1.12371	1.10028		0	-0.234132	0	0.232859	-0.159676	-0.0797271	-0.0754482
11	365	0	0.405976	0.346755	1.7573	1.61838	1.477	2.05983		0	0	-0.0609	0	1.70856	1.40791	1.83404
11	3739	0	0	0.349972	0	2.60672	2.11914	2.52867		0	0	-0.405548	0.123517	-0.048111	-0.190624	-0.704762
11	3840	0	1.03264	0.424193	1.45982	2.27699	2.16126	1.59537		0	0	0.236855	0.309196	0.950712	1.02739	1.52546
11	3900	0	0	-0.22004	0	0.355041	4	3.93427		0	0	-0.446399	0	1.51926	0.994593	1.13326
11	409	0	-0.541891	0	0	1.71162	1.89008	2.21707		0	0.127538	0	-0.205086	-0.923568	-0.504632	-0.491506
11	421	0	0	0	0	0.813394	1.05172	1.40227		0	-0.0849233	0	-0.285309	0	0	-0.0877456
11	641	0	0	-0.955463	2.95373	0.629936	1.05363	2.21559		0	0	0	0.295444	0.227875	0.120807	0.548349
11	751	0	0	0.285894	0.979869	0.837883	1.49851	1.73553		0	0	0	0	0	0	0
11	868	0	0	0.249483	1.14804	2.34469	2.47512	2.51083		0	0	0	0	1.19739	1.15464	1.48275
11	995	0	0	0	0	0.694738	0.641198	1.51013		0	0	0	0	0	0	0.36968
11	1152	0	0	0	2.96221	4	4	0.156876		0	0.0916895	0	0.464051	3.22869	1.15948	1.46994
11	1524	0	2.16469	2.7784	4	4	4	0.495384		0	0.331503	0	0.347042	1.02404	0.684045	1.0277
11	2015	0	-0.0201573	-0.742721	4	4	3.83726	1.25592		0	0.0636349	0	0	0.221694	0	0.525878
11	2100	0	-0.302968	-0.722802	4	4	4	0		0	0	0	0	0.243505	0.420979	1.14746
11	2634	0	0.608879	-0.0432983	2.08309	3.55132	3.35509	0.999854		0	0.386105	0.141455	0.00985712	1.54481	0.950755	1.27473
11	2809	0	0	-0.366499	4	4	4	2.86576		0	0.21781	0	0.375288	1.42208	1.37444	1.76012
11	3004	0	0	0.0805414	3.07173	3.5354	3.13259	1.05989		0	0.990748	0.140693	0.681233	0.247027	0.11166	0.68463
11	3166	0	-0.281729	-1.78979	2.76407	3.02598	2.90423	1.83743		0	0.374018	0	0.269204	2.46402	1.70204	2.15765
11	335	0	0.0396816	0.300197	4	3.79784	4	1.7642		0	0	0	0	2.04945	1.88185	2.62415
11	3359	0	0.749416	1.1328	4	2.84695	4	2.63587		0	0	-0.16888	0.355666	1.32726	1.47713	1.72298
[truncated: 537 more rows]
