# Supplementary material for: Comparative Genomic and Transcriptomic Analysis Reveals Specific Features of Gene Regulation in Kluyveromyces marxianus
Source: Front Microbiol. 2021 Feb 26;12:598060. doi: 10.3389/fmicb.2021.598060 (PMC7953160; doi:10.3389/fmicb.2021.598060)
Supplement: Supplementary Table 9 — Significantly enriched GO terms in the cluster of families. [file Table_9.XLSX]

## Sheet: C1_enriched_GO
Table S9. Significantly enriched GO terms in the cluster of familiies
GO_name_hit	GO_detail	N_hit	N_GO	p_value
GO:0042254	ribosome biogenesis	90	182	-4.14779e-13
GO:0006364	rRNA processing	70	187	-4.12337e-13
GO:0000472	endonucleolytic cleavage to generate mature 5'-end of SSU-rRNA from (SSU-rRNA, 5.8S rRNA, LSU-rRNA)	20	32	-4.00568e-13
GO:0042274	ribosomal small subunit biogenesis	14	28	-2.77112e-13
GO:0000480	endonucleolytic cleavage in 5'-ETS of tricistronic rRNA transcript (SSU-rRNA, 5.8S rRNA, LSU-rRNA)	19	31	-2.5846e-13
GO:0000447	endonucleolytic cleavage in ITS1 to separate SSU-rRNA from 5.8S rRNA and LSU-rRNA from tricistronic rRNA transcript (SSU-rRNA, 5.8S rRNA, LSU-rRNA)	23	38	-2.33147e-13
GO:0000463	maturation of LSU-rRNA from tricistronic rRNA transcript (SSU-rRNA, 5.8S rRNA, LSU-rRNA)	17	33	-9.41469e-14
GO:0042273	ribosomal large subunit biogenesis	26	48	1.12577e-13
GO:0000462	maturation of SSU-rRNA from tricistronic rRNA transcript (SSU-rRNA, 5.8S rRNA, LSU-rRNA)	24	58	2.13829e-13
GO:0000027	ribosomal large subunit assembly	13	33	6.92002e-12
GO:0000466	maturation of 5.8S rRNA from tricistronic rRNA transcript (SSU-rRNA, 5.8S rRNA, LSU-rRNA)	10	18	2.88852e-11
GO:1902626	assembly of large subunit precursor of preribosome	6	9	7.5678e-08
GO:0000154	rRNA modification	5	7	6.29337e-07
GO:0006360	transcription from RNA polymerase I promoter	7	19	1.09135e-06
GO:0042790	transcription of nuclear large rRNA transcript from RNA polymerase I promoter	6	15	3.84425e-06
GO:0031120	snRNA pseudouridine synthesis	4	5	4.94273e-06
GO:0000055	ribosomal large subunit export from nucleus	6	26	0.00013212
GO:0045943	positive regulation of transcription from RNA polymerase I promoter	5	17	0.000142992
GO:0001522	pseudouridine synthesis	4	10	0.000183052
GO:0000054	ribosomal subunit export from nucleus	4	11	0.000280524
GO:0000470	maturation of LSU-rRNA	4	11	0.000280524
GO:1990481	mRNA pseudouridine synthesis	3	5	0.000308064
GO:0031167	rRNA methylation	3	6	0.000601669
GO:0008033	tRNA processing	9	76	0.000631299
GO:0032259	methylation	9	79	0.000840719
GO:0031118	rRNA pseudouridine synthesis	2	2	0.00102193
GO:0006396	RNA processing	5	30	0.00235429
GO:0036265	RNA (guanine-N7)-methylation	2	3	0.00300118
GO:0009451	RNA modification	3	10	0.00328403
GO:0030488	tRNA methylation	4	20	0.00328944
GO:0070475	rRNA base methylation	2	5	0.00958824
GO:0000056	ribosomal small subunit export from nucleus	3	16	0.0133114
GO:0006362	transcription elongation from RNA polymerase I promoter	2	6	0.0140815
GO:0009099	valine biosynthetic process	2	6	0.0140815
GO:0006400	tRNA modification	3	18	0.0185122
GO:0006267	pre-replicative complex assembly involved in nuclear cell cycle DNA replication	3	20	0.024687
GO:0009097	isoleucine biosynthetic process	2	9	0.0317295
GO:0000454	snoRNA guided rRNA pseudouridine synthesis	1	1	0.0320856
GO:0000461	endonucleolytic cleavage to generate mature 3'-end of SSU-rRNA from (SSU-rRNA, 5.8S rRNA, LSU-rRNA)	1	1	0.0320856
GO:0000495	box H/ACA snoRNA 3'-end processing	1	1	0.0320856
GO:0002127	wobble base cytosine methylation	1	1	0.0320856
GO:0006146	adenine catabolic process	1	1	0.0320856
GO:0006308	DNA catabolic process	1	1	0.0320856
GO:0019919	peptidyl-arginine methylation, to asymmetrical-dimethyl arginine	1	1	0.0320856
GO:0034463	90S preribosome assembly	1	1	0.0320856
GO:0034470	ncRNA processing	1	1	0.0320856
GO:0043103	hypoxanthine salvage	1	1	0.0320856
GO:0044786	cell cycle DNA replication	1	1	0.0320856
GO:0046830	positive regulation of RNA import into nucleus	1	1	0.0320856
GO:0051391	tRNA acetylation	1	1	0.0320856
GO:0060567	negative regulation of DNA-templated transcription, termination	1	1	0.0320856
GO:0070981	L-asparagine biosynthetic process	1	1	0.0320856
GO:1990258	histone glutamine methylation	1	1	0.0320856
GO:2000786	positive regulation of autophagosome assembly	1	1	0.0320856
GO:0030490	maturation of SSU-rRNA	2	10	0.0388409

## Sheet: C2_enriched_GO
GO_name_hit	GO_detail	N_hit	N_GO	p_value
GO:0042254	ribosome biogenesis	32	182	-7.42961e-13
GO:0006364	rRNA processing	30	187	1.01401e-11
GO:0006412	translation	29	200	3.30329e-10
GO:0071970	fungal-type cell wall (1->3)-beta-D-glucan biosynthetic process	6	6	3.28047e-09
GO:0000462	maturation of SSU-rRNA from tricistronic rRNA transcript (SSU-rRNA, 5.8S rRNA, LSU-rRNA)	12	58	1.60021e-06
GO:0006418	tRNA aminoacylation for protein translation	9	31	1.65632e-06
GO:0001731	formation of translation preinitiation complex	7	17	1.72559e-06
GO:0006096	glycolytic process	7	17	1.72559e-06
GO:0000480	endonucleolytic cleavage in 5'-ETS of tricistronic rRNA transcript (SSU-rRNA, 5.8S rRNA, LSU-rRNA)	8	31	1.69098e-05
GO:0000472	endonucleolytic cleavage to generate mature 5'-end of SSU-rRNA from (SSU-rRNA, 5.8S rRNA, LSU-rRNA)	8	32	2.18037e-05
GO:0000949	aromatic amino acid family catabolic process to alcohol via Ehrlich pathway	3	3	5.88663e-05
GO:0000955	amino acid catabolic process via Ehrlich pathway	3	3	5.88663e-05
GO:0000447	endonucleolytic cleavage in ITS1 to separate SSU-rRNA from 5.8S rRNA and LSU-rRNA from tricistronic rRNA transcript (SSU-rRNA, 5.8S rRNA, LSU-rRNA)	8	38	8.29353e-05
GO:0006413	translational initiation	8	41	0.000146585
GO:0006559	L-phenylalanine catabolic process	3	4	0.000228678
GO:0006569	tryptophan catabolic process	3	4	0.000228678
GO:0042797	tRNA transcription from RNA polymerase III promoter	5	16	0.000265409
GO:0000055	ribosomal large subunit export from nucleus	6	26	0.000392692
GO:0006090	pyruvate metabolic process	4	10	0.000394597
GO:0071555	cell wall organization	9	63	0.000662033
GO:0006415	translational termination	4	12	0.00087455
GO:0009083	branched-chain amino acid catabolic process	3	6	0.0010786
GO:0009088	threonine biosynthetic process	3	6	0.0010786
GO:0000463	maturation of LSU-rRNA from tricistronic rRNA transcript (SSU-rRNA, 5.8S rRNA, LSU-rRNA)	6	33	0.00150516
GO:0006435	threonyl-tRNA aminoacylation	2	2	0.00152238
GO:0006438	valyl-tRNA aminoacylation	2	2	0.00152238
GO:0008612	peptidyl-lysine modification to peptidyl-hypusine	2	2	0.00152238
GO:0061615	glycolytic process through fructose-6-phosphate	2	2	0.00152238
GO:0034475	U4 snRNA 3'-end processing	4	14	0.00166312
GO:0006450	regulation of translational fidelity	4	15	0.00219939
GO:0006094	gluconeogenesis	4	16	0.00284405
GO:0071035	nuclear polyadenylation-dependent rRNA catabolic process	4	16	0.00284405
GO:0032259	methylation	9	79	0.00337015
GO:0006520	cellular amino acid metabolic process	4	17	0.00360708
GO:0042274	ribosomal small subunit biogenesis	5	28	0.00408091
GO:0000466	maturation of 5.8S rRNA from tricistronic rRNA transcript (SSU-rRNA, 5.8S rRNA, LSU-rRNA)	4	18	0.00449811
GO:0005975	carbohydrate metabolic process	8	70	0.00552548
GO:0002181	cytoplasmic translation	9	87	0.00643268
GO:0030488	tRNA methylation	4	20	0.00670059
GO:0006002	fructose 6-phosphate metabolic process	2	4	0.00867013
GO:0006384	transcription initiation from RNA polymerase III promoter	2	4	0.00867013
GO:0006545	glycine biosynthetic process	2	4	0.00867013
GO:0006567	threonine catabolic process	2	4	0.00867013
GO:0009423	chorismate biosynthetic process	2	4	0.00867013
GO:0018022	peptidyl-lysine methylation	2	4	0.00867013
GO:0008033	tRNA processing	8	76	0.00905421
GO:0009073	aromatic amino acid family biosynthetic process	3	12	0.00997266
GO:0034427	nuclear-transcribed mRNA catabolic process, exonucleolytic, 3'-5'	3	12	0.00997266
GO:0000028	ribosomal small subunit assembly	3	13	0.012597
GO:0071028	nuclear mRNA surveillance	3	13	0.012597
GO:0000390	spliceosomal complex disassembly	2	5	0.0140801
GO:0001510	RNA methylation	2	5	0.0140801
GO:0002188	translation reinitiation	2	5	0.0140801
GO:0042256	mature ribosome assembly	2	5	0.0140801
GO:0006301	postreplication repair	3	14	0.0155789
GO:0071038	nuclear polyadenylation-dependent tRNA catabolic process	3	14	0.0155789
GO:0071051	polyadenylation-dependent snoRNA 3'-end processing	3	14	0.0155789
GO:0071042	nuclear polyadenylation-dependent mRNA catabolic process	3	15	0.0189238
GO:0006555	methionine metabolic process	2	6	0.0205808
GO:0034473	U1 snRNA 3'-end processing	2	6	0.0205808
GO:0006417	regulation of translation	5	41	0.0206987
GO:0008652	cellular amino acid biosynthetic process	8	89	0.0221264
GO:0000467	exonucleolytic trimming to generate mature 3'-end of 5.8S rRNA from tricistronic rRNA transcript (SSU-rRNA, 5.8S rRNA, LSU-rRNA)	3	16	0.0226345
GO:0006414	translational elongation	3	16	0.0226345
GO:0070478	nuclear-transcribed mRNA catabolic process, 3'-5' exonucleolytic nonsense-mediated decay	3	16	0.0226345
GO:0006396	RNA processing	4	30	0.0280073
GO:0006067	ethanol metabolic process	2	7	0.0280797
GO:0043628	ncRNA 3'-end processing	2	7	0.0280797
GO:0070651	nonfunctional rRNA decay	3	18	0.0311546
GO:0008152	metabolic process	13	189	0.0323971
GO:0006446	regulation of translational initiation	3	19	0.0359599
GO:0070481	nuclear-transcribed mRNA catabolic process, non-stop decay	3	19	0.0359599
GO:1902600	hydrogen ion transmembrane transport	3	19	0.0359599
GO:0000349	generation of catalytic spliceosome for first transesterification step	2	8	0.0364898
GO:0043039	tRNA aminoacylation	2	8	0.0364898
GO:1903833	positive regulation of cellular response to amino acid starvation	2	8	0.0364898
GO:0000027	ribosomal large subunit assembly	4	33	0.0382229
GO:0000378	RNA exon ligation	1	1	0.0391347
GO:0000950	branched-chain amino acid catabolic process to alcohol via Ehrlich pathway	1	1	0.0391347
GO:0000951	methionine catabolic process to 3-methylthiopropanol	1	1	0.0391347
GO:0002109	maturation of SSU-rRNA from tricistronic rRNA transcript (SSU-rRNA, LSU-rRNA,5S)	1	1	0.0391347
GO:0002128	tRNA nucleoside ribose methylation	1	1	0.0391347
GO:0002184	cytoplasmic translational termination	1	1	0.0391347
GO:0002940	tRNA N2-guanine methylation	1	1	0.0391347
GO:0006074	(1->3)-beta-D-glucan metabolic process	1	1	0.0391347
GO:0006114	glycerol biosynthetic process	1	1	0.0391347
GO:0006531	aspartate metabolic process	1	1	0.0391347
GO:0006549	isoleucine metabolic process	1	1	0.0391347
GO:0006566	threonine metabolic process	1	1	0.0391347
GO:0006613	cotranslational protein targeting to membrane	1	1	0.0391347
GO:0007618	mating	1	1	0.0391347
GO:0019510	S-adenosylhomocysteine catabolic process	1	1	0.0391347
GO:0019953	sexual reproduction	1	1	0.0391347
GO:0032006	regulation of TOR signaling	1	1	0.0391347
GO:0032056	positive regulation of translation in response to stress	1	1	0.0391347
GO:0032995	regulation of fungal-type cell wall biogenesis	1	1	0.0391347
GO:0033353	S-adenosylmethionine cycle	1	1	0.0391347
GO:0034963	box C/D snoRNA processing	1	1	0.0391347
GO:0034964	box H/ACA snoRNA processing	1	1	0.0391347
GO:0035511	oxidative DNA demethylation	1	1	0.0391347
GO:0045821	positive regulation of glycolytic process	1	1	0.0391347
GO:0046166	glyceraldehyde-3-phosphate biosynthetic process	1	1	0.0391347
GO:0046417	chorismate metabolic process	1	1	0.0391347
GO:0046500	S-adenosylmethionine metabolic process	1	1	0.0391347
GO:0046604	positive regulation of mitotic centrosome separation	1	1	0.0391347
GO:0048312	intracellular distribution of mitochondria	1	1	0.0391347
GO:0055092	sterol homeostasis	1	1	0.0391347
GO:0070143	mitochondrial alanyl-tRNA aminoacylation	1	1	0.0391347
GO:0070159	mitochondrial threonyl-tRNA aminoacylation	1	1	0.0391347
GO:0070989	oxidative demethylation	1	1	0.0391347
GO:0097010	eukaryotic translation initiation factor 4F complex assembly	1	1	0.0391347
GO:1900039	positive regulation of cellular response to hypoxia	1	1	0.0391347
GO:2000156	regulation of retrograde vesicle-mediated transport, Golgi to ER	1	1	0.0391347
GO:2000640	positive regulation of SREBP signaling pathway	1	1	0.0391347
GO:0000350	generation of catalytic spliceosome for second transesterification step	2	9	0.0457291
GO:0006334	nucleosome assembly	2	9	0.0457291

## Sheet: C3_enriched_GO
GO_name_hit	GO_detail	N_hit	N_GO	p_value
GO:0002181	cytoplasmic translation	63	87	-5.16476e-13
GO:0006412	translation	82	200	-2.9976e-13
GO:0006407	rRNA export from nucleus	8	9	9.26629e-10
GO:0006413	translational initiation	15	41	2.7276e-09
GO:0006446	regulation of translational initiation	10	19	1.95033e-08
GO:0000462	maturation of SSU-rRNA from tricistronic rRNA transcript (SSU-rRNA, 5.8S rRNA, LSU-rRNA)	14	58	3.14619e-06
GO:0045860	positive regulation of protein kinase activity	5	6	3.48542e-06
GO:0000028	ribosomal small subunit assembly	6	13	4.18337e-05
GO:0006457	protein folding	14	78	0.00011241
GO:0044237	cellular metabolic process	5	10	0.000120794
GO:0006414	translational elongation	6	16	0.000168515
GO:0001731	formation of translation preinitiation complex	6	17	0.000247992
GO:0000027	ribosomal large subunit assembly	8	33	0.000425324
GO:0008202	steroid metabolic process	6	19	0.000493047
GO:0001732	formation of cytoplasmic translation initiation complex	3	4	0.000723377
GO:0030497	fatty acid elongation	3	4	0.000723377
GO:0006164	purine nucleotide biosynthetic process	5	14	0.000792651
GO:0006614	SRP-dependent cotranslational protein targeting to membrane	4	9	0.00107517
GO:0006450	regulation of translational fidelity	5	15	0.00113367
GO:0006694	steroid biosynthetic process	6	23	0.00150959
GO:0006418	tRNA aminoacylation for protein translation	7	31	0.00153842
GO:0030011	maintenance of cell polarity	4	10	0.00171142
GO:0000162	tryptophan biosynthetic process	3	5	0.00173145
GO:0042761	very long-chain fatty acid biosynthetic process	3	5	0.00173145
GO:0016126	sterol biosynthetic process	6	24	0.00191732
GO:0000281	mitotic cytokinesis	4	11	0.00256875
GO:0032147	activation of protein kinase activity	4	11	0.00256875
GO:0006167	AMP biosynthetic process	2	2	0.0033055
GO:0006177	GMP biosynthetic process	2	2	0.0033055
GO:0006430	lysyl-tRNA aminoacylation	2	2	0.0033055
GO:0044208	'de novo' AMP biosynthetic process	2	2	0.0033055
GO:0044209	AMP salvage	2	2	0.0033055
GO:0017183	peptidyl-diphthamide biosynthetic process from peptidyl-histidine	3	6	0.0033159
GO:0009073	aromatic amino acid family biosynthetic process	4	12	0.00368063
GO:0019509	L-methionine biosynthetic process from methylthioadenosine	4	13	0.00507893
GO:0006383	transcription from RNA polymerase III promoter	3	7	0.00555719
GO:0031204	posttranslational protein targeting to membrane, translocation	3	7	0.00555719
GO:0000921	septin ring assembly	4	14	0.00679344
GO:0006696	ergosterol biosynthetic process	5	22	0.0071363
GO:0006417	regulation of translation	7	41	0.0080435
GO:0045903	positive regulation of translational fidelity	3	8	0.00851622
GO:0006541	glutamine metabolic process	4	15	0.00885153
GO:0002183	cytoplasmic translational initiation	2	3	0.00953869
GO:0006568	tryptophan metabolic process	2	3	0.00953869
GO:0009298	GDP-mannose biosynthetic process	2	3	0.00953869
GO:0042255	ribosome assembly	2	3	0.00953869
GO:0042797	tRNA transcription from RNA polymerase III promoter	4	16	0.0112779
GO:0001172	transcription, RNA-templated	3	10	0.0167476
GO:0007021	tubulin complex assembly	3	10	0.0167476
GO:0002943	tRNA dihydrouridine synthesis	2	4	0.018354
GO:0006432	phenylalanyl-tRNA aminoacylation	2	4	0.018354
GO:0009263	deoxyribonucleotide biosynthetic process	2	4	0.018354
GO:0043570	maintenance of DNA repeat elements	2	4	0.018354
GO:0000054	ribosomal subunit export from nucleus	3	11	0.0220647
GO:0000470	maturation of LSU-rRNA	3	11	0.0220647
GO:0000917	barrier septum assembly	3	12	0.0281927
GO:0002188	translation reinitiation	2	5	0.0294357
GO:0006166	purine ribonucleoside salvage	2	5	0.0294357
GO:0007088	regulation of mitotic nuclear division	2	5	0.0294357
GO:0035392	maintenance of chromatin silencing at telomere	2	5	0.0294357
GO:0045947	negative regulation of translational initiation	2	5	0.0294357
GO:0042254	ribosome biogenesis	17	182	0.0313561
GO:0006633	fatty acid biosynthetic process	4	22	0.0345856
GO:0009116	nucleoside metabolic process	3	13	0.0351268
GO:0030148	sphingolipid biosynthetic process	3	13	0.0351268
GO:0016070	RNA metabolic process	2	6	0.0424956
GO:0018279	protein N-linked glycosylation via asparagine	2	6	0.0424956
GO:0006487	protein N-linked glycosylation	5	34	0.0430758

## Sheet: C4_enriched_GO
GO_name_hit	GO_detail	N_hit	N_GO	p_value
GO:0006486	protein glycosylation	19	57	3.08548e-07
GO:0006260	DNA replication	22	74	3.49127e-07
GO:0006164	purine nucleotide biosynthetic process	9	14	5.61969e-07
GO:0006487	protein N-linked glycosylation	14	34	6.06502e-07
GO:0006272	leading strand elongation	8	11	6.09817e-07
GO:0006888	ER to Golgi vesicle-mediated transport	21	75	1.93968e-06
GO:0006696	ergosterol biosynthetic process	10	22	8.99112e-06
GO:0006189	'de novo' IMP biosynthetic process	6	8	1.3825e-05
GO:0006694	steroid biosynthetic process	10	23	1.46196e-05
GO:0007062	sister chromatid cohesion	5	6	3.54526e-05
GO:0006369	termination of RNA polymerase II transcription	7	13	5.51009e-05
GO:0015856	cytosine transport	4	4	7.02471e-05
GO:0019408	dolichol biosynthetic process	4	4	7.02471e-05
GO:0072530	purine-containing compound transmembrane transport	4	4	7.02471e-05
GO:0007064	mitotic sister chromatid cohesion	10	27	7.69552e-05
GO:0006273	lagging strand elongation	6	10	8.82745e-05
GO:0007049	cell cycle	41	251	0.000137551
GO:0008202	steroid metabolic process	8	19	0.000143839
GO:0006730	one-carbon metabolic process	7	15	0.000175491
GO:0006506	GPI anchor biosynthetic process	10	30	0.000212981
GO:0006629	lipid metabolic process	24	126	0.00037227
GO:0015861	cytidine transport	3	3	0.000770096
GO:0046084	adenine biosynthetic process	3	3	0.000770096
GO:0018279	protein N-linked glycosylation via asparagine	4	6	0.000906094
GO:0016126	sterol biosynthetic process	8	24	0.000927096
GO:0008299	isoprenoid biosynthetic process	5	10	0.00108898
GO:0097502	mannosylation	10	36	0.00109009
GO:0000032	cell wall mannoprotein biosynthetic process	6	15	0.00141042
GO:0006621	protein retention in ER lumen	4	7	0.00196126
GO:0009396	folic acid-containing compound biosynthetic process	4	7	0.00196126
GO:0035999	tetrahydrofolate interconversion	4	7	0.00196126
GO:0006298	mismatch repair	7	22	0.00263542
GO:0006086	acetyl-CoA biosynthetic process from pyruvate	3	4	0.00286964
GO:0015786	UDP-glucose transport	3	4	0.00286964
GO:0034508	centromere complex assembly	3	4	0.00286964
GO:0070868	heterochromatin organization involved in chromatin silencing	3	4	0.00286964
GO:0006368	transcription elongation from RNA polymerase II promoter	11	48	0.00338788
GO:0016192	vesicle-mediated transport	21	124	0.00393229
GO:0009165	nucleotide biosynthetic process	4	9	0.00608048
GO:0045132	meiotic chromosome segregation	4	9	0.00608048
GO:0009113	purine nucleobase biosynthetic process	3	5	0.00668561
GO:0010696	positive regulation of spindle pole body separation	3	5	0.00668561
GO:0016255	attachment of GPI anchor to protein	3	5	0.00668561
GO:0071266	'de novo' L-methionine biosynthetic process	3	5	0.00668561
GO:0006378	mRNA polyadenylation	6	20	0.00735005
GO:0006235	dTTP biosynthetic process	2	2	0.0084219
GO:0006563	L-serine metabolic process	2	2	0.0084219
GO:0006750	glutathione biosynthetic process	2	2	0.0084219
GO:0032263	GMP salvage	2	2	0.0084219
GO:0035969	positive regulation of sterol import by positive regulation of transcription from RNA polymerase II promoter	2	2	0.0084219
GO:0040008	regulation of growth	2	2	0.0084219
GO:0046100	hypoxanthine metabolic process	2	2	0.0084219
GO:0090110	cargo loading into COPII-coated vesicle	2	2	0.0084219
GO:0098789	pre-mRNA cleavage required for polyadenylation	5	15	0.00881407
GO:0035753	maintenance of DNA trinucleotide repeats	4	10	0.00940814
GO:0007094	mitotic spindle assembly checkpoint	6	21	0.00951084
GO:0051301	cell division	23	152	0.0106591
GO:0006490	oligosaccharide-lipid intermediate biosynthetic process	3	6	0.0124651
GO:0019343	cysteine biosynthetic process via cystathionine	3	6	0.0124651
GO:0019346	transsulfuration	3	6	0.0124651
GO:0045143	homologous chromosome segregation	3	6	0.0124651
GO:0006270	DNA replication initiation	8	36	0.0143439
GO:0030010	establishment of cell polarity	6	24	0.0186458
GO:0006874	cellular calcium ion homeostasis	4	12	0.019128
GO:0006261	DNA-dependent DNA replication	5	18	0.0199875
GO:0006620	posttranslational protein targeting to membrane	3	7	0.020343
GO:0006828	manganese ion transport	3	7	0.020343
GO:0006168	adenine salvage	2	3	0.0237255
GO:0006178	guanine salvage	2	3	0.0237255
GO:0006269	DNA replication, synthesis of RNA primer	2	3	0.0237255
GO:0008610	lipid biosynthetic process	2	3	0.0237255
GO:0009070	serine family amino acid biosynthetic process	2	3	0.0237255
GO:0031292	gene conversion at mating-type locus, DNA double-strand break processing	2	3	0.0237255
GO:0031860	telomeric 3' overhang formation	2	3	0.0237255
GO:0032264	IMP salvage	2	3	0.0237255
GO:0045005	DNA-dependent DNA replication maintenance of fidelity	2	3	0.0237255
GO:0045337	farnesyl diphosphate biosynthetic process	2	3	0.0237255
GO:0051083	'de novo' cotranslational protein folding	2	3	0.0237255
GO:0071421	manganese ion transmembrane transport	2	3	0.0237255
GO:1901673	regulation of mitotic spindle assembly	2	3	0.0237255
GO:0031573	intra-S DNA damage checkpoint	4	13	0.0256707
GO:0000076	DNA replication checkpoint	3	8	0.030365
GO:0031134	sister chromatid biorientation	3	8	0.030365
GO:0031124	mRNA 3'-end processing	5	20	0.0310666
GO:0009086	methionine biosynthetic process	6	28	0.0382344
GO:0000079	regulation of cyclin-dependent protein serine/threonine kinase activity	4	15	0.042341
GO:0006541	glutamine metabolic process	4	15	0.042341
GO:0000105	histidine biosynthetic process	3	9	0.0425073
GO:0006283	transcription-coupled nucleotide-excision repair	3	9	0.0425073
GO:0034221	fungal-type cell wall chitin biosynthetic process	3	9	0.0425073
GO:0000379	tRNA-type intron splice site recognition and cleavage	2	4	0.0445814
GO:0006048	UDP-N-acetylglucosamine biosynthetic process	2	4	0.0445814
GO:0006275	regulation of DNA replication	2	4	0.0445814
GO:0006276	plasmid maintenance	2	4	0.0445814
GO:0006278	RNA-dependent DNA biosynthetic process	2	4	0.0445814
GO:0006544	glycine metabolic process	2	4	0.0445814
GO:0030866	cortical actin cytoskeleton organization	2	4	0.0445814
GO:0034503	protein localization to nucleolar rDNA repeats	2	4	0.0445814
GO:0036267	invasive filamentous growth	2	4	0.0445814
GO:0006303	double-strand break repair via nonhomologous end joining	5	22	0.0453657

## Sheet: C5_enriched_GO
GO_name_hit	GO_detail	N_hit	N_GO	p_value
GO:0010501	RNA secondary structure unwinding	25	26	7.54508e-13
GO:0006364	rRNA processing	38	187	3.14121e-11
GO:0055072	iron ion homeostasis	14	28	1.97657e-10
GO:0044718	siderophore transmembrane transport	7	7	3.63068e-09
GO:0033215	iron assimilation by reduction and transport	5	5	9.53603e-07
GO:0010468	regulation of gene expression	6	9	4.20876e-06
GO:0015891	siderophore transport	7	13	4.47646e-06
GO:0006827	high-affinity iron ion transmembrane transport	4	4	1.53698e-05
GO:0006811	ion transport	18	98	2.8438e-05
GO:0006879	cellular iron ion homeostasis	10	36	4.84961e-05
GO:0042254	ribosome biogenesis	26	182	5.27452e-05
GO:0035269	protein O-linked mannosylation	5	9	9.72872e-05
GO:0071712	ER-associated misfolded protein catabolic process	5	9	9.72872e-05
GO:0006333	chromatin assembly or disassembly	6	15	0.000181445
GO:0071042	nuclear polyadenylation-dependent mRNA catabolic process	6	15	0.000181445
GO:0000709	meiotic joint molecule formation	3	3	0.000246818
GO:0009107	lipoate biosynthetic process	3	3	0.000246818
GO:0009237	siderophore metabolic process	3	3	0.000246818
GO:1901684	arsenate ion transmembrane transport	3	3	0.000246818
GO:0000467	exonucleolytic trimming to generate mature 3'-end of 5.8S rRNA from tricistronic rRNA transcript (SSU-rRNA, 5.8S rRNA, LSU-rRNA)	6	16	0.000275125
GO:0030491	heteroduplex formation	4	8	0.000878213
GO:0043935	sexual sporulation resulting in formation of a cellular spore	3	4	0.000941162
GO:0071051	polyadenylation-dependent snoRNA 3'-end processing	5	14	0.0011893
GO:0000730	DNA recombinase assembly	4	9	0.00150295
GO:0051382	kinetochore assembly	4	9	0.00150295
GO:0006493	protein O-linked glycosylation	5	15	0.00169323
GO:0006310	DNA recombination	9	46	0.00189533
GO:0010833	telomere maintenance via telomere lengthening	3	5	0.00224335
GO:0045184	establishment of protein localization	3	5	0.00224335
GO:0006754	ATP biosynthetic process	4	10	0.00238185
GO:0030490	maturation of SSU-rRNA	4	10	0.00238185
GO:0000722	telomere maintenance via recombination	6	23	0.00238508
GO:0000724	double-strand break repair via homologous recombination	6	23	0.00238508
GO:0008033	tRNA processing	12	76	0.00248452
GO:0000070	mitotic sister chromatid segregation	6	24	0.00301526
GO:0006265	DNA topological change	4	11	0.00355941
GO:0006241	CTP biosynthetic process	2	2	0.00394908
GO:0015850	organic hydroxy compound transport	2	2	0.00394908
GO:0019856	pyrimidine nucleobase biosynthetic process	2	2	0.00394908
GO:0044806	G-quadruplex DNA unwinding	2	2	0.00394908
GO:0046688	response to copper ion	2	2	0.00394908
GO:0070476	rRNA (guanine-N7)-methylation	2	2	0.00394908
GO:0071932	replication fork reversal	2	2	0.00394908
GO:0071988	protein localization to spindle pole body	2	2	0.00394908
GO:1902361	mitochondrial pyruvate transmembrane transport	2	2	0.00394908
GO:1990120	messenger ribonucleoprotein complex assembly	2	2	0.00394908
GO:1900101	regulation of endoplasmic reticulum unfolded protein response	3	6	0.00427845
GO:0000727	double-strand break repair via break-induced replication	6	26	0.00463774
GO:0009082	branched-chain amino acid biosynthetic process	4	12	0.00507792
GO:0015986	ATP synthesis coupled proton transport	4	12	0.00507792
GO:0034427	nuclear-transcribed mRNA catabolic process, exonucleolytic, 3'-5'	4	12	0.00507792
GO:0070481	nuclear-transcribed mRNA catabolic process, non-stop decay	5	19	0.00532549
GO:0043628	ncRNA 3'-end processing	3	7	0.00714087
GO:0006312	mitotic recombination	4	14	0.0092917
GO:0034475	U4 snRNA 3'-end processing	4	14	0.0092917
GO:0061587	transfer RNA gene-mediated silencing	4	14	0.0092917
GO:0071038	nuclear polyadenylation-dependent tRNA catabolic process	4	14	0.0092917
GO:0000282	cellular bud site selection	5	22	0.0103284
GO:0006163	purine nucleotide metabolic process	2	3	0.0113536
GO:0006654	phosphatidic acid biosynthetic process	2	3	0.0113536
GO:0006850	mitochondrial pyruvate transport	2	3	0.0113536
GO:0034755	iron ion transmembrane transport	2	3	0.0113536
GO:0035786	protein complex oligomerization	2	3	0.0113536
GO:1903342	negative regulation of meiotic DNA double-strand break formation	2	3	0.0113536
GO:0007020	microtubule nucleation	4	15	0.0120548
GO:0032880	regulation of protein localization	5	24	0.0150401
GO:0070478	nuclear-transcribed mRNA catabolic process, 3'-5' exonucleolytic nonsense-mediated decay	4	16	0.0152938
GO:0071035	nuclear polyadenylation-dependent rRNA catabolic process	4	16	0.0152938
GO:0000463	maturation of LSU-rRNA from tricistronic rRNA transcript (SSU-rRNA, 5.8S rRNA, LSU-rRNA)	6	33	0.0154153
GO:0000733	DNA strand renaturation	3	9	0.0155962
GO:0006537	glutamate biosynthetic process	3	9	0.0155962
GO:0009097	isoleucine biosynthetic process	3	9	0.0155962
GO:0034965	intronic box C/D snoRNA processing	3	9	0.0155962
GO:0000294	nuclear-transcribed mRNA catabolic process, endonucleolytic cleavage-dependent decay	3	10	0.0212595
GO:0006259	DNA metabolic process	3	10	0.0212595
GO:0009085	lysine biosynthetic process	3	10	0.0212595
GO:0006102	isocitrate metabolic process	2	4	0.0217661
GO:0007127	meiosis I	2	4	0.0217661
GO:0010032	meiotic chromosome condensation	2	4	0.0217661
GO:0015684	ferrous iron transport	2	4	0.0217661
GO:0032527	protein exit from endoplasmic reticulum	2	4	0.0217661
GO:0033014	tetrapyrrole biosynthetic process	2	4	0.0217661
GO:0034227	tRNA thio-modification	2	4	0.0217661
GO:0071034	CUT catabolic process	2	4	0.0217661
GO:0071049	nuclear retention of pre-mRNA with aberrant 3'-ends at the site of transcription	2	4	0.0217661
GO:1903874	ferrous iron transmembrane transport	2	4	0.0217661
GO:0006270	DNA replication initiation	6	36	0.0231626
GO:0006400	tRNA modification	4	18	0.0232891
GO:0006970	response to osmotic stress	4	18	0.0232891
GO:0070651	nonfunctional rRNA decay	4	18	0.0232891
GO:0032259	methylation	10	79	0.0251115
GO:0000470	maturation of LSU-rRNA	3	11	0.0278971
GO:0019878	lysine biosynthetic process via aminoadipic acid	3	11	0.0278971
GO:0034476	U5 snRNA 3'-end processing	3	11	0.0278971
GO:0051301	cell division	16	152	0.0280619
GO:0042274	ribosomal small subunit biogenesis	5	28	0.0283385
GO:0030488	tRNA methylation	4	20	0.0334136
GO:0009303	rRNA transcription	2	5	0.0347812
GO:0032211	negative regulation of telomere maintenance via telomerase	2	5	0.0347812
GO:0043928	exonucleolytic nuclear-transcribed mRNA catabolic process involved in deadenylation-dependent decay	2	5	0.0347812
GO:0051307	meiotic chromosome separation	2	5	0.0347812
GO:0070475	rRNA base methylation	2	5	0.0347812
GO:0006281	DNA repair	17	172	0.0408053
GO:0006260	DNA replication	9	74	0.0409972
GO:0000002	mitochondrial genome maintenance	6	41	0.0411993
GO:0006268	DNA unwinding involved in DNA replication	3	13	0.0440615
GO:0007004	telomere maintenance via telomerase	3	13	0.0440615
GO:0007130	synaptonemal complex assembly	3	13	0.0440615
GO:0030473	nuclear migration along microtubule	3	13	0.0440615
GO:0007067	mitotic nuclear division	11	100	0.0479933

## Sheet: C6_enriched_GO
GO_name_hit	GO_detail	N_hit	N_GO	p_value
GO:0033260	nuclear DNA replication	6	7	2.06317e-06
GO:0006271	DNA strand elongation involved in DNA replication	6	8	7.6749e-06
GO:0006368	transcription elongation from RNA polymerase II promoter	12	48	0.000400839
GO:0006270	DNA replication initiation	10	36	0.000493184
GO:0000296	spermine transport	3	3	0.00056988
GO:0006535	cysteine biosynthetic process from serine	3	3	0.00056988
GO:1903710	spermine transmembrane transport	3	3	0.00056988
GO:0000947	amino acid catabolic process to alcohol via Ehrlich pathway	4	6	0.000615317
GO:0006267	pre-replicative complex assembly involved in nuclear cell cycle DNA replication	7	20	0.000772428
GO:0006094	gluconeogenesis	6	16	0.00123298
GO:0090262	regulation of transcription-coupled nucleotide-excision repair	4	7	0.0013418
GO:0006096	glycolytic process	6	17	0.00177388
GO:0006596	polyamine biosynthetic process	3	4	0.00213854
GO:0061077	chaperone-mediated protein folding	3	4	0.00213854
GO:0071169	establishment of protein localization to chromatin	3	4	0.00213854
GO:0097033	mitochondrial respiratory chain complex III biogenesis	3	4	0.00213854
GO:0006348	chromatin silencing at telomere	11	50	0.00216072
GO:0032968	positive regulation of transcription elongation from RNA polymerase II promoter	10	44	0.002641
GO:0006353	DNA-templated transcription, termination	5	13	0.00283446
GO:0008298	intracellular mRNA localization	5	14	0.00411266
GO:0006116	NADH oxidation	4	9	0.0042216
GO:2001209	positive regulation of transcription elongation from RNA polymerase I promoter	4	9	0.0042216
GO:0000727	double-strand break repair via break-induced replication	7	26	0.00423768
GO:0016570	histone modification	3	5	0.00501709
GO:0072593	reactive oxygen species metabolic process	3	5	0.00501709
GO:2001173	regulation of histone H2B conserved C-terminal lysine ubiquitination	3	5	0.00501709
GO:0015940	pantothenate biosynthetic process	4	10	0.00657965
GO:0031126	snoRNA 3'-end processing	4	10	0.00657965
GO:0006172	ADP biosynthetic process	2	2	0.00689219
GO:0006404	RNA import into nucleus	2	2	0.00689219
GO:0006421	asparaginyl-tRNA aminoacylation	2	2	0.00689219
GO:0006424	glutamyl-tRNA aminoacylation	2	2	0.00689219
GO:0006595	polyamine metabolic process	2	2	0.00689219
GO:0034472	snRNA 3'-end processing	2	2	0.00689219
GO:0042546	cell wall biogenesis	2	2	0.00689219
GO:0042816	vitamin B6 metabolic process	2	2	0.00689219
GO:0043456	regulation of pentose-phosphate shunt	2	2	0.00689219
GO:0046033	AMP metabolic process	2	2	0.00689219
GO:0046822	regulation of nucleocytoplasmic transport	2	2	0.00689219
GO:0051204	protein insertion into mitochondrial membrane	2	2	0.00689219
GO:0051351	positive regulation of ligase activity	2	2	0.00689219
GO:0070407	oxidation-dependent protein catabolic process	2	2	0.00689219
GO:0090296	regulation of mitochondrial DNA replication	2	2	0.00689219
GO:0007034	vacuolar transport	6	22	0.0074909
GO:0006337	nucleosome disassembly	5	16	0.00781052
GO:0000972	transcription-dependent tethering of RNA polymerase II gene DNA at nuclear periphery	3	6	0.00941886
GO:0006616	SRP-dependent cotranslational protein targeting to membrane, translocation	4	11	0.00967084
GO:0006915	apoptotic process	6	24	0.0117299
GO:0006418	tRNA aminoacylation for protein translation	7	31	0.0118118
GO:0043547	positive regulation of GTPase activity	13	79	0.0122969
GO:0006325	chromatin organization	8	39	0.0131198
GO:0031505	fungal-type cell wall organization	13	80	0.0136159
GO:0008652	cellular amino acid biosynthetic process	14	89	0.0140531
GO:0006067	ethanol metabolic process	3	7	0.0154767
GO:0006797	polyphosphate metabolic process	3	7	0.0154767
GO:0048193	Golgi vesicle transport	3	7	0.0154767
GO:0006260	DNA replication	12	74	0.0177003
GO:0000973	posttranscriptional tethering of RNA polymerase II gene DNA at nuclear periphery	4	13	0.0183429
GO:0006268	DNA unwinding involved in DNA replication	4	13	0.0183429
GO:0019344	cysteine biosynthetic process	4	13	0.0183429
GO:0030148	sphingolipid biosynthetic process	4	13	0.0183429
GO:0071028	nuclear mRNA surveillance	4	13	0.0183429
GO:0006448	regulation of translational elongation	2	3	0.0195368
GO:0006799	polyphosphate biosynthetic process	2	3	0.0195368
GO:0009443	pyridoxal 5'-phosphate salvage	2	3	0.0195368
GO:0031571	mitotic G1 DNA damage checkpoint	2	3	0.0195368
GO:0032784	regulation of DNA-templated transcription, elongation	2	3	0.0195368
GO:0042780	tRNA 3'-end processing	2	3	0.0195368
GO:0051298	centrosome duplication	2	3	0.0195368
GO:0051569	regulation of histone H3-K4 methylation	2	3	0.0195368
GO:0071041	antisense RNA transcript catabolic process	2	3	0.0195368
GO:1990414	replication-born double-strand break repair via sister chromatid exchange	2	3	0.0195368
GO:0043044	ATP-dependent chromatin remodeling	5	20	0.0210465
GO:0006488	dolichol-linked oligosaccharide biosynthetic process	3	8	0.0232575
GO:0016237	lysosomal microautophagy	3	8	0.0232575
GO:0006139	nucleobase-containing compound metabolic process	4	14	0.024035
GO:0030466	chromatin silencing at silent mating-type cassette	7	36	0.0262188
GO:0000184	nuclear-transcribed mRNA catabolic process, nonsense-mediated decay	4	15	0.0306823
GO:0000289	nuclear-transcribed mRNA poly(A) tail shortening	3	9	0.0327755
GO:0034398	telomere tethering at nuclear periphery	3	9	0.0327755
GO:0001015	snoRNA transcription from an RNA polymerase II promoter	2	4	0.0369351
GO:0003400	regulation of COPII vesicle coating	2	4	0.0369351
GO:0006113	fermentation	2	4	0.0369351
GO:0015886	heme transport	2	4	0.0369351
GO:0019284	L-methionine biosynthetic process from S-adenosylmethionine	2	4	0.0369351
GO:0019358	nicotinate nucleotide salvage	2	4	0.0369351
GO:0042823	pyridoxal phosphate biosynthetic process	2	4	0.0369351
GO:0048313	Golgi inheritance	2	4	0.0369351
GO:0051607	defense response to virus	2	4	0.0369351
GO:0071034	CUT catabolic process	2	4	0.0369351
GO:1902047	polyamine transmembrane transport	2	4	0.0369351
GO:2001165	positive regulation of phosphorylation of RNA polymerase II C-terminal domain serine 2 residues	2	4	0.0369351
GO:0070478	nuclear-transcribed mRNA catabolic process, 3'-5' exonucleolytic nonsense-mediated decay	4	16	0.0383063
GO:0006890	retrograde vesicle-mediated transport, Golgi to ER	6	31	0.0392744
GO:0045893	positive regulation of transcription, DNA-templated	3	10	0.0440023
GO:0017148	negative regulation of translation	4	17	0.0469156
GO:0032781	positive regulation of ATPase activity	4	17	0.0469156

## Sheet: C7_enriched_GO
GO_name_hit	GO_detail	N_hit	N_GO	p_value
GO:1904659	glucose transmembrane transport	28	28	7.33e-13
GO:0006865	amino acid transport	22	45	9.84e-13
GO:0046323	glucose import	24	26	1.13e-12
GO:0035428	hexose transmembrane transport	19	19	1.28e-12
GO:0008643	carbohydrate transport	25	30	1.36e-12
GO:0055085	transmembrane transport	67	227	1.72e-12
GO:0015992	proton transport	29	65	2.56e-12
GO:0003333	amino acid transmembrane transport	15	28	4.3e-11
GO:0008645	hexose transport	8	8	4.58e-10
GO:0015755	fructose transport	8	8	4.58e-10
GO:0015761	mannose transport	8	8	4.58e-10
GO:0009102	biotin biosynthetic process	10	11	6.82575e-10
GO:0006810	transport	89	720	1.99e-09
GO:0015802	basic amino acid transport	7	7	6.8e-09
GO:0015677	copper ion import	8	10	1.82e-08
GO:0015758	glucose transport	7	10	6.8e-07
GO:0015793	glycerol transport	7	10	6.8e-07
GO:1990822	basic amino acid transmembrane transport	7	10	6.8e-07
GO:0035524	proline transmembrane transport	5	5	1.49e-06
GO:0006826	iron ion transport	7	11	1.76e-06
GO:0015807	L-amino acid transport	13	20	3.19801e-06
GO:1902475	L-alpha-amino acid transmembrane transport	13	20	3.19801e-06
GO:0015851	nucleobase transport	5	6	8.44e-06
GO:0051594	detection of glucose	5	6	8.44e-06
GO:0009072	aromatic amino acid family metabolic process	3	3	1.08292e-05
GO:0015821	methionine transport	3	3	1.08292e-05
GO:0016337	single organismal cell-cell adhesion	3	3	1.08292e-05
GO:0044011	single-species biofilm formation on inanimate substrate	3	3	1.08292e-05
GO:0044690	methionine import	3	3	1.08292e-05
GO:1903826	arginine transmembrane transport	4	4	2.2e-05
GO:0043709	cell adhesion involved in single-species biofilm formation	3	4	4.26134e-05
GO:0033617	mitochondrial respiratory chain complex IV assembly	7	12	0.000101095
GO:0006879	cellular iron ion homeostasis	10	36	0.000103323
GO:0090606	single-species surface biofilm formation	3	5	0.000104805
GO:0015891	siderophore transport	6	13	0.000114206
GO:0010255	glucose mediated signaling pathway	5	9	0.000148947
GO:0008150	biological_process	13	190	0.000257676
GO:0015750	pentose transport	3	3	0.000322304
GO:0015757	galactose transport	3	3	0.000322304
GO:0015798	myo-inositol transport	3	3	0.000322304
GO:0015887	pantothenate transmembrane transport	3	3	0.000322304
GO:0015888	thiamine transport	3	3	0.000322304
GO:0044755	pantothenate import into cell	3	3	0.000322304
GO:1903088	5-amino-1-ribofuranosylimidazole-4-carboxamide transmembrane transport	3	3	0.000322304
GO:0055072	iron ion homeostasis	8	28	0.000419208
GO:0000101	sulfur amino acid transport	2	2	0.000494773
GO:0006085	acetyl-CoA biosynthetic process	2	2	0.000494773
GO:0006636	unsaturated fatty acid biosynthetic process	2	2	0.000494773
GO:0019427	acetyl-CoA biosynthetic process from acetate	2	2	0.000494773
GO:0036281	coflocculation	3	10	0.00115917
GO:0051180	vitamin transport	2	3	0.00146266
GO:0006811	ion transport	15	98	0.00251563
GO:0000128	flocculation	3	13	0.00263126
GO:0019509	L-methionine biosynthetic process from methylthioadenosine	3	13	0.00263126
GO:0006571	tyrosine biosynthetic process	2	4	0.00288271
GO:0009094	L-phenylalanine biosynthetic process	2	4	0.00288271
GO:0042883	cysteine transport	3	4	0.00288271
GO:0030447	filamentous growth	3	14	0.00329501
GO:0015823	phenylalanine transport	2	2	0.00471642
GO:0015862	uridine transport	2	2	0.00471642
GO:0045861	negative regulation of proteolysis	2	2	0.00471642
GO:0046839	phospholipid dephosphorylation	2	2	0.00471642
GO:1903712	cysteine transmembrane transport	2	2	0.00471642
GO:0042759	long-chain fatty acid biosynthetic process	2	5	0.00473465
GO:0000050	urea cycle	3	6	0.00551087
GO:0008053	mitochondrial fusion	3	6	0.00551087
GO:0032048	cardiolipin metabolic process	3	6	0.00551087
GO:0006526	arginine biosynthetic process	4	12	0.00697685
GO:0006796	phosphate-containing compound metabolic process	2	6	0.00699886
GO:0016226	iron-sulfur cluster assembly	5	19	0.00775634
GO:0006825	copper ion transport	3	7	0.00915648
GO:0009098	leucine biosynthetic process	2	7	0.00965639
GO:0007005	mitochondrion organization	7	36	0.0100117
GO:0006807	nitrogen compound metabolic process	4	14	0.0126465
GO:0001189	RNA polymerase I transcriptional preinitiation complex assembly at the promoter for the nuclear large rRNA transcript	2	3	0.0135047
GO:0006361	transcription initiation from RNA polymerase I promoter	2	3	0.0135047
GO:0008204	ergosterol metabolic process	2	3	0.0135047
GO:0015804	neutral amino acid transport	2	3	0.0135047
GO:0070125	mitochondrial translational elongation	2	3	0.0135047
GO:0006207	'de novo' pyrimidine nucleobase biosynthetic process	3	8	0.0139124
GO:0045039	protein import into mitochondrial inner membrane	3	8	0.0139124
GO:0006882	cellular zinc ion homeostasis	2	9	0.0160787
GO:0006749	glutathione metabolic process	4	15	0.0163305
GO:0016311	dephosphorylation	4	47	0.0200727
GO:0000001	mitochondrion inheritance	3	27	0.0214764
GO:0009058	biosynthetic process	3	27	0.0214764
GO:0000053	argininosuccinate metabolic process	1	1	0.0223627
GO:0000432	positive regulation of transcription from RNA polymerase II promoter by glucose	1	1	0.0223627
GO:0000965	mitochondrial RNA 3'-end processing	1	1	0.0223627
GO:0006190	inosine salvage	1	1	0.0223627
GO:0006390	transcription from mitochondrial promoter	1	1	0.0223627
GO:0006482	protein demethylation	1	1	0.0223627
GO:0006565	L-serine catabolic process	1	1	0.0223627
GO:0006990	positive regulation of transcription from RNA polymerase II promoter involved in unfolded protein response	1	1	0.0223627
GO:0009069	serine family amino acid metabolic process	1	1	0.0223627
GO:0010107	potassium ion import	1	1	0.0223627
GO:0010257	NADH dehydrogenase complex assembly	1	1	0.0223627
GO:0015837	amine transport	1	1	0.0223627
GO:0015871	choline transport	1	1	0.0223627
GO:0017121	phospholipid scrambling	1	1	0.0223627
GO:0019654	acetate fermentation	1	1	0.0223627
GO:0031460	glycine betaine transport	1	1	0.0223627
GO:0032446	protein modification by small protein conjugation	1	1	0.0223627
GO:0032973	amino acid export	1	1	0.0223627
GO:0033169	histone H3-K9 demethylation	1	1	0.0223627
GO:0034229	ethanolamine transport	1	1	0.0223627
GO:0042723	thiamine-containing compound metabolic process	1	1	0.0223627
GO:0051099	positive regulation of binding	1	1	0.0223627
GO:0071590	nicotinamide riboside biosynthetic process	1	1	0.0223627
GO:0071592	nicotinic acid riboside biosynthetic process	1	1	0.0223627
GO:1900749	(R)-carnitine transport	1	1	0.0223627
GO:1902270	(R)-carnitine transmembrane transport	1	1	0.0223627
GO:1990577	C-terminal protein demethylation	1	1	0.0223627
GO:0019752	carboxylic acid metabolic process	2	11	0.023862
GO:0019878	lysine biosynthetic process via aminoadipic acid	2	11	0.023862
GO:0001934	positive regulation of protein phosphorylation	2	4	0.0257859
GO:0043200	response to amino acid	2	4	0.0257859
GO:0006631	fatty acid metabolic process	3	29	0.0259851
GO:0009082	branched-chain amino acid biosynthetic process	2	12	0.0282229
GO:0006783	heme biosynthetic process	3	11	0.0351447
GO:0006873	cellular ion homeostasis	3	11	0.0351447
GO:0001403	invasive growth in response to glucose limitation	3	33	0.0364048
GO:0015812	gamma-aminobutyric acid transport	2	5	0.0410414
GO:0015824	proline transport	2	5	0.0410414
GO:0000957	mitochondrial RNA catabolic process	1	2	0.0442306
GO:0006264	mitochondrial DNA replication	1	2	0.0442306
GO:0009052	pentose-phosphate shunt, non-oxidative branch	1	2	0.0442306
GO:0015718	monocarboxylic acid transport	1	2	0.0442306
GO:0070544	histone H3-K36 demethylation	1	2	0.0442306
GO:0097053	L-kynurenine catabolic process	1	2	0.0442306
GO:0044805	late nucleophagy	2	16	0.0484406

## Sheet: C8_enriched_GO
GO_name_hit	GO_detail	N_hit	N_GO	p_value
GO:0035672	oligopeptide transmembrane transport	5	5	4.2561e-08
GO:0006857	oligopeptide transport	5	7	8.45532e-07
GO:0015833	peptide transport	5	9	4.7996e-06
GO:0006754	ATP biosynthetic process	5	10	9.33702e-06
GO:0015986	ATP synthesis coupled proton transport	5	12	2.77653e-05
GO:0006790	sulfur compound metabolic process	4	7	4.15399e-05
GO:0006469	negative regulation of protein kinase activity	4	8	8.08867e-05
GO:0001933	negative regulation of protein phosphorylation	2	2	0.00115006
GO:0070941	eisosome assembly	3	7	0.00122108
GO:0006307	DNA dealkylation involved in DNA repair	2	3	0.00337298
GO:0061091	regulation of phospholipid translocation	2	3	0.00337298
GO:0042407	cristae formation	3	10	0.00388273
GO:0016042	lipid catabolic process	4	20	0.00406967
GO:0008150	biological_process	14	190	0.00475197
GO:0000707	meiotic DNA recombinase assembly	2	4	0.00659544
GO:0006206	pyrimidine nucleobase metabolic process	2	4	0.00659544
GO:0046474	glycerophospholipid biosynthetic process	2	4	0.00659544
GO:0045454	cell redox homeostasis	4	25	0.00931449
GO:0006897	endocytosis	8	88	0.00952035
GO:0006646	phosphatidylethanolamine biosynthetic process	2	5	0.0107478
GO:0009395	phospholipid catabolic process	2	5	0.0107478
GO:0030968	endoplasmic reticulum unfolded protein response	3	15	0.0129953
GO:0016311	dephosphorylation	5	47	0.0206787
GO:0015992	proton transport	6	65	0.0221774
GO:0006914	autophagy	5	53	0.032928
GO:0000040	low-affinity iron ion transmembrane transport	1	1	0.0340301
GO:0000188	inactivation of MAPK activity	1	1	0.0340301
GO:0006642	triglyceride mobilization	1	1	0.0340301
GO:0006659	phosphatidylserine biosynthetic process	1	1	0.0340301
GO:0006788	heme oxidation	1	1	0.0340301
GO:0009141	nucleoside triphosphate metabolic process	1	1	0.0340301
GO:0010134	sulfate assimilation via adenylyl sulfate reduction	1	1	0.0340301
GO:0019588	anaerobic glycerol catabolic process	1	1	0.0340301
GO:0031658	negative regulation of cyclin-dependent protein serine/threonine kinase activity involved in G1/S transition of mitotic cell cycle	1	1	0.0340301
GO:0031940	positive regulation of chromatin silencing at telomere	1	1	0.0340301
GO:0032000	positive regulation of fatty acid beta-oxidation	1	1	0.0340301
GO:0032014	positive regulation of ARF protein signal transduction	1	1	0.0340301
GO:0032055	negative regulation of translation in response to stress	1	1	0.0340301
GO:0032435	negative regulation of proteasomal ubiquitin-dependent protein catabolic process	1	1	0.0340301
GO:0033512	L-lysine catabolic process to acetyl-CoA via saccharopine	1	1	0.0340301
GO:0034260	negative regulation of GTPase activity	1	1	0.0340301
GO:0036151	phosphatidylcholine acyl-chain remodeling	1	1	0.0340301
GO:0042167	heme catabolic process	1	1	0.0340301
GO:0043407	negative regulation of MAP kinase activity	1	1	0.0340301
GO:0045761	regulation of adenylate cyclase activity	1	1	0.0340301
GO:0051515	positive regulation of monopolar cell growth	1	1	0.0340301
GO:0051754	meiotic sister chromatid cohesion, centromeric	1	1	0.0340301
GO:0070217	transcription factor TFIIIB complex assembly	1	1	0.0340301
GO:0071108	protein K48-linked deubiquitination	1	1	0.0340301
GO:0072670	mitochondrial tRNA threonylcarbamoyladenosine modification	1	1	0.0340301
GO:0090173	regulation of synaptonemal complex assembly	1	1	0.0340301
GO:0097237	cellular response to toxic substance	1	1	0.0340301
GO:0030435	sporulation resulting in formation of a cellular spore	6	75	0.0411038

## Sheet: C9_enriched_GO
GO_name_hit	GO_detail	N_hit	N_GO	p_value
GO:0000501	flocculation via cell wall protein-carbohydrate interaction	10	10	-3.97238e-13
GO:0031589	cell-substrate adhesion	10	10	-3.97238e-13
GO:0000128	flocculation	10	13	1.64768e-12
GO:0015847	putrescine transport	7	9	4.95771e-09
GO:0036281	coflocculation	7	10	1.59703e-08
GO:0006000	fructose metabolic process	5	7	1.92384e-06
GO:0071918	urea transmembrane transport	4	4	2.49808e-06
GO:0005992	trehalose biosynthetic process	4	5	1.2099e-05
GO:0006003	fructose 2,6-bisphosphate metabolic process	4	5	1.2099e-05
GO:0015840	urea transport	4	5	1.2099e-05
GO:0043419	urea catabolic process	4	5	1.2099e-05
GO:0051603	proteolysis involved in cellular protein catabolic process	7	24	2.85678e-05
GO:0046835	carbohydrate phosphorylation	5	11	3.71058e-05
GO:0070413	trehalose metabolism in response to stress	3	3	6.33927e-05
GO:0015848	spermidine transport	4	7	7.94767e-05
GO:1903711	spermidine transmembrane transport	4	7	7.94767e-05
GO:0045721	negative regulation of gluconeogenesis	4	9	0.000268535
GO:0006108	malate metabolic process	3	5	0.000597043
GO:0015812	gamma-aminobutyric acid transport	3	5	0.000597043
GO:0015807	L-amino acid transport	5	20	0.000927556
GO:1902475	L-alpha-amino acid transmembrane transport	5	20	0.000927556
GO:0043171	peptide catabolic process	4	12	0.000959509
GO:0000422	mitophagy	6	30	0.00101198
GO:0032366	intracellular sterol transport	3	6	0.00115893
GO:0001678	cellular glucose homeostasis	2	2	0.00159921
GO:0046938	phytochelatin biosynthetic process	2	2	0.00159921
GO:0005975	carbohydrate metabolic process	9	70	0.00170912
GO:0006807	nitrogen compound metabolic process	4	14	0.00182182
GO:0006006	glucose metabolic process	4	15	0.00240738
GO:0000433	negative regulation of transcription from RNA polymerase II promoter by glucose	3	9	0.00445157
GO:0007039	protein catabolic process in the vacuole	3	9	0.00445157
GO:0006013	mannose metabolic process	2	3	0.00467084
GO:0006868	glutamine transport	2	3	0.00467084
GO:0008535	respiratory chain complex IV assembly	2	3	0.00467084
GO:0015803	branched-chain amino acid transport	2	3	0.00467084
GO:0051156	glucose 6-phosphate metabolic process	2	3	0.00467084
GO:0071465	cellular response to desiccation	2	3	0.00467084
GO:0006914	autophagy	7	53	0.00477354
GO:0001300	chronological cell aging	4	18	0.00491201
GO:0019752	carboxylic acid metabolic process	3	11	0.00824106
GO:0006865	amino acid transport	6	45	0.0084477
GO:0032974	amino acid transmembrane export from vacuole	2	4	0.0090956
GO:1900436	positive regulation of filamentous growth of a population of unicellular organisms in response to starvation	2	4	0.0090956
GO:0016311	dephosphorylation	6	47	0.0104272
GO:0034727	piecemeal microautophagy of nucleus	5	34	0.0105785
GO:0045944	positive regulation of transcription from RNA polymerase II promoter	13	160	0.011148
GO:0015828	tyrosine transport	2	5	0.0147613
GO:0006099	tricarboxylic acid cycle	4	25	0.0163267
GO:0000122	negative regulation of transcription from RNA polymerase II promoter	8	90	0.0267662
GO:0043161	proteasome-mediated ubiquitin-dependent protein catabolic process	5	46	0.0355102
GO:0070588	calcium ion transmembrane transport	2	8	0.038181
GO:0097034	mitochondrial respiratory chain complex IV biogenesis	2	8	0.038181
GO:0008152	metabolic process	13	189	0.038465
GO:0008150	biological_process	13	190	0.0398877
GO:0005991	trehalose metabolic process	1	1	0.040107
GO:0006147	guanine catabolic process	1	1	0.040107
GO:0006523	alanine biosynthetic process	1	1	0.040107
GO:0006524	alanine catabolic process	1	1	0.040107
GO:0006660	phosphatidylserine catabolic process	1	1	0.040107
GO:0006688	glycosphingolipid biosynthetic process	1	1	0.040107
GO:0006735	NADH regeneration	1	1	0.040107
GO:0006818	hydrogen transport	1	1	0.040107
GO:0009301	snRNA transcription	1	1	0.040107
GO:0015791	polyol transport	1	1	0.040107
GO:0030397	membrane disassembly	1	1	0.040107
GO:0031064	negative regulation of histone deacetylation	1	1	0.040107
GO:0031398	positive regulation of protein ubiquitination	1	1	0.040107
GO:0031452	negative regulation of heterochromatin assembly	1	1	0.040107
GO:0032205	negative regulation of telomere maintenance	1	1	0.040107
GO:0032445	fructose import	1	1	0.040107
GO:0033234	negative regulation of protein sumoylation	1	1	0.040107
GO:0034496	multivesicular body membrane disassembly	1	1	0.040107
GO:0042594	response to starvation	1	1	0.040107
GO:0042853	L-alanine catabolic process	1	1	0.040107
GO:0046015	regulation of transcription by glucose	1	1	0.040107
GO:0046098	guanine metabolic process	1	1	0.040107
GO:0046324	regulation of glucose import	1	1	0.040107
GO:0046461	neutral lipid catabolic process	1	1	0.040107
GO:0050801	ion homeostasis	1	1	0.040107
GO:0051775	response to redox state	1	1	0.040107
GO:0051999	mannosyl-inositol phosphorylceramide biosynthetic process	1	1	0.040107
GO:0061400	positive regulation of transcription from RNA polymerase II promoter in response to calcium ion	1	1	0.040107
GO:0061416	regulation of transcription from RNA polymerase II promoter in response to salt stress	1	1	0.040107
GO:0061422	positive regulation of transcription from RNA polymerase II promoter in response to alkaline pH	1	1	0.040107
GO:0061423	positive regulation of sodium ion transport by positive regulation of transcription from RNA polymerase II promoter	1	1	0.040107
GO:0061723	glycophagy	1	1	0.040107
GO:0071322	cellular response to carbohydrate stimulus	1	1	0.040107
GO:0071466	cellular response to xenobiotic stimulus	1	1	0.040107
GO:0071483	cellular response to blue light	1	1	0.040107
GO:0090054	regulation of chromatin silencing at silent mating-type cassette	1	1	0.040107
GO:0097301	regulation of potassium ion concentration by positive regulation of transcription from RNA polymerase II promoter	1	1	0.040107
GO:1900051	positive regulation of histone exchange	1	1	0.040107
GO:1900208	regulation of cardiolipin metabolic process	1	1	0.040107
GO:1900463	negative regulation of cellular response to alkaline pH by negative regulation of transcription from RNA polymerase II promoter	1	1	0.040107
GO:1900464	negative regulation of cellular hyperosmotic salinity response by negative regulation of transcription from RNA polymerase II promoter	1	1	0.040107
GO:1900622	positive regulation of transcription from RNA polymerase II promoter by calcium-mediated signaling	1	1	0.040107
GO:1901407	regulation of phosphorylation of RNA polymerase II C-terminal domain	1	1	0.040107
GO:1904462	ergosteryl 3-beta-D-glucoside catabolic process	1	1	0.040107
GO:2000749	positive regulation of chromatin silencing at rDNA	1	1	0.040107
GO:0030242	pexophagy	3	21	0.0495739

## Sheet: C10_enriched_GO
GO_name_hit	GO_detail	N_hit	N_GO	p_value
GO:0019568	arabinose catabolic process	4	4	1.01381e-06
GO:0042843	D-xylose catabolic process	4	4	1.01381e-06
GO:0005978	glycogen biosynthetic process	4	7	3.28987e-05
GO:0034599	cellular response to oxidative stress	10	66	3.75499e-05
GO:0030435	sporulation resulting in formation of a cellular spore	10	75	0.00011537
GO:0008150	biological_process	16	190	0.000315347
GO:0005975	carbohydrate metabolic process	9	70	0.000339154
GO:0006099	tricarboxylic acid cycle	5	25	0.000998324
GO:0005980	glycogen catabolic process	2	2	0.00102193
GO:0019388	galactose catabolic process	2	2	0.00102193
GO:0000422	mitophagy	5	30	0.00235429
GO:0006072	glycerol-3-phosphate metabolic process	2	3	0.00300118
GO:0019722	calcium-mediated signaling	2	3	0.00300118
GO:0043335	protein unfolding	2	3	0.00300118
GO:0046496	nicotinamide nucleotide metabolic process	2	3	0.00300118
GO:0009267	cellular response to starvation	3	10	0.00328403
GO:0055114	oxidation-reduction process	18	286	0.00405489
GO:0019318	hexose metabolic process	2	4	0.00587617
GO:0006915	apoptotic process	4	24	0.00653255
GO:0006121	mitochondrial electron transport, succinate to ubiquinone	2	5	0.00958824
GO:0019563	glycerol catabolic process	2	5	0.00958824
GO:0042149	cellular response to glucose starvation	2	5	0.00958824
GO:0006749	glutathione metabolic process	3	15	0.0110715
GO:0044805	late nucleophagy	3	16	0.0133114
GO:0006071	glycerol metabolic process	2	6	0.0140815
GO:0006501	C-terminal protein lipidation	2	6	0.0140815
GO:0000045	autophagosome assembly	3	19	0.0214774
GO:0006914	autophagy	5	53	0.0263806
GO:0007039	protein catabolic process in the vacuole	2	9	0.0317295
GO:0032120	ascospore-type prospore membrane assembly	2	9	0.0317295
GO:0000719	photoreactive repair	1	1	0.0320856
GO:0001319	inheritance of oxidatively modified proteins involved in replicative cell aging	1	1	0.0320856
GO:0005976	polysaccharide metabolic process	1	1	0.0320856
GO:0005998	xylulose catabolic process	1	1	0.0320856
GO:0006021	inositol biosynthetic process	1	1	0.0320856
GO:0006084	acetyl-CoA metabolic process	1	1	0.0320856
GO:0006101	citrate metabolic process	1	1	0.0320856
GO:0006112	energy reserve metabolic process	1	1	0.0320856
GO:0006217	deoxycytidine catabolic process	1	1	0.0320856
GO:0006507	GPI anchor release	1	1	0.0320856
GO:0006536	glutamate metabolic process	1	1	0.0320856
GO:0006769	nicotinamide metabolic process	1	1	0.0320856
GO:0009813	flavonoid biosynthetic process	1	1	0.0320856
GO:0009972	cytidine deamination	1	1	0.0320856
GO:0018298	protein-chromophore linkage	1	1	0.0320856
GO:0019255	glucose 1-phosphate metabolic process	1	1	0.0320856
GO:0019538	protein metabolic process	1	1	0.0320856
GO:0019619	3,4-dihydroxybenzoate catabolic process	1	1	0.0320856
GO:0019679	propionate metabolic process, methylcitrate cycle	1	1	0.0320856
GO:0030259	lipid glycosylation	1	1	0.0320856
GO:0031086	nuclear-transcribed mRNA catabolic process, deadenylation-independent decay	1	1	0.0320856
GO:0032886	regulation of microtubule-based process	1	1	0.0320856
GO:0034079	butanediol biosynthetic process	1	1	0.0320856
GO:0035617	stress granule disassembly	1	1	0.0320856
GO:0042732	D-xylose metabolic process	1	1	0.0320856
GO:0043603	cellular amide metabolic process	1	1	0.0320856
GO:0044375	regulation of peroxisome size	1	1	0.0320856
GO:0046167	glycerol-3-phosphate biosynthetic process	1	1	0.0320856
GO:0046356	acetyl-CoA catabolic process	1	1	0.0320856
GO:0051085	chaperone mediated protein folding requiring cofactor	1	1	0.0320856
GO:0051697	protein delipidation	1	1	0.0320856
GO:0052696	flavonoid glucuronidation	1	1	0.0320856
GO:0070370	cellular heat acclimation	1	1	0.0320856
GO:0070389	chaperone cofactor-dependent protein refolding	1	1	0.0320856
GO:0070414	trehalose metabolism in response to heat stress	1	1	0.0320856
GO:0071211	protein targeting to vacuole involved in autophagy	1	1	0.0320856
GO:0071248	cellular response to metal ion	1	1	0.0320856
GO:0071497	cellular response to freezing	1	1	0.0320856
GO:1901919	positive regulation of exoribonuclease activity	1	1	0.0320856
GO:1904524	negative regulation of DNA amplification	1	1	0.0320856
GO:0000902	cell morphogenesis	2	10	0.0388409
GO:0006259	DNA metabolic process	2	10	0.0388409
GO:0006401	RNA catabolic process	2	10	0.0388409
GO:0098869	cellular oxidant detoxification	3	25	0.0443682
GO:0019752	carboxylic acid metabolic process	2	11	0.0464921

[truncated: 2 more sheets: C11_enriched_GO, C12_enriched_GO]
