# Supplementary material for: Comparative Genomic and Transcriptomic Analysis Reveals Specific Features of Gene Regulation in Kluyveromyces marxianus
Source: Front Microbiol. 2021 Feb 26;12:598060. doi: 10.3389/fmicb.2021.598060 (PMC7953160; doi:10.3389/fmicb.2021.598060)
Supplement: Supplementary Table 10 — GFOLD between expression levels of K. marxianus families and those of S. cerevisiae families after being cultivated for 1 h. [file Table_10.xlsx]

## Sheet: Upregulated KM families
Table S10. GFOLD between expression levels of K. marxianus families with those of S. cerevisiae families after being cultivated for 1h
Gene family	KM_1h/SC_1h_gfold	FIM1 gene
2891	8.17192	FIM1_2688;
822	6.63261	FIM1_4482;
404	6.14204	FIM1_132;
3652	5.93051	FIM1_3426;
424	5.92365	FIM1_838;
3760	5.80709	FIM1_3581;
1551	5.76433	FIM1_1260;
2152	5.71747	FIM1_575;
2552	5.36592	FIM1_2433;
2692	5.22063	FIM1_4642;
2233	4.81473	FIM1_2292;
2720	4.77364	FIM1_474;
1054	4.54048	FIM1_1320;
2395	4.3989	FIM1_1506;
408	4.3967	FIM1_4829;
2664	4.35775	FIM1_2710;
2467	4.31712	FIM1_1346;
3664	4.31214	FIM1_1394;
938	4.29424	FIM1_117;
484	4.22603	FIM1_2365;
933	4.21848	FIM1_4205;
2551	4.19071	FIM1_2434;
1693	4.0973	FIM1_1192;
2295	3.91497	FIM1_173;
2979	3.86321	FIM1_650;
1187	3.84998	FIM1_4449;
293	3.83974	FIM1_3305;
2461	3.82098	FIM1_894;
1922	3.77964	FIM1_4444;
1997	3.74567	FIM1_1964;
640	3.74386	FIM1_3020;
3587	3.7178	FIM1_1144;
393	3.71577	FIM1_2025; FIM1_2024;
1764	3.62758	FIM1_2935;
2487	3.60208	FIM1_3371;
561	3.55022	FIM1_1981;
1525	3.49983	FIM1_196;
2317	3.47345	FIM1_5012;
27	3.47129	FIM1_4786; FIM1_852; FIM1_5203; FIM1_1708; FIM1_3090; FIM1_6; FIM1_4785; FIM1_5; FIM1_4769; FIM1_4768; FIM1_4298; FIM1_663; FIM1_851;
757	3.37446	FIM1_1350;
1228	3.35862	FIM1_1961;
976	3.32579	FIM1_3417;
2795	3.2904	FIM1_2000;
344	3.19626	FIM1_4617;
2954	3.17079	FIM1_2041;
2332	3.05059	FIM1_3747;
381	2.97593	FIM1_3339; FIM1_16;
882	2.96829	FIM1_5188;
3837	2.95489	FIM1_3990;
2315	2.93331	FIM1_2681;
2519	2.92062	FIM1_275;
2466	2.89489	FIM1_1156;
1242	2.84323	FIM1_821;
3045	2.8374	FIM1_4399;
342	2.82427	FIM1_789; FIM1_788;
3648	2.79454	FIM1_3320;
3736	2.78791	FIM1_569;
973	2.78266	FIM1_3811;
651	2.72402	FIM1_5141;
3698	2.66765	FIM1_1567;
3284	2.66433	FIM1_2357;
2380	2.64679	FIM1_531;
181	2.5779	FIM1_3567;
375	2.55543	FIM1_3230; FIM1_635;
157	2.54704	FIM1_4787; FIM1_4686; FIM1_4788;
2417	2.52873	FIM1_3888;
3184	2.51892	FIM1_3122;
1059	2.49796	FIM1_4051;
1900	2.49747	FIM1_4141;
1301	2.49501	FIM1_698;
631	2.47831	FIM1_4080;
1210	2.45272	FIM1_3781;
1562	2.42887	FIM1_177;
2966	2.39638	FIM1_313;
3653	2.38958	FIM1_3700;
1192	2.37053	FIM1_4398;
1030	2.34691	FIM1_2131;
1215	2.32829	FIM1_706;
162	2.32433	FIM1_3270; FIM1_5175;
1303	2.31455	FIM1_3267;
2136	2.30517	FIM1_3326;
3620	2.30234	FIM1_1724;
3339	2.29208	FIM1_1841;
68	2.2824	FIM1_1438; FIM1_1617; FIM1_479;
2244	2.26305	FIM1_3205;
2808	2.26048	FIM1_5025;
79	2.25849	FIM1_5094; FIM1_3632;
1638	2.24425	FIM1_2198;
3463	2.22624	FIM1_3043;
2589	2.22582	FIM1_4447;
420	2.22236	FIM1_53;
616	2.21908	FIM1_804;
2806	2.21528	FIM1_5190;
3772	2.21313	FIM1_3370;
2338	2.2022	FIM1_4060;
672	2.19705	FIM1_489;
1435	2.18473	FIM1_1160;
533	2.18284	FIM1_1097;
1658	2.15567	FIM1_1104;
3143	2.1458	FIM1_3089;
1316	2.13168	FIM1_1121;
2562	2.12419	FIM1_73;
155	2.10268	FIM1_1848; FIM1_2926;
1921	2.10117	FIM1_3849;
722	2.08321	FIM1_1639;
3485	2.0744	FIM1_3568;
133	2.05991	FIM1_1999; FIM1_856; FIM1_1807; FIM1_2457;
711	2.04166	FIM1_4459;
3092	2.02953	FIM1_3109;
4149	2.02247	FIM1_5206;
2660	2.01748	FIM1_3215;
643	2.01236	FIM1_1429;
3193	2.0005	FIM1_1874;
2072	1.9943	FIM1_2587;
3407	1.98865	FIM1_2159;
3258	1.97944	FIM1_3872;
802	1.96445	FIM1_2861;
2507	1.96438	FIM1_1854;
1002	1.95935	FIM1_4941;
2555	1.94994	FIM1_209;
2691	1.94774	FIM1_4643;
1498	1.92599	FIM1_2028;
1447	1.92582	FIM1_4343;
1067	1.92556	FIM1_980;
202	1.91419	FIM1_2005; FIM1_705;
2235	1.90343	FIM1_2289;
1276	1.88912	FIM1_3409;
394	1.87896	FIM1_1793;
2146	1.86844	FIM1_3279;
3548	1.86643	FIM1_1235;
3789	1.8578	FIM1_597;
948	1.83853	FIM1_3869;
4125	1.83334	FIM1_5205;
3322	1.83253	FIM1_2291;
2600	1.81166	FIM1_4401;
1104	1.80391	FIM1_1412;
3387	1.79821	FIM1_942;
3077	1.78172	FIM1_3839;
3490	1.77454	FIM1_568;
1773	1.76072	FIM1_4810;
2493	1.76	FIM1_3175;
172	1.75484	FIM1_1162; FIM1_3143;
444	1.7526	FIM1_1176;
2448	1.74884	FIM1_3292;
894	1.74839	FIM1_3350;
2727	1.74834	FIM1_496;
1229	1.74766	FIM1_1336;
2095	1.74552	FIM1_2359;
574	1.74167	FIM1_5147;
3159	1.74058	FIM1_1149;
1117	1.73927	FIM1_5122;
2501	1.73495	FIM1_233;
1227	1.73263	FIM1_1945;
2828	1.73073	FIM1_4015;
310	1.72581	FIM1_2610; FIM1_376;
1087	1.72218	FIM1_3571;
3671	1.72196	FIM1_3367;
808	1.71041	FIM1_1915;
3442	1.70849	FIM1_4931;
3640	1.70727	FIM1_1991;
2543	1.70651	FIM1_3697;
2534	1.70256	FIM1_1586;
2300	1.67909	FIM1_1887;
980	1.67316	FIM1_3017;
3954	1.67297	FIM1_1431;
2007	1.66231	FIM1_3056;
427	1.65715	FIM1_4383;
94	1.6523	FIM1_2847; FIM1_4125; FIM1_2502;
2485	1.65174	FIM1_3374;
703	1.64704	FIM1_1620;
3326	1.63952	FIM1_5068;
3670	1.63934	FIM1_3155;
1309	1.6333	FIM1_351;
335	1.6324	FIM1_2373; FIM1_2303;
3281	1.62967	FIM1_1928;
429	1.62406	FIM1_2898;
1508	1.61711	FIM1_1578;
2209	1.614	FIM1_3414;
700	1.6131	FIM1_140;
3913	1.60988	FIM1_4996;
1582	1.60863	FIM1_2169;
52	1.60731	FIM1_4493; FIM1_5204; FIM1_850; FIM1_1345; FIM1_4;
1168	1.60211	FIM1_2557;
491	1.5986	FIM1_36; FIM1_2496;
1011	1.57636	FIM1_1227;
3267	1.57049	FIM1_3565;
3359	1.56086	FIM1_1188;
1318	1.55222	FIM1_1400;
274	1.54721	FIM1_2525; FIM1_2526;
2284	1.53849	FIM1_1868;
1107	1.53593	FIM1_1426;
3506	1.53584	FIM1_3108;
1858	1.53273	FIM1_2904;
705	1.53184	FIM1_3711;
1680	1.53077	FIM1_2406;
3539	1.52838	FIM1_1288;
1041	1.52475	FIM1_4923;
2615	1.52033	FIM1_3241;
3649	1.51186	FIM1_723;
3824	1.50712	FIM1_3939;
3787	1.50139	FIM1_1070;
1338	1.49457	FIM1_4630;
129	1.49193	FIM1_2605;
985	1.49175	FIM1_2772;
1403	1.47707	FIM1_895;
2067	1.47478	FIM1_2600;
2634	1.46007	FIM1_1593;
1896	1.45859	FIM1_1530;
1448	1.4558	FIM1_4338;
2742	1.45328	FIM1_2033;
3370	1.45164	FIM1_2970;
2733	1.44992	FIM1_1522;
495	1.44194	FIM1_4663;
3006	1.43267	FIM1_1296;
1246	1.42404	FIM1_810;
45	1.4219	FIM1_2799; FIM1_218; FIM1_4064; FIM1_1713; FIM1_3965;
485	1.42069	FIM1_2529;
2566	1.41546	FIM1_59;
501	1.40545	FIM1_2111;
2905	1.40533	FIM1_4257;
3707	1.40472	FIM1_5041;
410	1.40093	FIM1_3564;
2523	1.38686	FIM1_1622;
3378	1.38677	FIM1_5033;
1888	1.38492	FIM1_4885;
2571	1.38457	FIM1_43;
840	1.38442	FIM1_372;
1211	1.37981	FIM1_3769;
224	1.3756	FIM1_3442; FIM1_2103;
3504	1.37237	FIM1_1475;
2815	1.36714	FIM1_1360;
2639	1.36387	FIM1_1630;
1671	1.35868	FIM1_2047;
3432	1.35708	FIM1_4384;
2265	1.35283	FIM1_322;
1493	1.34709	FIM1_3830;
2959	1.34554	FIM1_3481;
1947	1.34421	FIM1_3851;
1169	1.34144	FIM1_1157;
665	1.34056	FIM1_4123;
969	1.33798	FIM1_4236;
3088	1.33176	FIM1_419;
3218	1.32924	FIM1_3441;
3226	1.32813	FIM1_968;
1305	1.31216	FIM1_81;
2791	1.31094	FIM1_3295;
103	1.30828	FIM1_4023; FIM1_4158; FIM1_4549;
674	1.30122	FIM1_4198;
496	1.29751	FIM1_2938;
3119	1.29688	FIM1_5014;
2409	1.29673	FIM1_4970;
650	1.29455	FIM1_4604;
473	1.29063	FIM1_2368;
987	1.29041	FIM1_3186;
1428	1.28882	FIM1_1175;
901	1.28863	FIM1_5161;
1076	1.28366	FIM1_3635;
3614	1.27815	FIM1_2360;
1003	1.26969	FIM1_4511;
302	1.26963	FIM1_2959; FIM1_573;
309	1.26395	FIM1_5140; FIM1_2333;
3515	1.25671	FIM1_3347;
878	1.24048	FIM1_2737;
1239	1.23241	FIM1_1817;
2687	1.22944	FIM1_4649;
1165	1.22651	FIM1_1825;
2012	1.22215	FIM1_3046;
2013	1.21093	FIM1_3041;
791	1.20997	FIM1_5083;
1472	1.20973	FIM1_4238;
1781	1.20819	FIM1_592;
1712	1.20801	FIM1_2569;
3471	1.20773	FIM1_3598;
888	1.20098	FIM1_5042;
2818	1.19906	FIM1_3310;
2350	1.19905	FIM1_2346;
979	1.19861	FIM1_4532;
1096	1.19527	FIM1_3516;
2	1.19469	FIM1_3525; FIM1_1314; FIM1_4658; FIM1_1797; FIM1_2088; FIM1_3955; FIM1_1445; FIM1_3492; FIM1_4710; FIM1_1652; FIM1_4960; FIM1_5009; FIM1_4262; FIM1_4852; FIM1_70; FIM1_3757; FIM1_370; FIM1_1725; FIM1_4887; FIM1_2537; FIM1_3954; FIM1_5115; FIM1_1446; FIM1_1340; FIM1_1537; FIM1_2405; FIM1_4608;
2648	1.18765	FIM1_4754;
566	1.18706	FIM1_3038;
106	1.18545	FIM1_585; FIM1_145; FIM1_411;
338	1.1843	FIM1_1115; FIM1_4229;
2020	1.183	FIM1_2229;
3456	1.18106	FIM1_5055;
1972	1.17811	FIM1_1074;
1844	1.17341	FIM1_2244;
2786	1.17256	FIM1_1655;
2863	1.17207	FIM1_2379;
1373	1.17047	FIM1_286;
2794	1.15663	FIM1_2002;
852	1.15488	FIM1_2315;
2976	1.15305	FIM1_1132;
2226	1.14862	FIM1_346;
3161	1.14397	FIM1_544;
3792	1.13287	FIM1_4872;
3507	1.12618	FIM1_3104;
3636	1.12544	FIM1_3076;
3595	1.125	FIM1_495;
696	1.12096	FIM1_5005;
3098	1.1206	FIM1_3203;
2410	1.12057	FIM1_3282;
257	1.11638	FIM1_957; FIM1_4752;
974	1.11351	FIM1_631;
2581	1.11247	FIM1_3124;
1734	1.11169	FIM1_5120;
688	1.11052	FIM1_4077;
1613	1.10943	FIM1_1109;
1960	1.10937	FIM1_3383;
853	1.10843	FIM1_2331;
2222	1.10804	FIM1_4849;
2929	1.1073	FIM1_4583;
676	1.10478	FIM1_4054;
1902	1.10468	FIM1_4137;
1589	1.10112	FIM1_5017;
1356	1.09741	FIM1_1339;
2762	1.09582	FIM1_945;
1791	1.09306	FIM1_1125;
2188	1.09228	FIM1_4431;
2047	1.08859	FIM1_3607;
1596	1.07945	FIM1_4323;
2082	1.07837	FIM1_4496;
1610	1.07364	FIM1_1756;
152	1.07266	FIM1_761; FIM1_2178;
599	1.07001	FIM1_2549;
1522	1.06929	FIM1_2998;
1181	1.06471	FIM1_3695;
3494	1.06227	FIM1_1866;
367	1.0607	FIM1_3099; FIM1_3720;
3364	1.06017	FIM1_2275;
1080	1.05602	FIM1_3586;
1461	1.05244	FIM1_920;
2514	1.05183	FIM1_267;
1056	1.04367	FIM1_1976;
1235	1.04242	FIM1_5202;
2847	1.04107	FIM1_3444;
1331	1.0409	FIM1_4616;
1295	1.04027	FIM1_3595;
2622	1.03813	FIM1_3969;
3586	1.03607	FIM1_4751;
3476	1.03581	FIM1_2612;
2029	1.03515	FIM1_3672;
2934	1.03371	FIM1_3126;
3344	1.02839	FIM1_2478;
3611	1.02647	FIM1_375;
1007	1.02594	FIM1_1196;
1050	1.01956	FIM1_1029;
337	1.01944	FIM1_5104; FIM1_2745;
95	1.01812	FIM1_2285; FIM1_1550; FIM1_2517;
1640	1.01534	FIM1_2200;
186	1.01263	FIM1_4000; FIM1_3638;
3297	1.01129	FIM1_4353;
2792	1.00939	FIM1_3500;
1850	1.00821	FIM1_4678;
1798	1.00791	FIM1_620;
815	1.00245	FIM1_3609;
837	1.00237	FIM1_4840;

## Sheet: downregulated KM families
Table S10. GFOLD between expression levels of K. marxianus families and those of S. cerevisiae families after being cultivated for 1h
Gene family	KM_1h/SC_1h_gfold	FIM1 gene
1241	-1.00121	FIM1_823;
2150	-1.00251	FIM1_570;
2144	-1.00319	FIM1_1419;
3543	-1.00596	FIM1_876;
879	-1.00678	FIM1_3127;
1267	-1.00707	FIM1_765;
2876	-1.00981	FIM1_240;
266	-1.01111	FIM1_4685;
1148	-1.01146	FIM1_1942;
1796	-1.01179	FIM1_611;
2137	-1.01275	FIM1_3325;
1746	-1.01461	FIM1_695;
1043	-1.01616	FIM1_4911;
957	-1.02011	FIM1_1005;
3428	-1.02082	FIM1_1326;
3269	-1.02155	FIM1_2222;
3343	-1.02206	FIM1_3916;
2359	-1.02434	FIM1_1954;
352	-1.02446	FIM1_5031;
1454	-1.02506	FIM1_1487;
2832	-1.02724	FIM1_2514;
3144	-1.03126	FIM1_2465;
3537	-1.03128	FIM1_153;
38	-1.0337	FIM1_3389; FIM1_4781; FIM1_4734; FIM1_55; FIM1_3545; FIM1_125;
825	-1.03405	FIM1_2796;
3859	-1.03548	FIM1_1903;
611	-1.03568	FIM1_418;
3401	-1.03606	FIM1_190;
737	-1.0375	FIM1_3844;
2714	-1.04152	FIM1_4543;
2372	-1.04356	FIM1_4091;
3418	-1.05023	FIM1_1223;
3285	-1.05645	FIM1_2367;
3766	-1.0584	FIM1_414;
1632	-1.05929	FIM1_1801;
1361	-1.06016	FIM1_1845;
242	-1.0635	FIM1_2195; FIM1_3803;
1575	-1.06372	FIM1_3185;
576	-1.06778	FIM1_3103;
149	-1.07051	FIM1_2053; FIM1_4317; FIM1_1; FIM1_4777; FIM1_4775; FIM1_4774; FIM1_4773;
3209	-1.07079	FIM1_3787;
2933	-1.07148	FIM1_3736;
1416	-1.07368	FIM1_3996;
2611	-1.07388	FIM1_4097;
2889	-1.07465	FIM1_1624;
2613	-1.07692	FIM1_1873;
1991	-1.07778	FIM1_427;
3166	-1.07948	FIM1_3163;
2694	-1.07969	FIM1_331;
3223	-1.08125	FIM1_1556;
1510	-1.08603	FIM1_4525;
2256	-1.09005	FIM1_377;
1595	-1.09383	FIM1_4322;
1887	-1.09477	FIM1_4886;
778	-1.09486	FIM1_2162;
3919	-1.0966	FIM1_4792;
1009	-1.09758	FIM1_1221;
2620	-1.10558	FIM1_3974;
341	-1.10758	FIM1_258;
3300	-1.1078	FIM1_3410;
1175	-1.11086	FIM1_236;
641	-1.11132	FIM1_3016;
2937	-1.11373	FIM1_1838;
3311	-1.1138	FIM1_3482;
964	-1.12423	FIM1_2852;
2674	-1.12543	FIM1_2269;
479	-1.12689	FIM1_5125;
2108	-1.12813	FIM1_3527;
1720	-1.12944	FIM1_923;
839	-1.13084	FIM1_2887;
652	-1.13176	FIM1_4684;
2384	-1.13618	FIM1_4867;
2807	-1.13724	FIM1_5192;
3004	-1.13884	FIM1_4871;
3481	-1.13972	FIM1_4489;
3689	-1.14108	FIM1_3897;
349	-1.14424	FIM1_315;
2802	-1.14678	FIM1_4718;
2437	-1.14871	FIM1_2313;
3650	-1.15023	FIM1_1430;
3330	-1.1519	FIM1_655;
775	-1.15341	FIM1_2764;
300	-1.15379	FIM1_619; FIM1_2118;
3233	-1.16135	FIM1_4714;
2903	-1.16242	FIM1_2259;
3374	-1.16702	FIM1_83;
1415	-1.16894	FIM1_3991;
1106	-1.17017	FIM1_887;
990	-1.17346	FIM1_4913;
2771	-1.17375	FIM1_1542;
3151	-1.1762	FIM1_2319;
2649	-1.17677	FIM1_4753;
1354	-1.1773	FIM1_3946;
1918	-1.18133	FIM1_4104;
256	-1.1823	FIM1_1197;
1677	-1.18369	FIM1_2401;
2755	-1.18434	FIM1_4048;
2129	-1.18666	FIM1_3480;
1244	-1.18682	FIM1_817;
1655	-1.18689	FIM1_1253;
3425	-1.1875	FIM1_251;
3724	-1.18751	FIM1_1615;
1730	-1.19802	FIM1_1324;
774	-1.20026	FIM1_1091;
1129	-1.20096	FIM1_4858;
2248	-1.20887	FIM1_3214;
1450	-1.21003	FIM1_4336;
3310	-1.21024	FIM1_2853;
1567	-1.21364	FIM1_1240;
1881	-1.21553	FIM1_4907;
2218	-1.21639	FIM1_354;
2186	-1.22082	FIM1_4433;
59	-1.22511	FIM1_1171; FIM1_4286; FIM1_3745;
604	-1.22734	FIM1_1798;
2732	-1.22804	FIM1_1521;
3810	-1.23746	FIM1_3804;
3685	-1.23991	FIM1_1763;
2306	-1.24126	FIM1_4185;
1935	-1.24351	FIM1_931;
3674	-1.24505	FIM1_3992;
2504	-1.24656	FIM1_1865;
1413	-1.24894	FIM1_2490;
2482	-1.25069	FIM1_226;
663	-1.25114	FIM1_4890;
3559	-1.25338	FIM1_890;
1597	-1.25472	FIM1_4328;
60	-1.25969	FIM1_3233; FIM1_4771; FIM1_2532; FIM1_4319; FIM1_1007;
2532	-1.26921	FIM1_1597;
906	-1.26996	FIM1_510;
532	-1.27509	FIM1_530;
3305	-1.28173	FIM1_1932;
526	-1.28268	FIM1_2281;
32	-1.28334	FIM1_3802; FIM1_1716; FIM1_1476; FIM1_2279; FIM1_4958; FIM1_157;
836	-1.28368	FIM1_420;
2444	-1.28552	FIM1_2337;
2429	-1.28707	FIM1_2506;
474	-1.29801	FIM1_3801;
1281	-1.29856	FIM1_739;
2392	-1.30344	FIM1_1511;
522	-1.30498	FIM1_1172;
3011	-1.30508	FIM1_4121;
2518	-1.30599	FIM1_274;
2330	-1.30872	FIM1_2699;
1178	-1.31179	FIM1_2813;
833	-1.31318	FIM1_5152;
2153	-1.31357	FIM1_577;
145	-1.32715	FIM1_2209; FIM1_1695; FIM1_3724; FIM1_3723; FIM1_848;
2400	-1.33322	FIM1_2826;
1836	-1.3373	FIM1_2132;
3822	-1.35253	FIM1_3533;
2221	-1.35389	FIM1_361;
2173	-1.36268	FIM1_3987;
2974	-1.36269	FIM1_607;
2759	-1.36992	FIM1_2105;
494	-1.37021	FIM1_4407;
1586	-1.37052	FIM1_2154;
2896	-1.37435	FIM1_2591;
3798	-1.37579	FIM1_2037;
739	-1.37598	FIM1_92; FIM1_93;
1981	-1.3861	FIM1_4691;
1780	-1.39987	FIM1_1916;
405	-1.40058	FIM1_442;
2038	-1.40081	FIM1_3623;
365	-1.40189	FIM1_2334;
1910	-1.40643	FIM1_4118;
756	-1.40748	FIM1_969;
1191	-1.4086	FIM1_4392;
2166	-1.41554	FIM1_2844;
3546	-1.42724	FIM1_460;
1604	-1.42979	FIM1_1049;
2521	-1.43337	FIM1_2811;
3176	-1.43419	FIM1_3686;
3518	-1.43643	FIM1_4277;
2647	-1.44438	FIM1_4755;
502	-1.44494	FIM1_1564;
3552	-1.44957	FIM1_340;
1917	-1.45364	FIM1_4105;
3307	-1.45933	FIM1_1571;
3350	-1.48035	FIM1_3971;
3022	-1.48222	FIM1_450;
2125	-1.48513	FIM1_2270;
1824	-1.48517	FIM1_2276;
1986	-1.49097	FIM1_436;
1368	-1.49134	FIM1_1579;
2093	-1.49744	FIM1_3518;
2800	-1.50212	FIM1_4712;
2703	-1.50285	FIM1_2697;
1425	-1.50326	FIM1_1184;
3435	-1.50801	FIM1_1126;
3645	-1.5087	FIM1_1861;
1753	-1.50896	FIM1_1409;
2285	-1.50912	FIM1_4273;
435	-1.51215	FIM1_3575;
741	-1.51525	FIM1_3075;
2761	-1.51835	FIM1_944;
785	-1.52584	FIM1_2573;
1480	-1.52972	FIM1_2187;
3030	-1.53072	FIM1_4688;
3542	-1.5316	FIM1_875;
1801	-1.53377	FIM1_634;
1874	-1.53976	FIM1_4927;
3358	-1.54057	FIM1_3113;
3314	-1.54492	FIM1_3911;
438	-1.54765	FIM1_1343;
2463	-1.5545	FIM1_2558;
2943	-1.55846	FIM1_1053;
3569	-1.55957	FIM1_2816;
2834	-1.56267	FIM1_4968;
1852	-1.56415	FIM1_2989;
1799	-1.566	FIM1_632;
141	-1.57065	FIM1_4594; FIM1_1623;
2262	-1.57383	FIM1_2225;
3881	-1.57703	FIM1_3431;
693	-1.58096	FIM1_1748;
841	-1.5843	FIM1_3246;
2644	-1.58434	FIM1_2781;
955	-1.59395	FIM1_4339;
431	-1.59404	FIM1_1792;
1818	-1.59604	FIM1_1738;
3878	-1.59906	FIM1_511;
3758	-1.60305	FIM1_818;
2924	-1.60321	FIM1_1266;
1188	-1.60757	FIM1_4460;
2977	-1.61231	FIM1_1138;
3574	-1.61383	FIM1_3680;
1157	-1.61727	FIM1_1515;
3872	-1.6228	FIM1_2976;
1897	-1.62741	FIM1_4147;
3591	-1.6399	FIM1_3796;
2923	-1.6414	FIM1_2630;
1831	-1.64385	FIM1_2120;
3106	-1.6514	FIM1_2944;
262	-1.65155	FIM1_1765; FIM1_4904;
130	-1.65868	FIM1_2584; FIM1_3633;
3612	-1.6629	FIM1_2048;
3362	-1.67239	FIM1_3018;
1721	-1.67267	FIM1_922;
290	-1.67628	FIM1_1691; FIM1_8; FIM1_3098;
3500	-1.68433	FIM1_5132;
210	-1.69259	FIM1_2505;
1663	-1.69504	FIM1_3909;
2873	-1.69534	FIM1_1666;
2151	-1.70169	FIM1_574;
3152	-1.70511	FIM1_3293;
1949	-1.70948	FIM1_443;
557	-1.71673	FIM1_4925;
1668	-1.72476	FIM1_2039;
1469	-1.72846	FIM1_5032;
3437	-1.72977	FIM1_622;
3811	-1.73259	FIM1_484;
3590	-1.73931	FIM1_2868;
306	-1.75317	FIM1_3792; FIM1_67;
2677	-1.7561	FIM1_2262;
281	-1.75885	FIM1_4484; FIM1_4738;
3651	-1.7705	FIM1_3307;
3372	-1.77588	FIM1_3259;
3489	-1.77783	FIM1_1414;
2999	-1.77943	FIM1_4928;
3599	-1.78647	FIM1_1552;
633	-1.78778	FIM1_1808;
3191	-1.79547	FIM1_4402;
2050	-1.80121	FIM1_3600;
3430	-1.80144	FIM1_3365;
2329	-1.80294	FIM1_2833;
2500	-1.80469	FIM1_1683;
1708	-1.80631	FIM1_1218;
289	-1.81968	FIM1_4949;
635	-1.8226	FIM1_1250;
1264	-1.82773	FIM1_1050;
1695	-1.83283	FIM1_1195;
606	-1.83593	FIM1_4497;
3720	-1.84342	FIM1_2079;
1713	-1.85053	FIM1_2571;
3468	-1.85279	FIM1_3651;
294	-1.85537	FIM1_629;
3116	-1.85709	FIM1_1883;
2839	-1.85997	FIM1_4801;
363	-1.86596	FIM1_5191;
517	-1.88099	FIM1_4207;
3173	-1.88365	FIM1_1591;
569	-1.88471	FIM1_3624;
3085	-1.88666	FIM1_3404;
3641	-1.8944	FIM1_2126;
379	-1.90265	FIM1_1643;
3825	-1.9062	FIM1_1582;
556	-1.90798	FIM1_4679;
707	-1.91165	FIM1_76;
3399	-1.91288	FIM1_4529;
3717	-1.91961	FIM1_1078;
1898	-1.92404	FIM1_4146;
1528	-1.92508	FIM1_3919;
1491	-1.93016	FIM1_3318;
2753	-1.93284	FIM1_4044;
3709	-1.938	FIM1_317;
2224	-1.96109	FIM1_4841;
1593	-1.96112	FIM1_1534;
3702	-1.96395	FIM1_971;
3830	-1.97111	FIM1_1495;
3474	-1.97258	FIM1_2631;
1600	-1.99627	FIM1_1059;
3170	-1.99835	FIM1_3861;
121	-2.00085	FIM1_1777; FIM1_1224; FIM1_5196;
2838	-2.00636	FIM1_3550;
2360	-2.01757	FIM1_1949;
3130	-2.02151	FIM1_4090;
3639	-2.02666	FIM1_899;
3103	-2.03277	FIM1_2886;
1446	-2.03617	FIM1_4344;
1603	-2.03962	FIM1_2992;
409	-2.04515	FIM1_4486;
1563	-2.04554	FIM1_2915;
2215	-2.05936	FIM1_5177;
2225	-2.07242	FIM1_5179;
1001	-2.0752	FIM1_3889;
20	-2.07532	FIM1_2701; FIM1_2700; FIM1_187; FIM1_657; FIM1_185; FIM1_2056; FIM1_2058; FIM1_2055; FIM1_2057;
1529	-2.0812	FIM1_3920;
996	-2.08385	FIM1_1758;
421	-2.08511	FIM1_3806;
3629	-2.09071	FIM1_3498;
1138	-2.09309	FIM1_4704;
3570	-2.11275	FIM1_2815;
3333	-2.11477	FIM1_919;
1374	-2.13309	FIM1_282;
1995	-2.13355	FIM1_3690;
2382	-2.14317	FIM1_4870;
934	-2.15538	FIM1_301;
3458	-2.15995	FIM1_2452;
3451	-2.16349	FIM1_5114;
2046	-2.16552	FIM1_3614;
1445	-2.16853	FIM1_4345;
2159	-2.17445	FIM1_5044;
3121	-2.18083	FIM1_3750;
3874	-2.18259	FIM1_91;
3162	-2.18315	FIM1_2104;
898	-2.18821	FIM1_2356;
3665	-2.19913	FIM1_4621;
2766	-2.20176	FIM1_4721;
865	-2.20275	FIM1_3845;
2189	-2.2077	FIM1_4430;
2701	-2.21238	FIM1_1890;
2752	-2.21242	FIM1_4041;
3809	-2.23169	FIM1_2177;
2995	-2.23839	FIM1_4954;
1705	-2.24275	FIM1_1210;
2744	-2.24584	FIM1_2035;
1020	-2.25158	FIM1_4916;
3955	-2.25942	FIM1_4547;
916	-2.30229	FIM1_1364;
2985	-2.30951	FIM1_2250;
2994	-2.31184	FIM1_4378;
3768	-2.31522	FIM1_3927;
3073	-2.33074	FIM1_580;
666	-2.35226	FIM1_4132;
1524	-2.3755	FIM1_2996;
2883	-2.37994	FIM1_2930;
2366	-2.39908	FIM1_1306;
603	-2.39943	FIM1_4029;
359	-2.41493	FIM1_3493;
1355	-2.42542	FIM1_1338;
74	-2.44833	FIM1_3805;
3873	-2.45443	FIM1_1440;
1723	-2.46316	FIM1_249;
235	-2.47427	FIM1_4197; FIM1_2552;
1372	-2.47593	FIM1_300;
2274	-2.48271	FIM1_3346;
3065	-2.50635	FIM1_3465;
578	-2.54762	FIM1_2561;
399	-2.5617	FIM1_648;
2893	-2.58069	FIM1_1173;
913	-2.58088	FIM1_98;
3946	-2.61262	FIM1_3864;
3096	-2.65499	FIM1_4083;
2944	-2.66357	FIM1_3302;
2608	-2.68239	FIM1_3842;
1532	-2.70648	FIM1_3924;
2118	-2.72854	FIM1_3510;
627	-2.8047	FIM1_1403;
2416	-2.81312	FIM1_3887;
723	-2.83628	FIM1_3504;
3805	-2.83883	FIM1_4461;
513	-2.85678	FIM1_2386;
4145	-2.86576	FIM1_855;
3900	-2.86769	FIM1_321;
353	-2.88076	FIM1_1528;
1807	-2.88428	FIM1_646;
178	-2.90425	FIM1_4825; FIM1_5052;
1396	-2.90906	FIM1_2726;
3282	-2.93578	FIM1_2119;
1262	-2.94951	FIM1_772;
3791	-3.03041	FIM1_2925;
1602	-3.06814	FIM1_1055;
2411	-3.09871	FIM1_4977;
3069	-3.10191	FIM1_1469;
3010	-3.12629	FIM1_4124;
3572	-3.14398	FIM1_1589;
3860	-3.15212	FIM1_2062;
1878	-3.16399	FIM1_4918;
2671	-3.21908	FIM1_1016;
1152	-3.22402	FIM1_1283;
2695	-3.22737	FIM1_4192;
3020	-3.26919	FIM1_1028;
3120	-3.28583	FIM1_2831;
138	-3.3026	FIM1_3890;
1240	-3.33289	FIM1_826;
804	-3.35642	FIM1_446;
311	-3.38165	FIM1_1614;
3206	-3.42404	FIM1_2869;
1856	-3.51256	FIM1_2984;
3388	-3.56335	FIM1_2727;
2993	-3.57669	FIM1_3549;
3055	-3.58686	FIM1_2615;
3556	-3.7881	FIM1_2509;
2809	-3.80303	FIM1_2656;
236	-3.89553	FIM1_3859;
3802	-3.93753	FIM1_3882;
380	-3.98697	FIM1_844;
3340	-4.02603	FIM1_1155;
296	-4.04384	FIM1_836; FIM1_1493;
3280	-4.14366	FIM1_239;
285	-4.15115	FIM1_4027;
3643	-4.16019	FIM1_4551;
626	-4.24604	FIM1_1404;
3457	-4.28661	FIM1_5060;
508	-4.33678	FIM1_781;
3739	-4.68367	FIM1_2991;
3090	-4.6929	FIM1_4853;
3763	-4.80538	FIM1_2703;
128	-4.94741	FIM1_242; FIM1_1226;
333	-5.04141	FIM1_1982;
677	-5.08258	FIM1_3592;
3345	-5.1768	FIM1_1628;
2731	-5.2075	FIM1_1516;
595	-5.44628	FIM1_56;
2725	-6.0443	FIM1_485;
3666	-6.37477	FIM1_3509;
3879	-6.78904	FIM1_2508;
346	-7.99629	FIM1_3938;
