# Supplementary material for: Comparative Genomic and Transcriptomic Analysis Reveals Specific Features of Gene Regulation in Kluyveromyces marxianus
Source: Front Microbiol. 2021 Feb 26;12:598060. doi: 10.3389/fmicb.2021.598060 (PMC7953160; doi:10.3389/fmicb.2021.598060)
Supplement: Supplementary Table 11 — Significantly enriched GO terms in relatively upregulated or downregulated families in K. marxianus during the lag phase. [file Table_11.xlsx]

## Sheet: GO of upregulated families
Table S11. Significantly enriched GO terms in relatively upregulated or downregulated families in K. marxianus during the lag phase
GO_name_hit	GO_detail	N_hit	N_GO	p_value
GO:0006099	tricarboxylic acid cycle	20	25	6.72795e-13
GO:0000501	flocculation via cell wall protein-carbohydrate interaction	10	10	1.70264e-10
GO:0031589	cell-substrate adhesion	10	10	1.70264e-10
GO:0009060	aerobic respiration	17	30	6.97237e-10
GO:0006412	translation	50	200	2.42908e-09
GO:0015986	ATP synthesis coupled proton transport	10	12	9.22539e-09
GO:0055114	oxidation-reduction process	62	286	1.15454e-08
GO:0006754	ATP biosynthetic process	9	10	1.47861e-08
GO:0000128	flocculation	10	13	3.61899e-08
GO:0002181	cytoplasmic translation	27	87	1.31565e-07
GO:0006122	mitochondrial electron transport, ubiquinol to cytochrome c	7	8	1.079e-06
GO:0015847	putrescine transport	7	9	4.41025e-06
GO:0036281	coflocculation	7	10	1.33547e-05
GO:0006839	mitochondrial transport	5	5	1.34016e-05
GO:0006123	mitochondrial electron transport, cytochrome c to oxygen	5	6	7.33482e-05
GO:0006103	2-oxoglutarate metabolic process	4	4	0.000126913
GO:0006544	glycine metabolic process	4	4	0.000126913
GO:0006546	glycine catabolic process	4	4	0.000126913
GO:0015856	cytosine transport	4	4	0.000126913
GO:0071918	urea transmembrane transport	4	4	0.000126913
GO:0072530	purine-containing compound transmembrane transport	4	4	0.000126913
GO:0055085	transmembrane transport	42	227	0.000180956
GO:1902600	hydrogen ion transmembrane transport	8	19	0.000404695
GO:0006108	malate metabolic process	4	5	0.000580961
GO:0006119	oxidative phosphorylation	4	5	0.000580961
GO:0006121	mitochondrial electron transport, succinate to ubiquinone	4	5	0.000580961
GO:0015840	urea transport	4	5	0.000580961
GO:0043419	urea catabolic process	4	5	0.000580961
GO:0015992	proton transport	16	65	0.000959764
GO:0015816	glycine transport	3	3	0.00119941
GO:0015861	cytidine transport	3	3	0.00119941
GO:0036233	glycine import	3	3	0.00119941
GO:0032543	mitochondrial translation	20	92	0.00127676
GO:0042407	cristae formation	5	10	0.00213824
GO:0006730	one-carbon metabolic process	6	15	0.00304165
GO:0006828	manganese ion transport	4	7	0.00341213
GO:0015848	spermidine transport	4	7	0.00341213
GO:1903711	spermidine transmembrane transport	4	7	0.00341213
GO:0015867	ATP transport	3	4	0.00441688
GO:0033617	mitochondrial respiratory chain complex IV assembly	5	12	0.00560758
GO:0015812	gamma-aminobutyric acid transport	3	5	0.0101708
GO:0000066	mitochondrial ornithine transport	2	2	0.0113118
GO:0001407	glycerophosphodiester transport	2	2	0.0113118
GO:0006089	lactate metabolic process	2	2	0.0113118
GO:0006104	succinyl-CoA metabolic process	2	2	0.0113118
GO:0006563	L-serine metabolic process	2	2	0.0113118
GO:0006849	plasma membrane pyruvate transport	2	2	0.0113118
GO:0009142	nucleoside triphosphate biosynthetic process	2	2	0.0113118
GO:0015866	ADP transport	2	2	0.0113118
GO:0019464	glycine decarboxylation via glycine cleavage system	2	2	0.0113118
GO:0032263	GMP salvage	2	2	0.0113118
GO:0034219	carbohydrate transmembrane transport	2	2	0.0113118
GO:0035352	NAD transmembrane transport	2	2	0.0113118
GO:0035879	plasma membrane lactate transport	2	2	0.0113118
GO:0042776	mitochondrial ATP synthesis coupled proton transport	2	2	0.0113118
GO:0042819	vitamin B6 biosynthetic process	2	2	0.0113118
GO:0045901	positive regulation of translational elongation	2	2	0.0113118
GO:0045937	positive regulation of phosphate metabolic process	2	2	0.0113118
GO:0046100	hypoxanthine metabolic process	2	2	0.0113118
GO:1903352	L-ornithine transmembrane transport	2	2	0.0113118
GO:0006164	purine nucleotide biosynthetic process	5	14	0.011841
GO:0098869	cellular oxidant detoxification	7	25	0.0129165
GO:0051646	mitochondrion localization	3	6	0.0187453
GO:0006414	translational elongation	5	16	0.0216065
GO:0031578	mitotic spindle orientation checkpoint	4	11	0.0227448
GO:0006097	glyoxylate cycle	3	7	0.0302452
GO:0030026	cellular manganese ion homeostasis	3	7	0.0302452
GO:1903825	organic acid transmembrane transport	3	7	0.0302452
GO:0006526	arginine biosynthetic process	4	12	0.0313135
GO:0006168	adenine salvage	2	3	0.0315367
GO:0006178	guanine salvage	2	3	0.0315367
GO:0006784	heme a biosynthetic process	2	3	0.0315367
GO:0009070	serine family amino acid biosynthetic process	2	3	0.0315367
GO:0015794	glycerol-3-phosphate transport	2	3	0.0315367
GO:0019629	propionate catabolic process, 2-methylcitrate cycle	2	3	0.0315367
GO:0019655	glycolytic fermentation to ethanol	2	3	0.0315367
GO:0032264	IMP salvage	2	3	0.0315367
GO:0035786	protein complex oligomerization	2	3	0.0315367
GO:0045333	cellular respiration	2	3	0.0315367
GO:0097080	plasma membrane selenite transport	2	3	0.0315367
GO:0045454	cell redox homeostasis	6	25	0.0430571
GO:0006189	'de novo' IMP biosynthetic process	3	8	0.0446399
GO:0006950	response to stress	3	8	0.0446399

## Sheet: GO of downregulated families
Table S11. Significantly enriched GO terms in relatively upregulated or downregulated families in K. marxianus during the lag phase
GO_name_hit	GO_detail	N_hit	N_GO	p_value
GO:0042908	xenobiotic transport	9	10	3.48882e-08
GO:0035690	cellular response to drug	9	11	1.72003e-07
GO:0006855	drug transmembrane transport	9	17	3.95382e-05
GO:0015849	organic acid transport	4	4	0.000186357
GO:0019568	arabinose catabolic process	4	4	0.000186357
GO:0042843	D-xylose catabolic process	4	4	0.000186357
GO:0046618	drug export	4	4	0.000186357
GO:1990822	basic amino acid transmembrane transport	6	10	0.000348199
GO:0015802	basic amino acid transport	5	7	0.000371458
GO:0035376	sterol import	5	8	0.000895284
GO:0015821	methionine transport	3	3	0.0015994
GO:0015893	drug transport	3	3	0.0015994
GO:0044690	methionine import	3	3	0.0015994
GO:1901575	organic substance catabolic process	3	3	0.0015994
GO:0006882	cellular zinc ion homeostasis	5	9	0.00182123
GO:0000272	polysaccharide catabolic process	4	6	0.00230035
GO:0009085	lysine biosynthetic process	5	10	0.00329426
GO:0032259	methylation	18	79	0.00368423
GO:0009098	leucine biosynthetic process	4	7	0.0048722
GO:1903825	organic acid transmembrane transport	4	7	0.0048722
GO:0019752	carboxylic acid metabolic process	5	11	0.00546396
GO:0019878	lysine biosynthetic process via aminoadipic acid	5	11	0.00546396
GO:0034629	cellular protein complex localization	3	4	0.00583853
GO:2000221	negative regulation of pseudohyphal growth	3	4	0.00583853
GO:0042274	ribosomal small subunit biogenesis	8	28	0.0123896
GO:0009062	fatty acid catabolic process	3	5	0.0133287
GO:0046513	ceramide biosynthetic process	3	5	0.0133287
GO:0046898	response to cycloheximide	3	5	0.0133287
GO:0000101	sulfur amino acid transport	2	2	0.0137015
GO:0000493	box H/ACA snoRNP assembly	2	2	0.0137015
GO:0001933	negative regulation of protein phosphorylation	2	2	0.0137015
GO:0006636	unsaturated fatty acid biosynthetic process	2	2	0.0137015
GO:0007009	plasma membrane organization	2	2	0.0137015
GO:0010969	regulation of pheromone-dependent signal transduction involved in conjugation with cellular fusion	2	2	0.0137015
GO:0015695	organic cation transport	2	2	0.0137015
GO:0015910	peroxisomal long-chain fatty acid import	2	2	0.0137015
GO:0018065	protein-cofactor linkage	2	2	0.0137015
GO:0032220	plasma membrane fusion involved in cytogamy	2	2	0.0137015
GO:0080009	mRNA methylation	2	2	0.0137015
GO:0006364	rRNA processing	32	187	0.0160416
GO:0006259	DNA metabolic process	4	10	0.0219228
GO:0030003	cellular cation homeostasis	4	10	0.0219228
GO:0015807	L-amino acid transport	6	20	0.0230713
GO:1902475	L-alpha-amino acid transmembrane transport	6	20	0.0230713
GO:0006796	phosphate-containing compound metabolic process	3	6	0.024357
GO:0042254	ribosome biogenesis	30	182	0.0310566
GO:0006865	amino acid transport	10	45	0.0320722
GO:0001189	RNA polymerase I transcriptional preinitiation complex assembly at the promoter for the nuclear large rRNA transcript	2	3	0.0379058
GO:0006032	chitin catabolic process	2	3	0.0379058
GO:0006296	nucleotide-excision repair, DNA incision, 5'-to lesion	2	3	0.0379058
GO:0006361	transcription initiation from RNA polymerase I promoter	2	3	0.0379058
GO:0018216	peptidyl-arginine methylation	2	3	0.0379058
GO:0019243	methylglyoxal catabolic process to D-lactate via S-lactoyl-glutathione	2	3	0.0379058
GO:0033108	mitochondrial respiratory chain complex assembly	2	3	0.0379058
GO:0043335	protein unfolding	2	3	0.0379058
GO:0051180	vitamin transport	2	3	0.0379058
GO:0070973	protein localization to endoplasmic reticulum exit site	2	3	0.0379058
GO:0006097	glyoxylate cycle	3	7	0.0389707
GO:0007129	synapsis	3	7	0.0389707
GO:0071039	nuclear polyadenylation-dependent CUT catabolic process	3	7	0.0389707
GO:0000750	pheromone-dependent signal transduction involved in conjugation with cellular fusion	5	17	0.0404303
GO:0009082	branched-chain amino acid biosynthetic process	4	12	0.0427533
GO:0006631	fatty acid metabolic process	7	29	0.0456402
