# Supplementary material for: Comparative Genomic and Transcriptomic Analysis Reveals Specific Features of Gene Regulation in Kluyveromyces marxianus
Source: Front Microbiol. 2021 Feb 26;12:598060. doi: 10.3389/fmicb.2021.598060 (PMC7953160; doi:10.3389/fmicb.2021.598060)
Supplement: Supplementary Table 12 — Families ordered by the changes in their expression levels during the fast-growing phase. [file Table_12.xlsx]

## Sheet: Ordered by GFOLD of KM families
Table S12. Famlies ordered by the changes in their expression levels during the fast-growing phase
Gene family	Genes included in the K. marxianus familiy	GFOLD KM_12h/KM_6h	GFOLD SC_24h/SC_ 12h
3236	FIM1_2451;	8.20945	0
3946	FIM1_3864;	7.6748	0.927698
3780	FIM1_326;	7.62385	1.20027
3085	FIM1_3404;	7.50442	5.12068
595	FIM1_56;	7.44619	1.19328
4008	FIM1_283;	7.37135	0
4462	FIM1_3865;	7.19149	0
2731	FIM1_1516;	7.08254	4.34186
3798	FIM1_2037;	7.06522	1.05959
4073	FIM1_1709; FIM1_2437;	6.8656	0
494	FIM1_4407;	6.69353	3.73792
3666	FIM1_3509;	6.66737	1.90608
612	FIM1_1190;	6.33499	2.21095
516	FIM1_4566;	6.30418	0.276931
2807	FIM1_5192;	6.095	3.18989
335	FIM1_2303; FIM1_2373;	5.98982	2.04945
3982	FIM1_193;	5.95065	0
3766	FIM1_414;	5.91884	2.30156
1317	FIM1_1114;	5.87004	1.29826
1040	FIM1_4924;	5.83839	2.5235
610	FIM1_1189;	5.82295	1.7102
3120	FIM1_2831;	5.77367	4.78487
4302	FIM1_2730;	5.70053	0
2913	FIM1_3818;	5.67285	4.68501
3958	FIM1_3630;	5.63676	0
2224	FIM1_4841;	5.50575	3.61291
4042	FIM1_3308;	5.43374	0
3435	FIM1_1126;	5.33561	2.10893
4177	FIM1_2232;	5.29727	0
3382	FIM1_2728;	5.25797	2.10919
4494	FIM1_2501;	5.24318	0
2100	FIM1_3555;	5.19762	0.243505
3960	FIM1_3981;	5.17245	0
2015	FIM1_3033;	5.17149	0.221694
4201	FIM1_4538;	5.16011	0
4139	FIM1_4324;	5.15475	0
158	FIM1_3513; FIM1_3892;	5.01689	3.95069
2851	FIM1_767;	4.98406	2.76511
572	FIM1_2590;	4.95887	0
3359	FIM1_1188;	4.9017	0.971594
3763	FIM1_2703;	4.89694	1.66748
3206	FIM1_2869;	4.82837	4.87256
3664	FIM1_1394;	4.81172	5.04911
1741	FIM1_3833;	4.79235	1.72388
4055	FIM1_2535;	4.7621	0
2809	FIM1_2656;	4.75676	1.04679
3970	FIM1_323;	4.71852	2.44301
3786	FIM1_954;	4.71306	0
502	FIM1_1564;	4.66877	0.16662
3345	FIM1_1628;	4.6391	6.14664
3622	FIM1_1161;	4.63455	4.68369
3947	FIM1_3117;	4.6106	0
285	FIM1_4027;	4.57188	3.93664
296	FIM1_1493; FIM1_836;	4.55827	3.13638
1562	FIM1_177;	4.55792	1.22503
3166	FIM1_3163;	4.55386	2.19482
1225	FIM1_3423;	4.53773	1.27429
3494	FIM1_1866;	4.50546	2.92693
3586	FIM1_4751;	4.44937	4.11433
606	FIM1_4497;	4.42794	1.03829
4328	FIM1_1681;	4.38317	0
561	FIM1_1981;	4.33432	1.78114
4248	FIM1_2343;	4.32204	0
2318	FIM1_5004;	4.31803	-2.15969
1976	FIM1_2428;	4.2922	4.86605
4203	FIM1_231;	4.24393	0
3783	FIM1_3925;	4.19501	1.74887
947	FIM1_5117;	4.17682	4.58375
3714	FIM1_4516;	4.12875	-0.117806
3825	FIM1_1582;	4.10934	-0.481808
641	FIM1_3016;	3.90919	-0.067569
436	FIM1_2066;	3.85716	1.38159
2467	FIM1_1346;	3.84447	0.938067
1997	FIM1_1964;	3.84294	3.26212
1165	FIM1_1825;	3.81564	1.84263
1207	FIM1_2864;	3.79325	-0.021027
585	FIM1_1935;	3.78559	1.44172
3202	FIM1_1000;	3.7633	0.85655
3518	FIM1_4277;	3.70095	5.12955
381	FIM1_16; FIM1_3339;	3.69623	3.0049
715	FIM1_3977;	3.69554	1.79815
1054	FIM1_1320;	3.66956	1.22604
2490	FIM1_3179;	3.64512	4.20876
938	FIM1_117;	3.61636	0.900526
1552	FIM1_1654;	3.54399	1.19469
1110	FIM1_3983;	3.53178	-1.26437
1764	FIM1_2935;	3.50005	1.24538
3480	FIM1_4487;	3.46354	2.28485
3114	FIM1_673;	3.45759	5.39659
181	FIM1_3567;	3.45187	1.82049
1242	FIM1_821;	3.43859	3.14494
799	FIM1_5073;	3.41334	0.431863
4235	FIM1_118;	3.4046	0
3652	FIM1_3426;	3.38109	-2.45514
2970	FIM1_2928;	3.36666	3.46375
1030	FIM1_2131;	3.36532	0.195477
4232	FIM1_4668;	3.36377	0
3045	FIM1_4399;	3.35111	2.65
112	FIM1_3088; FIM1_3110; FIM1_3111; FIM1_4349;	3.31624	3.27177
3485	FIM1_3568;	3.3121	0
882	FIM1_5188;	3.30359	2.66977
3807	FIM1_3966;	3.26822	0
4412	FIM1_35;	3.25964	0
2880	FIM1_292;	3.24867	2.48909
2300	FIM1_1887;	3.21515	0.712955
1682	FIM1_2409;	3.21053	-0.316213
4019	FIM1_3393;	3.19185	0
186	FIM1_3638; FIM1_4000;	3.17417	2.17524
2588	FIM1_4443;	3.14081	3.33874
3791	FIM1_2925;	3.14004	0.161299
1019	FIM1_1410;	3.11	2.41241
3822	FIM1_3533;	3.10778	1.4043
3971	FIM1_1829;	3.09516	0
1603	FIM1_2992;	3.07976	2.14989
398	FIM1_1329;	3.07832	0.390316
1922	FIM1_4444;	3.0763	0
3806	FIM1_4412;	3.063	-0.655825
362	FIM1_1677; FIM1_1678;	3.05269	1.42567
1532	FIM1_3924;	3.05185	0.0868525
168	FIM1_2318; FIM1_2819;	3.02809	0.036451
1974	FIM1_2431;	3.02317	2.6861
2038	FIM1_3623;	3.01844	2.56519
126	FIM1_1116; FIM1_3244; FIM1_3866;	3.01549	-0.264763
3004	FIM1_4871;	2.99119	-0.434206
532	FIM1_530;	2.98221	1.75699
3490	FIM1_568;	2.97828	3.20477
1152	FIM1_1283;	2.96221	2.76464
1780	FIM1_1916;	2.9561	0.555824
2562	FIM1_73;	2.95347	2.2665
309	FIM1_2333; FIM1_5140;	2.94113	3.43023
2466	FIM1_1156;	2.93978	5.13608
4081	FIM1_2306;	2.92266	1.06298
677	FIM1_3592;	2.90221	0.72784
4326	FIM1_4274;	2.87673	0
1052	FIM1_4024;	2.86732	2.14636
1921	FIM1_3849;	2.85322	0.114049
2636	FIM1_2550;	2.85203	0.211187
2136	FIM1_3326;	2.83316	0.632989
3083	FIM1_4423;	2.82548	1.5715
3751	FIM1_1805;	2.81571	10.0685
4444	FIM1_4812;	2.81453	0
4	FIM1_1259; FIM1_1436; FIM1_1494; FIM1_1692; FIM1_1710; FIM1_2309; FIM1_2436; FIM1_2438; FIM1_2439; FIM1_294; FIM1_295; FIM1_296; FIM1_297; FIM1_298; FIM1_3125; FIM1_3454; FIM1_3455; FIM1_3456; FIM1_3457; FIM1_3458; FIM1_3459; FIM1_3778; FIM1_4113; FIM1_4355; FIM1_4448; FIM1_4782; FIM1_4882; FIM1_5058; FIM1_5169; FIM1_5208;	2.80113	-0.126918
3964	FIM1_1790;	2.79858	0
1900	FIM1_4141;	2.7947	0
607	FIM1_2817; FIM1_3737;	2.79461	0
3715	FIM1_1944;	2.76515	0.27479
1430	FIM1_1170;	2.76406	-0.317453
2607	FIM1_3848;	2.75558	1.10269
1107	FIM1_1426;	2.74396	0.284923
1206	FIM1_3808;	2.73803	2.64879
2421	FIM1_1905;	2.72092	1.52855
1524	FIM1_2996;	2.71102	0.676998
2209	FIM1_3414;	2.70802	0.276159
1370	FIM1_307;	2.70464	-0.573244
1783	FIM1_596;	2.67685	0
4363	FIM1_976;	2.67532	0
825	FIM1_2796;	2.66122	3.19075
657	FIM1_4140;	2.65875	-0.540479
1191	FIM1_4392;	2.65603	2.41838
375	FIM1_3230; FIM1_635;	2.65471	0
853	FIM1_2331;	2.64757	1.78285
808	FIM1_1915;	2.64544	0
316	FIM1_1478;	2.63891	0.724383
822	FIM1_4482;	2.62645	9.4909
4053	FIM1_4975;	2.62212	0
2493	FIM1_3175;	2.6165	4.41833
1196	FIM1_3970;	2.60973	0.995511
3530	FIM1_2683;	2.59648	0
3122	FIM1_5015;	2.57622	1.06668
38	FIM1_125; FIM1_3389; FIM1_3545; FIM1_4734; FIM1_4781; FIM1_55;	2.564	1.08353
2501	FIM1_233;	2.55624	-0.660366
833	FIM1_5152;	2.55443	3.89948
3776	FIM1_2064;	2.54917	0
2546	FIM1_3702;	2.54732	1.35967
395	FIM1_1803;	2.54315	0.05312
2664	FIM1_2710;	2.53486	0.36572
2725	FIM1_485;	2.53379	-1.31608
1080	FIM1_3586;	2.5326	0.0512916
3998	FIM1_4394;	2.52882	0
3907	FIM1_472;	2.52793	0
2349	FIM1_2345;	2.526	0.775793
257	FIM1_4752; FIM1_957;	2.5228	3.15315
792	FIM1_3637;	2.52048	0.772183
501	FIM1_2111;	2.52003	0
3251	FIM1_2888;	2.51636	-0.14508
3864	FIM1_1316;	2.51473	0
1305	FIM1_81;	2.50955	0.257783
369	FIM1_3231; FIM1_633;	2.49496	0
1471	FIM1_4255;	2.48929	0.406503
2290	FIM1_2355;	2.48728	5.2427
3226	FIM1_968;	2.48053	-0.0748523
2908	FIM1_3116;	2.47379	-0.004439
3521	FIM1_3846;	2.46841	4.36298
1876	FIM1_4920;	2.4565	1.70105
2867	FIM1_4613;	2.4449	0.0816011
1494	FIM1_3831;	2.44193	2.94004
1002	FIM1_4941;	2.42085	1.66456
1644	FIM1_4508;	2.4167	0
366	FIM1_981;	2.41426	4.10365
394	FIM1_1793;	2.4137	2.64527
3641	FIM1_2126;	2.4086	0.10661
2332	FIM1_3747;	2.40679	1.52697
1633	FIM1_1804;	2.40587	0.068799
756	FIM1_969;	2.40403	2.44228
364	FIM1_1685; FIM1_2174;	2.40126	0
886	FIM1_2052;	2.40003	0.22283
3399	FIM1_4529;	2.39189	1.06645
3077	FIM1_3839;	2.38693	-0.598871
3736	FIM1_569;	2.38497	0.944739
1157	FIM1_1515;	2.38354	1.79807
2795	FIM1_2000;	2.3808	0
1381	FIM1_114;	2.38043	-0.088242
4071	FIM1_1650;	2.38028	0
651	FIM1_5141;	2.37621	0.562504
4063	FIM1_4789;	2.36775	0
2921	FIM1_3923;	2.3603	0
2417	FIM1_3888;	2.35693	0.491813
1123	FIM1_2227;	2.34928	0.0173678
706	FIM1_3719;	2.34209	-0.409466
1435	FIM1_1160;	2.33939	0.143031
4307	FIM1_1565;	2.33185	0
2966	FIM1_313;	2.33069	-0.399844
2617	FIM1_3243;	2.32372	-1.87251
3701	FIM1_2419;	2.3167	1.31672
955	FIM1_4339;	2.30983	-0.938948
3587	FIM1_1144;	2.3052	0
483	FIM1_4053;	2.30287	2.38881
3824	FIM1_3939;	2.29919	3.75852
3648	FIM1_3320;	2.29784	-1.26804
2708	FIM1_2870;	2.29539	0.655296
4098	FIM1_3085;	2.27544	0
3765	FIM1_1711;	2.27457	0.050888
581	FIM1_4151;	2.26845	4.98272
3354	FIM1_4850;	2.26792	1.65653
3653	FIM1_3700;	2.25764	1.37904
3846	FIM1_5113;	2.25481	0
3193	FIM1_1874;	2.25461	-0.677927
2879	FIM1_4204;	2.24507	4.83645
39	FIM1_2659; FIM1_2729; FIM1_4059;	2.24167	0.979407
2952	FIM1_3906;	2.23682	0
508	FIM1_781;	2.23539	2.52132
160	FIM1_3627; FIM1_5001;	2.22978	0.281151
1765	FIM1_939;	2.2243	-0.803287
3528	FIM1_2095;	2.22106	0
129	FIM1_2605;	2.21308	2.82241
498	FIM1_1648;	2.19885	2.45879
338	FIM1_1115; FIM1_4229;	2.19824	5.87647
3904	FIM1_1633;	2.19	0.0863797
843	FIM1_519;	2.18942	1.17505
1498	FIM1_2028;	2.18305	-0.497091
2383	FIM1_4869;	2.17966	2.27258
632	FIM1_305; FIM1_306;	2.1728	0
2459	FIM1_885;	2.17032	1.60989
27	FIM1_1708; FIM1_3090; FIM1_4298; FIM1_4785; FIM1_4786; FIM1_5; FIM1_5203; FIM1_6; FIM1_663; FIM1_851; FIM1_852;	2.16791	1.77191
1188	FIM1_4460;	2.16539	2.71798
66	FIM1_2450; FIM1_4106; FIM1_4350; FIM1_783;	2.15689	0.232488
3651	FIM1_3307;	2.154	1.24725
3844	FIM1_2138;	2.15312	0
3921	FIM1_3875; FIM1_3877;	2.14398	0
3698	FIM1_1567;	2.14058	0
3451	FIM1_5114;	2.13626	-0.0835022
1681	FIM1_2407;	2.13216	-0.24552
2634	FIM1_1593;	2.12639	1.53495
3416	FIM1_2097;	2.10884	1.77732
1885	FIM1_4901;	2.10343	3.91319
1439	FIM1_4361;	2.09456	-0.293773
2552	FIM1_2433;	2.08599	5.31144
281	FIM1_4484; FIM1_4738;	2.0804	1.88511
1582	FIM1_2169;	2.07824	0
3931	FIM1_3420;	2.07268	0
3973	FIM1_4089;	2.07146	0
3683	FIM1_2152;	2.07137	1.91338
3808	FIM1_2181;	2.07126	0
74	FIM1_3805;	2.0695	2.5631
986	FIM1_2774;	2.06143	0.605603
2380	FIM1_531;	2.0521	1.2036
2	FIM1_1314; FIM1_1340; FIM1_1445; FIM1_1446; FIM1_1537; FIM1_1652; FIM1_1725; FIM1_1797; FIM1_2088; FIM1_2405; FIM1_2537; FIM1_3492; FIM1_3525; FIM1_370; FIM1_3757; FIM1_3954; FIM1_3955; FIM1_4262; FIM1_4608; FIM1_4658; FIM1_4710; FIM1_4852; FIM1_4887; FIM1_4960; FIM1_5009; FIM1_5115; FIM1_70;	2.05065	0.987384
2283	FIM1_4265;	2.04881	1.34691
3361	FIM1_829;	2.04634	0.108211
2109	FIM1_3529;	2.04101	0
3845	FIM1_1474;	2.03996	0
80	FIM1_3812; FIM1_4811;	2.03431	-0.030042
204	FIM1_563; FIM1_564;	2.03332	1.76405
94	FIM1_2502; FIM1_2847; FIM1_4125;	2.03279	1.50813
948	FIM1_3869;	2.03256	0.753483
2630	FIM1_1317;	2.02869	0.263377
2866	FIM1_1017;	2.02739	0.075579
3957	FIM1_3115;	2.02597	0
1671	FIM1_2047;	2.02231	3.49106
239	FIM1_3576; FIM1_4251;	2.01845	0.271365
3800	FIM1_2087;	2.01326	0
1319	FIM1_5047;	2.00886	-0.742771
3229	FIM1_1656;	2.00047	2.35084
2297	FIM1_4705;	1.99813	0.295926
1995	FIM1_3690;	1.99129	3.66992
3042	FIM1_1024;	1.97773	1.64215
3590	FIM1_2868;	1.96519	1.29282
3149	FIM1_1815;	1.96471	4.8665
3269	FIM1_2222;	1.96349	0.288086
3991	FIM1_1454;	1.96229	0
3011	FIM1_4121;	1.96101	0
3688	FIM1_2788;	1.95752	1.57619
1972	FIM1_1074;	1.95473	0.746957
3395	FIM1_3825;	1.95451	0
106	FIM1_145; FIM1_411; FIM1_585;	1.95388	0.305161
769	FIM1_2030;	1.94535	1.9226
3871	FIM1_685;	1.94405	-0.126954
1809	FIM1_649;	1.94099	-0.15795
1330	FIM1_4615;	1.93997	0.550218
331	FIM1_4172; FIM1_4173;	1.93745	0.409731
3358	FIM1_3113;	1.93367	5.7508
637	FIM1_5171;	1.93086	-0.862051
1374	FIM1_282;	1.92372	0.285559
1061	FIM1_1072;	1.91989	-1.91854
3565	FIM1_1855;	1.91713	1.48277
2395	FIM1_1506;	1.91163	0
654	FIM1_2563;	1.90518	0.0428167
750	FIM1_1989;	1.90318	-0.003743
497	FIM1_4032;	1.90196	0.273476
3333	FIM1_919;	1.90028	0
1228	FIM1_1961;	1.89219	0.09981
3805	FIM1_4461;	1.88779	2.05812
143	FIM1_345; FIM1_4154;	1.88749	1.85468
3138	FIM1_1510;	1.8857	-0.00243393
524	FIM1_1490;	1.87244	0.257873
2805	FIM1_5187;	1.867	4.96216
2572	FIM1_42;	1.86508	0
3181	FIM1_214;	1.86357	1.24174
3894	FIM1_2579;	1.85919	0
4119	FIM1_2032;	1.8533	0
2082	FIM1_4496;	1.83739	-0.269583
1906	FIM1_4133;	1.83716	5.75573
2863	FIM1_2379;	1.83523	0.659978
3903	FIM1_143;	1.83237	0
2374	FIM1_2072;	1.82773	0.647147
4127	FIM1_2324;	1.81443	0
4155	FIM1_2182;	1.80913	0
560	FIM1_4440;	1.806	3.41231
593	FIM1_216;	1.80554	-1.15351
1027	FIM1_2559;	1.8035	1.59095
319	FIM1_1137;	1.80079	0.189376
1627	FIM1_1794;	1.79561	0
543	FIM1_1757;	1.79078	0
399	FIM1_648;	1.78319	2.19594
84	FIM1_1432; FIM1_4912; FIM1_4921;	1.78096	-0.230583
3691	FIM1_5106;	1.77799	2.40668
3183	FIM1_27;	1.7768	0.498603
1720	FIM1_923;	1.77641	2.42813
1250	FIM1_805;	1.76487	0.756801
3593	FIM1_4541;	1.76476	2.30707
3638	FIM1_1398;	1.76425	2.73874
780	FIM1_4331;	1.7583	0.0127326
4101	FIM1_4145;	1.75568	0
1048	FIM1_1826;	1.74881	-0.812146
2793	FIM1_3501;	1.74656	0.0439849
1246	FIM1_810;	1.74327	0.15505
3610	FIM1_3327;	1.74199	0
130	FIM1_2584; FIM1_3633;	1.74163	6.09902
892	FIM1_1816;	1.73531	1.15143
2886	FIM1_2251;	1.72859	0.65204
2447	FIM1_3286;	1.72753	0.0357164
1817	FIM1_1139;	1.72404	1.44524
453	FIM1_5046;	1.72341	0.65627
1193	FIM1_4405;	1.72179	0.405619
480	FIM1_3197;	1.7194	3.0864
640	FIM1_3020;	1.71938	0
2221	FIM1_361;	1.71871	0
4240	FIM1_2408;	1.71846	0
1178	FIM1_2813;	1.70964	1.34383
1041	FIM1_4923;	1.70913	2.92287
2870	FIM1_4633;	1.70718	0
3074	FIM1_581;	1.70388	-0.152109
3810	FIM1_3804;	1.70156	0.0328994
1161	FIM1_137;	1.69787	1.44978
2667	FIM1_4214;	1.68878	0.841043
1016	FIM1_2752;	1.68695	0
2905	FIM1_4257;	1.68665	0
3253	FIM1_4875;	1.6784	1.70532
1029	FIM1_2639;	1.6776	0
4291	FIM1_2237;	1.67161	0
122	FIM1_3176; FIM1_4283; FIM1_4397; FIM1_486;	1.66791	2.10337
1046	FIM1_5089;	1.66614	1.67947
20	FIM1_185; FIM1_187; FIM1_2055; FIM1_2056; FIM1_2057; FIM1_2058; FIM1_2700; FIM1_2701; FIM1_657;	1.66443	-0.701447
1801	FIM1_634;	1.66023	0
133	FIM1_1807; FIM1_1999; FIM1_2457; FIM1_856;	1.65848	1.78077
2912	FIM1_2189;	1.64887	-0.1461
3285	FIM1_2367;	1.64009	0.555867
311	FIM1_1614;	1.63571	0
32	FIM1_1476; FIM1_157; FIM1_1716; FIM1_2279; FIM1_3802; FIM1_4958;	1.63498	2.56983
261	FIM1_1099; FIM1_997;	1.6307	0.446541
3006	FIM1_1296;	1.62611	-1.44355
268	FIM1_3860; FIM1_4127;	1.62569	2.50058
2965	FIM1_4984;	1.61522	0.121498
3720	FIM1_2079;	1.60845	1.61906
1356	FIM1_1339;	1.60804	-0.0310718
933	FIM1_4205;	1.60637	1.72762
2050	FIM1_3600;	1.58564	0.903176
1736	FIM1_3317;	1.58221	0
3429	FIM1_408;	1.57619	0.313023
3642	FIM1_869;	1.56615	0
3459	FIM1_4693;	1.56614	1.3555
1622	FIM1_1779;	1.56402	-2.52781
2097	FIM1_3561;	1.5635	0.812388
4289	FIM1_1372;	1.55792	0
3342	FIM1_5053;	1.55573	-0.877846
3829	FIM1_4264;	1.55527	1.36981
3891	FIM1_2791;	1.55425	0.0546312
3388	FIM1_2727;	1.55332	0.15143
3502	FIM1_1892;	1.55086	1.63998
2134	FIM1_3495;	1.55057	1.33199
4393	FIM1_2625;	1.54732	0
3477	FIM1_2611;	1.5454	3.30717
3919	FIM1_4792;	1.54487	0.030212
4044	FIM1_2038;	1.54444	0
1980	FIM1_4690;	1.5424	0.950815
674	FIM1_4198;	1.53859	0.967715
1732	FIM1_34;	1.53848	0
471	FIM1_180;	1.53797	1.16448
1932	FIM1_5116;	1.53767	-2.3617
3898	FIM1_2230;	1.53337	0
4290	FIM1_3453;	1.52859	0
3646	FIM1_2848;	1.52729	2.80198
1674	FIM1_2394;	1.52115	0.498366
54	FIM1_3284; FIM1_3348; FIM1_4610; FIM1_4935;	1.51539	2.09118
2612	FIM1_1876;	1.51198	0
4245	FIM1_4297;	1.51119	0
1734	FIM1_5120;	1.50833	-0.311392
2392	FIM1_1511;	1.50833	-0.272291
3456	FIM1_5055;	1.50727	0.64537
3759	FIM1_2257;	1.50495	4.282
2859	FIM1_4620;	1.50365	2.23829
3809	FIM1_2177;	1.49899	0.604834
3448	FIM1_1572;	1.49866	0.0683953
3709	FIM1_317;	1.49754	2.6678
3618	FIM1_2108;	1.49715	-1.27159
513	FIM1_2386;	1.49641	0.307411
963	FIM1_4467;	1.49454	0
2671	FIM1_1016;	1.48892	1.47586
2950	FIM1_1103;	1.48151	-0.375166
3925	FIM1_2894;	1.48084	0
723	FIM1_3504;	1.47501	0.0244669
2587	FIM1_1907;	1.47465	0.29835
1220	FIM1_949;	1.46845	0.505745
1460	FIM1_5170;	1.46758	0.469056
3566	FIM1_2274;	1.46688	0
3768	FIM1_3927;	1.46647	0.986331
900	FIM1_475;	1.46055	1.62944
2858	FIM1_96;	1.45927	-1.08989
1825	FIM1_416;	1.45839	-0.554381
333	FIM1_1982;	1.45346	1.80521
202	FIM1_2005; FIM1_705;	1.44964	-0.470555
180	FIM1_3400; FIM1_3649;	1.44918	0.652863
3932	FIM1_605;	1.44758	0
259	FIM1_4252; FIM1_4253;	1.44743	0
3883	FIM1_13; FIM1_17;	1.44594	0
647	FIM1_953;	1.43911	1.92775
2619	FIM1_3248;	1.43697	2.01602
1620	FIM1_1669;	1.43592	0
3128	FIM1_1951;	1.43285	0.261915
2017	FIM1_3031;	1.43143	0.0798871
1240	FIM1_826;	1.43043	-0.629108
2571	FIM1_43;	1.42128	-0.742611
1398	FIM1_909;	1.4192	0
4283	FIM1_4740;	1.41545	0
2939	FIM1_2151;	1.41322	2.11056
642	FIM1_194;	1.41263	0
365	FIM1_2334;	1.41054	1.70856
3080	FIM1_1448;	1.40361	2.29431
3535	FIM1_4100;	1.40092	0
193	FIM1_2449; FIM1_3112; FIM1_3422; FIM1_4550;	1.39543	0
3322	FIM1_2291;	1.38566	-0.94397
4368	FIM1_2840;	1.3856	0
1162	FIM1_2504;	1.3832	0.235778
2482	FIM1_226;	1.37363	2.33336
2028	FIM1_1232;	1.36947	-0.124378
582	FIM1_2834;	1.36642	1.87375
943	FIM1_2019;	1.3577	-0.244436
2348	FIM1_4512;	1.35681	0
328	FIM1_2371;	1.35401	0.592291
40	FIM1_3114; FIM1_3768; FIM1_4408; FIM1_4409; FIM1_4762; FIM1_4763; FIM1_858;	1.34689	0.483652
1631	FIM1_1529;	1.34498	0
3241	FIM1_1385;	1.33924	1.39895
2491	FIM1_3178;	1.33024	3.14916
830	FIM1_4403;	1.32851	0
3523	FIM1_658;	1.3285	0.0704234
3123	FIM1_4055;	1.3241	3.52722
433	FIM1_1120;	1.32364	3.32316
3049	FIM1_3606;	1.3224	0.336574
3857	FIM1_3961;	1.32178	0.0092765
2510	FIM1_999;	1.31867	-1.64266
4293	FIM1_865;	1.31681	0
4178	FIM1_4742;	1.31035	0
1514	FIM1_3025;	1.30816	4.51298
4259	FIM1_950;	1.3081	0
290	FIM1_1691; FIM1_3098; FIM1_8;	1.30506	-0.172643
3526	FIM1_1886;	1.2996	-0.0726191
1145	FIM1_3674;	1.29846	4.75795
326	FIM1_2977; FIM1_3591;	1.29439	0.206763
2764	FIM1_1323;	1.28834	3.6755
1189	FIM1_5168;	1.28717	2.76481
3905	FIM1_4218;	1.28403	3.25794
3265	FIM1_5118;	1.28376	1.79704
212	FIM1_4351; FIM1_993;	1.28353	-0.313777
550	FIM1_1871;	1.28341	0.0395837
363	FIM1_5191;	1.27512	1.27174
862	FIM1_210;	1.27439	0.0682658
1036	FIM1_4943;	1.27357	0
2644	FIM1_2781;	1.27332	0.291278
346	FIM1_3938;	1.2728	-3.1975
111	FIM1_1328; FIM1_40;	1.27041	1.18761
2569	FIM1_47;	1.2632	0.217501
2876	FIM1_240;	1.2582	-0.20055
941	FIM1_2212;	1.25652	0
3215	FIM1_494;	1.25183	-1.17649
390	FIM1_609;	1.2508	2.39717
1790	FIM1_3975;	1.24526	1.9935
1262	FIM1_772;	1.23635	1.01339
1502	FIM1_3427;	1.23626	2.29526
3264	FIM1_3930;	1.23428	-0.0035772
3658	FIM1_2739;	1.22333	0.575236
2445	FIM1_2339;	1.21725	0.671882
662	FIM1_2916;	1.21203	0.940459
1699	FIM1_1204;	1.20724	0
1869	FIM1_3173;	1.20551	0.148866
1371	FIM1_302;	1.19834	0
623	FIM1_1435;	1.19724	0.547743
1760	FIM1_2929;	1.19226	0
1501	FIM1_2116;	1.18608	0
194	FIM1_2096; FIM1_917;	1.18561	0
1244	FIM1_817;	1.18537	0.0481959
4138	FIM1_2305;	1.18412	0
3176	FIM1_3686;	1.18399	0.766384
3056	FIM1_4745;	1.18157	0.394566
761	FIM1_5173;	1.17998	1.02106
3473	FIM1_3589;	1.17624	2.66123
3639	FIM1_899;	1.17518	0
265	FIM1_2751; FIM1_3382;	1.17475	0.713773
3592	FIM1_3795;	1.17466	-0.392535
3040	FIM1_3034;	1.17422	0.141037
724	FIM1_1561;	1.17193	-0.266075
2155	FIM1_2963;	1.17148	2.1223
4024	FIM1_710;	1.17031	0
465	FIM1_2654;	1.16699	0
474	FIM1_3801;	1.16566	0.865476
1148	FIM1_1942;	1.1632	2.86518
1434	FIM1_1021;	1.16228	0.531236
704	FIM1_1604;	1.15974	-0.017294
2621	FIM1_3972;	1.15488	0.874293
1645	FIM1_4507;	1.15428	-1.59619
4299	FIM1_3941;	1.14924	0
4296	FIM1_5051;	1.14918	0
636	FIM1_547;	1.14861	0
134	FIM1_4196; FIM1_4347;	1.14796	1.84897
1486	FIM1_2186;	1.14768	-2.0131
3792	FIM1_4872;	1.1446	0.69616
1004	FIM1_2207;	1.14324	-0.84811
3439	FIM1_3319;	1.14169	1.04254
2683	FIM1_4655;	1.13801	0.431852
1070	FIM1_3668;	1.13556	0.0551801
225	FIM1_2742; FIM1_2859;	1.13389	-0.501996
2689	FIM1_4646;	1.1336	-0.129641
2850	FIM1_1325;	1.13341	0.814117
2048	FIM1_3605;	1.13022	0.997407
1099	FIM1_1472;	1.12806	0
4004	FIM1_758;	1.12765	0
515	FIM1_2691;	1.12099	0
2462	FIM1_2083;	1.11974	1.79821
3367	FIM1_731;	1.11735	0
3725	FIM1_1587;	1.11593	0.479304
2646	FIM1_4758;	1.11438	0.893635
3465	FIM1_974;	1.1085	-0.22135
894	FIM1_3350;	1.10801	1.79729
35	FIM1_1712; FIM1_18; FIM1_1974; FIM1_2536; FIM1_324; FIM1_843; FIM1_845;	1.10762	0.388693
2186	FIM1_4433;	1.10445	-0.257773
1324	FIM1_3574;	1.10039	1.10272
3992	FIM1_3194;	1.09277	0
177	FIM1_314; FIM1_3225;	1.09165	-0.175329
3789	FIM1_597;	1.08958	-0.563013
3553	FIM1_3883;	1.08899	2.64517
1824	FIM1_2276;	1.08868	0.62831
3746	FIM1_1781;	1.07909	0.81174
1713	FIM1_2571;	1.07851	3.10454
3076	FIM1_3984;	1.07696	-0.675347
2614	FIM1_1872;	1.07083	3.64251
2838	FIM1_3550;	1.06658	1.37173
3167	FIM1_3148;	1.06358	0
1081	FIM1_2593;	1.06204	3.58149
237	FIM1_2112; FIM1_780;	1.05035	0
1773	FIM1_4810;	1.04919	0.875471
169	FIM1_1399; FIM1_1766;	1.04754	1.99363
2884	FIM1_905;	1.04509	1.53254
249	FIM1_3837; FIM1_488;	1.04269	-0.906649
1200	FIM1_628;	1.04193	-1.2965
4396	FIM1_2572;	1.03821	0
479	FIM1_5125;	1.03818	1.10748
3840	FIM1_3902;	1.03563	0.641516
3021	FIM1_982;	1.03244	1.20096
3671	FIM1_3367;	1.03173	2.70654
1382	FIM1_1761;	1.02995	0.563771
3620	FIM1_1724;	1.02944	-2.58539
323	FIM1_3767; FIM1_4743;	1.02903	1.28555
3520	FIM1_4282;	1.02666	0.529552
3158	FIM1_2074;	1.02207	0.872262
1119	FIM1_3396;	1.02188	1.4366
1630	FIM1_1800;	1.02128	-0.064506
184	FIM1_891;	1.01974	0.527045
3516	FIM1_508;	1.01668	0
4028	FIM1_956;	1.01516	0
4389	FIM1_2031;	1.01438	0
1840	FIM1_2141;	1.01291	-1.17438
4114	FIM1_4199;	1.01045	0
2291	FIM1_670;	1.01022	-1.49202
1999	FIM1_2370;	1.0096	-1.53013
2429	FIM1_2506;	1.00926	4.85371
2668	FIM1_4217;	1.00924	-0.898591
820	FIM1_2617;	1.00898	0
2976	FIM1_1132;	1.00808	-0.0455198
3291	FIM1_2267;	1.00757	-1.35196
2690	FIM1_4644;	1.00757	2.45357
553	FIM1_651;	1.00451	0
118	FIM1_1284; FIM1_3503; FIM1_4562;	1.00077	1.81763
3860	FIM1_2062;	0.999695	-0.122983
3543	FIM1_876;	0.997269	-0.263909
1410	FIM1_2484;	0.996503	0
2157	FIM1_1424;	0.993897	-0.474332
814	FIM1_3634;	0.992206	0.549385
2416	FIM1_3887;	0.99086	3.43002
2831	FIM1_1610;	0.990073	1.44992
3370	FIM1_2970;	0.988527	2.09194
526	FIM1_2281;	0.988416	1.7181
3858	FIM1_1191; FIM1_3358;	0.985502	0
315	FIM1_1112;	0.98495	0.773834
4096	FIM1_4795;	0.983814	0
2959	FIM1_3481;	0.979592	0
2444	FIM1_2337;	0.97853	1.46211
985	FIM1_2772;	0.977252	0.254295
1705	FIM1_1210;	0.976041	1.76116
1106	FIM1_887;	0.968594	-0.32114
4011	FIM1_4767;	0.965531	0.736829
232	FIM1_4733; FIM1_5016;	0.964906	1.42363
302	FIM1_2959; FIM1_573;	0.962715	-0.189563
3349	FIM1_4985;	0.961679	1.74302
3357	FIM1_51;	0.961184	3.31512
14	FIM1_2016; FIM1_2570; FIM1_2974; FIM1_3081; FIM1_3903; FIM1_4528; FIM1_4896; FIM1_913;	0.955857	1.17382
3261	FIM1_1909;	0.955682	0
4065	FIM1_1943;	0.954562	0
1528	FIM1_3919;	0.95322	4.39937
3369	FIM1_1684;	0.951469	0
3371	FIM1_166;	0.948829	-0.06901
597	FIM1_4415;	0.948813	0
2307	FIM1_4168;	0.948757	0
3831	FIM1_400;	0.948609	0
1663	FIM1_3909;	0.945728	-0.448651
2173	FIM1_3987;	0.944616	2.05241
4083	FIM1_1140;	0.94291	0
661	FIM1_2912;	0.939681	-0.000366509
452	FIM1_3926;	0.933711	0.427299
2372	FIM1_4091;	0.932672	-2.23194
1666	FIM1_3894;	0.929826	0.591063
176	FIM1_1200; FIM1_4759;	0.928542	1.07173
4025	FIM1_3342;	0.927941	2.65071
1463	FIM1_4464;	0.927493	0
2581	FIM1_3124;	0.927466	-0.446543
3614	FIM1_2360;	0.926764	-0.915075
809	FIM1_2426;	0.92416	1.74041
3549	FIM1_1505;	0.920155	0.713757
1303	FIM1_3267;	0.919326	-0.466149
676	FIM1_4054;	0.918632	0.388127
3403	FIM1_1096;	0.918208	-0.652421
1132	FIM1_2952;	0.917827	2.41458
3033	FIM1_469;	0.903531	-0.449089
3262	FIM1_5022;	0.903505	1.86356
1186	FIM1_3118;	0.900069	0.173531
1500	FIM1_3418;	0.899775	0.636643
868	FIM1_4216;	0.898557	1.19739
3452	FIM1_3681;	0.898519	1.96979
1328	FIM1_3901;	0.896977	0.391112
3803	FIM1_1812;	0.896652	0.494318
2828	FIM1_4015;	0.89663	0
1340	FIM1_2063;	0.895922	1.30176
3196	FIM1_2777;	0.895177	2.05779
500	FIM1_11; FIM1_2467;	0.892569	0.318637
1558	FIM1_2756;	0.890773	1.59277
3692	FIM1_3366;	0.888113	0
172	FIM1_1162; FIM1_3143;	0.884633	-1.30619
1265	FIM1_768;	0.882158	2.36599
2326	FIM1_2089;	0.882029	2.05858
835	FIM1_3413;	0.878652	1.11441
1173	FIM1_3147;	0.878646	3.24348
2596	FIM1_866;	0.876722	0
37	FIM1_1718; FIM1_2440; FIM1_3862; FIM1_4844;	0.87651	0.376995
3607	FIM1_1327;	0.872906	-0.0217543
891	FIM1_676;	0.869746	1.17959
1942	FIM1_1032;	0.869594	0.959166
3542	FIM1_875;	0.866875	1.85952
3214	FIM1_482;	0.864118	0
635	FIM1_1250;	0.861194	0.24048
1648	FIM1_4501;	0.860079	0
2376	FIM1_1289;	0.857809	0.870138
2020	FIM1_2229;	0.855061	2.88666
4300	FIM1_2972;	0.851817	0
3775	FIM1_4628;	0.850031	0.47495
61	FIM1_4159; FIM1_4329; FIM1_800;	0.849559	2.54246
424	FIM1_838;	0.8483	0.0458274
1973	FIM1_2884;	0.842346	0
1448	FIM1_4338;	0.841333	0.019364
2413	FIM1_4983;	0.837618	-2.16569
1282	FIM1_729;	0.836295	-0.847153
3198	FIM1_1148;	0.834366	0
2956	FIM1_2400;	0.834013	1.30604
1525	FIM1_196;	0.831294	0
3020	FIM1_1028;	0.831059	-0.518177
243	FIM1_1466; FIM1_203;	0.83089	0
1128	FIM1_4078;	0.828112	-0.263381
604	FIM1_1798;	0.827784	-1.07784
380	FIM1_844;	0.825449	0.95634
3073	FIM1_580;	0.8232	1.04072
1264	FIM1_1050;	0.819133	2.06289
2709	FIM1_3789;	0.816712	-0.514463
235	FIM1_2552; FIM1_4197;	0.81282	2.96879
3449	FIM1_1569;	0.810053	2.06482
3621	FIM1_2489;	0.809671	0.702749
2461	FIM1_894;	0.808771	3.83257
4234	FIM1_627;	0.808207	0
1619	FIM1_1774;	0.804709	-0.606824
3230	FIM1_1645;	0.804157	1.62128
3889	FIM1_536;	0.803256	0.169492
848	FIM1_1952;	0.800692	1.92411
400	FIM1_2643;	0.798732	3.43254
3242	FIM1_1594;	0.798447	-1.03466
2060	FIM1_3759;	0.79101	1.70526
2385	FIM1_4865;	0.789929	1.13504
4207	FIM1_4739;	0.788724	0
3012	FIM1_4116;	0.788608	-0.100459
3035	FIM1_3072;	0.787665	0
11	FIM1_1539; FIM1_1698; FIM1_1699; FIM1_1700; FIM1_1969; FIM1_2444; FIM1_3097; FIM1_3726; FIM1_3728; FIM1_3731; FIM1_4315; FIM1_4316; FIM1_4770; FIM1_4776; FIM1_4778; FIM1_4779; FIM1_849; FIM1_989; FIM1_990;	0.785262	0.810125
2067	FIM1_2600;	0.779119	0
152	FIM1_2178; FIM1_761;	0.778692	0.257698
3392	FIM1_4010;	0.777085	0
3640	FIM1_1991;	0.77674	0
4318	FIM1_832;	0.775521	0
1003	FIM1_4511;	0.775275	1.99349
2141	FIM1_1415;	0.773704	-0.087224
663	FIM1_4890;	0.768659	0.0806088
3417	FIM1_1220;	0.768024	1.2609
3539	FIM1_1288;	0.767215	1.35369
2305	FIM1_4184;	0.763241	0.204068
3111	FIM1_681;	0.760765	0.5348
58	FIM1_3343; FIM1_3344; FIM1_3345;	0.758286	-1.89091
535	FIM1_1842;	0.755282	0.51662
667	FIM1_5023;	0.752044	2.61253
2597	FIM1_867;	0.751391	0
139	FIM1_3528; FIM1_4932;	0.751209	1.09853
3777	FIM1_110;	0.74884	0
3508	FIM1_3100;	0.74788	1.60545
3171	FIM1_1613;	0.744346	-1.40806
1714	FIM1_2574;	0.740493	3.65996
4111	FIM1_2940;	0.738366	-0.147641
1643	FIM1_2204;	0.737018	1.77778
1295	FIM1_3595;	0.736346	-0.301946
4049	FIM1_2588;	0.734676	0
4125	FIM1_5205;	0.733968	0
860	FIM1_3699;	0.73183	0
846	FIM1_151;	0.729712	1.06331
1286	FIM1_708;	0.729698	0
1341	FIM1_960;	0.729392	-1.85231
3967	FIM1_3986;	0.720473	0
1975	FIM1_2430;	0.720354	1.37548
876	FIM1_699;	0.720131	2.14691
2736	FIM1_1527;	0.71715	1.35337
3906	FIM1_468;	0.714714	0
3537	FIM1_153;	0.711549	0.788961
405	FIM1_442;	0.709855	-0.014472
1861	FIM1_4365;	0.709149	0
1907	FIM1_4126;	0.708848	-0.924377
3515	FIM1_3347;	0.705058	-0.0570229
839	FIM1_2887;	0.704678	-3.28902
3647	FIM1_1512;	0.704621	3.4338
3218	FIM1_3441;	0.703062	0.22675
2523	FIM1_1622;	0.7029	1.40658
3655	FIM1_835;	0.702638	0.0680271
3090	FIM1_4853;	0.702233	-0.640426
2808	FIM1_5025;	0.696391	-0.617213
1949	FIM1_443;	0.695524	1.56484
751	FIM1_1295;	0.693975	0
288	FIM1_3023; FIM1_886;	0.691969	-1.10681
3412	FIM1_1496;	0.691293	0.644126
2435	FIM1_1820;	0.690395	0
3506	FIM1_3108;	0.689625	0
4392	FIM1_4180;	0.68646	0
3578	FIM1_23;	0.684984	1.21916
1792	FIM1_1127;	0.683293	1.08678
3260	FIM1_1894;	0.68253	0.796056
2514	FIM1_267;	0.681865	0
1118	FIM1_3392;	0.681862	0
569	FIM1_3624;	0.67903	-0.141237
337	FIM1_2745; FIM1_5104;	0.677784	0.212237
1049	FIM1_2863;	0.677221	-0.361015
2658	FIM1_1934;	0.67542	1.29238
1235	FIM1_5202;	0.675207	1.33169
1961	FIM1_386;	0.673495	1.23247
2543	FIM1_3697;	0.67318	-1.41465
2256	FIM1_377;	0.669953	0
114	FIM1_1183; FIM1_456; FIM1_4963;	0.669142	0.769967
523	FIM1_4536;	0.666528	0.36586
3839	FIM1_1101;	0.65906	1.04528
3507	FIM1_3104;	0.657269	0.400034
3756	FIM1_587;	0.654266	0.915489
3059	FIM1_2809;	0.65403	1.1878
1275	FIM1_749;	0.652261	0
3170	FIM1_3861;	0.650023	-1.13211
4061	FIM1_862;	0.645257	0
2528	FIM1_1603;	0.644657	0
448	FIM1_3419;	0.644069	-0.379946
2475	FIM1_551;	0.643209	0
1064	FIM1_3051;	0.640432	0
3645	FIM1_1861;	0.639462	1.08923
155	FIM1_1848; FIM1_2926;	0.633004	1.84615
2320	FIM1_5000;	0.632228	1.32369
914	FIM1_2377;	0.628539	-0.773548
330	FIM1_1973; FIM1_57;	0.628153	-1.91171
2650	FIM1_4749;	0.62609	-0.130326
1533	FIM1_3928;	0.624637	-0.16117
2294	FIM1_171;	0.624628	-0.926995
2092	FIM1_3573;	0.623329	0.145555
3205	FIM1_2695;	0.619719	-0.931593
3389	FIM1_247;	0.619192	0
287	FIM1_3082;	0.619103	1.65916
4410	FIM1_4765;	0.61491	0
3274	FIM1_524;	0.614374	4.72367
1858	FIM1_2904;	0.609246	-0.261174
4102	FIM1_4022;	0.608813	0
187	FIM1_1483; FIM1_4862;	0.607747	-0.84275
475	FIM1_5139;	0.60628	0.818896
344	FIM1_4617;	0.604157	-1.01686
3130	FIM1_4090;	0.603275	0.27961
1693	FIM1_1192;	0.600143	0
1986	FIM1_436;	0.59845	-0.621099
3224	FIM1_1546;	0.597407	0
1814	FIM1_2645;	0.597386	1.51092
2834	FIM1_4968;	0.595404	-0.428365
391	FIM1_2721;	0.593978	4.29207
4021	FIM1_1714;	0.59384	0
3541	FIM1_873;	0.592071	0
115	FIM1_4956; FIM1_4957; FIM1_50;	0.59174	0.0073424
2615	FIM1_3241;	0.591415	0.0421724
856	FIM1_3158;	0.589615	1.05258
2777	FIM1_3130;	0.589117	0
2719	FIM1_3336;	0.589037	0.946934
4058	FIM1_2780;	0.58771	0
1572	FIM1_3191;	0.587406	0
902	FIM1_763;	0.583856	0.003724
3237	FIM1_4458;	0.582067	1.79522
1138	FIM1_4704;	0.579854	1.27501
2590	FIM1_332;	0.579341	1.17521
1786	FIM1_2106;	0.575501	0.550515
3155	FIM1_2657;	0.573739	0.271826
2720	FIM1_474;	0.573229	0
664	FIM1_5065;	0.570924	0
2468	FIM1_169;	0.569311	-0.958098
2600	FIM1_4401;	0.565633	1.33254
2091	FIM1_1366;	0.5618	1.29726
1322	FIM1_1396;	0.561115	3.10935
299	FIM1_2455; FIM1_2466; FIM1_841;	0.560819	0.262592
842	FIM1_4790;	0.56076	1.72811
937	FIM1_116;	0.558941	0.916047
834	FIM1_5145;	0.555959	0.689337
2515	FIM1_268;	0.554582	-0.04424
4092	FIM1_1638;	0.55434	0
992	FIM1_333;	0.549527	0
3019	FIM1_1674;	0.548704	1.84392
2275	FIM1_502;	0.542811	0.368845
1393	FIM1_3913;	0.538708	1.75157
3774	FIM1_3995;	0.537004	0
571	FIM1_2633;	0.535732	1.13733
325	FIM1_1704; FIM1_4303; FIM1_4764; FIM1_857;	0.535549	0
3557	FIM1_1806;	0.535385	0.186287
43	FIM1_1079; FIM1_186; FIM1_2446; FIM1_3142; FIM1_4388; FIM1_4796;	0.531308	-0.293115
904	FIM1_3662;	0.529392	0.153677
3926	FIM1_2892;	0.526682	0
909	FIM1_735;	0.526431	-0.257041
470	FIM1_184;	0.52585	-1.09402
2755	FIM1_4048;	0.525382	-0.143139
653	FIM1_4510;	0.524746	-1.94374
18	FIM1_1531; FIM1_1532; FIM1_1810; FIM1_1834; FIM1_2121; FIM1_2860; FIM1_3107; FIM1_4170; FIM1_97;	0.524341	1.26743
31	FIM1_1688; FIM1_2454; FIM1_3369; FIM1_3425; FIM1_497; FIM1_842;	0.524306	0.067847
3159	FIM1_1149;	0.523518	0
1555	FIM1_1090;	0.519943	0
2442	FIM1_2329;	0.51474	0.027205
2146	FIM1_3279;	0.513615	0.340771
418	FIM1_101;	0.512529	1.12689
4077	FIM1_2453;	0.511866	0
716	FIM1_4117;	0.511356	2.02181
145	FIM1_1695; FIM1_2209; FIM1_848;	0.51093	0.389179
1738	FIM1_3362;	0.510684	0.606183
705	FIM1_3711;	0.50934	-1.73052
86	FIM1_4009; FIM1_4266; FIM1_4961;	0.507073	0.464693
1535	FIM1_3935;	0.505124	0.673104
2118	FIM1_3510;	0.504941	1.28928
683	FIM1_3463;	0.503111	0
3837	FIM1_3990;	0.498106	1.14207
2002	FIM1_3064;	0.49554	1.46652
1069	FIM1_3671;	0.494532	2.71485
3294	FIM1_3989;	0.494398	-2.3089
3604	FIM1_2015;	0.493865	0.447398
2922	FIM1_4830;	0.493131	1.86503
2878	FIM1_4209;	0.492347	0
3394	FIM1_4332;	0.49212	0.806517
567	FIM1_3035;	0.491974	0.236918
771	FIM1_192;	0.486469	1.52222
1076	FIM1_3635;	0.485552	0.414184
3337	FIM1_1084;	0.484046	0
1646	FIM1_4506;	0.478508	0.580579
3024	FIM1_5067;	0.478102	0
2495	FIM1_3154;	0.476589	-0.177707
3576	FIM1_3276;	0.473999	0.552634
568	FIM1_2662;	0.473676	0.024259
293	FIM1_3305;	0.470142	-0.720557
3472	FIM1_1388;	0.468186	0.488557
1472	FIM1_4238;	0.46626	0
1034	FIM1_4371;	0.464702	-0.0708263
1769	FIM1_1389;	0.463992	1.05655
2582	FIM1_1917;	0.463485	-1.02821
2635	FIM1_2553;	0.462035	2.25112
2441	FIM1_2326;	0.459132	0
1970	FIM1_1732;	0.458302	2.07815
3015	FIM1_5096;	0.458201	0.283921
356	FIM1_606;	0.457523	0.509934
3078	FIM1_4834;	0.454284	-0.389229
3295	FIM1_4573;	0.454253	3.00168
2672	FIM1_1015;	0.453675	-2.6537
646	FIM1_5045;	0.453627	-0.266452
557	FIM1_4925;	0.451327	-0.309981
600	FIM1_4666;	0.45126	1.0121
3391	FIM1_3994;	0.448793	1.55615
1230	FIM1_1940;	0.447788	0
2363	FIM1_148;	0.442197	-0.598921
2095	FIM1_2359;	0.438364	-0.0488335
3426	FIM1_2748;	0.436966	1.5466
2456	FIM1_2477;	0.436332	-1.87613
795	FIM1_4366;	0.435194	-1.70051
2074	FIM1_4475;	0.434967	1.93802
2346	FIM1_4514;	0.432211	2.32622
2458	FIM1_884;	0.432151	1.5033
878	FIM1_2737;	0.426971	-0.11869
708	FIM1_4241;	0.42691	0.44497
1836	FIM1_2132;	0.423104	-2.96051
3331	FIM1_661;	0.423064	0.985358
45	FIM1_1713; FIM1_218; FIM1_2799; FIM1_3965; FIM1_4064;	0.41814	1.64664
506	FIM1_839;	0.415198	0
3425	FIM1_251;	0.413418	0.0812708
361	FIM1_1606;	0.413059	1.76678
2405	FIM1_339;	0.41216	-2.26382
3726	FIM1_3858;	0.410996	1.68829
3197	FIM1_2776;	0.409662	2.97666
2766	FIM1_4721;	0.409574	2.10972
2351	FIM1_2348;	0.40948	-0.0940273
397	FIM1_1141;	0.40884	1.72969
2629	FIM1_4744;	0.407119	0.105368
2647	FIM1_4755;	0.405994	1.24701
1199	FIM1_3953;	0.404807	0.865721
562	FIM1_384;	0.40462	-3.2529
386	FIM1_770;	0.403223	0.766993
2787	FIM1_1653;	0.402002	0.543196
2919	FIM1_480;	0.400898	0
1239	FIM1_1817;	0.399706	-0.0550422
1208	FIM1_3790;	0.397058	0.076047
3430	FIM1_3365;	0.396846	0.870132
2182	FIM1_1453;	0.395665	-1.5449
218	FIM1_1063; FIM1_2429;	0.395331	0.592837
998	FIM1_1256;	0.389634	-0.19508
468	FIM1_528;	0.388185	2.75842
2003	FIM1_1247;	0.38597	2.75706
3208	FIM1_2865;	0.384782	-0.336769
1955	FIM1_4017;	0.384166	0.773156
3184	FIM1_3122;	0.38407	2.47326
3723	FIM1_2176;	0.383145	0
1195	FIM1_3976;	0.382564	0.74668
435	FIM1_3575;	0.38029	0.910228
1703	FIM1_1209;	0.37998	-1.09956
2788	FIM1_1651;	0.378162	0.062686
1249	FIM1_806;	0.37355	1.5642
1507	FIM1_1580;	0.372381	-1.03123
3058	FIM1_5163;	0.366637	-1.04423
2511	FIM1_2684;	0.365046	-2.52486
1331	FIM1_4616;	0.364925	1.13272
2200	FIM1_5129;	0.364868	-0.732951
2565	FIM1_60;	0.364844	-1.02186
3677	FIM1_4243;	0.358963	0.25627
1845	FIM1_4673;	0.353032	1.75631
3737	FIM1_4784;	0.351224	0.895643
1563	FIM1_2915;	0.350988	0.327367
3340	FIM1_1155;	0.347558	2.01569
3081	FIM1_3397;	0.34424	-0.851066
1774	FIM1_4813;	0.344098	-2.87453
298	FIM1_3464; FIM1_537;	0.342237	0.989266
1	FIM1_1057; FIM1_1065; FIM1_1165; FIM1_1225; FIM1_1382; FIM1_1504; FIM1_154; FIM1_1560; FIM1_1596; FIM1_1640; FIM1_1642; FIM1_1760; FIM1_1784; FIM1_1824; FIM1_1960; FIM1_2051; FIM1_2067; FIM1_2113; FIM1_2273; FIM1_2284; FIM1_2330; FIM1_2340; FIM1_2472; FIM1_2500; FIM1_2566; FIM1_2636; FIM1_2771; FIM1_2851; FIM1_2872; FIM1_3002; FIM1_3146; FIM1_3152; FIM1_3157; FIM1_3312; FIM1_3351; FIM1_356; FIM1_…	0.337477	0.562835
1281	FIM1_739;	0.337088	-0.048423
26	FIM1_1401; FIM1_2548; FIM1_2879; FIM1_3322;	0.335344	0.176451
102	FIM1_2197; FIM1_3288; FIM1_4980;	0.33207	1.08723
811	FIM1_3068;	0.331777	-0.489482
2167	FIM1_2842;	0.329242	-1.40925
1805	FIM1_644;	0.326902	-0.728845
3271	FIM1_363;	0.326531	-1.38197
3144	FIM1_2465;	0.32619	0
627	FIM1_1403;	0.324937	1.01312
4030	FIM1_3733;	0.324885	0
3296	FIM1_540;	0.324668	0.188022
3307	FIM1_1571;	0.32381	0.78189
142	FIM1_3740; FIM1_958;	0.32374	1.35265
2933	FIM1_3736;	0.322533	0.615814
95	FIM1_1550; FIM1_2285; FIM1_2517;	0.321582	-0.354893
2946	FIM1_5062;	0.317656	0
672	FIM1_489;	0.316416	-0.295117
3119	FIM1_5014;	0.31513	-0.0994141
1947	FIM1_3851;	0.314954	-0.169305
2830	FIM1_2792;	0.314753	0.625717
692	FIM1_1590;	0.313971	-0.617346
2215	FIM1_5177;	0.311884	0
135	FIM1_2255; FIM1_814;	0.311667	-1.68888
2934	FIM1_3126;	0.310598	-0.603593
2694	FIM1_331;	0.309418	-0.0641646
3790	FIM1_2642;	0.308184	4.07801
4181	FIM1_2702;	0.307075	0
2042	FIM1_3619;	0.306576	-1.09631
680	FIM1_2585;	0.305937	-1.85332
4284	FIM1_1682;	0.305589	0
2359	FIM1_1954;	0.305068	-0.377881
3836	FIM1_1405;	0.304163	0
368	FIM1_1406;	0.303171	0
1425	FIM1_1184;	0.302958	0
570	FIM1_2635;	0.301029	-1.871
1274	FIM1_750;	0.300777	1.53237
3830	FIM1_1495;	0.296548	1.32505
1450	FIM1_4336;	0.29561	1.20291
710	FIM1_4716;	0.294156	-0.949292
1326	FIM1_3771;	0.291865	2.59905
847	FIM1_5019;	0.29088	0.754308
3441	FIM1_4376;	0.289186	0
2189	FIM1_4430;	0.288677	0.0823284
117	FIM1_3879; FIM1_807;	0.288445	1.71741
743	FIM1_4626;	0.285233	0.557674
1224	FIM1_2010;	0.282751	1.66435
3330	FIM1_655;	0.280669	1.67039
30	FIM1_2519; FIM1_3083; FIM1_3821; FIM1_4114; FIM1_434; FIM1_4623;	0.279474	-1.9581
2234	FIM1_2290;	0.277551	-1.21813
2979	FIM1_650;	0.277521	0.267058
3177	FIM1_3692;	0.275802	-0.203089
3324	FIM1_3159;	0.275786	0.922332
576	FIM1_3103;	0.274101	1.27028
1050	FIM1_1029;	0.2741	0.746091
3856	FIM1_3963;	0.272171	0
105	FIM1_1701; FIM1_4307; FIM1_4723; FIM1_4724; FIM1_4725; FIM1_4726; FIM1_4727; FIM1_4728; FIM1_4729; FIM1_4730; FIM1_4783; FIM1_5207; FIM1_924; FIM1_925;	0.27063	0
2750	FIM1_4037;	0.269368	1.51303
4193	FIM1_3291;	0.269331	0
1888	FIM1_4885;	0.268667	0.906286
2570	FIM1_45;	0.268259	-0.123447
2826	FIM1_4694;	0.266437	0.0145426
1466	FIM1_2857;	0.266168	0.23388
165	FIM1_2447; FIM1_4854;	0.265825	0
1025	FIM1_1135;	0.26509	0.492766
1219	FIM1_1878;	0.264998	0.571974
2239	FIM1_5021;	0.264466	0.258653
2382	FIM1_4870;	0.26372	0.215905
3132	FIM1_2069;	0.263211	1.47878
1009	FIM1_1221;	0.260016	1.32034
4371	FIM1_2383;	0.259513	0
3612	FIM1_2048;	0.257279	-0.0260765
205	FIM1_4456; FIM1_4903;	0.256578	1.46623
473	FIM1_2368;	0.256371	-0.00043771
3440	FIM1_2110;	0.256235	0
4250	FIM1_3874;	0.255605	0
2847	FIM1_3444;	0.254394	-0.259432
1216	FIM1_4194;	0.252482	2.77612
721	FIM1_1646;	0.251692	1.13269
121	FIM1_1224; FIM1_1777; FIM1_5196;	0.24884	0.726463
2176	FIM1_259;	0.248166	1.40968
64	FIM1_1068; FIM1_2004; FIM1_4039; FIM1_4766; FIM1_572;	0.247204	2.32166
266	FIM1_4685;	0.24708	0
2907	FIM1_461;	0.246806	1.17797
2781	FIM1_3140;	0.245665	-0.128999
2218	FIM1_354;	0.2424	1.78808
964	FIM1_2852;	0.237645	0.928571
1072	FIM1_3652;	0.23604	0
1848	FIM1_4676;	0.235409	-1.46272
2955	FIM1_2392;	0.235315	-0.030715
740	FIM1_3815;	0.234842	0.081268
255	FIM1_4609; FIM1_4627;	0.234541	-1.19013
408	FIM1_4829;	0.234293	4.89814
3624	FIM1_2580;	0.23386	0
3341	FIM1_2423;	0.233833	-1.36159
821	FIM1_2604;	0.233809	1.71537
1753	FIM1_1409;	0.232188	-3.23975
917	FIM1_1362;	0.23	1.11486
969	FIM1_4236;	0.228347	-0.6539
3207	FIM1_2866;	0.227698	0.378525
2268	FIM1_2946;	0.225346	-0.207175
2556	FIM1_211;	0.225342	0.313513
3748	FIM1_4115;	0.224835	0.466227
2954	FIM1_2041;	0.224058	3.60173
2080	FIM1_4491;	0.22195	1.04662
3900	FIM1_321;	0.22004	1.51926
183	FIM1_1009; FIM1_2531;	0.218183	0
318	FIM1_2822;	0.217251	1.68495
1373	FIM1_286;	0.217173	0
3363	FIM1_813;	0.214417	-0.570833
491	FIM1_2496; FIM1_36;	0.211925	0.039313
3504	FIM1_1475;	0.211422	-0.141005
996	FIM1_1758;	0.210187	1.72345
874	FIM1_4438;	0.20756	-0.710632
3314	FIM1_3911;	0.204898	1.85685
44	FIM1_1069; FIM1_1882; FIM1_3657; FIM1_459;	0.204071	0.9388
3118	FIM1_2682;	0.200178	0
875	FIM1_4442;	0.199124	1.52836
988	FIM1_3718;	0.198988	-1.30543
3722	FIM1_3377;	0.196363	-1.08512
2643	FIM1_2782;	0.192087	0.827436
3057	FIM1_2595;	0.191851	0
2407	FIM1_4967;	0.190882	2.34804
4301	FIM1_2099;	0.189745	0
210	FIM1_2505;	0.187828	0.891502
2488	FIM1_3182;	0.182077	-0.52119
2266	FIM1_319;	0.180831	4.52581
3579	FIM1_21;	0.180443	2.63786
923	FIM1_4632;	0.179382	0.652183
4304	FIM1_3161;	0.178651	-0.454678
7	FIM1_1013; FIM1_1158; FIM1_1411; FIM1_1621; FIM1_1802; FIM1_1860; FIM1_197; FIM1_2013; FIM1_2264; FIM1_2613; FIM1_2936; FIM1_3337; FIM1_3520; FIM1_4268; FIM1_4435; FIM1_4504; FIM1_514;	0.178169	0.840443
871	FIM1_4186;	0.177944	-0.329405
2316	FIM1_4382;	0.176032	0.202961
2261	FIM1_2224;	0.17596	-0.822028
2995	FIM1_4954;	0.175845	2.49055
1082	FIM1_3563;	0.173746	-1.2061
251	FIM1_4215; FIM1_4665;	0.173329	-0.652965
3372	FIM1_3259;	0.172829	0
3827	FIM1_1081;	0.172488	1.08492
2166	FIM1_2844;	0.171424	0
609	FIM1_3732;	0.169941	0
2715	FIM1_4544;	0.16744	1.40038
2539	FIM1_3678;	0.16715	-1.63377
4038	FIM1_1344;	0.16703	0
804	FIM1_446;	0.166475	0.728473
209	FIM1_1133; FIM1_3915;	0.166304	0.651377
685	FIM1_1925;	0.165885	1.10369
3350	FIM1_3971;	0.164856	-0.449196
4311	FIM1_860;	0.159618	0
2985	FIM1_2250;	0.15918	-0.881946
2573	FIM1_39;	0.156777	-1.21335
354	FIM1_3763;	0.156131	0.775975
3297	FIM1_4353;	0.154354	-0.738959
3070	FIM1_1464;	0.152716	2.56106
1017	FIM1_3084;	0.152324	-0.632818
2610	FIM1_4576;	0.151506	0
689	FIM1_3210;	0.151307	0.873231
505	FIM1_2023;	0.150014	1.84229
56	FIM1_1174; FIM1_3542; FIM1_5200; FIM1_5201; FIM1_854;	0.148062	0
1794	FIM1_1134;	0.147704	0.473231
1143	FIM1_4993;	0.147438	0.996479
402	FIM1_2909; FIM1_2910;	0.14304	-0.511703
2780	FIM1_3139;	0.142517	0.325397
2013	FIM1_3041;	0.141776	-0.454906
507	FIM1_782;	0.140806	1.5563
3098	FIM1_3203;	0.138747	0.237428
2366	FIM1_1306;	0.137493	1.52374
1383	FIM1_121;	0.132777	-2.87845
3478	FIM1_2599;	0.131489	0.495699
1982	FIM1_336;	0.129549	0.516119
2972	FIM1_467;	0.129243	-1.83334
4264	FIM1_4258;	0.129186	0
3591	FIM1_3796;	0.128874	0.046901
1917	FIM1_4105;	0.124032	0
725	FIM1_5134;	0.123064	0
4104	FIM1_2843;	0.122806	0
301	FIM1_380;	0.119904	0
1573	FIM1_3190;	0.117878	0
2438	FIM1_2314;	0.11667	1.46674
1476	FIM1_390;	0.11573	1.80676
1613	FIM1_1109;	0.114887	-0.0242403
1779	FIM1_4824;	0.114765	-1.0741
852	FIM1_2315;	0.11165	0
3249	FIM1_3014;	0.10805	-2.56557
4315	FIM1_86;	0.107997	0
60	FIM1_1007; FIM1_2532; FIM1_3233; FIM1_4319; FIM1_4771;	0.107921	0
2829	FIM1_2994;	0.107822	0.456528
1187	FIM1_4449;	0.103258	2.07497
349	FIM1_315;	0.101656	0
3629	FIM1_3498;	0.0991725	1.34306
1047	FIM1_5075;	0.0970105	1.26166
3282	FIM1_2119;	0.0953007	0
2127	FIM1_3477;	0.0950128	1.3223
1685	FIM1_2411;	0.0939159	-0.121451
3407	FIM1_2159;	0.093161	1.81515
9	FIM1_1717; FIM1_2045; FIM1_2577; FIM1_311; FIM1_3133; FIM1_3321; FIM1_3603; FIM1_4075; FIM1_4227; FIM1_4522; FIM1_471; FIM1_4838; FIM1_752; FIM1_753; FIM1_787;	0.0926534	0.119354
2940	FIM1_4325;	0.0910792	-0.151438
4171	FIM1_2669;	0.0907247	0
4003	FIM1_2495;	0.0906144	-0.255812
1169	FIM1_1157;	0.089814	0.40803
4202	FIM1_2272;	0.0889578	0
124	FIM1_2302; FIM1_3021;	0.0857114	-0.668435
3277	FIM1_2362;	0.0824374	-1.82335
2993	FIM1_3549;	0.0813527	0.079017
1708	FIM1_1218;	0.0810796	0.216346
4007	FIM1_2456;	0.081006	0
1372	FIM1_300;	0.0795342	-3.24339
2110	FIM1_3536;	0.0791712	2.65786
3016	FIM1_5086;	0.0784891	-0.834804
83	FIM1_2899; FIM1_4835; FIM1_812;	0.0714339	0.337787
2384	FIM1_4867;	0.071221	-0.331592
3650	FIM1_1430;	0.070286	0
2142	FIM1_1418;	0.0700327	-0.57989
2367	FIM1_1304;	0.0683877	0
2624	FIM1_3962;	0.0682229	0.648429
3067	FIM1_3483;	0.0679211	-1.09244
2983	FIM1_1755;	0.06761	-0.17615
1292	FIM1_3816;	0.066123	-0.218444
617	FIM1_1747;	0.0659075	0.70509
3643	FIM1_4551;	0.0657638	0.960022
2485	FIM1_3374;	0.06515	-1.87488
3634	FIM1_176;	0.065022	-1.10117
1021	FIM1_4818;	0.0649876	0.684646
2696	FIM1_4191;	0.064138	1.53634
2046	FIM1_3614;	0.0628907	-0.486541
3762	FIM1_183;	0.0615599	0
950	FIM1_4012;	0.0605878	-2.13615
3306	FIM1_2939;	0.0589023	0.821019
2398	FIM1_1536;	0.0571256	0
1198	FIM1_3956;	0.053747	-0.81864
1251	FIM1_799;	0.05355	2.02172
2032	FIM1_3665;	0.0533258	1.77471
3133	FIM1_1282;	0.0516423	-0.0439613
1775	FIM1_4815;	0.0507636	0.385702
1496	FIM1_3448;	0.0484853	0.0739913
3559	FIM1_890;	0.0481302	-0.351087
71	FIM1_4163; FIM1_4900; FIM1_5048;	0.0474609	0
3398	FIM1_1577;	0.0467954	-0.769211
997	FIM1_1759;	0.045879	-0.568329
2072	FIM1_2587;	0.0452905	-0.775743
2550	FIM1_3716;	0.0443109	2.25573
2669	FIM1_4220;	0.0442773	-1.87841
2122	FIM1_3468;	0.0430705	-2.15376
2957	FIM1_4578;	0.041901	0.223613
1874	FIM1_4927;	0.0408129	0
2353	FIM1_2351;	0.039952	0.496886
2711	FIM1_3775;	0.0390493	-0.235774
2929	FIM1_4583;	0.0387981	-0.166584
1602	FIM1_1055;	0.0386247	0
275	FIM1_1012; FIM1_5185;	0.037956	0.826367
2567	FIM1_58;	0.037808	-3.24024
3719	FIM1_2325;	0.0369424	1.14837
1086	FIM1_1379;	0.035901	1.58799
2274	FIM1_3346;	0.034421	-0.144953
2681	FIM1_4667;	0.0306	-3.46223
2797	FIM1_2011;	0.0297535	0
3239	FIM1_3705;	0.0289559	-0.305619
2663	FIM1_2709;	0.0285213	0
2564	FIM1_64;	0.0273237	-2.02955
198	FIM1_1963; FIM1_5010;	0.026157	1.94391
1600	FIM1_1059;	0.0245089	-0.00946095
440	FIM1_3583;	0.02301	-0.466622
3209	FIM1_3787;	0.0217768	0.0594916
3305	FIM1_1932;	0.0204336	0.213751
1390	FIM1_3470;	0.0196197	0
1581	FIM1_1739;	0.0194989	0.10865
3437	FIM1_622;	0.0150556	0
3281	FIM1_1928;	0.0148203	-0.286262
3532	FIM1_2828;	0.0143332	1.19297
1190	FIM1_4391;	0.014321	0
3374	FIM1_83;	0.0127	0
100	FIM1_1025; FIM1_4177; FIM1_604;	0.0125921	-0.772144
742	FIM1_1119;	0.0102664	-0.00517893
260	FIM1_1264; FIM1_167;	0.0101057	2.52798
2999	FIM1_4928;	0.0101025	-2.16073
1923	FIM1_4998;	0.007869	0
3690	FIM1_2399;	0.00630531	0.941513
1380	FIM1_113;	0.00630092	0.618966
2328	FIM1_4150;	0.00588899	0
4367	FIM1_3541;	0.005532	0
1721	FIM1_922;	0.0037019	0
3868	FIM1_2172;	0.000297261	1.80224
3199	FIM1_2497;	0.000120521	0
125	FIM1_2670; FIM1_2671; FIM1_413;	0	4.92329
3920	FIM1_3734;	0	4.6852
1366	FIM1_2718;	0	4.67435
859	FIM1_3688;	0	3.6844
2839	FIM1_4801;	0	3.52115
3522	FIM1_667;	0	3.03632
69	FIM1_3028; FIM1_4715;	0	3.02478
446	FIM1_5174;	0	2.85233
137	FIM1_4500; FIM1_535;	0	2.82904
3913	FIM1_4996;	0	2.81339
128	FIM1_1226; FIM1_242;	0	2.77296
419	FIM1_3717;	0	2.73117
2536	FIM1_2673;	0	2.71965
3552	FIM1_340;	0	2.66452
3408	FIM1_2155;	0	2.66036
3488	FIM1_3488;	0	2.56058
3556	FIM1_2509;	0	2.54728
2682	FIM1_4661;	0	2.50464
2856	FIM1_3258;	0	2.49168
665	FIM1_4123;	0	2.45829
840	FIM1_372;	0	2.42152
2772	FIM1_1540;	0	2.40493
2540	FIM1_3689;	0	2.23166
2729	FIM1_3356;	0	2.185
1276	FIM1_3409;	0	2.12189
1495	FIM1_1278;	0	2.06664
545	FIM1_5186;	0	2.05655
3421	FIM1_5105;	0	1.98862
3939	FIM1_2017;	0	1.94732
849	FIM1_1941;	0	1.93795
3143	FIM1_3089;	0	1.87669
1457	FIM1_3650;	0	1.86586
3319	FIM1_3822;	0	1.84876
403	FIM1_2596;	0	1.84573
1651	FIM1_1367;	0	1.80739
200	FIM1_2609; FIM1_3208;	0	1.79537
1841	FIM1_2143;	0	1.79191
1862	FIM1_4367;	0	1.74575
3187	FIM1_1910;	0	1.70101
1338	FIM1_4630;	0	1.63786
1015	FIM1_2123;	0	1.62913
3660	FIM1_744;	0	1.6157
3676	FIM1_454;	0	1.58833
3055	FIM1_2615;	0	1.57288
310	FIM1_2610; FIM1_376;	0	1.56398
2881	FIM1_583;	0	1.54999
2497	FIM1_3149;	0	1.50686
224	FIM1_2103; FIM1_3442;	0	1.49627
1799	FIM1_632;	0	1.47603
141	FIM1_1623; FIM1_4594;	0	1.47561
797	FIM1_4945;	0	1.4557
2287	FIM1_4281;	0	1.45147
2377	FIM1_872;	0	1.39908
2088	FIM1_2538;	0	1.3932
13	FIM1_1334; FIM1_1373; FIM1_1501; FIM1_1627; FIM1_2597; FIM1_2830; FIM1_3466; FIM1_4955; FIM1_545; FIM1_724;	0	1.37111
360	FIM1_2278;	0	1.36641
854	FIM1_3280;	0	1.35621
303	FIM1_3156; FIM1_3964;	0	1.31238
577	FIM1_2226;	0	1.30807
3157	FIM1_934;	0	1.30396
1948	FIM1_444;	0	1.29674
1756	FIM1_1246;	0	1.28934
2910	FIM1_929;	0	1.25336
2551	FIM1_2434;	0	1.17042
2861	FIM1_2381;	0	1.16762
1055	FIM1_1975;	0	1.16379
3212	FIM1_4028;	0	1.15472
3173	FIM1_1591;	0	1.15189
801	FIM1_5069;	0	1.1452
2882	FIM1_3914;	0	1.13047
1421	FIM1_4004;	0	1.12282
993	FIM1_2622;	0	1.09873
3044	FIM1_3641;	0	1.07906
1044	FIM1_4905;	0	1.07467
910	FIM1_2901;	0	1.01254
3811	FIM1_484;	0	1.00276
2890	FIM1_52;	0	1.00274
108	FIM1_2762; FIM1_54;	0	0.993095
3254	FIM1_3036;	0	0.969769
3483	FIM1_1383;	0	0.967609
1890	FIM1_4877;	0	0.960382
2494	FIM1_3171;	0	0.953608
559	FIM1_451;	0	0.921771
3362	FIM1_3018;	0	0.880271
1746	FIM1_695;	0	0.835519
3689	FIM1_3897;	0	0.771097
1554	FIM1_1092;	0	0.758291
2125	FIM1_2270;	0	0.718548
2251	FIM1_364;	0	0.715996
714	FIM1_4093;	0	0.689515
2152	FIM1_575;	0	0.683345
3500	FIM1_5132;	0	0.679595
3609	FIM1_4537;	0	0.670427
1445	FIM1_4345;	0	0.669495
3238	FIM1_4518;	0	0.667967
464	FIM1_618;	0	0.657065
739	FIM1_92; FIM1_93;	0	0.630054
580	FIM1_4267;	0	0.617793
3784	FIM1_666;	0	0.611641
3661	FIM1_87;	0	0.607141
1654	FIM1_1252;	0	0.602939
1819	FIM1_1740;	0	0.588677
1655	FIM1_1253;	0	0.58392
2695	FIM1_4192;	0	0.583423
3299	FIM1_4816;	0	0.50224
2594	FIM1_5155;	0	0.491175
1570	FIM1_1437;	0	0.490182
1156	FIM1_1243;	0	0.469023
512	FIM1_2820;	0	0.464521
826	FIM1_1380;	0	0.458999
2926	FIM1_1087;	0	0.444378
1493	FIM1_3830;	0	0.435842
3872	FIM1_2976;	0	0.434573
332	FIM1_3497; FIM1_4070;	0	0.434473
2513	FIM1_266;	0	0.424465
599	FIM1_2549;	0	0.41028
3145	FIM1_2473;	0	0.410093
355	FIM1_1862; FIM1_1863;	0	0.390902
2195	FIM1_5148;	0	0.37974
787	FIM1_19;	0	0.37658
3636	FIM1_3076;	0	0.37203
2699	FIM1_4187;	0	0.358215
1461	FIM1_920;	0	0.354051
1807	FIM1_646;	0	0.349001
1673	FIM1_2390;	0	0.345588
3752	FIM1_3256;	0	0.344015
782	FIM1_4232;	0	0.343387
3611	FIM1_375;	0	0.3368
2778	FIM1_3131;	0	0.334299
2883	FIM1_2930;	0	0.310423
3116	FIM1_1883;	0	0.294689
370	FIM1_410;	0	0.294254
421	FIM1_3806;	0	0.285309
2016	FIM1_3032;	0	0.283349
2873	FIM1_1666;	0	0.252634
952	FIM1_2967;	0	0.227894
1001	FIM1_3889;	0	0.211663
3599	FIM1_1552;	0	0.203755
522	FIM1_1172;	0	0.200285
2243	FIM1_3202;	0	0.184997
558	FIM1_3037;	0	0.180299
1724	FIM1_250;	0	0.170572
2428	FIM1_141;	0	0.157595
3814	FIM1_244;	0	0.131012
2742	FIM1_2033;	0	0.129882
3396	FIM1_3827;	0	0.12063
3406	FIM1_3192;	0	0.112777
3280	FIM1_239;	0	0.107518
2806	FIM1_5190;	0	0.096669
3787	FIM1_1070;	0	0.0953171
3233	FIM1_4714;	0	0.090737
1077	FIM1_3626;	0	0.073224
2012	FIM1_3046;	0	0.0710814
1419	FIM1_4001;	0	0.0690167
4366	FIM1_4876;	0	0.0672286
2504	FIM1_1865;	0	0.0564978
1595	FIM1_4322;	0	0.0511519
2923	FIM1_2630;	0	0.0381475
1343	FIM1_401;	0	0.0332345
2718	FIM1_2692;	0	0.028026
2943	FIM1_1053;	0	0.00649217
162	FIM1_3270; FIM1_5175;	0	0.00143122
103	FIM1_4023; FIM1_4158; FIM1_4549;	0	0
341	FIM1_258;	0	0
353	FIM1_1528;	0	0
373	FIM1_3754;	0	0
615	FIM1_2260; FIM1_2917;	0	0
619	FIM1_736;	0	0
922	FIM1_3873;	0	0
995	FIM1_3306;	0	0
1011	FIM1_1227;	0	0
1068	FIM1_2663;	0	0
1079	FIM1_2543;	0	0
1104	FIM1_1412;	0	0
1403	FIM1_895;	0	0
1513	FIM1_4535;	0	0
1593	FIM1_1534;	0	0
1597	FIM1_4328;	0	0
1677	FIM1_2401;	0	0
1739	FIM1_219;	0	0
1755	FIM1_1357;	0	0
1843	FIM1_2240;	0	0
1844	FIM1_2244;	0	0
1902	FIM1_4137;	0	0
2006	FIM1_3057;	0	0
2056	FIM1_3577;	0	0
2133	FIM1_3494;	0	0
2402	FIM1_2821;	0	0
2521	FIM1_2811;	0	0
2524	FIM1_1619;	0	0
2566	FIM1_59;	0	0
2639	FIM1_1630;	0	0
2741	FIM1_3440;	0	0
2749	FIM1_4036;	0	0
2903	FIM1_2259;	0	0
2958	FIM1_4380;	0	0
2967	FIM1_694;	0	0
3000	FIM1_4922;	0	0
3014	FIM1_5098;	0	0
3069	FIM1_1469;	0	0
3102	FIM1_4859;	0	0
3283	FIM1_4612;	0	0
3343	FIM1_3916;	0	0
3476	FIM1_2612;	0	0
3550	FIM1_1498;	0	0
3602	FIM1_3137;	0	0
3633	FIM1_4709;	0	0
3702	FIM1_971;	0	0
3738	FIM1_4417;	0	0
4149	FIM1_5206;	0	0
3770	FIM1_1707; FIM1_4299; FIM1_4964;	0	0
3897	FIM1_432;	0	0
3901	FIM1_4275;	0	0
3917	FIM1_3294;	0	0
3944	FIM1_3385;	0	0
3962	FIM1_1376;	0	0
3963	FIM1_3785;	0	0
3974	FIM1_4839;	0	0
3990	FIM1_3478;	0	0
4002	FIM1_2723;	0	0
4066	FIM1_3891;	0	0
4124	FIM1_837;	0	0
4192	FIM1_624;	0	0
4208	FIM1_299;	0	0
4230	FIM1_3676;	0	0
4268	FIM1_1241;	0	0
4280	FIM1_4390;	0	0
4298	FIM1_4081;	0	0
4342	FIM1_3543;	0	0
4388	FIM1_1482;	0	0
4407	FIM1_3024;	0	0
4465	FIM1_4959;	0	0
2237	FIM1_5029;	0	-0.000431929
3727	FIM1_2498;	0	-0.00159177
666	FIM1_4132;	0	-0.00586877
3758	FIM1_818;	0	-0.0240592
1309	FIM1_351;	0	-0.0274094
2791	FIM1_3295;	0	-0.0319649
289	FIM1_4949;	0	-0.032383
1896	FIM1_1530;	0	-0.0340559
2527	FIM1_1607;	0	-0.0362692
611	FIM1_418;	0	-0.0432851
2687	FIM1_4649;	0	-0.0505439
1167	FIM1_888;	0	-0.058873
270	FIM1_1031; FIM1_5138;	0	-0.0639733
2575	FIM1_32;	0	-0.074483
2645	FIM1_2778;	0	-0.0961245
2285	FIM1_4273;	0	-0.112536
3649	FIM1_723;	0	-0.122171
1878	FIM1_4918;	0	-0.133542
2252	FIM1_365;	0	-0.140328
2945	FIM1_1786;	0	-0.14443
2822	FIM1_3531;	0	-0.148727
4521	FIM1_2080;	0	-0.155751
3474	FIM1_2631;	0	-0.159446
3141	FIM1_1535;	0	-0.16136
1090	FIM1_3532;	0	-0.161455
1271	FIM1_755;	0	-0.172867
3088	FIM1_419;	0	-0.174265
2608	FIM1_3842;	0	-0.188126
3022	FIM1_450;	0	-0.188917
3384	FIM1_281;	0	-0.200468
1446	FIM1_4344;	0	-0.201757
4406	FIM1_397;	0	-0.219723
861	FIM1_3704;	0	-0.232801
3717	FIM1_1078;	0	-0.245418
3665	FIM1_4621;	0	-0.245485
3724	FIM1_1615;	0	-0.248366
845	FIM1_4276;	0	-0.251842
1776	FIM1_4817;	0	-0.269322
2410	FIM1_3282;	0	-0.272636
189	FIM1_2171; FIM1_3658;	0	-0.292046
2159	FIM1_5044;	0	-0.292736
2299	FIM1_2736;	0	-0.302104
2864	FIM1_3077;	0	-0.308623
2577	FIM1_25;	0	-0.326352
3869	FIM1_2234;	0	-0.327894
974	FIM1_631;	0	-0.344573
1163	FIM1_2512;	0	-0.348149
406	FIM1_3054;	0	-0.356598
2752	FIM1_4041;	0	-0.386118
3632	FIM1_4167;	0	-0.386245
2061	FIM1_3594;	0	-0.396507
348	FIM1_4833;	0	-0.405932
2149	FIM1_4731;	0	-0.447487
254	FIM1_3708; FIM1_745;	0	-0.452403
2483	FIM1_3386;	0	-0.460672
2503	FIM1_1870;	0	-0.466338
3954	FIM1_1431;	0	-0.492672
389	FIM1_3260;	0	-0.493168
2786	FIM1_1655;	0	-0.500396
159	FIM1_1877; FIM1_4013;	0	-0.511734
1172	FIM1_555;	0	-0.533191
59	FIM1_1171; FIM1_3745; FIM1_4286;	0	-0.552019
2871	FIM1_665;	0	-0.622503
887	FIM1_1449;	0	-0.625125
2172	FIM1_3870;	0	-0.644078
2026	FIM1_970;	0	-0.647313
3626	FIM1_4436;	0	-0.651135
2990	FIM1_2979;	0	-0.652401
1702	FIM1_1207;	0	-0.655229
645	FIM1_1086;	0	-0.656052
828	FIM1_4607;	0	-0.666909
2137	FIM1_3325;	0	-0.6906
2584	FIM1_1914;	0	-0.696726
1479	FIM1_4248;	0	-0.706646
409	FIM1_4486;	0	-0.718482
3489	FIM1_1414;	0	-0.755404
2541	FIM1_3691;	0	-0.758659
957	FIM1_1005;	0	-0.773498
1853	FIM1_2987;	0	-0.77411
1142	FIM1_4379;	0	-0.814445
1222	FIM1_1667;	0	-0.833072
2761	FIM1_944;	0	-0.848425
3572	FIM1_1589;	0	-0.852954
1117	FIM1_5122;	0	-0.861024
1672	FIM1_2050;	0	-0.878324
2740	FIM1_3447;	0	-0.90308
1953	FIM1_4020;	0	-0.908601
1937	FIM1_933;	0	-0.916066
1956	FIM1_4016;	0	-0.923119
3001	FIM1_4910;	0	-0.93123
865	FIM1_3845;	0	-0.940366
2047	FIM1_3607;	0	-0.947772
3682	FIM1_2873;	0	-0.953557
1323	FIM1_1395;	0	-0.955469
3346	FIM1_3379;	0	-0.977926
1144	FIM1_4149;	0	-0.984479
1717	FIM1_5111;	0	-0.986034
2226	FIM1_346;	0	-0.986328
1182	FIM1_3703;	0	-0.989524
3043	FIM1_973;	0	-0.990968
883	FIM1_4892;	0	-1.0066
2378	FIM1_878;	0	-1.0226
1891	FIM1_3502;	0	-1.02739
234	FIM1_3773; FIM1_5183;	0	-1.03176
1363	FIM1_1843;	0	-1.0444
2558	FIM1_221;	0	-1.06246
1245	FIM1_811;	0	-1.06589
1451	FIM1_1492;	0	-1.06827
2254	FIM1_2321;	0	-1.08955
1385	FIM1_4570;	0	-1.09214
3444	FIM1_4290;	0	-1.09792
1842	FIM1_2239;	0	-1.11467
3216	FIM1_498;	0	-1.11848
746	FIM1_4210;	0	-1.12731
2308	FIM1_2261;	0	-1.14296
2255	FIM1_379;	0	-1.15556
3106	FIM1_2944;	0	-1.16315
836	FIM1_420;	0	-1.17518
601	FIM1_4656;	0	-1.17856
3185	FIM1_3121;	0	-1.18588
1952	FIM1_4702;	0	-1.18916
1394	FIM1_1407;	0	-1.20694
2123	FIM1_3471;	0	-1.21054
2885	FIM1_904;	0	-1.21866
3525	FIM1_172;	0	-1.21969
1689	FIM1_2416;	0	-1.22092
314	FIM1_802; FIM1_803;	0	-1.23922
2390	FIM1_1248;	0	-1.29396
2306	FIM1_4185;	0	-1.29681
2911	FIM1_2192;	0	-1.32471
702	FIM1_393;	0	-1.33175
3272	FIM1_748;	0	-1.3737
982	FIM1_4756;	0	-1.37435
2627	FIM1_3952;	0	-1.3766
956	FIM1_4335;	0	-1.39911
1762	FIM1_2933;	0	-1.45059
2112	FIM1_3540;	0	-1.48963
3286	FIM1_3713;	0	-1.49708
1453	FIM1_1488;	0	-1.49841
2333	FIM1_3751;	0	-1.55448
439	FIM1_111;	0	-1.55581
1611	FIM1_1659;	0	-1.55919
1833	FIM1_2122;	0	-1.56502
1171	FIM1_2883;	0	-1.57381
655	FIM1_1044;	0	-1.58795
888	FIM1_5042;	0	-1.61483
1522	FIM1_2998;	0	-1.67875
2335	FIM1_2533;	0	-1.69783
3163	FIM1_3387;	0	-1.75217
1100	FIM1_1468;	0	-1.76506
3092	FIM1_3109;	0	-1.77001
2819	FIM1_1525;	0	-1.78211
272	FIM1_1026; FIM1_4178;	0	-1.7929
1526	FIM1_195;	0	-1.80972
3879	FIM1_2508;	0	-1.83569
2257	FIM1_374;	0	-1.86931
1687	FIM1_2414;	0	-1.8834
1726	FIM1_310;	0	-1.89097
1629	FIM1_1799;	0	-1.89406
1416	FIM1_3996;	0	-1.92603
2509	FIM1_998;	0	-1.93941
2373	FIM1_2071;	0	-1.97143
2579	FIM1_22;	0	-1.97583
2463	FIM1_2558;	0	-2.05222
3782	FIM1_4463;	0	-2.12651
3179	FIM1_2462;	0	-2.17135
2368	FIM1_1303;	0	-2.24972
1881	FIM1_4907;	0	-2.26327
1415	FIM1_3991;	0	-2.29422
1369	FIM1_308;	0	-2.33231
2963	FIM1_260;	0	-2.36349
2330	FIM1_2699;	0	-2.3848
3002	FIM1_4891;	0	-2.57453
1083	FIM1_4182;	0	-2.63779
3100	FIM1_3211;	-8.16e-05	0.0956625
3732	FIM1_1879;	-0.00238181	0
3551	FIM1_342;	-0.0036522	0.974799
578	FIM1_2561;	-0.003761	0.0997225
1781	FIM1_592;	-0.00419352	0
949	FIM1_4003;	-0.00690402	3.23494
2241	FIM1_3196;	-0.00713522	-1.11721
4218	FIM1_4794;	-0.00796138	0
3434	FIM1_4582;	-0.00809945	0
407	FIM1_3026;	-0.00920364	1.32932
3574	FIM1_3680;	-0.0102393	0
1234	FIM1_2621;	-0.0113021	-0.709105
2474	FIM1_2882;	-0.0121049	1.1185
2821	FIM1_2060;	-0.0123851	3.33425
4441	FIM1_4595;	-0.0128066	0
2150	FIM1_570;	-0.0130222	-1.33893
3364	FIM1_2275;	-0.0133509	0
1098	FIM1_3475;	-0.016634	1.99621
34	FIM1_2855; FIM1_3287; FIM1_3505; FIM1_4978; FIM1_4979; FIM1_546;	-0.017464	-2.39812
342	FIM1_788; FIM1_789;	-0.0181813	0.131293
2686	FIM1_4650;	-0.0186627	0.218832
1218	FIM1_2738;	-0.0189514	0
3051	FIM1_2541;	-0.0191829	0.127174
393	FIM1_2024; FIM1_2025;	-0.01968	0
79	FIM1_3632; FIM1_5094;	-0.021008	-1.92979
1506	FIM1_3435;	-0.0225739	0
4075	FIM1_273;	-0.0241618	0.373042
4316	FIM1_2427;	-0.0245687	0
324	FIM1_1950; FIM1_3218;	-0.0262053	0
563	FIM1_2422;	-0.0271516	-0.189509
3366	FIM1_740;	-0.0273062	1.18026
1454	FIM1_1487;	-0.028486	-2.37065
2099	FIM1_3557;	-0.029759	-2.3919
1316	FIM1_1121;	-0.0321117	-0.448941
2031	FIM1_3667;	-0.032533	0
4323	FIM1_500;	-0.0335531	0
3402	FIM1_2661;	-0.0337958	0
4254	FIM1_5018;	-0.0346806	0
4040	FIM1_4831;	-0.0383685	0
934	FIM1_301;	-0.0388	0
903	FIM1_1275;	-0.0403493	0
1680	FIM1_2406;	-0.04043	-1.82255
1211	FIM1_3769;	-0.0453227	0
2181	FIM1_4826;	-0.0454132	0
3470	FIM1_3639;	-0.047264	0.52711
1122	FIM1_2951;	-0.0475751	0
3987	FIM1_4014;	-0.0506943	0
1114	FIM1_4434;	-0.051075	0.868353
2206	FIM1_3408;	-0.0535695	1.55196
2733	FIM1_1522;	-0.0547389	-0.904727
2633	FIM1_3238;	-0.0564879	2.18694
379	FIM1_1643;	-0.0566328	-0.598391
775	FIM1_2764;	-0.0577415	1.47382
2896	FIM1_2591;	-0.0593217	0.620668
422	FIM1_330;	-0.0605149	2.40946
2233	FIM1_2292;	-0.0615024	0.324825
1639	FIM1_2199;	-0.0629049	0
819	FIM1_2624;	-0.065041	2.32742
1879	FIM1_1308;	-0.0653572	-0.940882
755	FIM1_1856;	-0.0680661	0
1158	FIM1_4976;	-0.068193	-1.64493
15	FIM1_128; FIM1_1313; FIM1_1551; FIM1_2246; FIM1_28; FIM1_3364; FIM1_3679; FIM1_4103; FIM1_5149;	-0.0689137	1.15239
1175	FIM1_236;	-0.071505	1.68813
1417	FIM1_3997;	-0.072597	1.08235
1959	FIM1_130;	-0.0739179	-1.79613
631	FIM1_4080;	-0.0757484	-2.74101
3379	FIM1_1402;	-0.0757645	-1.67899
3066	FIM1_3467;	-0.076609	0
1960	FIM1_3383;	-0.076993	-0.276543
3339	FIM1_1841;	-0.0776088	1.58998
3517	FIM1_509;	-0.084559	0
1033	FIM1_2988;	-0.0854693	-0.575441
1750	FIM1_691;	-0.0877774	-0.792283
3310	FIM1_2853;	-0.089611	0.020575
3801	FIM1_5020;	-0.0922998	0.585602
3061	FIM1_3560;	-0.0925403	-1.3022
1306	FIM1_85;	-0.0933514	-0.72527
4314	FIM1_1576;	-0.0953269	0
1396	FIM1_2726;	-0.096413	0.177245
2071	FIM1_2435;	-0.0964973	-1.4385
2895	FIM1_4357;	-0.0966855	0.291248
1260	FIM1_777;	-0.0975505	-1.49406
3189	FIM1_4454;	-0.09759	0.0216467
1287	FIM1_733;	-0.09962	-1.52135
3436	FIM1_610;	-0.0998835	-1.57157
899	FIM1_798;	-0.100093	2.07945
953	FIM1_4354;	-0.102758	-1.93412
741	FIM1_3075;	-0.102916	0.0345907
482	FIM1_680;	-0.103193	-0.270849
2613	FIM1_1873;	-0.103438	-1.02473
1675	FIM1_2395;	-0.106292	-3.28947
668	FIM1_4108;	-0.10644	-0.340031
2439	FIM1_2320;	-0.106704	2.98635
110	FIM1_1852; FIM1_603;	-0.106919	0.336048
1778	FIM1_1966;	-0.111475	-0.273761
2609	FIM1_4572;	-0.113025	-3.77824
1248	FIM1_808;	-0.113521	1.22651
3540	FIM1_1286;	-0.115111	0.834678
1337	FIM1_5136;	-0.119692	-0.244695
707	FIM1_76;	-0.122563	1.01337
4270	FIM1_2007;	-0.123107	0
2193	FIM1_4420;	-0.123478	2.85219
1625	FIM1_1785;	-0.124254	-0.806971
783	FIM1_3746;	-0.126964	2.04782
881	FIM1_1672;	-0.126975	-1.39423
104	FIM1_1145; FIM1_2493; FIM1_3172;	-0.128229	-1.33849
551	FIM1_4584;	-0.128727	1.28981
573	FIM1_3323;	-0.129817	1.8798
1996	FIM1_1968;	-0.13035	-1.58653
774	FIM1_1091;	-0.13041	-1.30667
1075	FIM1_1374;	-0.130687	-0.047163
1719	FIM1_874;	-0.13273	0.357139
3589	FIM1_4657;	-0.133284	0
1866	FIM1_4377;	-0.135111	-0.699855
428	FIM1_3522;	-0.13647	-3.31282
2893	FIM1_1173;	-0.137767	-1.95625
2244	FIM1_3205;	-0.141429	0.393959
3833	FIM1_1051;	-0.141713	0
1389	FIM1_2214;	-0.142267	-1.27505
1816	FIM1_2647;	-0.142427	-1.84353
1059	FIM1_4051;	-0.14365	1.03515
1420	FIM1_4002;	-0.144947	-1.23534
2648	FIM1_4754;	-0.146119	-1.62833
3263	FIM1_2404;	-0.14694	0
367	FIM1_3099; FIM1_3720;	-0.14758	4.40335
2944	FIM1_3302;	-0.148524	0
2519	FIM1_275;	-0.148846	0.0892965
1711	FIM1_2567;	-0.151641	-0.194719
392	FIM1_2271;	-0.15272	-0.0178481
2753	FIM1_4044;	-0.153797	0.602705
2998	FIM1_4938;	-0.154741	-0.467119
2589	FIM1_4447;	-0.157032	-1.07383
3704	FIM1_2802;	-0.160271	0
374	FIM1_2202;	-0.160592	-1.33846
2507	FIM1_1854;	-0.162677	0
2302	FIM1_4174;	-0.162767	-1.99534
2350	FIM1_2346;	-0.16366	-1.22114
240	FIM1_276; FIM1_406;	-0.165104	-1.30129
2414	FIM1_3881;	-0.165708	-1.36349
2578	FIM1_24;	-0.16673	-1.55903
2108	FIM1_3527;	-0.168096	0.350368
1153	FIM1_1997;	-0.168861	-0.844333
3065	FIM1_3465;	-0.169258	0.955026
3797	FIM1_1378;	-0.16996	1.2342
2977	FIM1_1138;	-0.170294	0
1846	FIM1_4674;	-0.171169	0.875514
785	FIM1_2573;	-0.17149	1.55889
3659	FIM1_756;	-0.172017	0
2816	FIM1_3653;	-0.172123	-1.0588
1873	FIM1_4929;	-0.17276	0.630785
1226	FIM1_1771;	-0.174593	-0.264825
1537	FIM1_3943;	-0.174727	-1.9257
1241	FIM1_823;	-0.175501	1.39482
3471	FIM1_3598;	-0.178781	0.008002
1793	FIM1_1130;	-0.179632	0
4091	FIM1_2515;	-0.180678	0
2397	FIM1_1538;	-0.181441	4.96549
438	FIM1_1343;	-0.182054	0
765	FIM1_4261;	-0.183613	0.807914
2029	FIM1_3672;	-0.183785	4.64092
3222	FIM1_1558;	-0.186625	0.351117
1459	FIM1_3797;	-0.186998	0.125143
879	FIM1_3127;	-0.187652	0
2204	FIM1_3402;	-0.192802	-1.7133
434	FIM1_409;	-0.193338	0.617046
67	FIM1_4360; FIM1_4539; FIM1_4567;	-0.196173	-0.601594
1856	FIM1_2984;	-0.196298	0.129415
2311	FIM1_2092;	-0.196502	0
1730	FIM1_1324;	-0.197056	-1.60521
759	FIM1_591;	-0.197799	0.623773
2857	FIM1_84;	-0.198568	-0.537188
2078	FIM1_4479;	-0.198591	0.695815
140	FIM1_2098; FIM1_4490;	-0.200587	-2.15522
3139	FIM1_1508;	-0.202225	-0.895178
2370	FIM1_5184;	-0.202963	0.02519
1458	FIM1_1480;	-0.203859	-0.082682
2098	FIM1_3558;	-0.204709	1.82654
2622	FIM1_3969;	-0.20835	-0.371077
1130	FIM1_2220;	-0.209171	0
2794	FIM1_2002;	-0.209268	-0.710814
2144	FIM1_1419;	-0.21009	0.0930856
359	FIM1_3493;	-0.210464	0.579106
3721	FIM1_548;	-0.211269	0
1354	FIM1_3946;	-0.215127	-2.63417
3670	FIM1_3155;	-0.216451	3.25244
1088	FIM1_3569;	-0.21684	-1.78928
2706	FIM1_2179;	-0.217647	-0.376644
358	FIM1_2804; FIM1_2805;	-0.218663	-1.43419
3524	FIM1_654;	-0.219477	0.777647
2139	FIM1_49;	-0.22069	-3.61269
244	FIM1_4326; FIM1_46;	-0.220749	0.591545
2874	FIM1_388;	-0.221671	3.81418
656	FIM1_261;	-0.222842	0
1745	FIM1_696;	-0.222856	0.834431
1414	FIM1_1625;	-0.223822	0.800392
1802	FIM1_3226;	-0.224215	1.65721
3481	FIM1_4489;	-0.224943	-0.313989
2422	FIM1_3335;	-0.22583	-0.844892
2247	FIM1_3212;	-0.22657	-1.10159
1487	FIM1_3809;	-0.229253	-0.0274017
517	FIM1_4207;	-0.23029	0
3965	FIM1_4058;	-0.231291	2.56253
2039	FIM1_3622;	-0.234853	-0.605742
2500	FIM1_1683;	-0.237457	2.13475
384	FIM1_1694; FIM1_3722; FIM1_847;	-0.237459	0.50152
2717	FIM1_4439;	-0.238222	0.221304
901	FIM1_5161;	-0.239304	-0.7093
2019	FIM1_2235;	-0.239943	-0.734964
215	FIM1_341; FIM1_4152;	-0.240858	-1.22309
3087	FIM1_1583;	-0.242206	0.957942
1102	FIM1_1465;	-0.242661	0.940741
3227	FIM1_1923;	-0.243894	-0.74112
1542	FIM1_2922;	-0.244553	0
2898	FIM1_2458;	-0.244732	0
3475	FIM1_2614;	-0.244806	0.805303
2284	FIM1_1868;	-0.247959	-1.1196
916	FIM1_1364;	-0.248023	-0.121167
3764	FIM1_3712;	-0.248351	0.521255
1543	FIM1_3612;	-0.250325	0
773	FIM1_3473;	-0.25043	-3.31823
2811	FIM1_2460;	-0.2511	-2.63782
3323	FIM1_2301;	-0.251489	1.18648
1567	FIM1_1240;	-0.252127	1.09447
283	FIM1_1980; FIM1_3766;	-0.252609	-0.62227
1992	FIM1_426;	-0.259253	-1.63635
3048	FIM1_3608;	-0.262114	0.387033
3195	FIM1_2554;	-0.264515	0
3619	FIM1_2223;	-0.26531	-0.602027
2599	FIM1_4395;	-0.267085	0
2691	FIM1_4643;	-0.270271	-1.05013
3754	FIM1_1473;	-0.271462	0.156923
306	FIM1_3792; FIM1_67;	-0.271465	0.632193
2406	FIM1_335;	-0.271657	-1.39026
2356	FIM1_2361;	-0.273087	-1.34451
2077	FIM1_4478;	-0.27452	1.13032
2375	FIM1_2073;	-0.27527	-2.87986
339	FIM1_207; FIM1_208;	-0.276221	1.80683
3569	FIM1_2816;	-0.277216	1.4976
68	FIM1_1438; FIM1_1617; FIM1_479;	-0.277464	-2.3957
1512	FIM1_2927;	-0.278839	-0.819651
3457	FIM1_5060;	-0.280395	0
2194	FIM1_4419;	-0.282912	-0.995804
968	FIM1_4249;	-0.283643	-2.57717
2555	FIM1_209;	-0.283883	1.23265
1803	FIM1_641;	-0.283912	0.559718
527	FIM1_4254;	-0.284577	-0.0477638
1886	FIM1_4894;	-0.285228	2.19161
2909	FIM1_2194;	-0.285764	-1.08081
737	FIM1_3844;	-0.287303	-0.904157
3468	FIM1_3651;	-0.287577	0
269	FIM1_3615; FIM1_5079;	-0.288619	-0.967371
2190	FIM1_4428;	-0.288661	-0.206086
760	FIM1_1728;	-0.290563	-1.56054
1991	FIM1_427;	-0.291703	-1.07677
2342	FIM1_4520;	-0.294496	0.712945
1214	FIM1_701;	-0.294779	-1.80429
2476	FIM1_552;	-0.295642	-0.968196
2680	FIM1_4672;	-0.298509	-0.635682
1831	FIM1_2120;	-0.298918	-0.483596
1283	FIM1_728;	-0.299008	-0.569419
3414	FIM1_2046;	-0.301614	2.16988
3608	FIM1_5199;	-0.302392	-0.850271
2049	FIM1_3604;	-0.303414	-1.55644
1468	FIM1_2846;	-0.30755	-0.932711
351	FIM1_1693; FIM1_3721; FIM1_846;	-0.30756	0.767224
166	FIM1_5102; FIM1_926;	-0.30774	1.98081
2827	FIM1_3200;	-0.308363	-2.39211
3355	FIM1_556;	-0.308853	-0.931024
1346	FIM1_978;	-0.309893	-4.27952
2677	FIM1_2262;	-0.313814	0.2939
388	FIM1_3253;	-0.318769	0
441	FIM1_3424;	-0.318864	0.0271701
85	FIM1_2196; FIM1_464; FIM1_4819;	-0.319071	1.36145
2035	FIM1_3642;	-0.319205	-1.47063
2479	FIM1_561;	-0.32172	-0.135737
2246	FIM1_940;	-0.322166	-1.01743
2897	FIM1_4346;	-0.324221	0
1718	FIM1_927;	-0.327221	-3.02935
2631	FIM1_1318;	-0.3283	-1.49186
3347	FIM1_707;	-0.330509	0
538	FIM1_2170;	-0.331553	0.132455
2250	FIM1_362;	-0.332497	-1.0272
3487	FIM1_3517;	-0.334619	0.964847
3160	FIM1_2881;	-0.336373	0
3972	FIM1_910;	-0.339262	0
3861	FIM1_4468;	-0.342871	1.29456
1964	FIM1_5054;	-0.344846	0
2586	FIM1_1911;	-0.347297	-2.29987
2220	FIM1_360;	-0.347781	0.303506
352	FIM1_5031;	-0.348883	-0.48466
2057	FIM1_3578;	-0.349594	1.44715
3739	FIM1_2991;	-0.349972	-0.171628
2295	FIM1_173;	-0.353264	0
2236	FIM1_2288;	-0.353722	0.477373
48	FIM1_1297; FIM1_2421; FIM1_3647;	-0.355338	-1.34271
2732	FIM1_1521;	-0.356151	-3.59687
2430	FIM1_2516;	-0.35727	-1.06395
2341	FIM1_2743;	-0.357798	-2.19776
295	FIM1_3753; FIM1_714;	-0.358333	0.828813
3204	FIM1_2183;	-0.359528	0.879923
3571	FIM1_1592;	-0.360761	0.230568
1277	FIM1_747;	-0.360991	0.109934
21	FIM1_1397; FIM1_1520; FIM1_2296; FIM1_2890; FIM1_3249; FIM1_337;	-0.363999	0.466858
681	FIM1_1071;	-0.364116	-0.65413
3225	FIM1_967;	-0.364931	-1.32936
3378	FIM1_5033;	-0.368991	-0.321485
778	FIM1_2162;	-0.372426	0.194759
63	FIM1_1853; FIM1_2384; FIM1_4533;	-0.377266	-1.97484
1901	FIM1_4139;	-0.378165	-2.84615
2391	FIM1_1513;	-0.378853	0.310245
3859	FIM1_1903;	-0.381025	0.46696
2245	FIM1_3207;	-0.383517	-0.0536718
2103	FIM1_3552;	-0.386088	-0.380651
[truncated: 1,063 more rows]

## Sheet: Ordered by GFOLD of SC families
Table S12. Families ordered by the changes in their expression levels during the fast-growing phase
Gene family	Genes included in the K. marxianus familiy	GFOLD KM_12h/KM_6h	GFOLD SC_24h/SC_ 12h
3751	FIM1_1805;	2.81571	10.0685
822	FIM1_4482;	2.62645	9.4909
3345	FIM1_1628;	4.6391	6.14664
130	FIM1_2584; FIM1_3633;	1.74163	6.09902
338	FIM1_1115; FIM1_4229;	2.19824	5.87647
1906	FIM1_4133;	1.83716	5.75573
3358	FIM1_3113;	1.93367	5.7508
1969	FIM1_1735;	-4.29422	5.64777
3114	FIM1_673;	3.45759	5.39659
2552	FIM1_2433;	2.08599	5.31144
626	FIM1_1404;	-1.03775	5.3109
2290	FIM1_2355;	2.48728	5.2427
2466	FIM1_1156;	2.93978	5.13608
3518	FIM1_4277;	3.70095	5.12955
3085	FIM1_3404;	7.50442	5.12068
3664	FIM1_1394;	4.81172	5.04911
581	FIM1_4151;	2.26845	4.98272
2397	FIM1_1538;	-0.181441	4.96549
2805	FIM1_5187;	1.867	4.96216
2537	FIM1_2665;	-0.597039	4.93471
125	FIM1_2670; FIM1_2671; FIM1_413;	0	4.92329
408	FIM1_4829;	0.234293	4.89814
3206	FIM1_2869;	4.82837	4.87256
3149	FIM1_1815;	1.96471	4.8665
1976	FIM1_2428;	4.2922	4.86605
1935	FIM1_931;	-1.11934	4.8596
2429	FIM1_2506;	1.00926	4.85371
2879	FIM1_4204;	2.24507	4.83645
3120	FIM1_2831;	5.77367	4.78487
1145	FIM1_3674;	1.29846	4.75795
3274	FIM1_524;	0.614374	4.72367
3920	FIM1_3734;	0	4.6852
2913	FIM1_3818;	5.67285	4.68501
3622	FIM1_1161;	4.63455	4.68369
1366	FIM1_2718;	0	4.67435
2029	FIM1_3672;	-0.183785	4.64092
947	FIM1_5117;	4.17682	4.58375
2266	FIM1_319;	0.180831	4.52581
1514	FIM1_3025;	1.30816	4.51298
2493	FIM1_3175;	2.6165	4.41833
367	FIM1_3099; FIM1_3720;	-0.14758	4.40335
1528	FIM1_3919;	0.95322	4.39937
3521	FIM1_3846;	2.46841	4.36298
2731	FIM1_1516;	7.08254	4.34186
391	FIM1_2721;	0.593978	4.29207
3759	FIM1_2257;	1.50495	4.282
2490	FIM1_3179;	3.64512	4.20876
3586	FIM1_4751;	4.44937	4.11433
366	FIM1_981;	2.41426	4.10365
3790	FIM1_2642;	0.308184	4.07801
158	FIM1_3513; FIM1_3892;	5.01689	3.95069
285	FIM1_4027;	4.57188	3.93664
1885	FIM1_4901;	2.10343	3.91319
833	FIM1_5152;	2.55443	3.89948
2461	FIM1_894;	0.808771	3.83257
2874	FIM1_388;	-0.221671	3.81418
3824	FIM1_3939;	2.29919	3.75852
494	FIM1_4407;	6.69353	3.73792
2450	FIM1_387;	-0.521176	3.70157
859	FIM1_3688;	0	3.6844
2764	FIM1_1323;	1.28834	3.6755
1995	FIM1_3690;	1.99129	3.66992
1714	FIM1_2574;	0.740493	3.65996
2614	FIM1_1872;	1.07083	3.64251
2224	FIM1_4841;	5.50575	3.61291
2954	FIM1_2041;	0.224058	3.60173
1081	FIM1_2593;	1.06204	3.58149
1988	FIM1_430;	-1.23053	3.56871
3123	FIM1_4055;	1.3241	3.52722
2839	FIM1_4801;	0	3.52115
1671	FIM1_2047;	2.02231	3.49106
2970	FIM1_2928;	3.36666	3.46375
3647	FIM1_1512;	0.704621	3.4338
400	FIM1_2643;	0.798732	3.43254
815	FIM1_3609;	-4.26067	3.43087
309	FIM1_2333; FIM1_5140;	2.94113	3.43023
2416	FIM1_3887;	0.99086	3.43002
560	FIM1_4440;	1.806	3.41231
280	FIM1_191; FIM1_3044; FIM1_3394;	-2.02039	3.36449
2588	FIM1_4443;	3.14081	3.33874
2821	FIM1_2060;	-0.0123851	3.33425
433	FIM1_1120;	1.32364	3.32316
3357	FIM1_51;	0.961184	3.31512
3477	FIM1_2611;	1.5454	3.30717
112	FIM1_3088; FIM1_3110; FIM1_3111; FIM1_4349;	3.31624	3.27177
1997	FIM1_1964;	3.84294	3.26212
3905	FIM1_4218;	1.28403	3.25794
3670	FIM1_3155;	-0.216451	3.25244
1173	FIM1_3147;	0.878646	3.24348
949	FIM1_4003;	-0.00690402	3.23494
3490	FIM1_568;	2.97828	3.20477
825	FIM1_2796;	2.66122	3.19075
2807	FIM1_5192;	6.095	3.18989
257	FIM1_4752; FIM1_957;	2.5228	3.15315
2491	FIM1_3178;	1.33024	3.14916
1242	FIM1_821;	3.43859	3.14494
296	FIM1_1493; FIM1_836;	4.55827	3.13638
1322	FIM1_1396;	0.561115	3.10935
1713	FIM1_2571;	1.07851	3.10454
480	FIM1_3197;	1.7194	3.0864
3522	FIM1_667;	0	3.03632
69	FIM1_3028; FIM1_4715;	0	3.02478
381	FIM1_16; FIM1_3339;	3.69623	3.0049
3295	FIM1_4573;	0.454253	3.00168
2439	FIM1_2320;	-0.106704	2.98635
3025	FIM1_129;	-0.904642	2.98349
3197	FIM1_2776;	0.409662	2.97666
235	FIM1_2552; FIM1_4197;	0.81282	2.96879
1494	FIM1_3831;	2.44193	2.94004
3494	FIM1_1866;	4.50546	2.92693
1041	FIM1_4923;	1.70913	2.92287
431	FIM1_1792;	-0.926002	2.92152
2264	FIM1_3739;	-0.674069	2.91915
3442	FIM1_4931;	-1.4619	2.89601
2020	FIM1_2229;	0.855061	2.88666
1148	FIM1_1942;	1.1632	2.86518
446	FIM1_5174;	0	2.85233
2193	FIM1_4420;	-0.123478	2.85219
137	FIM1_4500; FIM1_535;	0	2.82904
1912	FIM1_4112;	-3.39102	2.82463
129	FIM1_2605;	2.21308	2.82241
3913	FIM1_4996;	0	2.81339
2411	FIM1_4977;	-1.82359	2.80815
3646	FIM1_2848;	1.52729	2.80198
1637	FIM1_4231;	-1.30795	2.78203
1216	FIM1_4194;	0.252482	2.77612
128	FIM1_1226; FIM1_242;	0	2.77296
2851	FIM1_767;	4.98406	2.76511
1189	FIM1_5168;	1.28717	2.76481
1152	FIM1_1283;	2.96221	2.76464
468	FIM1_528;	0.388185	2.75842
2003	FIM1_1247;	0.38597	2.75706
3638	FIM1_1398;	1.76425	2.73874
419	FIM1_3717;	0	2.73117
2536	FIM1_2673;	0	2.71965
1188	FIM1_4460;	2.16539	2.71798
1069	FIM1_3671;	0.494532	2.71485
3671	FIM1_3367;	1.03173	2.70654
1974	FIM1_2431;	3.02317	2.6861
882	FIM1_5188;	3.30359	2.66977
3709	FIM1_317;	1.49754	2.6678
3552	FIM1_340;	0	2.66452
3473	FIM1_3589;	1.17624	2.66123
3408	FIM1_2155;	0	2.66036
2110	FIM1_3536;	0.0791712	2.65786
4025	FIM1_3342;	0.927941	2.65071
3045	FIM1_4399;	3.35111	2.65
1206	FIM1_3808;	2.73803	2.64879
394	FIM1_1793;	2.4137	2.64527
3553	FIM1_3883;	1.08899	2.64517
3579	FIM1_21;	0.180443	2.63786
667	FIM1_5023;	0.752044	2.61253
547	FIM1_589;	-0.691371	2.60698
53	FIM1_1441; FIM1_1442; FIM1_4761; FIM1_859; FIM1_952;	-0.927357	2.60188
1326	FIM1_3771;	0.291865	2.59905
1151	FIM1_1287;	-1.07303	2.59172
32	FIM1_1476; FIM1_157; FIM1_1716; FIM1_2279; FIM1_3802; FIM1_4958;	1.63498	2.56983
2038	FIM1_3623;	3.01844	2.56519
74	FIM1_3805;	2.0695	2.5631
3965	FIM1_4058;	-0.231291	2.56253
3070	FIM1_1464;	0.152716	2.56106
3488	FIM1_3488;	0	2.56058
3556	FIM1_2509;	0	2.54728
61	FIM1_4159; FIM1_4329; FIM1_800;	0.849559	2.54246
260	FIM1_1264; FIM1_167;	0.0101057	2.52798
1040	FIM1_4924;	5.83839	2.5235
508	FIM1_781;	2.23539	2.52132
1695	FIM1_1195;	-0.541207	2.51851
271	FIM1_3219; FIM1_5063;	-0.739355	2.50475
2682	FIM1_4661;	0	2.50464
268	FIM1_3860; FIM1_4127;	1.62569	2.50058
1564	FIM1_2765;	-1.13238	2.49499
2856	FIM1_3258;	0	2.49168
2995	FIM1_4954;	0.175845	2.49055
2880	FIM1_292;	3.24867	2.48909
3184	FIM1_3122;	0.38407	2.47326
498	FIM1_1648;	2.19885	2.45879
665	FIM1_4123;	0	2.45829
2690	FIM1_4644;	1.00757	2.45357
3970	FIM1_323;	4.71852	2.44301
756	FIM1_969;	2.40403	2.44228
2331	FIM1_3760;	-1.57756	2.43012
1720	FIM1_923;	1.77641	2.42813
840	FIM1_372;	0	2.42152
1191	FIM1_4392;	2.65603	2.41838
1132	FIM1_2952;	0.917827	2.41458
1019	FIM1_1410;	3.11	2.41241
422	FIM1_330;	-0.0605149	2.40946
3691	FIM1_5106;	1.77799	2.40668
2772	FIM1_1540;	0	2.40493
1887	FIM1_4886;	-0.449815	2.40403
390	FIM1_609;	1.2508	2.39717
483	FIM1_4053;	2.30287	2.38881
2800	FIM1_4712;	-0.622655	2.38706
1265	FIM1_768;	0.882158	2.36599
3229	FIM1_1656;	2.00047	2.35084
1014	FIM1_263;	-2.2332	2.34835
2407	FIM1_4967;	0.190882	2.34804
2482	FIM1_226;	1.37363	2.33336
819	FIM1_2624;	-0.065041	2.32742
2346	FIM1_4514;	0.432211	2.32622
64	FIM1_1068; FIM1_2004; FIM1_4039; FIM1_4766; FIM1_572;	0.247204	2.32166
2891	FIM1_2688;	-0.63852	2.30917
3432	FIM1_4384;	-1.29718	2.30851
3593	FIM1_4541;	1.76476	2.30707
3766	FIM1_414;	5.91884	2.30156
1502	FIM1_3427;	1.23626	2.29526
3080	FIM1_1448;	1.40361	2.29431
3548	FIM1_1235;	-2.59873	2.28803
3480	FIM1_4487;	3.46354	2.28485
2383	FIM1_4869;	2.17966	2.27258
2165	FIM1_5034;	-0.993853	2.26911
2562	FIM1_73;	2.95347	2.2665
2550	FIM1_3716;	0.0443109	2.25573
2635	FIM1_2553;	0.462035	2.25112
2859	FIM1_4620;	1.50365	2.23829
2540	FIM1_3689;	0	2.23166
612	FIM1_1190;	6.33499	2.21095
399	FIM1_648;	1.78319	2.19594
3166	FIM1_3163;	4.55386	2.19482
1886	FIM1_4894;	-0.285228	2.19161
2633	FIM1_3238;	-0.0564879	2.18694
2729	FIM1_3356;	0	2.185
186	FIM1_3638; FIM1_4000;	3.17417	2.17524
3414	FIM1_2046;	-0.301614	2.16988
3458	FIM1_2452;	-0.448557	2.16695
1603	FIM1_2992;	3.07976	2.14989
876	FIM1_699;	0.720131	2.14691
1052	FIM1_4024;	2.86732	2.14636
718	FIM1_1526;	-1.12921	2.14193
2500	FIM1_1683;	-0.237457	2.13475
2155	FIM1_2963;	1.17148	2.1223
1276	FIM1_3409;	0	2.12189
236	FIM1_3859;	-0.98005	2.11806
1475	FIM1_4245;	-1.70451	2.11596
2939	FIM1_2151;	1.41322	2.11056
2766	FIM1_4721;	0.409574	2.10972
3382	FIM1_2728;	5.25797	2.10919
3435	FIM1_1126;	5.33561	2.10893
122	FIM1_3176; FIM1_4283; FIM1_4397; FIM1_486;	1.66791	2.10337
3370	FIM1_2970;	0.988527	2.09194
54	FIM1_3284; FIM1_3348; FIM1_4610; FIM1_4935;	1.51539	2.09118
899	FIM1_798;	-0.100093	2.07945
1970	FIM1_1732;	0.458302	2.07815
1187	FIM1_4449;	0.103258	2.07497
1495	FIM1_1278;	0	2.06664
3449	FIM1_1569;	0.810053	2.06482
1264	FIM1_1050;	0.819133	2.06289
138	FIM1_3890;	-0.659025	2.06096
2326	FIM1_2089;	0.882029	2.05858
3805	FIM1_4461;	1.88779	2.05812
3196	FIM1_2777;	0.895177	2.05779
545	FIM1_5186;	0	2.05655
2173	FIM1_3987;	0.944616	2.05241
335	FIM1_2303; FIM1_2373;	5.98982	2.04945
783	FIM1_3746;	-0.126964	2.04782
716	FIM1_4117;	0.511356	2.02181
1251	FIM1_799;	0.05355	2.02172
2619	FIM1_3248;	1.43697	2.01602
3340	FIM1_1155;	0.347558	2.01569
824	FIM1_2793;	-1.06066	2.01283
1098	FIM1_3475;	-0.016634	1.99621
169	FIM1_1399; FIM1_1766;	1.04754	1.99363
1790	FIM1_3975;	1.24526	1.9935
1003	FIM1_4511;	0.775275	1.99349
3421	FIM1_5105;	0	1.98862
166	FIM1_5102; FIM1_926;	-0.30774	1.98081
267	FIM1_4798; FIM1_4799;	-0.562512	1.97801
3452	FIM1_3681;	0.898519	1.96979
1418	FIM1_3999;	-1.20984	1.96113
3939	FIM1_2017;	0	1.94732
198	FIM1_1963; FIM1_5010;	0.026157	1.94391
2074	FIM1_4475;	0.434967	1.93802
849	FIM1_1941;	0	1.93795
647	FIM1_953;	1.43911	1.92775
1141	FIM1_4162;	-0.699026	1.92545
848	FIM1_1952;	0.800692	1.92411
769	FIM1_2030;	1.94535	1.9226
3683	FIM1_2152;	2.07137	1.91338
3666	FIM1_3509;	6.66737	1.90608
1698	FIM1_1203;	-1.58094	1.89259
281	FIM1_4484; FIM1_4738;	2.0804	1.88511
573	FIM1_3323;	-0.129817	1.8798
3143	FIM1_3089;	0	1.87669
1367	FIM1_4208;	-0.725819	1.87391
582	FIM1_2834;	1.36642	1.87375
1457	FIM1_3650;	0	1.86586
2922	FIM1_4830;	0.493131	1.86503
3262	FIM1_5022;	0.903505	1.86356
3542	FIM1_875;	0.866875	1.85952
3314	FIM1_3911;	0.204898	1.85685
143	FIM1_345; FIM1_4154;	1.88749	1.85468
134	FIM1_4196; FIM1_4347;	1.14796	1.84897
3319	FIM1_3822;	0	1.84876
155	FIM1_1848; FIM1_2926;	0.633004	1.84615
403	FIM1_2596;	0	1.84573
3019	FIM1_1674;	0.548704	1.84392
1165	FIM1_1825;	3.81564	1.84263
505	FIM1_2023;	0.150014	1.84229
2098	FIM1_3558;	-0.204709	1.82654
181	FIM1_3567;	3.45187	1.82049
118	FIM1_1284; FIM1_3503; FIM1_4562;	1.00077	1.81763
3407	FIM1_2159;	0.093161	1.81515
1651	FIM1_1367;	0	1.80739
339	FIM1_207; FIM1_208;	-0.276221	1.80683
1476	FIM1_390;	0.11573	1.80676
333	FIM1_1982;	1.45346	1.80521
3868	FIM1_2172;	0.000297261	1.80224
1598	FIM1_1064;	-1.50128	1.79943
2462	FIM1_2083;	1.11974	1.79821
715	FIM1_3977;	3.69554	1.79815
1157	FIM1_1515;	2.38354	1.79807
894	FIM1_3350;	1.10801	1.79729
3265	FIM1_5118;	1.28376	1.79704
200	FIM1_2609; FIM1_3208;	0	1.79537
3237	FIM1_4458;	0.582067	1.79522
1841	FIM1_2143;	0	1.79191
2218	FIM1_354;	0.2424	1.78808
853	FIM1_2331;	2.64757	1.78285
556	FIM1_4679;	-0.481738	1.78175
561	FIM1_1981;	4.33432	1.78114
133	FIM1_1807; FIM1_1999; FIM1_2457; FIM1_856;	1.65848	1.78077
1643	FIM1_2204;	0.737018	1.77778
3416	FIM1_2097;	2.10884	1.77732
2032	FIM1_3665;	0.0533258	1.77471
27	FIM1_1708; FIM1_3090; FIM1_4298; FIM1_4785; FIM1_4786; FIM1_5; FIM1_5203; FIM1_6; FIM1_663; FIM1_851; FIM1_852;	2.16791	1.77191
361	FIM1_1606;	0.413059	1.76678
204	FIM1_563; FIM1_564;	2.03332	1.76405
658	FIM1_623;	-1.0171	1.76281
1705	FIM1_1210;	0.976041	1.76116
532	FIM1_530;	2.98221	1.75699
1845	FIM1_4673;	0.353032	1.75631
1393	FIM1_3913;	0.538708	1.75157
3783	FIM1_3925;	4.19501	1.74887
3617	FIM1_3714;	-1.35741	1.74583
1862	FIM1_4367;	0	1.74575
3349	FIM1_4985;	0.961679	1.74302
809	FIM1_2426;	0.92416	1.74041
397	FIM1_1141;	0.40884	1.72969
3823	FIM1_1361;	-0.442976	1.72906
842	FIM1_4790;	0.56076	1.72811
933	FIM1_4205;	1.60637	1.72762
1741	FIM1_3833;	4.79235	1.72388
996	FIM1_1758;	0.210187	1.72345
526	FIM1_2281;	0.988416	1.7181
117	FIM1_3879; FIM1_807;	0.288445	1.71741
821	FIM1_2604;	0.233809	1.71537
610	FIM1_1189;	5.82295	1.7102
365	FIM1_2334;	1.41054	1.70856
3253	FIM1_4875;	1.6784	1.70532
2060	FIM1_3759;	0.79101	1.70526
1876	FIM1_4920;	2.4565	1.70105
3187	FIM1_1910;	0	1.70101
3726	FIM1_3858;	0.410996	1.68829
1175	FIM1_236;	-0.071505	1.68813
3654	FIM1_639;	-2.39629	1.68648
318	FIM1_2822;	0.217251	1.68495
1046	FIM1_5089;	1.66614	1.67947
3675	FIM1_4359;	-0.612905	1.67755
3418	FIM1_1223;	-0.520845	1.67417
3330	FIM1_655;	0.280669	1.67039
2928	FIM1_3086;	-2.02361	1.66956
3763	FIM1_2703;	4.89694	1.66748
1002	FIM1_4941;	2.42085	1.66456
1224	FIM1_2010;	0.282751	1.66435
287	FIM1_3082;	0.619103	1.65916
1802	FIM1_3226;	-0.224215	1.65721
3354	FIM1_4850;	2.26792	1.65653
898	FIM1_2356;	-0.656918	1.65316
45	FIM1_1713; FIM1_218; FIM1_2799; FIM1_3965; FIM1_4064;	0.41814	1.64664
3042	FIM1_1024;	1.97773	1.64215
3502	FIM1_1892;	1.55086	1.63998
1338	FIM1_4630;	0	1.63786
900	FIM1_475;	1.46055	1.62944
1015	FIM1_2123;	0	1.62913
3420	FIM1_1045;	-0.55544	1.6276
3230	FIM1_1645;	0.804157	1.62128
3720	FIM1_2079;	1.60845	1.61906
3660	FIM1_744;	0	1.6157
2459	FIM1_885;	2.17032	1.60989
3508	FIM1_3100;	0.74788	1.60545
1247	FIM1_225;	-0.644651	1.59957
844	FIM1_525;	-0.551572	1.59352
1558	FIM1_2756;	0.890773	1.59277
1027	FIM1_2559;	1.8035	1.59095
3339	FIM1_1841;	-0.0776088	1.58998
3676	FIM1_454;	0	1.58833
1086	FIM1_1379;	0.035901	1.58799
3688	FIM1_2788;	1.95752	1.57619
3387	FIM1_942;	-0.903991	1.57317
3055	FIM1_2615;	0	1.57288
3083	FIM1_4423;	2.82548	1.5715
1852	FIM1_2989;	-0.894049	1.56946
1949	FIM1_443;	0.695524	1.56484
1249	FIM1_806;	0.37355	1.5642
310	FIM1_2610; FIM1_376;	0	1.56398
4167	FIM1_328;	-0.90816	1.56164
785	FIM1_2573;	-0.17149	1.55889
507	FIM1_782;	0.140806	1.5563
3391	FIM1_3994;	0.448793	1.55615
2206	FIM1_3408;	-0.0535695	1.55196
2881	FIM1_583;	0	1.54999
3426	FIM1_2748;	0.436966	1.5466
2696	FIM1_4191;	0.064138	1.53634
2634	FIM1_1593;	2.12639	1.53495
2884	FIM1_905;	1.04509	1.53254
1274	FIM1_750;	0.300777	1.53237
2421	FIM1_1905;	2.72092	1.52855
875	FIM1_4442;	0.199124	1.52836
2332	FIM1_3747;	2.40679	1.52697
2366	FIM1_1306;	0.137493	1.52374
771	FIM1_192;	0.486469	1.52222
3900	FIM1_321;	0.22004	1.51926
2750	FIM1_4037;	0.269368	1.51303
1814	FIM1_2645;	0.597386	1.51092
94	FIM1_2502; FIM1_2847; FIM1_4125;	2.03279	1.50813
2497	FIM1_3149;	0	1.50686
343	FIM1_2160;	-2.04825	1.50663
2458	FIM1_884;	0.432151	1.5033
695	FIM1_4181;	-0.92084	1.50233
3191	FIM1_4402;	-1.30029	1.49983
3569	FIM1_2816;	-0.277216	1.4976
224	FIM1_2103; FIM1_3442;	0	1.49627
3565	FIM1_1855;	1.91713	1.48277
3132	FIM1_2069;	0.263211	1.47878
1799	FIM1_632;	0	1.47603
2671	FIM1_1016;	1.48892	1.47586
141	FIM1_1623; FIM1_4594;	0	1.47561
775	FIM1_2764;	-0.0577415	1.47382
2438	FIM1_2314;	0.11667	1.46674
2002	FIM1_3064;	0.49554	1.46652
205	FIM1_4456; FIM1_4903;	0.256578	1.46623
2444	FIM1_2337;	0.97853	1.46211
797	FIM1_4945;	0	1.4557
2287	FIM1_4281;	0	1.45147
2831	FIM1_1610;	0.990073	1.44992
1161	FIM1_137;	1.69787	1.44978
2057	FIM1_3578;	-0.349594	1.44715
1817	FIM1_1139;	1.72404	1.44524
585	FIM1_1935;	3.78559	1.44172
1119	FIM1_3396;	1.02188	1.4366
362	FIM1_1677; FIM1_1678;	3.05269	1.42567
232	FIM1_4733; FIM1_5016;	0.964906	1.42363
2176	FIM1_259;	0.248166	1.40968
2523	FIM1_1622;	0.7029	1.40658
2425	FIM1_3330;	-1.1662	1.40608
3822	FIM1_3533;	3.10778	1.4043
3428	FIM1_1326;	-0.499157	1.40083
2715	FIM1_4544;	0.16744	1.40038
2377	FIM1_872;	0	1.39908
3241	FIM1_1385;	1.33924	1.39895
1241	FIM1_823;	-0.175501	1.39482
2088	FIM1_2538;	0	1.3932
436	FIM1_2066;	3.85716	1.38159
3653	FIM1_3700;	2.25764	1.37904
905	FIM1_3311;	-0.622701	1.37659
1975	FIM1_2430;	0.720354	1.37548
1108	FIM1_2835;	-1.20197	1.3726
2838	FIM1_3550;	1.06658	1.37173
13	FIM1_1334; FIM1_1373; FIM1_1501; FIM1_1627; FIM1_2597; FIM1_2830; FIM1_3466; FIM1_4955; FIM1_545; FIM1_724;	0	1.37111
157	FIM1_4686; FIM1_4787; FIM1_4788;	-1.13065	1.37072
3829	FIM1_4264;	1.55527	1.36981
3201	FIM1_1008;	-3.30079	1.36808
360	FIM1_2278;	0	1.36641
85	FIM1_2196; FIM1_464; FIM1_4819;	-0.319071	1.36145
2546	FIM1_3702;	2.54732	1.35967
3234	FIM1_5194;	-0.47688	1.35919
854	FIM1_3280;	0	1.35621
3459	FIM1_4693;	1.56614	1.3555
3539	FIM1_1288;	0.767215	1.35369
2736	FIM1_1527;	0.71715	1.35337
142	FIM1_3740; FIM1_958;	0.32374	1.35265
3424	FIM1_1930;	-0.621154	1.35121
2283	FIM1_4265;	2.04881	1.34691
1178	FIM1_2813;	1.70964	1.34383
3629	FIM1_3498;	0.0991725	1.34306
1767	FIM1_4802;	-1.85483	1.33786
3137	FIM1_4866;	-1.33478	1.33519
2600	FIM1_4401;	0.565633	1.33254
2399	FIM1_2693;	-0.577995	1.33222
2134	FIM1_3495;	1.55057	1.33199
1235	FIM1_5202;	0.675207	1.33169
407	FIM1_3026;	-0.00920364	1.32932
3830	FIM1_1495;	0.296548	1.32505
2320	FIM1_5000;	0.632228	1.32369
2127	FIM1_3477;	0.0950128	1.3223
1009	FIM1_1221;	0.260016	1.32034
3701	FIM1_2419;	2.3167	1.31672
303	FIM1_3156; FIM1_3964;	0	1.31238
577	FIM1_2226;	0	1.30807
2956	FIM1_2400;	0.834013	1.30604
3157	FIM1_934;	0	1.30396
1340	FIM1_2063;	0.895922	1.30176
1317	FIM1_1114;	5.87004	1.29826
2091	FIM1_1366;	0.5618	1.29726
1948	FIM1_444;	0	1.29674
3861	FIM1_4468;	-0.342871	1.29456
3590	FIM1_2868;	1.96519	1.29282
2658	FIM1_1934;	0.67542	1.29238
551	FIM1_4584;	-0.128727	1.28981
1756	FIM1_1246;	0	1.28934
2118	FIM1_3510;	0.504941	1.28928
1263	FIM1_1734;	-1.5707	1.28661
323	FIM1_3767; FIM1_4743;	1.02903	1.28555
1138	FIM1_4704;	0.579854	1.27501
1225	FIM1_3423;	4.53773	1.27429
363	FIM1_5191;	1.27512	1.27174
576	FIM1_3103;	0.274101	1.27028
18	FIM1_1531; FIM1_1532; FIM1_1810; FIM1_1834; FIM1_2121; FIM1_2860; FIM1_3107; FIM1_4170; FIM1_97;	0.524341	1.26743
1047	FIM1_5075;	0.0970105	1.26166
3417	FIM1_1220;	0.768024	1.2609
2910	FIM1_929;	0	1.25336
329	FIM1_220;	-1.77888	1.25268
3651	FIM1_3307;	2.154	1.24725
2647	FIM1_4755;	0.405994	1.24701
1764	FIM1_2935;	3.50005	1.24538
2059	FIM1_3584;	-2.85148	1.24403
3181	FIM1_214;	1.86357	1.24174
3797	FIM1_1378;	-0.16996	1.2342
2555	FIM1_209;	-0.283883	1.23265
1961	FIM1_386;	0.673495	1.23247
1449	FIM1_4337;	-0.63049	1.23123
1248	FIM1_808;	-0.113521	1.22651
1054	FIM1_1320;	3.66956	1.22604
1562	FIM1_177;	4.55792	1.22503
3578	FIM1_23;	0.684984	1.21916
1638	FIM1_2198;	-0.557135	1.20773
2380	FIM1_531;	2.0521	1.2036
1450	FIM1_4336;	0.29561	1.20291
3021	FIM1_982;	1.03244	1.20096
3780	FIM1_326;	7.62385	1.20027
868	FIM1_4216;	0.898557	1.19739
1552	FIM1_1654;	3.54399	1.19469
595	FIM1_56;	7.44619	1.19328
3532	FIM1_2828;	0.0143332	1.19297
3059	FIM1_2809;	0.65403	1.1878
111	FIM1_1328; FIM1_40;	1.27041	1.18761
3323	FIM1_2301;	-0.251489	1.18648
3366	FIM1_740;	-0.0273062	1.18026
891	FIM1_676;	0.869746	1.17959
2907	FIM1_461;	0.246806	1.17797
2590	FIM1_332;	0.579341	1.17521
843	FIM1_519;	2.18942	1.17505
14	FIM1_2016; FIM1_2570; FIM1_2974; FIM1_3081; FIM1_3903; FIM1_4528; FIM1_4896; FIM1_913;	0.955857	1.17382
2551	FIM1_2434;	0	1.17042
3534	FIM1_3755;	-0.523993	1.16831
2861	FIM1_2381;	0	1.16762
2744	FIM1_2035;	-1.00139	1.1675
471	FIM1_180;	1.53797	1.16448
1055	FIM1_1975;	0	1.16379
3212	FIM1_4028;	0	1.15472
15	FIM1_128; FIM1_1313; FIM1_1551; FIM1_2246; FIM1_28; FIM1_3364; FIM1_3679; FIM1_4103; FIM1_5149;	-0.0689137	1.15239
3173	FIM1_1591;	0	1.15189
892	FIM1_1816;	1.73531	1.15143
3719	FIM1_2325;	0.0369424	1.14837
3381	FIM1_452;	-0.869235	1.14622
801	FIM1_5069;	0	1.1452
3837	FIM1_3990;	0.498106	1.14207
571	FIM1_2633;	0.535732	1.13733
2219	FIM1_355;	-3.67316	1.13648
2385	FIM1_4865;	0.789929	1.13504
1331	FIM1_4616;	0.364925	1.13272
721	FIM1_1646;	0.251692	1.13269
1977	FIM1_255;	-0.422426	1.13255
2882	FIM1_3914;	0	1.13047
2077	FIM1_4478;	-0.27452	1.13032
418	FIM1_101;	0.512529	1.12689
1421	FIM1_4004;	0	1.12282
2474	FIM1_2882;	-0.0121049	1.1185
917	FIM1_1362;	0.23	1.11486
835	FIM1_3413;	0.878652	1.11441
479	FIM1_5125;	1.03818	1.10748
685	FIM1_1925;	0.165885	1.10369
1324	FIM1_3574;	1.10039	1.10272
2607	FIM1_3848;	2.75558	1.10269
993	FIM1_2622;	0	1.09873
139	FIM1_3528; FIM1_4932;	0.751209	1.09853
1567	FIM1_1240;	-0.252127	1.09447
3645	FIM1_1861;	0.639462	1.08923
102	FIM1_2197; FIM1_3288; FIM1_4980;	0.33207	1.08723
1792	FIM1_1127;	0.683293	1.08678
3613	FIM1_2829;	-2.79997	1.08587
3778	FIM1_911;	-1.96778	1.08579
3827	FIM1_1081;	0.172488	1.08492
1192	FIM1_4398;	-0.52992	1.08402
38	FIM1_125; FIM1_3389; FIM1_3545; FIM1_4734; FIM1_4781; FIM1_55;	2.564	1.08353
1417	FIM1_3997;	-0.072597	1.08235
3044	FIM1_3641;	0	1.07906
1044	FIM1_4905;	0	1.07467
176	FIM1_1200; FIM1_4759;	0.928542	1.07173
3122	FIM1_5015;	2.57622	1.06668
3399	FIM1_4529;	2.39189	1.06645
846	FIM1_151;	0.729712	1.06331
4081	FIM1_2306;	2.92266	1.06298
3798	FIM1_2037;	7.06522	1.05959
1769	FIM1_1389;	0.463992	1.05655
856	FIM1_3158;	0.589615	1.05258
3007	FIM1_1958;	-1.04963	1.05154
630	FIM1_4206;	-0.572241	1.04889
2809	FIM1_2656;	4.75676	1.04679
2080	FIM1_4491;	0.22195	1.04662
3839	FIM1_1101;	0.65906	1.04528
426	FIM1_820;	-1.57484	1.04418
3439	FIM1_3319;	1.14169	1.04254
3073	FIM1_580;	0.8232	1.04072
606	FIM1_4497;	4.42794	1.03829
1059	FIM1_4051;	-0.14365	1.03515
1594	FIM1_2145;	-1.60599	1.03336
2388	FIM1_1244;	-0.456722	1.02782
761	FIM1_5173;	1.17998	1.02106
1262	FIM1_772;	1.23635	1.01339
707	FIM1_76;	-0.122563	1.01337
627	FIM1_1403;	0.324937	1.01312
910	FIM1_2901;	0	1.01254
600	FIM1_4666;	0.45126	1.0121
3811	FIM1_484;	0	1.00276
2890	FIM1_52;	0	1.00274
1093	FIM1_3538;	-1.08255	0.99851
2048	FIM1_3605;	1.13022	0.997407
1143	FIM1_4993;	0.147438	0.996479
1196	FIM1_3970;	2.60973	0.995511
108	FIM1_2762; FIM1_54;	0	0.993095
298	FIM1_3464; FIM1_537;	0.342237	0.989266
2	FIM1_1314; FIM1_1340; FIM1_1445; FIM1_1446; FIM1_1537; FIM1_1652; FIM1_1725; FIM1_1797; FIM1_2088; FIM1_2405; FIM1_2537; FIM1_3492; FIM1_3525; FIM1_370; FIM1_3757; FIM1_3954; FIM1_3955; FIM1_4262; FIM1_4608; FIM1_4658; FIM1_4710; FIM1_4852; FIM1_4887; FIM1_4960; FIM1_5009; FIM1_5115; FIM1_70;	2.05065	0.987384
3768	FIM1_3927;	1.46647	0.986331
3331	FIM1_661;	0.423064	0.985358
39	FIM1_2659; FIM1_2729; FIM1_4059;	2.24167	0.979407
3551	FIM1_342;	-0.0036522	0.974799
3359	FIM1_1188;	4.9017	0.971594
3254	FIM1_3036;	0	0.969769
321	FIM1_3582;	-1.01145	0.968727
674	FIM1_4198;	1.53859	0.967715
3483	FIM1_1383;	0	0.967609
3487	FIM1_3517;	-0.334619	0.964847
1890	FIM1_4877;	0	0.960382
3643	FIM1_4551;	0.0657638	0.960022
1942	FIM1_1032;	0.869594	0.959166
3087	FIM1_1583;	-0.242206	0.957942
380	FIM1_844;	0.825449	0.95634
3065	FIM1_3465;	-0.169258	0.955026
2494	FIM1_3171;	0	0.953608
1980	FIM1_4690;	1.5424	0.950815
2719	FIM1_3336;	0.589037	0.946934
3736	FIM1_569;	2.38497	0.944739
3690	FIM1_2399;	0.00630531	0.941513
1102	FIM1_1465;	-0.242661	0.940741
662	FIM1_2916;	1.21203	0.940459
44	FIM1_1069; FIM1_1882; FIM1_3657; FIM1_459;	0.204071	0.9388
2467	FIM1_1346;	3.84447	0.938067
964	FIM1_2852;	0.237645	0.928571
3946	FIM1_3864;	7.6748	0.927698
3324	FIM1_3159;	0.275786	0.922332
559	FIM1_451;	0	0.921771
937	FIM1_116;	0.558941	0.916047
3756	FIM1_587;	0.654266	0.915489
435	FIM1_3575;	0.38029	0.910228
1361	FIM1_1845;	-2.83961	0.909077
1888	FIM1_4885;	0.268667	0.906286
2050	FIM1_3600;	1.58564	0.903176
938	FIM1_117;	3.61636	0.900526
3737	FIM1_4784;	0.351224	0.895643
2646	FIM1_4758;	1.11438	0.893635
210	FIM1_2505;	0.187828	0.891502
1057	FIM1_135;	-0.700086	0.883856
3362	FIM1_3018;	0	0.880271
1926	FIM1_5095;	-1.45432	0.88023
3204	FIM1_2183;	-0.359528	0.879923
1846	FIM1_4674;	-0.171169	0.875514
1773	FIM1_4810;	1.04919	0.875471
2621	FIM1_3972;	1.15488	0.874293
689	FIM1_3210;	0.151307	0.873231
3158	FIM1_2074;	1.02207	0.872262
2376	FIM1_1289;	0.857809	0.870138
3430	FIM1_3365;	0.396846	0.870132
1114	FIM1_4434;	-0.051075	0.868353
1199	FIM1_3953;	0.404807	0.865721
474	FIM1_3801;	1.16566	0.865476
3112	FIM1_679;	-0.486755	0.864126
827	FIM1_3856;	-1.34831	0.857341
3202	FIM1_1000;	3.7633	0.85655
2667	FIM1_4214;	1.68878	0.841043
7	FIM1_1013; FIM1_1158; FIM1_1411; FIM1_1621; FIM1_1802; FIM1_1860; FIM1_197; FIM1_2013; FIM1_2264; FIM1_2613; FIM1_2936; FIM1_3337; FIM1_3520; FIM1_4268; FIM1_4435; FIM1_4504; FIM1_514;	0.178169	0.840443
1746	FIM1_695;	0	0.835519
3540	FIM1_1286;	-0.115111	0.834678
1745	FIM1_696;	-0.222856	0.834431
2875	FIM1_1851;	-1.38914	0.832236
2748	FIM1_4035;	-1.69272	0.83052
295	FIM1_3753; FIM1_714;	-0.358333	0.828813
2643	FIM1_2782;	0.192087	0.827436
275	FIM1_1012; FIM1_5185;	0.037956	0.826367
1516	FIM1_3011;	-2.48013	0.824532
2769	FIM1_1547;	-1.13443	0.822089
3306	FIM1_2939;	0.0589023	0.821019
1561	FIM1_2761;	-2.35407	0.819293
475	FIM1_5139;	0.60628	0.818896
2850	FIM1_1325;	1.13341	0.814117
603	FIM1_4029;	-1.51236	0.814059
2097	FIM1_3561;	1.5635	0.812388
3746	FIM1_1781;	1.07909	0.81174
11	FIM1_1539; FIM1_1698; FIM1_1699; FIM1_1700; FIM1_1969; FIM1_2444; FIM1_3097; FIM1_3726; FIM1_3728; FIM1_3731; FIM1_4315; FIM1_4316; FIM1_4770; FIM1_4776; FIM1_4778; FIM1_4779; FIM1_849; FIM1_989; FIM1_990;	0.785262	0.810125
765	FIM1_4261;	-0.183613	0.807914
3394	FIM1_4332;	0.49212	0.806517
3475	FIM1_2614;	-0.244806	0.805303
1414	FIM1_1625;	-0.223822	0.800392
3260	FIM1_1894;	0.68253	0.796056
3537	FIM1_153;	0.711549	0.788961
3878	FIM1_511;	-0.89175	0.78879
3307	FIM1_1571;	0.32381	0.78189
1897	FIM1_4147;	-0.677205	0.779123
3524	FIM1_654;	-0.219477	0.777647
354	FIM1_3763;	0.156131	0.775975
2349	FIM1_2345;	2.526	0.775793
315	FIM1_1112;	0.98495	0.773834
1955	FIM1_4017;	0.384166	0.773156
1032	FIM1_2990;	-2.33505	0.772811
792	FIM1_3637;	2.52048	0.772183
3689	FIM1_3897;	0	0.771097
114	FIM1_1183; FIM1_456; FIM1_4963;	0.669142	0.769967
351	FIM1_1693; FIM1_3721; FIM1_846;	-0.30756	0.767224
386	FIM1_770;	0.403223	0.766993
3176	FIM1_3686;	1.18399	0.766384
2360	FIM1_1949;	-0.908706	0.760675
1554	FIM1_1092;	0	0.758291
1250	FIM1_805;	1.76487	0.756801
847	FIM1_5019;	0.29088	0.754308
2637	FIM1_2546;	-3.83212	0.75425
948	FIM1_3869;	2.03256	0.753483
2703	FIM1_2697;	-0.447309	0.748854
1972	FIM1_1074;	1.95473	0.746957
1195	FIM1_3976;	0.382564	0.74668
1050	FIM1_1029;	0.2741	0.746091
3873	FIM1_1440;	-0.752605	0.743305
4011	FIM1_4767;	0.965531	0.736829
3910	FIM1_1152;	-0.473182	0.732272
3147	FIM1_2510;	-2.30173	0.729258
804	FIM1_446;	0.166475	0.728473
677	FIM1_3592;	2.90221	0.72784
121	FIM1_1224; FIM1_1777; FIM1_5196;	0.24884	0.726463
316	FIM1_1478;	2.63891	0.724383
2125	FIM1_2270;	0	0.718548
2251	FIM1_364;	0	0.715996
1905	FIM1_4134;	-0.850483	0.714225
265	FIM1_2751; FIM1_3382;	1.17475	0.713773
3549	FIM1_1505;	0.920155	0.713757
2300	FIM1_1887;	3.21515	0.712955
2342	FIM1_4520;	-0.294496	0.712945
2739	FIM1_3449;	-1.1745	0.712073
1267	FIM1_765;	-0.397741	0.705896
617	FIM1_1747;	0.0659075	0.70509
3621	FIM1_2489;	0.809671	0.702749
1302	FIM1_3264;	-0.464161	0.702191
978	FIM1_3437;	-1.28741	0.697469
3792	FIM1_4872;	1.1446	0.69616
2078	FIM1_4479;	-0.198591	0.695815
1233	FIM1_1828;	-0.617621	0.69096
3955	FIM1_4547;	-0.889902	0.689808
714	FIM1_4093;	0	0.689515
834	FIM1_5145;	0.555959	0.689337
1021	FIM1_4818;	0.0649876	0.684646
2152	FIM1_575;	0	0.683345
3500	FIM1_5132;	0	0.679595
1524	FIM1_2996;	2.71102	0.676998
1124	FIM1_3106;	-0.791674	0.675009
2920	FIM1_3922;	-0.948561	0.674184
1535	FIM1_3935;	0.505124	0.673104
2445	FIM1_2339;	1.21725	0.671882
3609	FIM1_4537;	0	0.670427
1445	FIM1_4345;	0	0.669495
3238	FIM1_4518;	0	0.667967
3760	FIM1_3581;	-0.44887	0.664364
2863	FIM1_2379;	1.83523	0.659978
464	FIM1_618;	0	0.657065
453	FIM1_5046;	1.72341	0.65627
2708	FIM1_2870;	2.29539	0.655296
180	FIM1_3400; FIM1_3649;	1.44918	0.652863
923	FIM1_4632;	0.179382	0.652183
2886	FIM1_2251;	1.72859	0.65204
209	FIM1_1133; FIM1_3915;	0.166304	0.651377
2624	FIM1_3962;	0.0682229	0.648429
2374	FIM1_2072;	1.82773	0.647147
3456	FIM1_5055;	1.50727	0.64537
3412	FIM1_1496;	0.691293	0.644126
1432	FIM1_1168;	-0.402454	0.641763
3840	FIM1_3902;	1.03563	0.641516
3463	FIM1_3043;	-0.633038	0.638287
2799	FIM1_2734;	-1.00021	0.638013
1500	FIM1_3418;	0.899775	0.636643
2136	FIM1_3326;	2.83316	0.632989
306	FIM1_3792; FIM1_67;	-0.271465	0.632193
1873	FIM1_4929;	-0.17276	0.630785
739	FIM1_92; FIM1_93;	0	0.630054
1824	FIM1_2276;	1.08868	0.62831
2830	FIM1_2792;	0.314753	0.625717
759	FIM1_591;	-0.197799	0.623773
2896	FIM1_2591;	-0.0593217	0.620668
1380	FIM1_113;	0.00630092	0.618966
580	FIM1_4267;	0	0.617793
434	FIM1_409;	-0.193338	0.617046
1966	FIM1_5059;	-0.512055	0.616774
2933	FIM1_3736;	0.322533	0.615814
3784	FIM1_666;	0	0.611641
3661	FIM1_87;	0	0.607141
1738	FIM1_3362;	0.510684	0.606183
986	FIM1_2774;	2.06143	0.605603
3809	FIM1_2177;	1.49899	0.604834
1654	FIM1_1252;	0	0.602939
2753	FIM1_4044;	-0.153797	0.602705
693	FIM1_1748;	-3.38909	0.595889
218	FIM1_1063; FIM1_2429;	0.395331	0.592837
328	FIM1_2371;	1.35401	0.592291
244	FIM1_4326; FIM1_46;	-0.220749	0.591545
1666	FIM1_3894;	0.929826	0.591063
1731	FIM1_407;	-1.698	0.590068
1819	FIM1_1740;	0	0.588677
3801	FIM1_5020;	-0.0922998	0.585602
150	FIM1_3296; FIM1_4421;	-1.37208	0.584428
1655	FIM1_1253;	0	0.58392
2695	FIM1_4192;	0	0.583423
2759	FIM1_2105;	-0.55589	0.58301
1646	FIM1_4506;	0.478508	0.580579
359	FIM1_3493;	-0.210464	0.579106
3658	FIM1_2739;	1.22333	0.575236
1219	FIM1_1878;	0.264998	0.571974
1723	FIM1_249;	-0.542335	0.568228
1382	FIM1_1761;	1.02995	0.563771
1	FIM1_1057; FIM1_1065; FIM1_1165; FIM1_1225; FIM1_1382; FIM1_1504; FIM1_154; FIM1_1560; FIM1_1596; FIM1_1640; FIM1_1642; FIM1_1760; FIM1_1784; FIM1_1824; FIM1_1960; FIM1_2051; FIM1_2067; FIM1_2113; FIM1_2273; FIM1_2284; FIM1_2330; FIM1_2340; FIM1_2472; FIM1_2500; FIM1_2566; FIM1_2636; FIM1_2771; FIM1_2851; FIM1_2872; FIM1_3002; FIM1_3146; FIM1_3152; FIM1_3157; FIM1_3312; FIM1_3351; FIM1_356; FIM1_…	0.337477	0.562835
651	FIM1_5141;	2.37621	0.562504
2296	FIM1_178;	-1.24794	0.56174
1803	FIM1_641;	-0.283912	0.559718
743	FIM1_4626;	0.285233	0.557674
3285	FIM1_2367;	1.64009	0.555867
1780	FIM1_1916;	2.9561	0.555824
3576	FIM1_3276;	0.473999	0.552634
1592	FIM1_2147;	-0.72582	0.551329
3924	FIM1_825;	-1.30085	0.551314
2625	FIM1_3960;	-1.41386	0.550887
1786	FIM1_2106;	0.575501	0.550515
1330	FIM1_4615;	1.93997	0.550218
3101	FIM1_4861;	-0.771132	0.549713
814	FIM1_3634;	0.992206	0.549385
623	FIM1_1435;	1.19724	0.547743
3802	FIM1_3882;	-0.443448	0.54385
2787	FIM1_1653;	0.402002	0.543196
2904	FIM1_4260;	-2.18649	0.537566
3111	FIM1_681;	0.760765	0.5348
1434	FIM1_1021;	1.16228	0.531236
3520	FIM1_4282;	1.02666	0.529552
3470	FIM1_3639;	-0.047264	0.52711
184	FIM1_891;	1.01974	0.527045
1813	FIM1_217;	-0.461163	0.521521
3764	FIM1_3712;	-0.248351	0.521255
535	FIM1_1842;	0.755282	0.51662
1982	FIM1_336;	0.129549	0.516119
2900	FIM1_2620;	-0.992044	0.512835
356	FIM1_606;	0.457523	0.509934
2598	FIM1_4389;	-0.988415	0.509318
1334	FIM1_4622;	-0.766097	0.508069
1220	FIM1_949;	1.46845	0.505745
3299	FIM1_4816;	0	0.50224
384	FIM1_1694; FIM1_3722; FIM1_847;	-0.237459	0.50152
3183	FIM1_27;	1.7768	0.498603
1674	FIM1_2394;	1.52115	0.498366
2353	FIM1_2351;	0.039952	0.496886
1358	FIM1_1341;	-2.33165	0.496223
3478	FIM1_2599;	0.131489	0.495699
2698	FIM1_4188;	-0.87765	0.494887
3803	FIM1_1812;	0.896652	0.494318
1025	FIM1_1135;	0.26509	0.492766
2417	FIM1_3888;	2.35693	0.491813
2594	FIM1_5155;	0	0.491175
1570	FIM1_1437;	0	0.490182
3472	FIM1_1388;	0.468186	0.488557
591	FIM1_237;	-0.980458	0.485919
40	FIM1_3114; FIM1_3768; FIM1_4408; FIM1_4409; FIM1_4762; FIM1_4763; FIM1_858;	1.34689	0.483652
3725	FIM1_1587;	1.11593	0.479304
2236	FIM1_2288;	-0.353722	0.477373
709	FIM1_3119;	-1.52909	0.475177
3775	FIM1_4628;	0.850031	0.47495
3445	FIM1_1533;	-1.80892	0.474792
1794	FIM1_1134;	0.147704	0.473231
1460	FIM1_5170;	1.46758	0.469056
1156	FIM1_1243;	0	0.469023
3881	FIM1_3431;	-4.49787	0.466963
3859	FIM1_1903;	-0.381025	0.46696
21	FIM1_1397; FIM1_1520; FIM1_2296; FIM1_2890; FIM1_3249; FIM1_337;	-0.363999	0.466858
3748	FIM1_4115;	0.224835	0.466227
86	FIM1_4009; FIM1_4266; FIM1_4961;	0.507073	0.464693
512	FIM1_2820;	0	0.464521
1480	FIM1_2187;	-1.12196	0.461084
826	FIM1_1380;	0	0.458999
2829	FIM1_2994;	0.107822	0.456528
147	FIM1_2312; FIM1_2660;	-1.6443	0.455319
3604	FIM1_2015;	0.493865	0.447398
261	FIM1_1099; FIM1_997;	1.6307	0.446541
708	FIM1_4241;	0.42691	0.44497
2926	FIM1_1087;	0	0.444378
1796	FIM1_611;	-0.41614	0.436717
1493	FIM1_3830;	0	0.435842
3872	FIM1_2976;	0	0.434573
332	FIM1_3497; FIM1_4070;	0	0.434473
799	FIM1_5073;	3.41334	0.431863
2683	FIM1_4655;	1.13801	0.431852
452	FIM1_3926;	0.933711	0.427299
3461	FIM1_3052;	-1.46543	0.425869
2513	FIM1_266;	0	0.424465
1832	FIM1_2124;	-1.12609	0.419019
1076	FIM1_3635;	0.485552	0.414184
599	FIM1_2549;	0	0.41028
3145	FIM1_2473;	0	0.410093
331	FIM1_4172; FIM1_4173;	1.93745	0.409731
1169	FIM1_1157;	0.089814	0.40803
1471	FIM1_4255;	2.48929	0.406503
1193	FIM1_4405;	1.72179	0.405619
277	FIM1_1301; FIM1_392;	-1.52874	0.403639
3507	FIM1_3104;	0.657269	0.400034
1254	FIM1_794;	-0.703551	0.399203
357	FIM1_5088;	-1.31986	0.397811
227	FIM1_1077; FIM1_3910;	-2.81001	0.396836
3056	FIM1_4745;	1.18157	0.394566
2244	FIM1_3205;	-0.141429	0.393959
633	FIM1_1808;	-2.79047	0.39324
3030	FIM1_4688;	-3.73756	0.393043
1328	FIM1_3901;	0.896977	0.391112
355	FIM1_1862; FIM1_1863;	0	0.390902
398	FIM1_1329;	3.07832	0.390316
262	FIM1_1765; FIM1_4904;	-0.724397	0.39016
145	FIM1_1695; FIM1_2209; FIM1_848;	0.51093	0.389179
35	FIM1_1712; FIM1_18; FIM1_1974; FIM1_2536; FIM1_324; FIM1_843; FIM1_845;	1.10762	0.388693
676	FIM1_4054;	0.918632	0.388127
3048	FIM1_3608;	-0.262114	0.387033
1775	FIM1_4815;	0.0507636	0.385702
2195	FIM1_5148;	0	0.37974
3207	FIM1_2866;	0.227698	0.378525
37	FIM1_1718; FIM1_2440; FIM1_3862; FIM1_4844;	0.87651	0.376995
787	FIM1_19;	0	0.37658
4075	FIM1_273;	-0.0241618	0.373042
3636	FIM1_3076;	0	0.37203
3071	FIM1_1413;	-1.73673	0.370258
2275	FIM1_502;	0.542811	0.368845
523	FIM1_4536;	0.666528	0.36586
2664	FIM1_2710;	2.53486	0.36572
2007	FIM1_3056;	-0.678484	0.359437
2699	FIM1_4187;	0	0.358215
1719	FIM1_874;	-0.13273	0.357139
1461	FIM1_920;	0	0.354051
1140	FIM1_2735;	-0.57545	0.3529
3222	FIM1_1558;	-0.186625	0.351117
3662	FIM1_99;	-1.18462	0.351053
2108	FIM1_3527;	-0.168096	0.350368
1807	FIM1_646;	0	0.349001
1238	FIM1_830;	-1.01467	0.34891
2632	FIM1_1319;	-0.708345	0.348539
1673	FIM1_2390;	0	0.345588
3752	FIM1_3256;	0	0.344015
782	FIM1_4232;	0	0.343387
3267	FIM1_3565;	-2.55935	0.342817
2146	FIM1_3279;	0.513615	0.340771
83	FIM1_2899; FIM1_4835; FIM1_812;	0.0714339	0.337787
3611	FIM1_375;	0	0.3368
3049	FIM1_3606;	1.3224	0.336574
110	FIM1_1852; FIM1_603;	-0.106919	0.336048
2778	FIM1_3131;	0	0.334299
1563	FIM1_2915;	0.350988	0.327367
2780	FIM1_3139;	0.142517	0.325397
2233	FIM1_2292;	-0.0615024	0.324825
1067	FIM1_980;	-0.664972	0.32303
500	FIM1_11; FIM1_2467;	0.892569	0.318637
1215	FIM1_706;	-0.99779	0.316902
2556	FIM1_211;	0.225342	0.313513
3429	FIM1_408;	1.57619	0.313023
2883	FIM1_2930;	0	0.310423
2391	FIM1_1513;	-0.378853	0.310245
513	FIM1_2386;	1.49641	0.307411
106	FIM1_145; FIM1_411; FIM1_585;	1.95388	0.305161
2220	FIM1_360;	-0.347781	0.303506
3383	FIM1_402;	-1.75513	0.299216
2587	FIM1_1907;	1.47465	0.29835
807	FIM1_134;	-0.618342	0.297455
2153	FIM1_577;	-1.29393	0.296837
2297	FIM1_4705;	1.99813	0.295926
3116	FIM1_1883;	0	0.294689
2665	FIM1_2712;	-0.610035	0.294638
370	FIM1_410;	0	0.294254
2677	FIM1_2262;	-0.313814	0.2939
2644	FIM1_2781;	1.27332	0.291278
2895	FIM1_4357;	-0.0966855	0.291248
3269	FIM1_2222;	1.96349	0.288086
1610	FIM1_1756;	-0.880756	0.286755
1374	FIM1_282;	1.92372	0.285559
421	FIM1_3806;	0	0.285309
1107	FIM1_1426;	2.74396	0.284923
3015	FIM1_5096;	0.458201	0.283921
2016	FIM1_3032;	0	0.283349
160	FIM1_3627; FIM1_5001;	2.22978	0.281151
3130	FIM1_4090;	0.603275	0.27961
317	FIM1_3220;	-3.21603	0.277898
516	FIM1_4566;	6.30418	0.276931
2860	FIM1_2059;	-1.63612	0.276467
1943	FIM1_4169;	-1.00061	0.276363
2209	FIM1_3414;	2.70802	0.276159
3715	FIM1_1944;	2.76515	0.27479
2899	FIM1_4321;	-1.05896	0.274205
497	FIM1_4032;	1.90196	0.273476
3155	FIM1_2657;	0.573739	0.271826
239	FIM1_3576; FIM1_4251;	2.01845	0.271365
3570	FIM1_2815;	-0.520082	0.268869
2620	FIM1_3974;	-1.11332	0.268728
2979	FIM1_650;	0.277521	0.267058
96	FIM1_1212; FIM1_163; FIM1_2018;	-1.42203	0.264968
1368	FIM1_1579;	-1.24578	0.264188
2630	FIM1_1317;	2.02869	0.263377
1462	FIM1_1727;	-1.84846	0.263023
299	FIM1_2455; FIM1_2466; FIM1_841;	0.560819	0.262592
3128	FIM1_1951;	1.43285	0.261915
1565	FIM1_2766;	-0.536692	0.259438
2239	FIM1_5021;	0.264466	0.258653
524	FIM1_1490;	1.87244	0.257873
1305	FIM1_81;	2.50955	0.257783
152	FIM1_2178; FIM1_761;	0.778692	0.257698
3677	FIM1_4243;	0.358963	0.25627
2776	FIM1_3129;	-1.85665	0.254869
985	FIM1_2772;	0.977252	0.254295
2873	FIM1_1666;	0	0.252634
2400	FIM1_2826;	-0.805958	0.252079
2100	FIM1_3555;	5.19762	0.243505
1413	FIM1_2490;	-0.793192	0.243024
635	FIM1_1250;	0.861194	0.24048
3098	FIM1_3203;	0.138747	0.237428
1355	FIM1_1338;	-0.809475	0.23702
1357	FIM1_1181;	-1.01647	0.236992
567	FIM1_3035;	0.491974	0.236918
1162	FIM1_2504;	1.3832	0.235778
2132	FIM1_3490;	-0.994687	0.235687
3870	FIM1_3401;	-0.511272	0.234385
300	FIM1_2118; FIM1_619;	-1.47398	0.234308
1466	FIM1_2857;	0.266168	0.23388
66	FIM1_2450; FIM1_4106; FIM1_4350; FIM1_783;	2.15689	0.232488
3571	FIM1_1592;	-0.360761	0.230568
731	FIM1_3390;	-1.09278	0.229563
952	FIM1_2967;	0	0.227894
3194	FIM1_3967;	-1.35531	0.226826
3218	FIM1_3441;	0.703062	0.22675
2957	FIM1_4578;	0.041901	0.223613
2037	FIM1_3631;	-0.408979	0.222925
886	FIM1_2052;	2.40003	0.22283
2015	FIM1_3033;	5.17149	0.221694
2717	FIM1_4439;	-0.238222	0.221304
2686	FIM1_4650;	-0.0186627	0.218832
2569	FIM1_47;	1.2632	0.217501
1708	FIM1_1218;	0.0810796	0.216346
2382	FIM1_4870;	0.26372	0.215905
3305	FIM1_1932;	0.0204336	0.213751
337	FIM1_2745; FIM1_5104;	0.677784	0.212237
1001	FIM1_3889;	0	0.211663
2636	FIM1_2550;	2.85203	0.211187
326	FIM1_2977; FIM1_3591;	1.29439	0.206763
2223	FIM1_4845;	-1.99696	0.206712
1908	FIM1_4122;	-1.48798	0.205598
2305	FIM1_4184;	0.763241	0.204068
3599	FIM1_1552;	0	0.203755
2316	FIM1_4382;	0.176032	0.202961
2603	FIM1_3855;	-1.79546	0.202883
522	FIM1_1172;	0	0.200285
1030	FIM1_2131;	3.36532	0.195477
778	FIM1_2162;	-0.372426	0.194759
2792	FIM1_3500;	-0.39692	0.191252
2129	FIM1_3480;	-0.89935	0.189551
319	FIM1_1137;	1.80079	0.189376
3296	FIM1_540;	0.324668	0.188022
3557	FIM1_1806;	0.535385	0.186287
3455	FIM1_1067;	-0.791509	0.185954
2243	FIM1_3202;	0	0.184997
1536	FIM1_3940;	-1.08841	0.183849
558	FIM1_3037;	0	0.180299
1396	FIM1_2726;	-0.096413	0.177245
26	FIM1_1401; FIM1_2548; FIM1_2879; FIM1_3322;	0.335344	0.176451
1186	FIM1_3118;	0.900069	0.173531
3772	FIM1_3370;	-0.569845	0.172513
1724	FIM1_250;	0	0.170572
3889	FIM1_536;	0.803256	0.169492
1635	FIM1_4230;	-3.02812	0.169139
502	FIM1_1564;	4.66877	0.16662
51	FIM1_204; FIM1_3216; FIM1_367; FIM1_3876; FIM1_4857;	-0.84519	0.166311
3791	FIM1_2925;	3.14004	0.161299
2477	FIM1_554;	-1.79255	0.159293
242	FIM1_2195; FIM1_3803;	-0.834189	0.158991
2428	FIM1_141;	0	0.157595
3754	FIM1_1473;	-0.271462	0.156923
1246	FIM1_810;	1.74327	0.15505
904	FIM1_3662;	0.529392	0.153677
3388	FIM1_2727;	1.55332	0.15143
1869	FIM1_3173;	1.20551	0.148866
2092	FIM1_3573;	0.623329	0.145555
1435	FIM1_1160;	2.33939	0.143031
3040	FIM1_3034;	1.17422	0.141037
1168	FIM1_2557;	-1.47064	0.138506
1428	FIM1_1175;	-2.02403	0.13597
1022	FIM1_1929;	-0.535446	0.135071
538	FIM1_2170;	-0.331553	0.132455
342	FIM1_788; FIM1_789;	-0.0181813	0.131293
3814	FIM1_244;	0	0.131012
2742	FIM1_2033;	0	0.129882
2498	FIM1_1679;	-0.730725	0.129586
1856	FIM1_2984;	-0.196298	0.129415
3051	FIM1_2541;	-0.0191829	0.127174
1020	FIM1_4916;	-0.889344	0.126455
1459	FIM1_3797;	-0.186998	0.125143
1085	FIM1_1384;	-2.57085	0.12184
2965	FIM1_4984;	1.61522	0.121498
3396	FIM1_3827;	0	0.12063
9	FIM1_1717; FIM1_2045; FIM1_2577; FIM1_311; FIM1_3133; FIM1_3321; FIM1_3603; FIM1_4075; FIM1_4227; FIM1_4522; FIM1_471; FIM1_4838; FIM1_752; FIM1_753; FIM1_787;	0.0926534	0.119354
940	FIM1_1581;	-2.46316	0.115388
2436	FIM1_79;	-0.42472	0.114081
1921	FIM1_3849;	2.85322	0.114049
3406	FIM1_3192;	0	0.112777
1277	FIM1_747;	-0.360991	0.109934
3700	FIM1_1034;	-1.16781	0.109761
1581	FIM1_1739;	0.0194989	0.10865
869	FIM1_1011;	-1.23615	0.108409
3361	FIM1_829;	2.04634	0.108211
832	FIM1_1461;	-4.39589	0.107948
3280	FIM1_239;	0	0.107518
3641	FIM1_2126;	2.4086	0.10661
2629	FIM1_4744;	0.407119	0.105368
1228	FIM1_1961;	1.89219	0.09981
578	FIM1_2561;	-0.003761	0.0997225
2806	FIM1_5190;	0	0.096669
3100	FIM1_3211;	-8.16e-05	0.0956625
3787	FIM1_1070;	0	0.0953171
931	FIM1_2719;	-1.93456	0.0941986
2548	FIM1_3709;	-1.03414	0.0932505
2144	FIM1_1419;	-0.21009	0.0930856
3233	FIM1_4714;	0	0.090737
1000	FIM1_1142;	-0.762042	0.0902374
2519	FIM1_275;	-0.148846	0.0892965
1532	FIM1_3924;	3.05185	0.0868525
3256	FIM1_593;	-0.892917	0.0865637
3904	FIM1_1633;	2.19	0.0863797
1154	FIM1_1990;	-1.17953	0.0829234
2189	FIM1_4430;	0.288677	0.0823284
2867	FIM1_4613;	2.4449	0.0816011
3425	FIM1_251;	0.413418	0.0812708
740	FIM1_3815;	0.234842	0.081268
663	FIM1_4890;	0.768659	0.0806088
979	FIM1_4532;	-2.88791	0.0804471
2017	FIM1_3031;	1.43143	0.0798871
2993	FIM1_3549;	0.0813527	0.079017
1208	FIM1_3790;	0.397058	0.076047
2866	FIM1_1017;	2.02739	0.075579
1496	FIM1_3448;	0.0484853	0.0739913
1077	FIM1_3626;	0	0.073224
2012	FIM1_3046;	0	0.0710814
1149	FIM1_152;	-1.57114	0.0710557
3523	FIM1_658;	1.3285	0.0704234
2877	FIM1_4211;	-1.21176	0.0701241
1591	FIM1_2149;	-0.961051	0.0692576
1419	FIM1_4001;	0	0.0690167
1633	FIM1_1804;	2.40587	0.068799
3448	FIM1_1572;	1.49866	0.0683953
862	FIM1_210;	1.27439	0.0682658
3655	FIM1_835;	0.702638	0.0680271
31	FIM1_1688; FIM1_2454; FIM1_3369; FIM1_3425; FIM1_497; FIM1_842;	0.524306	0.067847
4366	FIM1_4876;	0	0.0672286
2836	FIM1_2786;	-1.5967	0.0647466
2986	FIM1_415;	-0.942728	0.064119
3438	FIM1_2651;	-0.9133	0.0638407
2788	FIM1_1651;	0.378162	0.062686
3255	FIM1_2937;	-0.900445	0.0613285
2262	FIM1_2225;	-1.44739	0.06066
3209	FIM1_3787;	0.0217768	0.0594916
1818	FIM1_1738;	-0.390697	0.0585487
1710	FIM1_1228;	-0.747024	0.0570621
2504	FIM1_1865;	0	0.0564978
2994	FIM1_4378;	-0.491847	0.0553983
1070	FIM1_3668;	1.13556	0.0551801
3891	FIM1_2791;	1.55425	0.0546312
395	FIM1_1803;	2.54315	0.05312
1080	FIM1_3586;	2.5326	0.0512916
1595	FIM1_4322;	0	0.0511519
3765	FIM1_1711;	2.27457	0.050888
1244	FIM1_817;	1.18537	0.0481959
3591	FIM1_3796;	0.128874	0.046901
424	FIM1_838;	0.8483	0.0458274
678	FIM1_2623;	-1.47175	0.0442513
2793	FIM1_3501;	1.74656	0.0439849
1229	FIM1_1336;	-0.504267	0.043114
2201	FIM1_5126;	-2.75906	0.0429726
654	FIM1_2563;	1.90518	0.0428167
2615	FIM1_3241;	0.591415	0.0421724
550	FIM1_1871;	1.28341	0.0395837
491	FIM1_2496; FIM1_36;	0.211925	0.039313
2923	FIM1_2630;	0	0.0381475
168	FIM1_2318; FIM1_2819;	3.02809	0.036451
2447	FIM1_3286;	1.72753	0.0357164
3657	FIM1_801;	-1.69138	0.0354523
818	FIM1_2629;	-1.41807	0.0348495
741	FIM1_3075;	-0.102916	0.0345907
1343	FIM1_401;	0	0.0332345
3810	FIM1_3804;	1.70156	0.0328994
3919	FIM1_4792;	1.54487	0.030212
2718	FIM1_2692;	0	0.028026
2442	FIM1_2329;	0.51474	0.027205
441	FIM1_3424;	-0.318864	0.0271701
3278	FIM1_4991;	-2.23839	0.026792
2370	FIM1_5184;	-0.202963	0.02519
723	FIM1_3504;	1.47501	0.0244669
568	FIM1_2662;	0.473676	0.024259
3740	FIM1_5007;	-0.819877	0.0241296
3189	FIM1_4454;	-0.09759	0.0216467
3310	FIM1_2853;	-0.089611	0.020575
1448	FIM1_4338;	0.841333	0.019364
3401	FIM1_190;	-2.00619	0.018827
2081	FIM1_4492;	-0.399669	0.0186026
1123	FIM1_2227;	2.34928	0.0173678
2826	FIM1_4694;	0.266437	0.0145426
780	FIM1_4331;	1.7583	0.0127326
2343	FIM1_4519;	-3.84082	0.0105081
173	FIM1_4806; FIM1_74;	-1.46929	0.00967865
12	FIM1_1061; FIM1_1106; FIM1_1335; FIM1_1356; FIM1_150; FIM1_1818; FIM1_2795; FIM1_3765; FIM1_4462; FIM1_4505; FIM1_5180;	-1.59414	0.009603
3857	FIM1_3961;	1.32178	0.0092765
3471	FIM1_3598;	-0.178781	0.008002
115	FIM1_4956; FIM1_4957; FIM1_50;	0.59174	0.0073424
3598	FIM1_1881;	-1.19908	0.00686686
2943	FIM1_1053;	0	0.00649217
902	FIM1_763;	0.583856	0.003724
1318	FIM1_1400;	-0.541567	0.003613
162	FIM1_3270; FIM1_5175;	0	0.00143122
24	FIM1_100; FIM1_2042; FIM1_4736; FIM1_4898; FIM1_5008; FIM1_516;	-0.668436	0
56	FIM1_1174; FIM1_3542; FIM1_5200; FIM1_5201; FIM1_854;	0.148062	0
60	FIM1_1007; FIM1_2532; FIM1_3233; FIM1_4319; FIM1_4771;	0.107921	0
71	FIM1_4163; FIM1_4900; FIM1_5048;	0.0474609	0
103	FIM1_4023; FIM1_4158; FIM1_4549;	0	0
165	FIM1_2447; FIM1_4854;	0.265825	0
183	FIM1_1009; FIM1_2531;	0.218183	0
194	FIM1_2096; FIM1_917;	1.18561	0
199	FIM1_4175;	-1.13869	0
237	FIM1_2112; FIM1_780;	1.05035	0
243	FIM1_1466; FIM1_203;	0.83089	0
259	FIM1_4252; FIM1_4253;	1.44743	0
266	FIM1_4685;	0.24708	0
301	FIM1_380;	0.119904	0
311	FIM1_1614;	1.63571	0
313	FIM1_1180; FIM1_3357;	-0.673327	0
324	FIM1_1950; FIM1_3218;	-0.0262053	0
341	FIM1_258;	0	0
349	FIM1_315;	0.101656	0
353	FIM1_1528;	0	0
364	FIM1_1685; FIM1_2174;	2.40126	0
368	FIM1_1406;	0.303171	0
369	FIM1_3231; FIM1_633;	2.49496	0
373	FIM1_3754;	0	0
375	FIM1_3230; FIM1_635;	2.65471	0
388	FIM1_3253;	-0.318769	0
393	FIM1_2024; FIM1_2025;	-0.01968	0
430	FIM1_1921;	-0.847802	0
438	FIM1_1343;	-0.182054	0
451	FIM1_2741;	-1.0413	0
456	FIM1_3277;	-1.37144	0
465	FIM1_2654;	1.16699	0
469	FIM1_1972;	-1.67726	0
477	FIM1_3585;	-1.62449	0
501	FIM1_2111;	2.52003	0
509	FIM1_776;	-1.6577	0
515	FIM1_2691;	1.12099	0
517	FIM1_4207;	-0.23029	0
525	FIM1_4259;	-1.44685	0
543	FIM1_1757;	1.79078	0
553	FIM1_651;	1.00451	0
572	FIM1_2590;	4.95887	0
597	FIM1_4415;	0.948813	0
615	FIM1_2260; FIM1_2917;	0	0
619	FIM1_736;	0	0
636	FIM1_547;	1.14861	0
640	FIM1_3020;	1.71938	0
642	FIM1_194;	1.41263	0
644	FIM1_1261;	-2.14516	0
648	FIM1_4088;	-0.526567	0
656	FIM1_261;	-0.222842	0
664	FIM1_5065;	0.570924	0
683	FIM1_3463;	0.503111	0
725	FIM1_5134;	0.123064	0
751	FIM1_1295;	0.693975	0
755	FIM1_1856;	-0.0680661	0
758	FIM1_4333;	-0.621127	0
776	FIM1_3066;	-2.00156	0
784	FIM1_2391;	-0.51135	0
798	FIM1_4895;	-0.606054	0
808	FIM1_1915;	2.64544	0
812	FIM1_3061;	-1.04077	0
820	FIM1_2617;	1.00898	0
830	FIM1_4403;	1.32851	0
852	FIM1_2315;	0.11165	0
860	FIM1_3699;	0.73183	0
879	FIM1_3127;	-0.187652	0
903	FIM1_1275;	-0.0403493	0
919	FIM1_3526;	-1.68352	0
922	FIM1_3873;	0	0
930	FIM1_2720;	-2.29457	0
934	FIM1_301;	-0.0388	0
936	FIM1_285;	-2.2912	0
941	FIM1_2212;	1.25652	0
945	FIM1_4212;	-0.839634	0
951	FIM1_3519;	-1.94766	0
963	FIM1_4467;	1.49454	0
992	FIM1_333;	0.549527	0
994	FIM1_1814;	-1.47478	0
995	FIM1_3306;	0	0
1006	FIM1_1194;	-1.64211	0
1011	FIM1_1227;	0	0
1016	FIM1_2752;	1.68695	0
1029	FIM1_2639;	1.6776	0
1031	FIM1_2247;	-1.17926	0
1036	FIM1_4943;	1.27357	0
1056	FIM1_1976;	-1.05104	0
1064	FIM1_3051;	0.640432	0
1068	FIM1_2663;	0	0
1072	FIM1_3652;	0.23604	0
1079	FIM1_2543;	0	0
1094	FIM1_4600;	-2.08901	0
1104	FIM1_1412;	0	0
1118	FIM1_3392;	0.681862	0
1122	FIM1_2951;	-0.0475751	0
1130	FIM1_2220;	-0.209171	0
1190	FIM1_4391;	0.014321	0
1211	FIM1_3769;	-0.0453227	0
1218	FIM1_2738;	-0.0189514	0
1230	FIM1_1940;	0.447788	0
1273	FIM1_2006;	-0.439018	0
1275	FIM1_749;	0.652261	0
1286	FIM1_708;	0.729698	0
1315	FIM1_1122;	-0.835982	0
1353	FIM1_391;	-0.93435	0
1371	FIM1_302;	1.19834	0
1373	FIM1_286;	0.217173	0
1390	FIM1_3470;	0.0196197	0
1398	FIM1_909;	1.4192	0
1403	FIM1_895;	0	0
1410	FIM1_2484;	0.996503	0
1425	FIM1_1184;	0.302958	0
1431	FIM1_1169;	-1.96242	0
1463	FIM1_4464;	0.927493	0
1472	FIM1_4238;	0.46626	0
1501	FIM1_2116;	1.18608	0
1506	FIM1_3435;	-0.0225739	0
1510	FIM1_4525;	-0.395042	0
1513	FIM1_4535;	0	0
1525	FIM1_196;	0.831294	0
1529	FIM1_3920;	-0.460999	0
1531	FIM1_4441;	-0.565372	0
1542	FIM1_2922;	-0.244553	0
1543	FIM1_3612;	-0.250325	0
1550	FIM1_1262;	-1.57376	0
1555	FIM1_1090;	0.519943	0
1572	FIM1_3191;	0.587406	0
1573	FIM1_3190;	0.117878	0
1582	FIM1_2169;	2.07824	0
1593	FIM1_1534;	0	0
1597	FIM1_4328;	0	0
1602	FIM1_1055;	0.0386247	0
1606	FIM1_1636;	-2.14418	0
1620	FIM1_1669;	1.43592	0
1627	FIM1_1794;	1.79561	0
1631	FIM1_1529;	1.34498	0
1639	FIM1_2199;	-0.0629049	0
1640	FIM1_2200;	-0.802085	0
1644	FIM1_4508;	2.4167	0
1648	FIM1_4501;	0.860079	0
1668	FIM1_2039;	-0.488972	0
1677	FIM1_2401;	0	0
1690	FIM1_4579;	-0.718307	0
1693	FIM1_1192;	0.600143	0
1696	FIM1_1199;	-1.00688	0
1699	FIM1_1204;	1.20724	0
1721	FIM1_922;	0.0037019	0
1732	FIM1_34;	1.53848	0
1735	FIM1_404;	-2.60626	0
1736	FIM1_3317;	1.58221	0
1739	FIM1_219;	0	0
1755	FIM1_1357;	0	0
1757	FIM1_4888;	-0.550339	0
1760	FIM1_2929;	1.19226	0
1781	FIM1_592;	-0.00419352	0
1783	FIM1_596;	2.67685	0
1784	FIM1_598;	-2.90026	0
1793	FIM1_1130;	-0.179632	0
1797	FIM1_613;	-0.41582	0
1801	FIM1_634;	1.66023	0
1843	FIM1_2240;	0	0
1844	FIM1_2244;	0	0
1849	FIM1_4677;	-0.975839	0
1861	FIM1_4365;	0.709149	0
1868	FIM1_4947;	-0.743443	0
1872	FIM1_4933;	-1.64921	0
1874	FIM1_4927;	0.0408129	0
1900	FIM1_4141;	2.7947	0
1902	FIM1_4137;	0	0
1916	FIM1_4107;	-1.0722	0
1917	FIM1_4105;	0.124032	0
1922	FIM1_4444;	3.0763	0
1923	FIM1_4998;	0.007869	0
1931	FIM1_5077;	-1.03615	0
1964	FIM1_5054;	-0.344846	0
1967	FIM1_5061;	-3.93881	0
1973	FIM1_2884;	0.842346	0
1983	FIM1_441;	-1.08638	0
2006	FIM1_3057;	0	0
2010	FIM1_3050;	-0.770037	0
2023	FIM1_1018;	-1.33565	0
2031	FIM1_3667;	-0.032533	0
2033	FIM1_3646;	-2.25681	0
2056	FIM1_3577;	0	0
2067	FIM1_2600;	0.779119	0
2089	FIM1_1387;	-0.967079	0
2115	FIM1_4597;	-3.10797	0
2133	FIM1_3494;	0	0
2138	FIM1_1470;	-0.416679	0
2148	FIM1_567;	-1.16681	0
2166	FIM1_2844;	0.171424	0
2170	FIM1_3762;	-3.14627	0
2181	FIM1_4826;	-0.0454132	0
2192	FIM1_4425;	-1.73262	0
2211	FIM1_1895;	-2.30829	0
2213	FIM1_2101;	-3.00638	0
2215	FIM1_5177;	0.311884	0
2221	FIM1_361;	1.71871	0
2253	FIM1_541;	-0.527108	0
2256	FIM1_377;	0.669953	0
2272	FIM1_2966;	-0.927103	0
2279	FIM1_515;	-0.675522	0
2292	FIM1_664;	-1.24839	0
2295	FIM1_173;	-0.353264	0
2307	FIM1_4168;	0.948757	0
2311	FIM1_2092;	-0.196502	0
2315	FIM1_2681;	-1.40546	0
2317	FIM1_5012;	-2.11917	0
2325	FIM1_2086;	-0.638197	0
2328	FIM1_4150;	0.00588899	0
2337	FIM1_4063;	-0.758211	0
2348	FIM1_4512;	1.35681	0
2361	FIM1_1947;	-2.34885	0
2367	FIM1_1304;	0.0683877	0
2386	FIM1_1239;	-3.02058	0
2395	FIM1_1506;	1.91163	0
2398	FIM1_1536;	0.0571256	0
2401	FIM1_3168;	-0.88889	0
2402	FIM1_2821;	0	0
2435	FIM1_1820;	0.690395	0
2441	FIM1_2326;	0.459132	0
2475	FIM1_551;	0.643209	0
2505	FIM1_1864;	-0.430729	0
2507	FIM1_1854;	-0.162677	0
2514	FIM1_267;	0.681865	0
2517	FIM1_272;	-2.96201	0
2521	FIM1_2811;	0	0
2524	FIM1_1619;	0	0
2528	FIM1_1603;	0.644657	0
2538	FIM1_3677;	-1.04105	0
2554	FIM1_206;	-0.891823	0
2566	FIM1_59;	0	0
2568	FIM1_48;	-1.1817	0
2572	FIM1_42;	1.86508	0
2591	FIM1_4451;	-2.31247	0
2596	FIM1_866;	0.876722	0
2597	FIM1_867;	0.751391	0
2599	FIM1_4395;	-0.267085	0
2610	FIM1_4576;	0.151506	0
2612	FIM1_1876;	1.51198	0
2639	FIM1_1630;	0	0
2663	FIM1_2709;	0.0285213	0
2673	FIM1_1002;	-0.932279	0
2674	FIM1_2269;	-1.66362	0
2685	FIM1_4652;	-3.08606	0
2720	FIM1_474;	0.573229	0
2721	FIM1_477;	-1.42206	0
2741	FIM1_3440;	0	0
2743	FIM1_2034;	-2.0045	0
2749	FIM1_4036;	0	0
2773	FIM1_963;	-2.60164	0
2775	FIM1_1926;	-1.00309	0
2777	FIM1_3130;	0.589117	0
2795	FIM1_2000;	2.3808	0
2797	FIM1_2011;	0.0297535	0
2815	FIM1_1360;	-2.63637	0
2818	FIM1_3310;	-1.48352	0
2823	FIM1_711;	-2.08316	0
2825	FIM1_4605;	-1.44238	0
2828	FIM1_4015;	0.89663	0
2870	FIM1_4633;	1.70718	0
2878	FIM1_4209;	0.492347	0
2889	FIM1_1624;	-1.77479	0
2897	FIM1_4346;	-0.324221	0
2898	FIM1_2458;	-0.244732	0
2903	FIM1_2259;	0	0
2905	FIM1_4257;	1.68665	0
2906	FIM1_1082;	-0.847664	0
2918	FIM1_189;	-1.17928	0
2919	FIM1_480;	0.400898	0
2921	FIM1_3923;	2.3603	0
2937	FIM1_1838;	-1.16692	0
2944	FIM1_3302;	-0.148524	0
2946	FIM1_5062;	0.317656	0
2952	FIM1_3906;	2.23682	0
2958	FIM1_4380;	0	0
2959	FIM1_3481;	0.979592	0
2967	FIM1_694;	0	0
2977	FIM1_1138;	-0.170294	0
2984	FIM1_3315;	-2.67824	0
3000	FIM1_4922;	0	0
3011	FIM1_4121;	1.96101	0
3014	FIM1_5098;	0	0
3024	FIM1_5067;	0.478102	0
3035	FIM1_3072;	0.787665	0
3053	FIM1_2628;	-2.37084	0
3054	FIM1_2627;	-0.962858	0
3057	FIM1_2595;	0.191851	0
3066	FIM1_3467;	-0.076609	0
3069	FIM1_1469;	0	0
3093	FIM1_2295;	-2.0744	0
3097	FIM1_3199;	-1.58037	0
3102	FIM1_4859;	0	0
3118	FIM1_2682;	0.200178	0
3125	FIM1_2344;	-0.53205	0
3144	FIM1_2465;	0.32619	0
3146	FIM1_2507;	-0.834644	0
3151	FIM1_2319;	-0.478639	0
3159	FIM1_1149;	0.523518	0
3160	FIM1_2881;	-0.336373	0
3167	FIM1_3148;	1.06358	0
3195	FIM1_2554;	-0.264515	0
3199	FIM1_2497;	0.000120521	0
3211	FIM1_3779;	-2.53328	0
3214	FIM1_482;	0.864118	0
3223	FIM1_1556;	-1.10136	0
3224	FIM1_1546;	0.597407	0
3261	FIM1_1909;	0.955682	0
3263	FIM1_2404;	-0.14694	0
3282	FIM1_2119;	0.0953007	0
3283	FIM1_4612;	0	0
3318	FIM1_1236;	-1.80169	0
3326	FIM1_5068;	-2.03804	0
3333	FIM1_919;	1.90028	0
3337	FIM1_1084;	0.484046	0
3343	FIM1_3916;	0	0
3344	FIM1_2478;	-0.828189	0
3347	FIM1_707;	-0.330509	0
3364	FIM1_2275;	-0.0133509	0
3367	FIM1_731;	1.11735	0
3369	FIM1_1684;	0.951469	0
3372	FIM1_3259;	0.172829	0
3374	FIM1_83;	0.0127	0
3389	FIM1_247;	0.619192	0
3395	FIM1_3825;	1.95451	0
3397	FIM1_3436;	-0.450793	0
3402	FIM1_2661;	-0.0337958	0
3409	FIM1_2144;	-0.522166	0
3423	FIM1_5110;	-1.09783	0
3433	FIM1_2471;	-1.82274	0
3434	FIM1_4582;	-0.00809945	0
3437	FIM1_622;	0.0150556	0
3440	FIM1_2110;	0.256235	0
3441	FIM1_4376;	0.289186	0
3453	FIM1_1033;	-0.429955	0
3457	FIM1_5060;	-0.280395	0
3468	FIM1_3651;	-0.287577	0
3476	FIM1_2612;	0	0
3485	FIM1_3568;	3.3121	0
3506	FIM1_3108;	0.689625	0
3516	FIM1_508;	1.01668	0
3517	FIM1_509;	-0.084559	0
3533	FIM1_2832;	-1.78663	0
3535	FIM1_4100;	1.40092	0
3541	FIM1_873;	0.592071	0
3550	FIM1_1498;	0	0
3555	FIM1_3331;	-1.23096	0
3566	FIM1_2274;	1.46688	0
3574	FIM1_3680;	-0.0102393	0
3580	FIM1_1918;	-3.75767	0
3587	FIM1_1144;	2.3052	0
3589	FIM1_4657;	-0.133284	0
3594	FIM1_487;	-1.4201	0
3595	FIM1_495;	-0.624302	0
3602	FIM1_3137;	0	0
3605	FIM1_5189;	-0.982346	0
3610	FIM1_3327;	1.74199	0
3624	FIM1_2580;	0.23386	0
3633	FIM1_4709;	0	0
3639	FIM1_899;	1.17518	0
3640	FIM1_1991;	0.77674	0
3642	FIM1_869;	1.56615	0
3650	FIM1_1430;	0.070286	0
3656	FIM1_4577;	-0.463928	0
3659	FIM1_756;	-0.172017	0
3674	FIM1_3992;	-0.878744	0
3685	FIM1_1763;	-0.789674	0
3692	FIM1_3366;	0.888113	0
3695	FIM1_2911;	-2.49194	0
3698	FIM1_1567;	2.14058	0
3702	FIM1_971;	0	0
3704	FIM1_2802;	-0.160271	0
3723	FIM1_2176;	0.383145	0
3732	FIM1_1879;	-0.00238181	0
3735	FIM1_4429;	-1.57359	0
3738	FIM1_4417;	0	0
3745	FIM1_2166;	-0.749449	0
3831	FIM1_400;	0.948609	0
3977	FIM1_2918;	-1.49926	0
4062	FIM1_2238;	-1.31235	0
4125	FIM1_5205;	0.733968	0
4145	FIM1_855;	-1.08061	0
4149	FIM1_5206;	0	0
105	FIM1_1701; FIM1_4307; FIM1_4723; FIM1_4724; FIM1_4725; FIM1_4726; FIM1_4727; FIM1_4728; FIM1_4729; FIM1_4730; FIM1_4783; FIM1_5207; FIM1_924; FIM1_925;	0.27063	0
193	FIM1_2449; FIM1_3112; FIM1_3422; FIM1_4550;	1.39543	0
325	FIM1_1704; FIM1_4303; FIM1_4764; FIM1_857;	0.535549	0
383	FIM1_3439; FIM1_571;	-2.7604	0
423	FIM1_3725; FIM1_3727;	-0.410482	0
506	FIM1_839;	0.415198	0
607	FIM1_2817; FIM1_3737;	2.79461	0
608	FIM1_136; FIM1_1715;	-0.5036	0
609	FIM1_3732;	0.169941	0
632	FIM1_305; FIM1_306;	2.1728	0
1099	FIM1_1472;	1.12806	0
1661	FIM1_1108;	-1.44677	0
2109	FIM1_3529;	2.04101	0
3198	FIM1_1148;	0.834366	0
3236	FIM1_2451;	8.20945	0
3392	FIM1_4010;	0.777085	0
3528	FIM1_2095;	2.22106	0
3530	FIM1_2683;	2.59648	0
3721	FIM1_548;	-0.211269	0
3743	FIM1_2424;	-2.488	0
3762	FIM1_183;	0.0615599	0
3770	FIM1_1707; FIM1_4299; FIM1_4964;	0	0
3774	FIM1_3995;	0.537004	0
3776	FIM1_2064;	2.54917	0
3777	FIM1_110;	0.74884	0
3786	FIM1_954;	4.71306	0
3793	FIM1_1970;	-1.31997	0
3800	FIM1_2087;	2.01326	0
3807	FIM1_3966;	3.26822	0
3808	FIM1_2181;	2.07126	0
3833	FIM1_1051;	-0.141713	0
3836	FIM1_1405;	0.304163	0
3841	FIM1_928;	-2.18117	0
3844	FIM1_2138;	2.15312	0
3845	FIM1_1474;	2.03996	0
3846	FIM1_5113;	2.25481	0
3851	FIM1_5026;	-0.901658	0
3856	FIM1_3963;	0.272171	0
3858	FIM1_1191; FIM1_3358;	0.985502	0
3864	FIM1_1316;	2.51473	0
3867	FIM1_1393;	-1.0012	0
3882	FIM1_4306; FIM1_4780;	-1.82176	0
3883	FIM1_13; FIM1_17;	1.44594	0
3886	FIM1_959;	-1.57106	0
3893	FIM1_2564;	-1.92367	0
3894	FIM1_2579;	1.85919	0
3897	FIM1_432;	0	0
3898	FIM1_2230;	1.53337	0
3901	FIM1_4275;	0	0
3903	FIM1_143;	1.83237	0
3906	FIM1_468;	0.714714	0
3907	FIM1_472;	2.52793	0
3909	FIM1_4074;	-1.57518	0
3917	FIM1_3294;	0	0
3921	FIM1_3875; FIM1_3877;	2.14398	0
3925	FIM1_2894;	1.48084	0
3926	FIM1_2892;	0.526682	0
3931	FIM1_3420;	2.07268	0
3932	FIM1_605;	1.44758	0
3937	FIM1_1311;	-1.3973	0
3943	FIM1_4288;	-0.887365	0
3944	FIM1_3385;	0	0
3947	FIM1_3117;	4.6106	0
3949	FIM1_2254;	-1.48898	0
3952	FIM1_1676;	-1.44577	0
3957	FIM1_3115;	2.02597	0
3958	FIM1_3630;	5.63676	0
3960	FIM1_3981;	5.17245	0
3962	FIM1_1376;	0	0
3963	FIM1_3785;	0	0
3964	FIM1_1790;	2.79858	0
3966	FIM1_174;	-2.09422	0
3967	FIM1_3986;	0.720473	0
3971	FIM1_1829;	3.09516	0
3972	FIM1_910;	-0.339262	0
3973	FIM1_4089;	2.07146	0
3974	FIM1_4839;	0	0
3976	FIM1_3428;	-0.96592	0
3982	FIM1_193;	5.95065	0
3987	FIM1_4014;	-0.0506943	0
3990	FIM1_3478;	0	0
3991	FIM1_1454;	1.96229	0
3992	FIM1_3194;	1.09277	0
3998	FIM1_4394;	2.52882	0
4002	FIM1_2723;	0	0
4004	FIM1_758;	1.12765	0
4007	FIM1_2456;	0.081006	0
4008	FIM1_283;	7.37135	0
4019	FIM1_3393;	3.19185	0
4021	FIM1_1714;	0.59384	0
4024	FIM1_710;	1.17031	0
4028	FIM1_956;	1.01516	0
4030	FIM1_3733;	0.324885	0
4038	FIM1_1344;	0.16703	0
4039	FIM1_2146;	-0.831913	0
4040	FIM1_4831;	-0.0383685	0
4042	FIM1_3308;	5.43374	0
4044	FIM1_2038;	1.54444	0
4046	FIM1_3832;	-2.03806	0
4049	FIM1_2588;	0.734676	0
4053	FIM1_4975;	2.62212	0
4055	FIM1_2535;	4.7621	0
4058	FIM1_2780;	0.58771	0
4061	FIM1_862;	0.645257	0
4063	FIM1_4789;	2.36775	0
4065	FIM1_1943;	0.954562	0
4066	FIM1_3891;	0	0
4069	FIM1_784;	-0.721875	0
4071	FIM1_1650;	2.38028	0
4073	FIM1_1709; FIM1_2437;	6.8656	0
4074	FIM1_403;	-0.925939	0
4077	FIM1_2453;	0.511866	0
4083	FIM1_1140;	0.94291	0
4091	FIM1_2515;	-0.180678	0
4092	FIM1_1638;	0.55434	0
4096	FIM1_4795;	0.983814	0
4098	FIM1_3085;	2.27544	0
4101	FIM1_4145;	1.75568	0
4102	FIM1_4022;	0.608813	0
4104	FIM1_2843;	0.122806	0
4108	FIM1_5151;	-0.89217	0
4110	FIM1_4856;	-0.428261	0
4114	FIM1_4199;	1.01045	0
4119	FIM1_2032;	1.8533	0
4124	FIM1_837;	0	0
4127	FIM1_2324;	1.81443	0
4138	FIM1_2305;	1.18412	0
4139	FIM1_4324;	5.15475	0
4155	FIM1_2182;	1.80913	0
4171	FIM1_2669;	0.0907247	0
4177	FIM1_2232;	5.29727	0
4178	FIM1_4742;	1.31035	0
4180	FIM1_617;	-1.79879	0
4181	FIM1_2702;	0.307075	0
4192	FIM1_624;	0	0
4193	FIM1_3291;	0.269331	0
4201	FIM1_4538;	5.16011	0
4202	FIM1_2272;	0.0889578	0
4203	FIM1_231;	4.24393	0
4205	FIM1_4426;	-1.58708	0
4207	FIM1_4739;	0.788724	0
4208	FIM1_299;	0	0
4218	FIM1_4794;	-0.00796138	0
4230	FIM1_3676;	0	0
4232	FIM1_4668;	3.36377	0
4234	FIM1_627;	0.808207	0
4235	FIM1_118;	3.4046	0
4240	FIM1_2408;	1.71846	0
4245	FIM1_4297;	1.51119	0
4246	FIM1_1020;	-0.908413	0
4248	FIM1_2343;	4.32204	0
4250	FIM1_3874;	0.255605	0
4254	FIM1_5018;	-0.0346806	0
4258	FIM1_501;	-1.23932	0
4259	FIM1_950;	1.3081	0
4264	FIM1_4258;	0.129186	0
4268	FIM1_1241;	0	0
4270	FIM1_2007;	-0.123107	0
4280	FIM1_4390;	0	0
4283	FIM1_4740;	1.41545	0
4284	FIM1_1682;	0.305589	0
4289	FIM1_1372;	1.55792	0
4290	FIM1_3453;	1.52859	0
4291	FIM1_2237;	1.67161	0
4293	FIM1_865;	1.31681	0
4296	FIM1_5051;	1.14918	0
4297	FIM1_4026;	-1.14137	0
4298	FIM1_4081;	0	0
4299	FIM1_3941;	1.14924	0
4300	FIM1_2972;	0.851817	0
4301	FIM1_2099;	0.189745	0
4302	FIM1_2730;	5.70053	0
4307	FIM1_1565;	2.33185	0
4311	FIM1_860;	0.159618	0
4314	FIM1_1576;	-0.0953269	0
4315	FIM1_86;	0.107997	0
4316	FIM1_2427;	-0.0245687	0
4318	FIM1_832;	0.775521	0
4323	FIM1_500;	-0.0335531	0
4324	FIM1_327;	-1.5501	0
4326	FIM1_4274;	2.87673	0
4328	FIM1_1681;	4.38317	0
4342	FIM1_3543;	0	0
4363	FIM1_976;	2.67532	0
4367	FIM1_3541;	0.005532	0
4368	FIM1_2840;	1.3856	0
4370	FIM1_4087;	-1.47416	0
4371	FIM1_2383;	0.259513	0
4388	FIM1_1482;	0	0
4389	FIM1_2031;	1.01438	0
4392	FIM1_4180;	0.68646	0
4393	FIM1_2625;	1.54732	0
4395	FIM1_5197;	-1.16733	0
4396	FIM1_2572;	1.03821	0
4407	FIM1_3024;	0	0
4409	FIM1_630;	-1.34461	0
4410	FIM1_4765;	0.61491	0
4412	FIM1_35;	3.25964	0
4441	FIM1_4595;	-0.0128066	0
4444	FIM1_4812;	2.81453	0
4462	FIM1_3865;	7.19149	0
4465	FIM1_4959;	0	0
4494	FIM1_2501;	5.24318	0
4522	FIM1_175;	-1.43919	0
661	FIM1_2912;	0.939681	-0.000366509
2237	FIM1_5029;	0	-0.000431929
473	FIM1_2368;	0.256371	-0.00043771
3727	FIM1_2498;	0	-0.00159177
3138	FIM1_1510;	1.8857	-0.00243393
3264	FIM1_3930;	1.23428	-0.0035772
750	FIM1_1989;	1.90318	-0.003743
2908	FIM1_3116;	2.47379	-0.004439
742	FIM1_1119;	0.0102664	-0.00517893
666	FIM1_4132;	0	-0.00586877
1600	FIM1_1059;	0.0245089	-0.00946095
405	FIM1_442;	0.709855	-0.014472
913	FIM1_98;	-0.625143	-0.0159631
704	FIM1_1604;	1.15974	-0.017294
392	FIM1_2271;	-0.15272	-0.0178481
1207	FIM1_2864;	3.79325	-0.021027
3607	FIM1_1327;	0.872906	-0.0217543
3758	FIM1_818;	0	-0.0240592
1613	FIM1_1109;	0.114887	-0.0242403
154	FIM1_3265; FIM1_3461;	-0.440925	-0.0255587
3612	FIM1_2048;	0.257279	-0.0260765
334	FIM1_3460;	-0.520462	-0.0265
1487	FIM1_3809;	-0.229253	-0.0274017
1309	FIM1_351;	0	-0.0274094
80	FIM1_3812; FIM1_4811;	2.03431	-0.030042
2955	FIM1_2392;	0.235315	-0.030715
1754	FIM1_1358;	-2.04102	-0.0308853
1356	FIM1_1339;	1.60804	-0.0310718
2791	FIM1_3295;	0	-0.0319649
289	FIM1_4949;	0	-0.032383
3096	FIM1_4083;	-1.23567	-0.0337902
1896	FIM1_1530;	0	-0.0340559
3832	FIM1_2076;	-1.47355	-0.0341355
2230	FIM1_3101;	-0.971502	-0.0358162
2527	FIM1_1607;	0	-0.0362692
1560	FIM1_2758;	-1.46759	-0.037614
2179	FIM1_265;	-0.508606	-0.0406395
611	FIM1_418;	0	-0.0432851
3133	FIM1_1282;	0.0516423	-0.0439613
2515	FIM1_268;	0.554582	-0.04424
2976	FIM1_1132;	1.00808	-0.0455198
1075	FIM1_1374;	-0.130687	-0.047163
527	FIM1_4254;	-0.284577	-0.0477638
1281	FIM1_739;	0.337088	-0.048423
2095	FIM1_2359;	0.438364	-0.0488335
1087	FIM1_3571;	-1.40547	-0.0494331
2687	FIM1_4649;	0	-0.0505439
2245	FIM1_3207;	-0.383517	-0.0536718
1239	FIM1_1817;	0.399706	-0.0550422
3515	FIM1_3347;	0.705058	-0.0570229
1167	FIM1_888;	0	-0.058873
270	FIM1_1031; FIM1_5138;	0	-0.0639733
643	FIM1_1429;	-0.429514	-0.0641092
2694	FIM1_331;	0.309418	-0.0641646
1630	FIM1_1800;	1.02128	-0.064506
2269	FIM1_2947;	-0.725188	-0.066
641	FIM1_3016;	3.90919	-0.067569
3371	FIM1_166;	0.948829	-0.06901
2894	FIM1_1167;	-2.27451	-0.06979
1257	FIM1_790;	-0.673191	-0.06987
1034	FIM1_4371;	0.464702	-0.0708263
3526	FIM1_1886;	1.2996	-0.0726191
2575	FIM1_32;	0	-0.074483
3226	FIM1_968;	2.48053	-0.0748523
749	FIM1_1111;	-1.14078	-0.077344
555	FIM1_2135;	-1.03316	-0.0779356
1458	FIM1_1480;	-0.203859	-0.082682
3451	FIM1_5114;	2.13626	-0.0835022
2141	FIM1_1415;	0.773704	-0.087224
1381	FIM1_114;	2.38043	-0.088242
1939	FIM1_4473;	-0.698327	-0.0892877
2351	FIM1_2348;	0.40948	-0.0940273
2645	FIM1_2778;	0	-0.0961245
119	FIM1_1731; FIM1_2724; FIM1_675;	-0.466535	-0.097405
3134	FIM1_871;	-0.631777	-0.0984145
3119	FIM1_5014;	0.31513	-0.0994141
3012	FIM1_4116;	0.788608	-0.100459
2480	FIM1_562;	-1.19285	-0.103347
1823	FIM1_1746;	-1.89429	-0.109508
2285	FIM1_4273;	0	-0.112536
1131	FIM1_3742;	-0.770945	-0.113186
1990	FIM1_428;	-2.80844	-0.114392
1804	FIM1_642;	-1.56305	-0.114944
1798	FIM1_620;	-2.06026	-0.117563
3714	FIM1_4516;	4.12875	-0.117806
1084	FIM1_2808;	-2.24689	-0.118239
878	FIM1_2737;	0.426971	-0.11869
916	FIM1_1364;	-0.248023	-0.121167
49	FIM1_3546; FIM1_3547; FIM1_4548;	-0.632137	-0.121426
1685	FIM1_2411;	0.0939159	-0.121451
3649	FIM1_723;	0	-0.122171
3860	FIM1_2062;	0.999695	-0.122983
2570	FIM1_45;	0.268259	-0.123447
2534	FIM1_1586;	-3.22889	-0.123892
2028	FIM1_1232;	1.36947	-0.124378
4	FIM1_1259; FIM1_1436; FIM1_1494; FIM1_1692; FIM1_1710; FIM1_2309; FIM1_2436; FIM1_2438; FIM1_2439; FIM1_294; FIM1_295; FIM1_296; FIM1_297; FIM1_298; FIM1_3125; FIM1_3454; FIM1_3455; FIM1_3456; FIM1_3457; FIM1_3458; FIM1_3459; FIM1_3778; FIM1_4113; FIM1_4355; FIM1_4448; FIM1_4782; FIM1_4882; FIM1_5058; FIM1_5169; FIM1_5208;	2.80113	-0.126918
3871	FIM1_685;	1.94405	-0.126954
2781	FIM1_3140;	0.245665	-0.128999
2689	FIM1_4646;	1.1336	-0.129641
2650	FIM1_4749;	0.62609	-0.130326
1878	FIM1_4918;	0	-0.133542
2479	FIM1_561;	-0.32172	-0.135737
2252	FIM1_365;	0	-0.140328
3504	FIM1_1475;	0.211422	-0.141005
1504	FIM1_3432;	-3.72038	-0.141234
569	FIM1_3624;	0.67903	-0.141237
2747	FIM1_4034;	-1.16651	-0.142235
2738	FIM1_3451;	-0.982124	-0.142447
791	FIM1_5083;	-0.433662	-0.142454
2188	FIM1_4431;	-0.518309	-0.142764
2755	FIM1_4048;	0.525382	-0.143139
2945	FIM1_1786;	0	-0.14443
2274	FIM1_3346;	0.034421	-0.144953
3251	FIM1_2888;	2.51636	-0.14508
2912	FIM1_2189;	1.64887	-0.1461
4111	FIM1_2940;	0.738366	-0.147641
2822	FIM1_3531;	0	-0.148727
2940	FIM1_4325;	0.0910792	-0.151438
2198	FIM1_5131;	-1.52371	-0.151688
3074	FIM1_581;	1.70388	-0.152109
2202	FIM1_4457;	-1.94531	-0.152161
4521	FIM1_2080;	0	-0.155751
1809	FIM1_649;	1.94099	-0.15795
3474	FIM1_2631;	0	-0.159446
1018	FIM1_3360;	-1.47229	-0.160522
1533	FIM1_3928;	0.624637	-0.16117
3141	FIM1_1535;	0	-0.16136
1090	FIM1_3532;	0	-0.161455
2929	FIM1_4583;	0.0387981	-0.166584
1947	FIM1_3851;	0.314954	-0.169305
492	FIM1_1919;	-2.25147	-0.170548
3739	FIM1_2991;	-0.349972	-0.171628
290	FIM1_1691; FIM1_3098; FIM1_8;	1.30506	-0.172643
1271	FIM1_755;	0	-0.172867
3088	FIM1_419;	0	-0.174265
177	FIM1_314; FIM1_3225;	1.09165	-0.175329
2983	FIM1_1755;	0.06761	-0.17615
2495	FIM1_3154;	0.476589	-0.177707
1053	FIM1_1971;	-1.24424	-0.179574
1678	FIM1_2402;	-1.78711	-0.181745
3110	FIM1_4284;	-1.84913	-0.182037
3	FIM1_1095; FIM1_1255; FIM1_142; FIM1_1553; FIM1_1927; FIM1_1936; FIM1_2001; FIM1_2093; FIM1_2210; FIM1_2213; FIM1_2248; FIM1_2885; FIM1_3003; FIM1_3134; FIM1_316; FIM1_358; FIM1_3663; FIM1_4018; FIM1_4061; FIM1_4062; FIM1_4555; FIM1_4757; FIM1_518; FIM1_653; FIM1_996;	-0.602389	-0.187481
587	FIM1_158;	-0.556621	-0.187528
2608	FIM1_3842;	0	-0.188126
3022	FIM1_450;	0	-0.188917
563	FIM1_2422;	-0.0271516	-0.189509
302	FIM1_2959; FIM1_573;	0.962715	-0.189563
1359	FIM1_1342;	-0.575997	-0.193011
1711	FIM1_2567;	-0.151641	-0.194719
2924	FIM1_1266;	-0.655622	-0.194973
998	FIM1_1256;	0.389634	-0.19508
921	FIM1_4614;	-0.590466	-0.198607
3384	FIM1_281;	0	-0.200468
682	FIM1_1584;	-4.68132	-0.20051
2876	FIM1_240;	1.2582	-0.20055
1446	FIM1_4344;	0	-0.201757
3177	FIM1_3692;	0.275802	-0.203089
221	FIM1_2919; FIM1_3150;	-0.402537	-0.204069
2190	FIM1_4428;	-0.288661	-0.206086
2268	FIM1_2946;	0.225346	-0.207175
3427	FIM1_2753;	-1.42661	-0.207427
1491	FIM1_3318;	-1.40005	-0.211952
1113	FIM1_3123;	-1.57249	-0.214354
3220	FIM1_2036;	-0.45486	-0.217872
1292	FIM1_3816;	0.066123	-0.218444
4406	FIM1_397;	0	-0.219723
2852	FIM1_746;	-1.55249	-0.220854
673	FIM1_4695;	-2.72555	-0.22089
3465	FIM1_974;	1.1085	-0.22135
768	FIM1_2027;	-2.55474	-0.221417
3546	FIM1_460;	-0.441169	-0.224705
1185	FIM1_38;	-2.07653	-0.225696
84	FIM1_1432; FIM1_4912; FIM1_4921;	1.78096	-0.230583
2156	FIM1_1423;	-0.912058	-0.23178
861	FIM1_3704;	0	-0.232801
2711	FIM1_3775;	0.0390493	-0.235774
3010	FIM1_4124;	-0.723528	-0.242815
943	FIM1_2019;	1.3577	-0.244436
1337	FIM1_5136;	-0.119692	-0.244695
3717	FIM1_1078;	0	-0.245418
3665	FIM1_4621;	0	-0.245485
1681	FIM1_2407;	2.13216	-0.24552
3724	FIM1_1615;	0	-0.248366
845	FIM1_4276;	0	-0.251842
[truncated: 1,063 more rows]
