# Supplementary material for: Comparative Genomic and Transcriptomic Analysis Reveals Specific Features of Gene Regulation in Kluyveromyces marxianus
Source: Front Microbiol. 2021 Feb 26;12:598060. doi: 10.3389/fmicb.2021.598060 (PMC7953160; doi:10.3389/fmicb.2021.598060)
Supplement: Supplementary Table 13 — Enriched GO terms in upregulated and downregulated families of K. marxianus or S. cerevisiae during the fast-growing phase. [file Table_13.xlsx]

## Sheet: GO in upregulated KM families
Table S13. Enriched GO terms in upregulated and downregulated families of K. marxians or S. cerevisiae during the fast-growing phase
GO_name_hit	GO_detail	N_hit	N_GO	p_value
GO:1904659	glucose transmembrane transport	28	28	4.33431e-13
GO:0046323	glucose import	24	26	6.94333e-13
GO:0006099	tricarboxylic acid cycle	23	25	7.97806e-13
GO:0008643	carbohydrate transport	25	30	9.81215e-13
GO:0035428	hexose transmembrane transport	19	19	1.37645e-12
GO:0015992	proton transport	42	65	1.50868e-12
GO:0055085	transmembrane transport	87	227	5.46174e-12
GO:0055072	iron ion homeostasis	21	28	2.67249e-10
GO:0000128	flocculation	13	13	5.19018e-10
GO:0015891	siderophore transport	13	13	5.19018e-10
GO:0000501	flocculation via cell wall protein-carbohydrate interaction	10	10	7.29509e-08
GO:0031589	cell-substrate adhesion	10	10	7.29509e-08
GO:0036281	coflocculation	10	10	7.29509e-08
GO:0055114	oxidation-reduction process	88	286	1.2934e-06
GO:0006879	cellular iron ion homeostasis	20	36	1.44482e-06
GO:0006122	mitochondrial electron transport, ubiquinol to cytochrome c	8	8	1.96766e-06
GO:0008645	hexose transport	8	8	1.96766e-06
GO:0015755	fructose transport	8	8	1.96766e-06
GO:0015761	mannose transport	8	8	1.96766e-06
GO:0006754	ATP biosynthetic process	9	10	3.13406e-06
GO:0015758	glucose transport	9	10	3.13406e-06
GO:0042908	xenobiotic transport	9	10	3.13406e-06
GO:0015986	ATP synthesis coupled proton transport	10	12	3.27985e-06
GO:0006811	ion transport	38	98	5.44516e-06
GO:0044718	siderophore transmembrane transport	7	7	1.02035e-05
GO:0006826	iron ion transport	9	11	1.42574e-05
GO:0035690	cellular response to drug	9	11	1.42574e-05
GO:0033617	mitochondrial respiratory chain complex IV assembly	9	12	4.71901e-05
GO:0015677	copper ion import	8	10	6.08461e-05
GO:0015793	glycerol transport	8	10	6.08461e-05
GO:0042407	cristae formation	8	10	6.08461e-05
GO:0006012	galactose metabolic process	7	8	6.78545e-05
GO:0000422	mitophagy	15	30	0.00015434
GO:0009060	aerobic respiration	15	30	0.00015434
GO:0044805	late nucleophagy	10	16	0.000185445
GO:0006119	oxidative phosphorylation	5	5	0.000273541
GO:0006121	mitochondrial electron transport, succinate to ubiquinone	5	5	0.000273541
GO:0006839	mitochondrial transport	5	5	0.000273541
GO:0033215	iron assimilation by reduction and transport	5	5	0.000273541
GO:1903825	organic acid transmembrane transport	6	7	0.000308782
GO:1902600	hydrogen ion transmembrane transport	10	19	0.00121141
GO:0006123	mitochondrial electron transport, cytochrome c to oxygen	5	6	0.00137696
GO:0051594	detection of glucose	5	6	0.00137696
GO:0006103	2-oxoglutarate metabolic process	4	4	0.00141416
GO:0006546	glycine catabolic process	4	4	0.00141416
GO:0006827	high-affinity iron ion transmembrane transport	4	4	0.00141416
GO:0015849	organic acid transport	4	4	0.00141416
GO:0019568	arabinose catabolic process	4	4	0.00141416
GO:0042843	D-xylose catabolic process	4	4	0.00141416
GO:0046618	drug export	4	4	0.00141416
GO:0071918	urea transmembrane transport	4	4	0.00141416
GO:0019752	carboxylic acid metabolic process	7	11	0.0016138
GO:0006855	drug transmembrane transport	9	17	0.00203643
GO:0006635	fatty acid beta-oxidation	6	9	0.00258674
GO:0010255	glucose mediated signaling pathway	6	9	0.00258674
GO:0005978	glycogen biosynthetic process	5	7	0.0040474
GO:0006000	fructose metabolic process	5	7	0.0040474
GO:0008150	biological_process	52	190	0.00406121
GO:0007005	mitochondrion organization	14	36	0.00518265
GO:0030003	cellular cation homeostasis	6	10	0.00540991
GO:0006003	fructose 2,6-bisphosphate metabolic process	4	5	0.00597662
GO:0006108	malate metabolic process	4	5	0.00597662
GO:0015840	urea transport	4	5	0.00597662
GO:0043419	urea catabolic process	4	5	0.00597662
GO:0000302	response to reactive oxygen species	3	3	0.00730351
GO:0006784	heme a biosynthetic process	3	3	0.00730351
GO:0006799	polyphosphate biosynthetic process	3	3	0.00730351
GO:0006850	mitochondrial pyruvate transport	3	3	0.00730351
GO:0009072	aromatic amino acid family metabolic process	3	3	0.00730351
GO:0009237	siderophore metabolic process	3	3	0.00730351
GO:0009437	carnitine metabolic process	3	3	0.00730351
GO:0015750	pentose transport	3	3	0.00730351
GO:0015757	galactose transport	3	3	0.00730351
GO:0015798	myo-inositol transport	3	3	0.00730351
GO:0015816	glycine transport	3	3	0.00730351
GO:0015893	drug transport	3	3	0.00730351
GO:0016337	single organismal cell-cell adhesion	3	3	0.00730351
GO:0019629	propionate catabolic process, 2-methylcitrate cycle	3	3	0.00730351
GO:0019722	calcium-mediated signaling	3	3	0.00730351
GO:0033499	galactose catabolic process via UDP-galactose	3	3	0.00730351
GO:0034755	iron ion transmembrane transport	3	3	0.00730351
GO:0036233	glycine import	3	3	0.00730351
GO:0042744	hydrogen peroxide catabolic process	3	3	0.00730351
GO:0044011	single-species biofilm formation on inanimate substrate	3	3	0.00730351
GO:0070125	mitochondrial translational elongation	3	3	0.00730351
GO:1901575	organic substance catabolic process	3	3	0.00730351
GO:1901684	arsenate ion transmembrane transport	3	3	0.00730351
GO:0006914	autophagy	18	53	0.00861741
GO:0035376	sterol import	5	8	0.0090738
GO:0042493	response to drug	8	18	0.0134841
GO:0006501	C-terminal protein lipidation	4	6	0.0151759
GO:0006796	phosphate-containing compound metabolic process	4	6	0.0151759
GO:0015976	carbon utilization	4	6	0.0151759
GO:0032048	cardiolipin metabolic process	4	6	0.0151759
GO:0051646	mitochondrion localization	4	6	0.0151759
GO:0097428	protein maturation by iron-sulfur cluster transfer	4	6	0.0151759
GO:0007039	protein catabolic process in the vacuole	5	9	0.0171826
GO:0000045	autophagosome assembly	8	19	0.0194137
GO:0005975	carbohydrate metabolic process	21	70	0.0215269
GO:0034727	piecemeal microautophagy of nucleus	12	34	0.0216605
GO:0006066	alcohol metabolic process	3	4	0.0249716
GO:0006571	tyrosine biosynthetic process	3	4	0.0249716
GO:0009061	anaerobic respiration	3	4	0.0249716
GO:0009094	L-phenylalanine biosynthetic process	3	4	0.0249716
GO:0015684	ferrous iron transport	3	4	0.0249716
GO:0015867	ATP transport	3	4	0.0249716
GO:0019318	hexose metabolic process	3	4	0.0249716
GO:0034553	mitochondrial respiratory chain complex II assembly	3	4	0.0249716
GO:0035948	positive regulation of gluconeogenesis by positive regulation of transcription from RNA polymerase II promoter	3	4	0.0249716
GO:0043709	cell adhesion involved in single-species biofilm formation	3	4	0.0249716
GO:1903874	ferrous iron transmembrane transport	3	4	0.0249716
GO:0061414	positive regulation of transcription from RNA polymerase II promoter by a nonfermentable carbon source	5	10	0.0289554
GO:0006097	glyoxylate cycle	4	7	0.030014
GO:0006825	copper ion transport	4	7	0.030014
GO:0015848	spermidine transport	4	7	0.030014
GO:0070086	ubiquitin-dependent endocytosis	4	7	0.030014
GO:1903711	spermidine transmembrane transport	4	7	0.030014
GO:0000066	mitochondrial ornithine transport	2	2	0.0376814
GO:0001320	age-dependent response to reactive oxygen species involved in chronological cell aging	2	2	0.0376814
GO:0001407	glycerophosphodiester transport	2	2	0.0376814
GO:0005980	glycogen catabolic process	2	2	0.0376814
GO:0006104	succinyl-CoA metabolic process	2	2	0.0376814
GO:0006497	protein lipidation	2	2	0.0376814
GO:0006574	valine catabolic process	2	2	0.0376814
GO:0006849	plasma membrane pyruvate transport	2	2	0.0376814
GO:0009142	nucleoside triphosphate biosynthetic process	2	2	0.0376814
GO:0015866	ADP transport	2	2	0.0376814
GO:0016036	cellular response to phosphate starvation	2	2	0.0376814
GO:0019388	galactose catabolic process	2	2	0.0376814
GO:0019464	glycine decarboxylation via glycine cleavage system	2	2	0.0376814
GO:0030643	cellular phosphate ion homeostasis	2	2	0.0376814
GO:0034219	carbohydrate transmembrane transport	2	2	0.0376814
GO:0035352	NAD transmembrane transport	2	2	0.0376814
GO:0035879	plasma membrane lactate transport	2	2	0.0376814
GO:0042546	cell wall biogenesis	2	2	0.0376814
GO:0042776	mitochondrial ATP synthesis coupled proton transport	2	2	0.0376814
GO:0044571	[2Fe-2S] cluster assembly	2	2	0.0376814
GO:0045861	negative regulation of proteolysis	2	2	0.0376814
GO:0046475	glycerophospholipid catabolic process	2	2	0.0376814
GO:0046688	response to copper ion	2	2	0.0376814
GO:0046839	phospholipid dephosphorylation	2	2	0.0376814
GO:0046938	phytochelatin biosynthetic process	2	2	0.0376814
GO:0061415	negative regulation of transcription from RNA polymerase II promoter by a nonfermentable carbon source	2	2	0.0376814
GO:0071218	cellular response to misfolded protein	2	2	0.0376814
GO:0071701	regulation of MAPK export from nucleus	2	2	0.0376814
GO:0097250	mitochondrial respiratory chain supercomplex assembly	2	2	0.0376814
GO:1902361	mitochondrial pyruvate transmembrane transport	2	2	0.0376814
GO:1903352	L-ornithine transmembrane transport	2	2	0.0376814
GO:0098869	cellular oxidant detoxification	9	25	0.0390678
GO:0006631	fatty acid metabolic process	10	29	0.0406654
GO:0033615	mitochondrial proton-transporting ATP synthase complex assembly	5	11	0.0447805
GO:0046835	carbohydrate phosphorylation	5	11	0.0447805

## Sheet: GO in downregulated KM families
Table S14. Enriched GO terms in upregulated and downregulated families of K. marxians or S. cerevisiae during the fastest growing phase
GO_name_hit	GO_detail	N_hit	N_GO	p_value
GO:0006412	translation	92	200	-3.7339e-12
GO:0042254	ribosome biogenesis	85	182	-3.38729e-12
GO:0006364	rRNA processing	77	187	-3.06422e-12
GO:0002181	cytoplasmic translation	68	87	-1.24456e-12
GO:0000462	maturation of SSU-rRNA from tricistronic rRNA transcript (SSU-rRNA, 5.8S rRNA, LSU-rRNA)	35	58	-7.21645e-13
GO:0006696	ergosterol biosynthetic process	18	22	2.07677e-10
GO:0006694	steroid biosynthetic process	17	23	1.08839e-08
GO:0008202	steroid metabolic process	15	19	1.82788e-08
GO:0000027	ribosomal large subunit assembly	20	33	9.88256e-08
GO:0042273	ribosomal large subunit biogenesis	25	48	1.54857e-07
GO:0006272	leading strand elongation	10	11	4.37096e-07
GO:0016126	sterol biosynthetic process	15	24	2.41284e-06
GO:0008652	cellular amino acid biosynthetic process	35	89	3.27648e-06
GO:0006629	lipid metabolic process	44	126	7.78021e-06
GO:0006486	protein glycosylation	25	57	8.93749e-06
GO:0006407	rRNA export from nucleus	8	9	1.05474e-05
GO:0042274	ribosomal small subunit biogenesis	15	28	3.27071e-05
GO:0018279	protein N-linked glycosylation via asparagine	6	6	4.10059e-05
GO:0000463	maturation of LSU-rRNA from tricistronic rRNA transcript (SSU-rRNA, 5.8S rRNA, LSU-rRNA)	16	33	8.75048e-05
GO:0008033	tRNA processing	28	76	0.00012405
GO:0000470	maturation of LSU-rRNA	8	11	0.000135294
GO:0006487	protein N-linked glycosylation	16	34	0.000137125
GO:0006633	fatty acid biosynthetic process	12	22	0.000164594
GO:0006260	DNA replication	27	74	0.00019718
GO:0031120	snRNA pseudouridine synthesis	5	5	0.00022141
GO:0070475	rRNA base methylation	5	5	0.00022141
GO:0006273	lagging strand elongation	7	10	0.000537186
GO:0000447	endonucleolytic cleavage in ITS1 to separate SSU-rRNA from 5.8S rRNA and LSU-rRNA from tricistronic rRNA transcript (SSU-rRNA, 5.8S rRNA, LSU-rRNA)	16	38	0.000656647
GO:0006446	regulation of translational initiation	10	19	0.000856882
GO:0045860	positive regulation of protein kinase activity	5	6	0.00112343
GO:0015856	cytosine transport	4	4	0.00119422
GO:0070868	heterochromatin organization involved in chromatin silencing	4	4	0.00119422
GO:0072530	purine-containing compound transmembrane transport	4	4	0.00119422
GO:0030488	tRNA methylation	10	20	0.00143107
GO:0032259	methylation	26	79	0.00155944
GO:0000480	endonucleolytic cleavage in 5'-ETS of tricistronic rRNA transcript (SSU-rRNA, 5.8S rRNA, LSU-rRNA)	13	31	0.00218709
GO:0006450	regulation of translational fidelity	8	15	0.00259797
GO:0000472	endonucleolytic cleavage to generate mature 5'-end of SSU-rRNA from (SSU-rRNA, 5.8S rRNA, LSU-rRNA)	13	32	0.0030678
GO:0031204	posttranslational protein targeting to membrane, translocation	5	7	0.0033282
GO:0006298	mismatch repair	10	22	0.00349671
GO:0006360	transcription from RNA polymerase I promoter	9	19	0.00396294
GO:0008299	isoprenoid biosynthetic process	6	10	0.00433507
GO:0006413	translational initiation	15	41	0.00497954
GO:0042759	long-chain fatty acid biosynthetic process	4	5	0.00508546
GO:0042761	very long-chain fatty acid biosynthetic process	4	5	0.00508546
GO:1990481	mRNA pseudouridine synthesis	4	5	0.00508546
GO:0000949	aromatic amino acid family catabolic process to alcohol via Ehrlich pathway	3	3	0.00643439
GO:0000955	amino acid catabolic process via Ehrlich pathway	3	3	0.00643439
GO:0009298	GDP-mannose biosynthetic process	3	3	0.00643439
GO:0015861	cytidine transport	3	3	0.00643439
GO:0042255	ribosome assembly	3	3	0.00643439
GO:0045943	positive regulation of transcription from RNA polymerase I promoter	8	17	0.00690854
GO:0032147	activation of protein kinase activity	6	11	0.00804855
GO:0000032	cell wall mannoprotein biosynthetic process	7	15	0.0121038
GO:0007062	sister chromatid cohesion	4	6	0.0130095
GO:0009073	aromatic amino acid family biosynthetic process	6	12	0.0135955
GO:0006614	SRP-dependent cotranslational protein targeting to membrane	5	9	0.0143483
GO:0009097	isoleucine biosynthetic process	5	9	0.0143483
GO:0009165	nucleotide biosynthetic process	5	9	0.0143483
GO:1902626	assembly of large subunit precursor of preribosome	5	9	0.0143483
GO:0008152	metabolic process	47	189	0.0175884
GO:0007064	mitotic sister chromatid cohesion	10	27	0.018717
GO:0006418	tRNA aminoacylation for protein translation	11	31	0.0195735
GO:0000028	ribosomal small subunit assembly	6	13	0.0213429
GO:0000379	tRNA-type intron splice site recognition and cleavage	3	4	0.0221549
GO:0001732	formation of cytoplasmic translation initiation complex	3	4	0.0221549
GO:0002943	tRNA dihydrouridine synthesis	3	4	0.0221549
GO:0006275	regulation of DNA replication	3	4	0.0221549
GO:0006278	RNA-dependent DNA biosynthetic process	3	4	0.0221549
GO:0006432	phenylalanyl-tRNA aminoacylation	3	4	0.0221549
GO:0006559	L-phenylalanine catabolic process	3	4	0.0221549
GO:0006569	tryptophan catabolic process	3	4	0.0221549
GO:0009229	thiamine diphosphate biosynthetic process	3	4	0.0221549
GO:0009263	deoxyribonucleotide biosynthetic process	3	4	0.0221549
GO:0009423	chorismate biosynthetic process	3	4	0.0221549
GO:0015786	UDP-glucose transport	3	4	0.0221549
GO:0019287	isopentenyl diphosphate biosynthetic process, mevalonate pathway	3	4	0.0221549
GO:0019408	dolichol biosynthetic process	3	4	0.0221549
GO:0030497	fatty acid elongation	3	4	0.0221549
GO:0043570	maintenance of DNA repeat elements	3	4	0.0221549
GO:1903457	lactate catabolic process	3	4	0.0221549
GO:0001522	pseudouridine synthesis	5	10	0.0243615
GO:0006090	pyruvate metabolic process	5	10	0.0243615
GO:0009451	RNA modification	5	10	0.0243615
GO:0030011	maintenance of cell polarity	5	10	0.0243615
GO:0000154	rRNA modification	4	7	0.0259179
GO:0006620	posttranslational protein targeting to membrane	4	7	0.0259179
GO:0006621	protein retention in ER lumen	4	7	0.0259179
GO:0043137	DNA replication, removal of RNA primer	4	7	0.0259179
GO:0006888	ER to Golgi vesicle-mediated transport	21	75	0.0294827
GO:0006631	fatty acid metabolic process	10	29	0.0312202
GO:0000921	septin ring assembly	6	14	0.0315992
GO:0000460	maturation of 5.8S rRNA	2	2	0.0346312
GO:0000494	box C/D snoRNA 3'-end processing	2	2	0.0346312
GO:0006222	UMP biosynthetic process	2	2	0.0346312
GO:0006226	dUMP biosynthetic process	2	2	0.0346312
GO:0006231	dTMP biosynthetic process	2	2	0.0346312
GO:0006235	dTTP biosynthetic process	2	2	0.0346312
GO:0006309	apoptotic DNA fragmentation	2	2	0.0346312
GO:0006430	lysyl-tRNA aminoacylation	2	2	0.0346312
GO:0006636	unsaturated fatty acid biosynthetic process	2	2	0.0346312
GO:0006772	thiamine metabolic process	2	2	0.0346312
GO:0008616	queuosine biosynthetic process	2	2	0.0346312
GO:0009213	pyrimidine deoxyribonucleoside triphosphate catabolic process	2	2	0.0346312
GO:0010133	proline catabolic process to glutamate	2	2	0.0346312
GO:0010142	farnesyl diphosphate biosynthetic process, mevalonate pathway	2	2	0.0346312
GO:0031118	rRNA pseudouridine synthesis	2	2	0.0346312
GO:0043456	regulation of pentose-phosphate shunt	2	2	0.0346312
GO:0044209	AMP salvage	2	2	0.0346312
GO:0046838	phosphorylated carbohydrate dephosphorylation	2	2	0.0346312
GO:0046901	tetrahydrofolylpolyglutamate biosynthetic process	2	2	0.0346312
GO:0051351	positive regulation of ligase activity	2	2	0.0346312
GO:0000466	maturation of 5.8S rRNA from tricistronic rRNA transcript (SSU-rRNA, 5.8S rRNA, LSU-rRNA)	7	18	0.0358712
GO:0006261	DNA-dependent DNA replication	7	18	0.0358712
GO:0006400	tRNA modification	7	18	0.0358712
GO:0000054	ribosomal subunit export from nucleus	5	11	0.0379557
GO:0000281	mitotic cytokinesis	5	11	0.0379557
GO:0006396	RNA processing	10	30	0.039282
GO:0045903	positive regulation of translational fidelity	4	8	0.0443165
GO:0000162	tryptophan biosynthetic process	3	5	0.0477591
GO:0002188	translation reinitiation	3	5	0.0477591
GO:0006335	DNA replication-dependent nucleosome assembly	3	5	0.0477591
GO:0006449	regulation of translational termination	3	5	0.0477591
GO:0015812	gamma-aminobutyric acid transport	3	5	0.0477591
GO:0043111	replication fork arrest	3	5	0.0477591
GO:0071266	'de novo' L-methionine biosynthetic process	3	5	0.0477591

## Sheet: GO in upregulated SC families
Table S14. Enriched GO terms in upregulated and downregulated families of K. marxians or S. cerevisiae during the fast-growing phase
GO_name_hit	GO_detail	N_hit	N_GO	p_value
GO:0055114	oxidation-reduction process	107	286	-4.94582e-12
GO:0000128	flocculation	13	13	2.35284e-10
GO:0000501	flocculation via cell wall protein-carbohydrate interaction	10	10	3.96463e-08
GO:0031589	cell-substrate adhesion	10	10	3.96463e-08
GO:0036281	coflocculation	10	10	3.96463e-08
GO:0006099	tricarboxylic acid cycle	16	25	5.27595e-07
GO:0098869	cellular oxidant detoxification	15	25	3.93091e-06
GO:0005975	carbohydrate metabolic process	29	70	4.69385e-06
GO:0034599	cellular response to oxidative stress	26	66	4.20482e-05
GO:0015696	ammonium transport	7	8	4.48496e-05
GO:0019740	nitrogen utilization	7	8	4.48496e-05
GO:0072488	ammonium transmembrane transport	7	8	4.48496e-05
GO:0000422	mitophagy	15	30	7.47289e-05
GO:0015847	putrescine transport	7	9	0.000169879
GO:0006847	plasma membrane acetate transport	5	5	0.000201854
GO:0009062	fatty acid catabolic process	5	5	0.000201854
GO:0006000	fructose metabolic process	6	7	0.00021689
GO:0006097	glyoxylate cycle	6	7	0.00021689
GO:0043171	peptide catabolic process	8	12	0.000297165
GO:0006122	mitochondrial electron transport, ubiquinol to cytochrome c	6	8	0.000733012
GO:0046835	carbohydrate phosphorylation	7	11	0.0011051
GO:0006846	acetate transport	4	4	0.00110912
GO:0019318	hexose metabolic process	4	4	0.00110912
GO:0019413	acetate biosynthetic process	4	4	0.00110912
GO:0019568	arabinose catabolic process	4	4	0.00110912
GO:0042843	D-xylose catabolic process	4	4	0.00110912
GO:0071918	urea transmembrane transport	4	4	0.00110912
GO:0006914	autophagy	19	53	0.00173567
GO:0042026	protein refolding	7	12	0.0022362
GO:0006749	glutathione metabolic process	8	15	0.00229644
GO:0030437	ascospore formation	15	39	0.00236093
GO:0006979	response to oxidative stress	6	10	0.00393286
GO:0000256	allantoin catabolic process	4	5	0.00473817
GO:0006003	fructose 2,6-bisphosphate metabolic process	4	5	0.00473817
GO:0006081	cellular aldehyde metabolic process	4	5	0.00473817
GO:0006121	mitochondrial electron transport, succinate to ubiquinone	4	5	0.00473817
GO:0015828	tyrosine transport	4	5	0.00473817
GO:0015840	urea transport	4	5	0.00473817
GO:0043419	urea catabolic process	4	5	0.00473817
GO:0090606	single-species surface biofilm formation	4	5	0.00473817
GO:0008150	biological_process	49	190	0.00532507
GO:0030435	sporulation resulting in formation of a cellular spore	23	75	0.00603896
GO:0000302	response to reactive oxygen species	3	3	0.00608756
GO:0009051	pentose-phosphate shunt, oxidative branch	3	3	0.00608756
GO:0009437	carnitine metabolic process	3	3	0.00608756
GO:0016337	single organismal cell-cell adhesion	3	3	0.00608756
GO:0019243	methylglyoxal catabolic process to D-lactate via S-lactoyl-glutathione	3	3	0.00608756
GO:0019629	propionate catabolic process, 2-methylcitrate cycle	3	3	0.00608756
GO:0035719	tRNA import into nucleus	3	3	0.00608756
GO:0042744	hydrogen peroxide catabolic process	3	3	0.00608756
GO:0043335	protein unfolding	3	3	0.00608756
GO:0044011	single-species biofilm formation on inanimate substrate	3	3	0.00608756
GO:0071465	cellular response to desiccation	3	3	0.00608756
GO:1901575	organic substance catabolic process	3	3	0.00608756
GO:0032781	positive regulation of ATPase activity	8	17	0.0061489
GO:0032581	ER-dependent peroxisome organization	5	8	0.00692371
GO:0019752	carboxylic acid metabolic process	6	11	0.00732617
GO:0006631	fatty acid metabolic process	11	29	0.00995175
GO:0006071	glycerol metabolic process	4	6	0.0121592
GO:0009228	thiamine biosynthetic process	4	6	0.0121592
GO:0006635	fatty acid beta-oxidation	5	9	0.0132542
GO:0034727	piecemeal microautophagy of nucleus	12	34	0.0136399
GO:0030476	ascospore wall assembly	13	38	0.0138274
GO:0044805	late nucleophagy	7	16	0.016425
GO:0006457	protein folding	22	78	0.0198588
GO:0006066	alcohol metabolic process	3	4	0.0210229
GO:0006075	(1->3)-beta-D-glucan biosynthetic process	3	4	0.0210229
GO:0006740	NADPH regeneration	3	4	0.0210229
GO:0009450	gamma-aminobutyric acid catabolic process	3	4	0.0210229
GO:0019432	triglyceride biosynthetic process	3	4	0.0210229
GO:0032974	amino acid transmembrane export from vacuole	3	4	0.0210229
GO:0035948	positive regulation of gluconeogenesis by positive regulation of transcription from RNA polymerase II promoter	3	4	0.0210229
GO:0042542	response to hydrogen peroxide	3	4	0.0210229
GO:0043666	regulation of phosphoprotein phosphatase activity	3	4	0.0210229
GO:0043709	cell adhesion involved in single-species biofilm formation	3	4	0.0210229
GO:1900436	positive regulation of filamentous growth of a population of unicellular organisms in response to starvation	3	4	0.0210229
GO:1903457	lactate catabolic process	3	4	0.0210229
GO:0005978	glycogen biosynthetic process	4	7	0.0242988
GO:0015848	spermidine transport	4	7	0.0242988
GO:1903711	spermidine transmembrane transport	4	7	0.0242988
GO:0045454	cell redox homeostasis	9	25	0.0272867
GO:0008152	metabolic process	45	189	0.0304085
GO:0001320	age-dependent response to reactive oxygen species involved in chronological cell aging	2	2	0.033376
GO:0001407	glycerophosphodiester transport	2	2	0.033376
GO:0001678	cellular glucose homeostasis	2	2	0.033376
GO:0005980	glycogen catabolic process	2	2	0.033376
GO:0005993	trehalose catabolic process	2	2	0.033376
GO:0006068	ethanol catabolic process	2	2	0.033376
GO:0006089	lactate metabolic process	2	2	0.033376
GO:0006497	protein lipidation	2	2	0.033376
GO:0006540	glutamate decarboxylation to succinate	2	2	0.033376
GO:0006598	polyamine catabolic process	2	2	0.033376
GO:0006833	water transport	2	2	0.033376
GO:0006849	plasma membrane pyruvate transport	2	2	0.033376
GO:0009268	response to pH	2	2	0.033376
GO:0009992	cellular water homeostasis	2	2	0.033376
GO:0015695	organic cation transport	2	2	0.033376
GO:0015700	arsenite transport	2	2	0.033376
GO:0015910	peroxisomal long-chain fatty acid import	2	2	0.033376
GO:0019220	regulation of phosphate metabolic process	2	2	0.033376
GO:0019483	beta-alanine biosynthetic process	2	2	0.033376
GO:0019521	D-gluconate metabolic process	2	2	0.033376
GO:0030818	negative regulation of cAMP biosynthetic process	2	2	0.033376
GO:0032185	septin cytoskeleton organization	2	2	0.033376
GO:0032443	regulation of ergosterol biosynthetic process	2	2	0.033376
GO:0034219	carbohydrate transmembrane transport	2	2	0.033376
GO:0035879	plasma membrane lactate transport	2	2	0.033376
GO:0042819	vitamin B6 biosynthetic process	2	2	0.033376
GO:0045046	protein import into peroxisome membrane	2	2	0.033376
GO:0046294	formaldehyde catabolic process	2	2	0.033376
GO:0046938	phytochelatin biosynthetic process	2	2	0.033376
GO:0061404	positive regulation of transcription from RNA polymerase II promoter in response to increased salt	2	2	0.033376
GO:1903400	L-arginine transmembrane transport	2	2	0.033376
GO:1903401	L-lysine transmembrane transport	2	2	0.033376
GO:0009060	aerobic respiration	10	30	0.0350272
GO:0006006	glucose metabolic process	6	15	0.0411218
GO:0006012	galactose metabolic process	4	8	0.0416739
GO:0006950	response to stress	4	8	0.0416739
GO:0034497	protein localization to pre-autophagosomal structure	4	8	0.0416739
GO:0000045	autophagosome assembly	7	19	0.0438754
GO:1902600	hydrogen ion transmembrane transport	7	19	0.0438754
GO:0006108	malate metabolic process	3	5	0.0454499
GO:0006458	'de novo' protein folding	3	5	0.0454499
GO:0006624	vacuolar protein processing	3	5	0.0454499
GO:0015812	gamma-aminobutyric acid transport	3	5	0.0454499
GO:0044262	cellular carbohydrate metabolic process	3	5	0.0454499
GO:0046580	negative regulation of Ras protein signal transduction	3	5	0.0454499

## Sheet: GO in downregulated SC families
Table S13. Enriched GO terms in upregulated and downregulated families of K. marxiauns or S. cerevisiae during the fast-growing phase
GO_name_hit	GO_detail	N_hit	N_GO	p_value
GO:0006412	translation	123	200	-3.31601e-12
GO:0000027	ribosomal large subunit assembly	26	33	-2.97207e-12
GO:0000463	maturation of LSU-rRNA from tricistronic rRNA transcript (SSU-rRNA, 5.8S rRNA, LSU-rRNA)	26	33	-2.97207e-12
GO:0006364	rRNA processing	116	187	-2.89968e-12
GO:0042254	ribosome biogenesis	140	182	-2.81641e-12
GO:0000472	endonucleolytic cleavage to generate mature 5'-end of SSU-rRNA from (SSU-rRNA, 5.8S rRNA, LSU-rRNA)	28	32	-1.98486e-12
GO:0000462	maturation of SSU-rRNA from tricistronic rRNA transcript (SSU-rRNA, 5.8S rRNA, LSU-rRNA)	50	58	-1.90048e-12
GO:0000480	endonucleolytic cleavage in 5'-ETS of tricistronic rRNA transcript (SSU-rRNA, 5.8S rRNA, LSU-rRNA)	27	31	-1.50835e-12
GO:0042273	ribosomal large subunit biogenesis	34	48	-1.30407e-12
GO:0002181	cytoplasmic translation	75	87	-8.01803e-13
GO:0000447	endonucleolytic cleavage in ITS1 to separate SSU-rRNA from 5.8S rRNA and LSU-rRNA from tricistronic rRNA transcript (SSU-rRNA, 5.8S rRNA, LSU-rRNA)	32	38	-3.6704e-13
GO:0006413	translational initiation	26	41	2.72738e-10
GO:0006446	regulation of translational initiation	16	19	1.02837e-09
GO:0042274	ribosomal small subunit biogenesis	20	28	1.41712e-09
GO:0001731	formation of translation preinitiation complex	14	17	2.15242e-08
GO:0000466	maturation of 5.8S rRNA from tricistronic rRNA transcript (SSU-rRNA, 5.8S rRNA, LSU-rRNA)	14	18	8.02933e-08
GO:0006418	tRNA aminoacylation for protein translation	19	31	1.65528e-07
GO:0006407	rRNA export from nucleus	9	9	2.61894e-07
GO:0006396	RNA processing	17	30	3.51402e-06
GO:0000028	ribosomal small subunit assembly	10	13	7.98168e-06
GO:0042797	tRNA transcription from RNA polymerase III promoter	11	16	1.54884e-05
GO:0006360	transcription from RNA polymerase I promoter	12	19	2.2594e-05
GO:0006164	purine nucleotide biosynthetic process	10	14	2.32726e-05
GO:0045860	positive regulation of protein kinase activity	6	6	4.13292e-05
GO:0071970	fungal-type cell wall (1->3)-beta-D-glucan biosynthetic process	6	6	4.13292e-05
GO:0006417	regulation of translation	19	41	4.32486e-05
GO:0044237	cellular metabolic process	8	10	4.45443e-05
GO:0006267	pre-replicative complex assembly involved in nuclear cell cycle DNA replication	12	20	4.69618e-05
GO:0006189	'de novo' IMP biosynthetic process	7	8	5.13319e-05
GO:0000055	ribosomal large subunit export from nucleus	14	26	5.6851e-05
GO:0006450	regulation of translational fidelity	10	15	5.81823e-05
GO:0000054	ribosomal subunit export from nucleus	8	11	0.000136615
GO:1902626	assembly of large subunit precursor of preribosome	7	9	0.000193698
GO:0031120	snRNA pseudouridine synthesis	5	5	0.000222863
GO:0042256	mature ribosome assembly	5	5	0.000222863
GO:1990481	mRNA pseudouridine synthesis	5	5	0.000222863
GO:0033260	nuclear DNA replication	6	7	0.000243367
GO:0032259	methylation	28	79	0.000272369
GO:0008033	tRNA processing	27	76	0.00033411
GO:0006271	DNA strand elongation involved in DNA replication	6	8	0.000819474
GO:0006606	protein import into nucleus	16	39	0.000938395
GO:0009088	threonine biosynthetic process	5	6	0.00113053
GO:0001732	formation of cytoplasmic translation initiation complex	4	4	0.00120048
GO:0006544	glycine metabolic process	4	4	0.00120048
GO:0000470	maturation of LSU-rRNA	7	11	0.00125067
GO:0030488	tRNA methylation	10	20	0.00144619
GO:0006096	glycolytic process	9	17	0.00150352
GO:0006614	SRP-dependent cotranslational protein targeting to membrane	6	9	0.00207102
GO:0006415	translational termination	7	12	0.00252144
GO:0009073	aromatic amino acid family biosynthetic process	7	12	0.00252144
GO:0000154	rRNA modification	5	7	0.00334844
GO:0006067	ethanol metabolic process	5	7	0.00334844
GO:0008202	steroid metabolic process	9	19	0.00399971
GO:0001522	pseudouridine synthesis	6	10	0.00436498
GO:0006414	translational elongation	8	16	0.00439517
GO:0006409	tRNA export from nucleus	7	13	0.0045921
GO:0002188	translation reinitiation	4	5	0.00511095
GO:0070475	rRNA base methylation	4	5	0.00511095
GO:0000949	aromatic amino acid family catabolic process to alcohol via Ehrlich pathway	3	3	0.00645966
GO:0000955	amino acid catabolic process via Ehrlich pathway	3	3	0.00645966
GO:0002183	cytoplasmic translational initiation	3	3	0.00645966
GO:0006535	cysteine biosynthetic process from serine	3	3	0.00645966
GO:0016072	rRNA metabolic process	3	3	0.00645966
GO:0042255	ribosome assembly	3	3	0.00645966
GO:0045943	positive regulation of transcription from RNA polymerase I promoter	8	17	0.00696551
GO:0043039	tRNA aminoacylation	5	8	0.0075634
GO:0045047	protein targeting to ER	5	8	0.0075634
GO:0045903	positive regulation of translational fidelity	5	8	0.0075634
GO:0006616	SRP-dependent cotranslational protein targeting to membrane, translocation	6	11	0.00810215
GO:0006696	ergosterol biosynthetic process	9	22	0.0126609
GO:0000947	amino acid catabolic process to alcohol via Ehrlich pathway	4	6	0.0130718
GO:0031167	rRNA methylation	4	6	0.0130718
GO:0034473	U1 snRNA 3'-end processing	4	6	0.0130718
GO:0006694	steroid biosynthetic process	9	23	0.0174425
GO:0000467	exonucleolytic trimming to generate mature 3'-end of 5.8S rRNA from tricistronic rRNA transcript (SSU-rRNA, 5.8S rRNA, LSU-rRNA)	7	16	0.0182548
GO:0070478	nuclear-transcribed mRNA catabolic process, 3'-5' exonucleolytic nonsense-mediated decay	7	16	0.0182548
GO:0071035	nuclear polyadenylation-dependent rRNA catabolic process	7	16	0.0182548
GO:0006353	DNA-templated transcription, termination	6	13	0.0214749
GO:0019509	L-methionine biosynthetic process from methylthioadenosine	6	13	0.0214749
GO:0071028	nuclear mRNA surveillance	6	13	0.0214749
GO:0000915	actomyosin contractile ring assembly	3	4	0.0222372
GO:0006432	phenylalanyl-tRNA aminoacylation	3	4	0.0222372
GO:0006559	L-phenylalanine catabolic process	3	4	0.0222372
GO:0006569	tryptophan catabolic process	3	4	0.0222372
GO:0009423	chorismate biosynthetic process	3	4	0.0222372
GO:0030497	fatty acid elongation	3	4	0.0222372
GO:0097033	mitochondrial respiratory chain complex III biogenesis	3	4	0.0222372
GO:0051028	mRNA transport	17	56	0.0226205
GO:0016126	sterol biosynthetic process	9	24	0.0234158
GO:0001172	transcription, RNA-templated	5	10	0.0244927
GO:0006090	pyruvate metabolic process	5	10	0.0244927
GO:0009451	RNA modification	5	10	0.0244927
GO:0045893	positive regulation of transcription, DNA-templated	5	10	0.0244927
GO:0006270	DNA replication initiation	12	36	0.0253216
GO:0006260	DNA replication	21	74	0.025887
GO:0006383	transcription from RNA polymerase III promoter	4	7	0.0260363
GO:0000921	septin ring assembly	6	14	0.0317874
GO:0008298	intracellular mRNA localization	6	14	0.0317874
GO:0034475	U4 snRNA 3'-end processing	6	14	0.0317874
GO:0071038	nuclear polyadenylation-dependent tRNA catabolic process	6	14	0.0317874
GO:0071051	polyadenylation-dependent snoRNA 3'-end processing	6	14	0.0317874
GO:0008652	cellular amino acid biosynthetic process	24	89	0.0327346
GO:0006167	AMP biosynthetic process	2	2	0.0347217
GO:0006172	ADP biosynthetic process	2	2	0.0347217
GO:0006177	GMP biosynthetic process	2	2	0.0347217
GO:0006231	dTMP biosynthetic process	2	2	0.0347217
GO:0006404	RNA import into nucleus	2	2	0.0347217
GO:0006421	asparaginyl-tRNA aminoacylation	2	2	0.0347217
GO:0006435	threonyl-tRNA aminoacylation	2	2	0.0347217
GO:0006438	valyl-tRNA aminoacylation	2	2	0.0347217
GO:0006563	L-serine metabolic process	2	2	0.0347217
GO:0008612	peptidyl-lysine modification to peptidyl-hypusine	2	2	0.0347217
GO:0030422	production of siRNA involved in RNA interference	2	2	0.0347217
GO:0031053	primary miRNA processing	2	2	0.0347217
GO:0031054	pre-miRNA processing	2	2	0.0347217
GO:0031118	rRNA pseudouridine synthesis	2	2	0.0347217
GO:0034462	small-subunit processome assembly	2	2	0.0347217
GO:0043456	regulation of pentose-phosphate shunt	2	2	0.0347217
GO:0044208	'de novo' AMP biosynthetic process	2	2	0.0347217
GO:0045901	positive regulation of translational elongation	2	2	0.0347217
GO:0046033	AMP metabolic process	2	2	0.0347217
GO:0046822	regulation of nucleocytoplasmic transport	2	2	0.0347217
GO:0051204	protein insertion into mitochondrial membrane	2	2	0.0347217
GO:0051351	positive regulation of ligase activity	2	2	0.0347217
GO:0061615	glycolytic process through fructose-6-phosphate	2	2	0.0347217
GO:0070407	oxidation-dependent protein catabolic process	2	2	0.0347217
GO:0090296	regulation of mitochondrial DNA replication	2	2	0.0347217
GO:0034476	U5 snRNA 3'-end processing	5	11	0.0381516
GO:0006487	protein N-linked glycosylation	11	34	0.0391479
GO:0000727	double-strand break repair via break-induced replication	9	26	0.0394597
GO:0031990	mRNA export from nucleus in response to heat stress	4	8	0.0445091
GO:0000032	cell wall mannoprotein biosynthetic process	6	15	0.0448516
GO:0006730	one-carbon metabolic process	6	15	0.0448516
GO:0042790	transcription of nuclear large rRNA transcript from RNA polymerase I promoter	6	15	0.0448516
GO:0071042	nuclear polyadenylation-dependent mRNA catabolic process	6	15	0.0448516
GO:0000059	protein import into nucleus, docking	3	5	0.0479265
GO:0001510	RNA methylation	3	5	0.0479265
GO:0008655	pyrimidine-containing compound salvage	3	5	0.0479265
GO:0035392	maintenance of chromatin silencing at telomere	3	5	0.0479265
GO:0042761	very long-chain fatty acid biosynthetic process	3	5	0.0479265
GO:0045727	positive regulation of translation	3	5	0.0479265
GO:0045947	negative regulation of translational initiation	3	5	0.0479265
GO:0070481	nuclear-transcribed mRNA catabolic process, non-stop decay	7	19	0.0482572
