# Supplementary material for: Comparative Genomic and Transcriptomic Analysis Reveals Specific Features of Gene Regulation in Kluyveromyces marxianus
Source: Front Microbiol. 2021 Feb 26;12:598060. doi: 10.3389/fmicb.2021.598060 (PMC7953160; doi:10.3389/fmicb.2021.598060)
Supplement: Supplementary Table 15 — Changes of mRNA levels during cultivation with ethanol in K. marxianus. [file Table_15.xlsx]

## Sheet: TCA
Table S15. Changes of mRNA levels during culivation in ethanol in K. marxianus.
Gene Name a	Gene ID	Relative mRNA level b
MPC3	FIM1_530	1.72482
MAE1	FIM1_3958	41.1698
PKP1	FIM1_1367	0.977685
CIT3	FIM1_4752	0.0208861
CIT1	FIM1_957	1.58091
ACO2	FIM1_705	5.80805
PDH1	FIM1_4751	0.0331493
IDH1	FIM1_4921	6.52979
IDH2	FIM1_1432	7.10746
IDP1	FIM1_2926	1.88087
KGD1	FIM1_3747	2.29129
KGD2	FIM1_3586	5.31152
LSC1	FIM1_1426	0.676745
LSC2	FIM1_531	0.958401
TCM62	FIM1_3319	4.22229
SHH3	FIM1_1825	3.37885
FMP21	FIM1_3163	24.3393
SDH4	FIM1_3638	3.72373
SDH2	FIM1_5188	3.65606
SDH1	FIM1_1320	4.23874
EMI5	FIM1_4705	1.75667
FRD1	FIM1_1972	0.292341
FUM1	FIM1_4810	2.16077
MDH1	FIM1_4125	2.8647
a Genes involved in TCA cycle were listed here.
b Average mRNA level of indicated gene in cells grown in 4% ethanol was compared with that in cells grown without ethanol. Values above 2 are in red. mRNA data was extracted from a previous report (Mo et al. Biotechnol Biofuels (2019) 12:63).

## Sheet: Iron transport
Gene Name a	Gene ID	Relative mRNA level b
FRE4	FIM1_858	0.744698
FRE3	FIM1_4763	1.26494
FRE1	FIM1_3768	0.258738
GMC1	FIM1_783	2.58571
CFL1	FIM1_4409	2.5987
MIRA	FIM1_1712	0.133118
ARN2	FIM1_2536	21.2784
ARN1	FIM1_324	8.77802
FET3	FIM1_4106	2.18746
FET5	FIM1_4350	0.548961
SIT1	FIM1_1974	1.40475
FTR1	FIM1_2318	2.34066
MRS4	FIM1_4262	3.08845
FMP23	FIM1_321	8.94381
GGC1	FIM1_1017	0.230565
AFT1	FIM1_194	3.23248
a Genes involved in iron transport were listed here.
b Average mRNA level of indicated gene in cells grown in 4% ethanol was compared with that in cells grown without ethanol. Values above 2 are in red. mRNA data was extracted from a previous report (Mo et al. Biotechnol Biofuels (2019) 12:63).

## Sheet: Heme
Gene Name a	Gene ID	Relative mRNA level b
HEM1	FIM1_2227	5.49808
HEM15	FIM1_2639	8.44009
HEM25	FIM1_4887	0.654219
COX10	FIM1_2169	0.91164
YMC1	FIM1_5115	3.04223
a Genes involved in heme biosynthesis were listed here.
b Average mRNA level of indicated gene in cells grown in 4% ethanol was compared with that in cells grown without ethanol. Values above 2 are in red. mRNA data was extracted from a previous report (Mo et al. Biotechnol Biofuels (2019) 12:63).

## Sheet: Respiration chain
Gene Name a	Gene ID	Relative mRNA level b
IXR1	FIM1_3964	0.317355
HAP2	FIM1_2409	1.26903
HAP4	FIM1_1000	4.60989
SUE1	FIM1_1394	3.20048
YNL134C	FIM1_4027	1.46057
OMS1	FIM1_4676	0.291288
YDL157C	FIM1_4553	1.34918
YKL162C	FIM1_1944	0.246507
NDI1	FIM1_585	3.35738
NDE1	FIM1_145	5.5761
YPL107W	FIM1_27	2.97942
CIR1	FIM1_4222	0.679398
COQ10	FIM1_598	2.44662
COQ2	FIM1_1104	0.604978
COQ4	FIM1_3672	0.263023
COQ5	FIM1_259	0.327058
COQ9	FIM1_3408	0.686086
COQ11	FIM1_3226	0.337633
CYT1	FIM1_1964	1.66411
COR1	FIM1_4399	0.447883
QCR2	FIM1_2935	0.705115
QCR6	FIM1_3567	0.710141
QCR7	FIM1_821	0.829415
CBP4	FIM1_1905	1.14143
RIP1	FIM1_117	0.668742
MZM1	FIM1_5053	2.71697
CYB5	FIM1_4064	2.20935
IRC21	FIM1_3965	1.22886
CYC1	FIM1_1981	3.7054
CYC3	FIM1_5023	6.64107
COX5A	FIM1_4941	0.797325
COX13	FIM1_1156	0.272046
COX15	FIM1_885	0.425969
SCO1	FIM1_180	0.460537
PET130	FIM1_1892	10.3034
PET100	FIM1_2072	0.83868
PET117	FIM1_4496	1.0872
PET191	FIM1_114	1.16279
RCF1	FIM1_3033	0.444545
RCF2	FIM1_3811	0.504747
COX4	FIM1_1346	0.774987
COX6	FIM1_2710	0.189315
COX16	FIM1_968	1.72039
FMP32	FIM1_4339	0.239844
PUF3	FIM1_1915	3.61402
COA1	FIM1_1074	0.356397
COX20	FIM1_2229	2.34301
a Genes involved in respiratory chain were listed here, excluding genes involved in F0F1 ATPase-mediated ATP synthesis.
b Average mRNA level of indicated gene in cells grown in 4% ethanol was compared with that in cells grown without ethanol. Values above 2 are in red. mRNA data was extracted from a previous report (Mo et al. Biotechnol Biofuels (2019) 12:63).

## Sheet: Glucose transport
Gene Name a	Gene ID	Relative mRNA level b
YDR387C	FIM1_1436	0.606235
YFL040W	FIM1_4355	0.416099
SNF3	FIM1_3778	1.07378
HGT1	FIM1_3125	0.0167718
CSF1	FIM1_2593	1.45144
KHT2	FIM1_3457	2.37329
HXT14	FIM1_5169	1.68337
HXT15	FIM1_5208	1.31117
STL1	FIM1_4113	1.25965
a Genes involved in glucose transport were listed here.
b Average mRNA level of indicated gene in cells grown in 4% ethanol was compared with that in cells grown without ethanol. Values above 2 are in red. mRNA data was extracted from a previous report (Mo et al. Biotechnol Biofuels (2019) 12:63).

## Sheet: FOF1 ATPase
Gene Name a	Gene ID	Relative mRNA level b
ATP4	FIM1_73	0.862987
ATP12	FIM1_494	2.65784
ATP23	FIM1_2186	0.439884
ATP1	FIM1_4444	0.61283
ATP2	FIM1_3849	1.00948
ATP3	FIM1_3326	0.48759
ATP7	FIM1_4141	0.683243
ATP11	FIM1_4467	3.9421
ATP14	FIM1_3230	0.703822
ATP16	FIM1_1887	0.645495
ATP20	FIM1_2000	0.411267
ATPH	FIM1_2131	0.47151
AEP3	FIM1_2776	3.33571
CTP1	FIM1_3954	4.04738
AAC	FIM1_4658	5.82852
SAL1	FIM1_2088	3.18511
MCFL	FIM1_4852	2.93408
a Genes involved in FOF1 ATPase-mediated ATP synthesis were listed here.
b Average mRNA level of indicated gene in cells grown in 4% ethanol was compared with that in cells grown without ethanol. Values above 2 are in red. mRNA data was extracted from a previous report (Mo et al. Biotechnol Biofuels (2019) 12:63).
