# Supplementary material for: Comparative Genomic and Transcriptomic Analysis Reveals Specific Features of Gene Regulation in Kluyveromyces marxianus
Source: Front Microbiol. 2021 Feb 26;12:598060. doi: 10.3389/fmicb.2021.598060 (PMC7953160; doi:10.3389/fmicb.2021.598060)
Supplement: Supplementary File 1 — GFF file of DMB1 genome. [file Data_Sheet_3.XLSX]

## Sheet: Additional File S1
##gff-version 3
##sequence-region dmb1_3Dec2014_scaffold_1.genbank 1 1733117
#!Date 2020-12-23
#!Type DNA
#!Source-version EMBOSS 6.6.0.0
dmb1_3Dec2014_scaffold_1.genbank	EMBL	databank_entry	1	1733117	.	+	.	ID=dmb1_3Dec2014_scaffold_1.genbank.1;mol_type=genomic DNA;organism=dmb1-annotated_by_ygap
dmb1_3Dec2014_scaffold_1.genbank	EMBL	CDS	1806	2957	.	+	0	ID=Kmarxianus_dmb11_1;locus_tag=DMB1_0A00100;gene=DMB10A00100;transl_table=1
dmb1_3Dec2014_scaffold_1.genbank	EMBL	CDS	4673	6232	.	+	0	ID=Kmarxianus_dmb11_2;locus_tag=DMB1_0A00110;gene=DMB10A00110;transl_table=1
dmb1_3Dec2014_scaffold_1.genbank	EMBL	CDS	6725	10057	.	-	0	ID=Kmarxianus_dmb11_3;locus_tag=DMB1_0A00120;gene=DMB10A00120;transl_table=1
dmb1_3Dec2014_scaffold_1.genbank	EMBL	CDS	12695	13285	.	+	0	ID=Kmarxianus_dmb11_4;locus_tag=DMB1_0A00130;gene=DMB10A00130;transl_table=1
dmb1_3Dec2014_scaffold_1.genbank	EMBL	CDS	14327	15775	.	+	0	ID=Kmarxianus_dmb11_5;locus_tag=DMB1_0A00140;gene=DMB10A00140;transl_table=1
dmb1_3Dec2014_scaffold_1.genbank	EMBL	CDS	16039	17145	.	-	0	ID=Kmarxianus_dmb11_6;locus_tag=DMB1_0A00150;gene=DMB10A00150;transl_table=1
dmb1_3Dec2014_scaffold_1.genbank	EMBL	CDS	17872	18819	.	-	0	ID=Kmarxianus_dmb11_7;locus_tag=DMB1_0A00160;inference=similar to DNA sequence:INSDC:YKL216W;gene=DMB10A00160
dmb1_3Dec2014_scaffold_1.genbank	EMBL	CDS	19613	21256	.	-	0	ID=Kmarxianus_dmb11_8;locus_tag=DMB1_0A00170;gene=DMB10A00170;transl_table=1
dmb1_3Dec2014_scaffold_1.genbank	EMBL	CDS	23370	24041	.	+	0	ID=Kmarxianus_dmb11_9;locus_tag=DMB1_0A00180;gene=DMB10A00180;transl_table=1
dmb1_3Dec2014_scaffold_1.genbank	EMBL	CDS	24659	25618	.	-	0	ID=Kmarxianus_dmb11_10;locus_tag=DMB1_0A00190;gene=DMB10A00190;transl_table=1
dmb1_3Dec2014_scaffold_1.genbank	EMBL	CDS	26581	27141	.	+	0	ID=Kmarxianus_dmb11_11;locus_tag=DMB1_0A00200;gene=DMB10A00200;transl_table=1
dmb1_3Dec2014_scaffold_1.genbank	EMBL	CDS	27369	29138	.	-	0	ID=Kmarxianus_dmb11_12;locus_tag=DMB1_0A00210;gene=DMB10A00210;transl_table=1
dmb1_3Dec2014_scaffold_1.genbank	EMBL	CDS	30157	30819	.	+	0	ID=Kmarxianus_dmb11_13;locus_tag=DMB1_0A00220;gene=DMB10A00220;transl_table=1
dmb1_3Dec2014_scaffold_1.genbank	EMBL	CDS	31320	33224	.	-	0	ID=Kmarxianus_dmb11_14;locus_tag=DMB1_0A00230;gene=DMB10A00230;transl_table=1
dmb1_3Dec2014_scaffold_1.genbank	EMBL	CDS	34166	36311	.	-	0	ID=Kmarxianus_dmb11_15;featflags=start_before:true;locus_tag=DMB1_0A00240;inference=similar to DNA sequence:INSDC:YPL109C;gene=DMB10A00240
dmb1_3Dec2014_scaffold_1.genbank	EMBL	CDS	36916	37467	.	-	0	ID=Kmarxianus_dmb11_16;locus_tag=DMB1_0A00250;inference=similar to DNA sequence:INSDC:YBR164C;gene=DMB10A00250
dmb1_3Dec2014_scaffold_1.genbank	EMBL	CDS	38043	38786	.	+	0	ID=Kmarxianus_dmb11_17;locus_tag=DMB1_0A00260;inference=similar to DNA sequence:INSDC:YBR165W;gene=DMB10A00260
dmb1_3Dec2014_scaffold_1.genbank	EMBL	CDS	39149	40477	.	-	0	ID=Kmarxianus_dmb11_18;locus_tag=DMB1_0A00270;inference=similar to DNA sequence:INSDC:YBR166C;gene=DMB10A00270
dmb1_3Dec2014_scaffold_1.genbank	EMBL	CDS	41013	41645	.	+	0	ID=Kmarxianus_dmb11_19;locus_tag=DMB1_0A00280;inference=similar to DNA sequence:INSDC:YIR032C;gene=DMB10A00280
dmb1_3Dec2014_scaffold_1.genbank	EMBL	CDS	41853	42449	.	+	0	ID=Kmarxianus_dmb11_20;locus_tag=DMB1_0A00290;inference=similar to DNA sequence:INSDC:YPL108W;gene=DMB10A00290
dmb1_3Dec2014_scaffold_1.genbank	EMBL	CDS	42455	42865	.	-	0	ID=Kmarxianus_dmb11_21;locus_tag=DMB1_0A00300;inference=similar to DNA sequence:INSDC:YBR167C;gene=DMB10A00300
dmb1_3Dec2014_scaffold_1.genbank	EMBL	CDS	43104	44255	.	+	0	ID=Kmarxianus_dmb11_22;locus_tag=DMB1_0A00310;inference=similar to DNA sequence:INSDC:YBR168W;gene=DMB10A00310
dmb1_3Dec2014_scaffold_1.genbank	EMBL	CDS	44571	45296	.	+	0	ID=Kmarxianus_dmb11_23;locus_tag=DMB1_0A00320;inference=similar to DNA sequence:INSDC:YPL107W;gene=DMB10A00320
dmb1_3Dec2014_scaffold_1.genbank	EMBL	CDS	45517	47601	.	-	0	ID=Kmarxianus_dmb11_24;locus_tag=DMB1_0A00330;inference=similar to DNA sequence:INSDC:YBR169C%2CYPL106C;gene=DMB10A00330
dmb1_3Dec2014_scaffold_1.genbank	EMBL	CDS	47950	49740	.	-	0	ID=Kmarxianus_dmb11_25;locus_tag=DMB1_0A00340;inference=similar to DNA sequence:INSDC:YBR170C;gene=DMB10A00340
dmb1_3Dec2014_scaffold_1.genbank	EMBL	CDS	50095	50703	.	+	0	ID=Kmarxianus_dmb11_26;locus_tag=DMB1_0A00350;inference=similar to DNA sequence:INSDC:YBR171W;gene=DMB10A00350
dmb1_3Dec2014_scaffold_1.genbank	EMBL	CDS	50841	53093	.	-	0	ID=Kmarxianus_dmb11_27;locus_tag=DMB1_0A00360;inference=similar to DNA sequence:INSDC:YBR172C%2CYPL105C;gene=DMB10A00360
dmb1_3Dec2014_scaffold_1.genbank	EMBL	CDS	53501	53941	.	-	0	ID=Kmarxianus_dmb11_28;locus_tag=DMB1_0A00370;inference=similar to DNA sequence:INSDC:YBR173C;gene=DMB10A00370
dmb1_3Dec2014_scaffold_1.genbank	EMBL	CDS	54424	55365	.	+	0	ID=Kmarxianus_dmb11_29;locus_tag=DMB1_0A00380;inference=similar to DNA sequence:INSDC:YBR175W;gene=DMB10A00380
dmb1_3Dec2014_scaffold_1.genbank	EMBL	CDS	55394	57586	.	+	0	ID=Kmarxianus_dmb11_30;locus_tag=DMB1_0A00390;inference=similar to DNA sequence:INSDC:YPL104W;gene=DMB10A00390
dmb1_3Dec2014_scaffold_1.genbank	EMBL	CDS	57696	58229	.	-	0	ID=Kmarxianus_dmb11_31;locus_tag=DMB1_0A00400;gene=DMB10A00400;transl_table=1
dmb1_3Dec2014_scaffold_1.genbank	EMBL	CDS	58812	59903	.	-	0	ID=Kmarxianus_dmb11_32;locus_tag=DMB1_0A00410;gene=DMB10A00410;transl_table=1
dmb1_3Dec2014_scaffold_1.genbank	EMBL	CDS	61196	62137	.	+	0	ID=Kmarxianus_dmb11_33;locus_tag=DMB1_0A00420;inference=similar to DNA sequence:INSDC:YBR176W;gene=DMB10A00420
dmb1_3Dec2014_scaffold_1.genbank	EMBL	CDS	62168	63514	.	-	0	ID=Kmarxianus_dmb11_34;locus_tag=DMB1_0A00430;inference=similar to DNA sequence:INSDC:YPL103C;gene=DMB10A00430
dmb1_3Dec2014_scaffold_1.genbank	EMBL	CDS	63978	65396	.	+	0	ID=Kmarxianus_dmb11_35;locus_tag=DMB1_0A00440;inference=similar to DNA sequence:INSDC:YPL101W;gene=DMB10A00440
dmb1_3Dec2014_scaffold_1.genbank	EMBL	CDS	65784	66968	.	+	0	ID=Kmarxianus_dmb11_36;locus_tag=DMB1_0A00450;inference=similar to DNA sequence:INSDC:YPL100W;gene=DMB10A00450
dmb1_3Dec2014_scaffold_1.genbank	EMBL	CDS	67055	67543	.	-	0	ID=Kmarxianus_dmb11_37;locus_tag=DMB1_0A00460;inference=similar to DNA sequence:INSDC:YPL099C;gene=DMB10A00460
dmb1_3Dec2014_scaffold_1.genbank	EMBL	CDS	67771	68133	.	-	0	ID=Kmarxianus_dmb11_38;locus_tag=DMB1_0A00470;inference=similar to DNA sequence:INSDC:YPL098C;gene=DMB10A00470
dmb1_3Dec2014_scaffold_1.genbank	EMBL	CDS	68417	69841	.	+	0	ID=Kmarxianus_dmb11_39;locus_tag=DMB1_0A00480;inference=similar to DNA sequence:INSDC:YPL097W;gene=DMB10A00480
dmb1_3Dec2014_scaffold_1.genbank	EMBL	CDS	69910	70125	.	-	0	ID=Kmarxianus_dmb11_40;locus_tag=DMB1_0A00490;inference=similar to DNA sequence:INSDC:YPL096C-A;gene=DMB10A00490
dmb1_3Dec2014_scaffold_1.genbank	EMBL	CDS	70472	71536	.	+	0	ID=Kmarxianus_dmb11_41;locus_tag=DMB1_0A00500;inference=similar to DNA sequence:INSDC:YPL096W;gene=DMB10A00500
dmb1_3Dec2014_scaffold_1.genbank	EMBL	CDS	71666	73012	.	-	0	ID=Kmarxianus_dmb11_42;locus_tag=DMB1_0A00510;inference=similar to DNA sequence:INSDC:YBR177C%2CYPL095C;gene=DMB10A00510
dmb1_3Dec2014_scaffold_1.genbank	EMBL	CDS	73390	75882	.	-	0	ID=Kmarxianus_dmb11_43;locus_tag=DMB1_0A00520;inference=similar to DNA sequence:INSDC:YBR179C;gene=DMB10A00520
dmb1_3Dec2014_scaffold_1.genbank	EMBL	CDS	76377	77117	.	-	0	ID=Kmarxianus_dmb11_44;locus_tag=DMB1_0A00530;inference=similar to DNA sequence:INSDC:YPL094C;gene=DMB10A00530
dmb1_3Dec2014_scaffold_1.genbank	EMBL	CDS	77732	79663	.	+	0	ID=Kmarxianus_dmb11_45;locus_tag=DMB1_0A00540;inference=similar to DNA sequence:INSDC:YPL093W;gene=DMB10A00540
dmb1_3Dec2014_scaffold_1.genbank	EMBL	CDS	80545	82296	.	+	0	ID=Kmarxianus_dmb11_46;locus_tag=DMB1_0A00550;inference=similar to DNA sequence:INSDC:YBR180W;gene=DMB10A00550
dmb1_3Dec2014_scaffold_1.genbank	EMBL	CDS	82872	84224	.	+	0	ID=Kmarxianus_dmb11_47;locus_tag=DMB1_0A00560;inference=similar to DNA sequence:INSDC:YPL092W;gene=DMB10A00560
dmb1_3Dec2014_scaffold_1.genbank	EMBL	biological_region	85153	87089	.	-	0	ID=Kmarxianus_dmb11_48;featflags=type:CDS;locus_tag=DMB1_0A00570;inference=similar to DNA sequence:INSDC:YBR181C%2CYPL090C;gene=DMB10A00570
dmb1_3Dec2014_scaffold_1.genbank	EMBL	CDS	85153	85189	.	-	0	Parent=dmb1_3Dec2014_scaffold_1.genbank.49
dmb1_3Dec2014_scaffold_1.genbank	EMBL	CDS	85321	87089	.	-	0	Parent=dmb1_3Dec2014_scaffold_1.genbank.49
dmb1_3Dec2014_scaffold_1.genbank	EMBL	CDS	88826	90637	.	-	0	ID=Kmarxianus_dmb11_49;featflags=start_before:true;locus_tag=DMB1_0A00580;inference=similar to DNA sequence:INSDC:YBR182C%2CYPL089C;gene=DMB10A00580
dmb1_3Dec2014_scaffold_1.genbank	EMBL	CDS	92479	93321	.	+	0	ID=Kmarxianus_dmb11_50;locus_tag=DMB1_0A00590;gene=DMB10A00590;transl_table=1
dmb1_3Dec2014_scaffold_1.genbank	EMBL	CDS	94430	95383	.	+	0	ID=Kmarxianus_dmb11_51;locus_tag=DMB1_0A00600;inference=similar to DNA sequence:INSDC:YBR183W%2CYPL087W;gene=DMB10A00600
dmb1_3Dec2014_scaffold_1.genbank	EMBL	CDS	95837	96997	.	+	0	ID=Kmarxianus_dmb11_52;locus_tag=DMB1_0A00610;gene=DMB10A00610;transl_table=1
dmb1_3Dec2014_scaffold_1.genbank	EMBL	CDS	97102	98787	.	-	0	ID=Kmarxianus_dmb11_53;locus_tag=DMB1_0A00620;inference=similar to DNA sequence:INSDC:YPL086C;gene=DMB10A00620
dmb1_3Dec2014_scaffold_1.genbank	EMBL	CDS	100435	107313	.	+	0	ID=Kmarxianus_dmb11_54;locus_tag=DMB1_0A00630;inference=similar to DNA sequence:INSDC:YPL085W;gene=DMB10A00630
dmb1_3Dec2014_scaffold_1.genbank	EMBL	CDS	107471	108289	.	-	0	ID=Kmarxianus_dmb11_55;locus_tag=DMB1_0A00640;inference=similar to DNA sequence:INSDC:YBR185C;gene=DMB10A00640
dmb1_3Dec2014_scaffold_1.genbank	EMBL	CDS	108711	111146	.	+	0	ID=Kmarxianus_dmb11_56;locus_tag=DMB1_0A00650;inference=similar to DNA sequence:INSDC:YPL084W;gene=DMB10A00650
dmb1_3Dec2014_scaffold_1.genbank	EMBL	CDS	111186	112514	.	-	0	ID=Kmarxianus_dmb11_57;locus_tag=DMB1_0A00660;inference=similar to DNA sequence:INSDC:YPL083C;gene=DMB10A00660
dmb1_3Dec2014_scaffold_1.genbank	EMBL	tRNA	112776	112847	.	-	.	ID=dmb1_3Dec2014_scaffold_1.genbank.61;locus_tag=DMB1_0Atrna14E;gene=DMB10Atrna14E;product=tRNA-Glu
dmb1_3Dec2014_scaffold_1.genbank	EMBL	biological_region	115179	115653	.	+	0	ID=Kmarxianus_dmb11_58;featflags=type:CDS;locus_tag=DMB1_0A00670;inference=similar to DNA sequence:INSDC:YBR186W;gene=DMB10A00670
dmb1_3Dec2014_scaffold_1.genbank	EMBL	CDS	115179	115433	.	+	0	Parent=dmb1_3Dec2014_scaffold_1.genbank.62
dmb1_3Dec2014_scaffold_1.genbank	EMBL	CDS	115510	115653	.	+	0	Parent=dmb1_3Dec2014_scaffold_1.genbank.62
dmb1_3Dec2014_scaffold_1.genbank	EMBL	CDS	116141	116980	.	+	0	ID=Kmarxianus_dmb11_59;locus_tag=DMB1_0A00680;inference=similar to DNA sequence:INSDC:YBR187W;gene=DMB10A00680
dmb1_3Dec2014_scaffold_1.genbank	EMBL	CDS	117088	117396	.	-	0	ID=Kmarxianus_dmb11_60;locus_tag=DMB1_0A00690;inference=similar to DNA sequence:INSDC:YBR188C;gene=DMB10A00690
dmb1_3Dec2014_scaffold_1.genbank	EMBL	CDS	117678	123464	.	-	0	ID=Kmarxianus_dmb11_61;locus_tag=DMB1_0A00700;inference=similar to DNA sequence:INSDC:YPL082C;gene=DMB10A00700
dmb1_3Dec2014_scaffold_1.genbank	EMBL	CDS	124920	126101	.	+	0	ID=Kmarxianus_dmb11_62;locus_tag=DMB1_0A00710;gene=DMB10A00710;transl_table=1
dmb1_3Dec2014_scaffold_1.genbank	EMBL	biological_region	126592	127724	.	+	0	ID=Kmarxianus_dmb11_63;featflags=type:CDS;locus_tag=DMB1_0A00720;inference=similar to DNA sequence:INSDC:YBR189W%2CYPL081W;gene=DMB10A00720
dmb1_3Dec2014_scaffold_1.genbank	EMBL	CDS	126592	126598	.	+	0	Parent=dmb1_3Dec2014_scaffold_1.genbank.69
dmb1_3Dec2014_scaffold_1.genbank	EMBL	CDS	127162	127724	.	+	0	Parent=dmb1_3Dec2014_scaffold_1.genbank.69
dmb1_3Dec2014_scaffold_1.genbank	EMBL	biological_region	128641	129543	.	+	0	ID=Kmarxianus_dmb11_64;featflags=type:CDS;locus_tag=DMB1_0A00730;inference=similar to DNA sequence:INSDC:YBR191W%2CYPL079W;gene=DMB10A00730
dmb1_3Dec2014_scaffold_1.genbank	EMBL	CDS	128641	128651	.	+	0	Parent=dmb1_3Dec2014_scaffold_1.genbank.72
dmb1_3Dec2014_scaffold_1.genbank	EMBL	CDS	129072	129543	.	+	0	Parent=dmb1_3Dec2014_scaffold_1.genbank.72
dmb1_3Dec2014_scaffold_1.genbank	EMBL	CDS	130131	131237	.	+	0	ID=Kmarxianus_dmb11_65;locus_tag=DMB1_0A00740;inference=similar to DNA sequence:INSDC:YBR192W;gene=DMB10A00740
dmb1_3Dec2014_scaffold_1.genbank	EMBL	CDS	131346	131990	.	-	0	ID=Kmarxianus_dmb11_66;locus_tag=DMB1_0A00750;inference=similar to DNA sequence:INSDC:YBR193C;gene=DMB10A00750
dmb1_3Dec2014_scaffold_1.genbank	EMBL	biological_region	132249	132669	.	+	0	ID=Kmarxianus_dmb11_67;featflags=type:CDS;locus_tag=DMB1_0A00760;inference=similar to DNA sequence:INSDC:YBR194W;gene=DMB10A00760
dmb1_3Dec2014_scaffold_1.genbank	EMBL	CDS	132249	132255	.	+	0	Parent=dmb1_3Dec2014_scaffold_1.genbank.77
dmb1_3Dec2014_scaffold_1.genbank	EMBL	CDS	132329	132669	.	+	0	Parent=dmb1_3Dec2014_scaffold_1.genbank.77
dmb1_3Dec2014_scaffold_1.genbank	EMBL	CDS	132986	133693	.	-	0	ID=Kmarxianus_dmb11_68;featflags=end_after:true;locus_tag=DMB1_0A00770;gene=DMB10A00770;transl_table=1
dmb1_3Dec2014_scaffold_1.genbank	EMBL	CDS	134437	135729	.	-	0	ID=Kmarxianus_dmb11_69;locus_tag=DMB1_0A00780;inference=similar to DNA sequence:INSDC:YBR195C;gene=DMB10A00780
dmb1_3Dec2014_scaffold_1.genbank	EMBL	CDS	136101	137768	.	-	0	ID=Kmarxianus_dmb11_70;locus_tag=DMB1_0A00790;inference=similar to DNA sequence:INSDC:YBR196C;gene=DMB10A00790
dmb1_3Dec2014_scaffold_1.genbank	EMBL	CDS	138731	139144	.	-	0	ID=Kmarxianus_dmb11_71;locus_tag=DMB1_0A00800;inference=similar to DNA sequence:INSDC:YBR197C%2CYPL077C;gene=DMB10A00800
dmb1_3Dec2014_scaffold_1.genbank	EMBL	CDS	139447	140265	.	+	0	ID=Kmarxianus_dmb11_72;locus_tag=DMB1_0A00810;inference=similar to DNA sequence:INSDC:YPL076W;gene=DMB10A00810
dmb1_3Dec2014_scaffold_1.genbank	EMBL	CDS	140385	142820	.	-	0	ID=Kmarxianus_dmb11_73;locus_tag=DMB1_0A00820;inference=similar to DNA sequence:INSDC:YBR198C;gene=DMB10A00820
dmb1_3Dec2014_scaffold_1.genbank	EMBL	CDS	144789	147239	.	+	0	ID=Kmarxianus_dmb11_74;locus_tag=DMB1_0A00830;inference=similar to DNA sequence:INSDC:YPL075W;gene=DMB10A00830
dmb1_3Dec2014_scaffold_1.genbank	EMBL	CDS	147646	149616	.	+	0	ID=Kmarxianus_dmb11_75;locus_tag=DMB1_0A00840;inference=similar to DNA sequence:INSDC:YPL074W;gene=DMB10A00840
dmb1_3Dec2014_scaffold_1.genbank	EMBL	CDS	150132	152531	.	+	0	ID=Kmarxianus_dmb11_76;locus_tag=DMB1_0A00850;inference=similar to DNA sequence:INSDC:YPL072W;gene=DMB10A00850
dmb1_3Dec2014_scaffold_1.genbank	EMBL	biological_region	152777	154792	.	+	0	ID=Kmarxianus_dmb11_77;featflags=type:CDS;locus_tag=DMB1_0A00860;inference=similar to DNA sequence:INSDC:YBR200W;gene=DMB10A00860
dmb1_3Dec2014_scaffold_1.genbank	EMBL	CDS	152777	152785	.	+	0	Parent=dmb1_3Dec2014_scaffold_1.genbank.89
dmb1_3Dec2014_scaffold_1.genbank	EMBL	CDS	152987	154792	.	+	0	Parent=dmb1_3Dec2014_scaffold_1.genbank.89
dmb1_3Dec2014_scaffold_1.genbank	EMBL	CDS	154951	155508	.	-	0	ID=Kmarxianus_dmb11_78;locus_tag=DMB1_0A00870;inference=similar to DNA sequence:INSDC:YPL071C;gene=DMB10A00870
dmb1_3Dec2014_scaffold_1.genbank	EMBL	CDS	155848	157491	.	+	0	ID=Kmarxianus_dmb11_79;locus_tag=DMB1_0A00880;inference=similar to DNA sequence:INSDC:YPL070W;gene=DMB10A00880
dmb1_3Dec2014_scaffold_1.genbank	EMBL	CDS	157536	158471	.	-	0	ID=Kmarxianus_dmb11_80;locus_tag=DMB1_0A00890;inference=similar to DNA sequence:INSDC:YPL069C;gene=DMB10A00890
dmb1_3Dec2014_scaffold_1.genbank	EMBL	CDS	158961	159530	.	+	0	ID=Kmarxianus_dmb11_81;locus_tag=DMB1_0A00900;inference=similar to DNA sequence:INSDC:YBR201W;gene=DMB10A00900
dmb1_3Dec2014_scaffold_1.genbank	EMBL	CDS	159645	160520	.	-	0	ID=Kmarxianus_dmb11_82;locus_tag=DMB1_0A00910;inference=similar to DNA sequence:INSDC:YPL068C;gene=DMB10A00910
dmb1_3Dec2014_scaffold_1.genbank	EMBL	CDS	160895	161506	.	-	0	ID=Kmarxianus_dmb11_83;locus_tag=DMB1_0A00920;inference=similar to DNA sequence:INSDC:YPL067C;gene=DMB10A00920
dmb1_3Dec2014_scaffold_1.genbank	EMBL	CDS	162176	162379	.	-	0	ID=Kmarxianus_dmb11_84;locus_tag=DMB1_0A00930;inference=similar to DNA sequence:INSDC:YBR201C-A;gene=DMB10A00930
dmb1_3Dec2014_scaffold_1.genbank	EMBL	CDS	164263	166728	.	+	0	ID=Kmarxianus_dmb11_85;locus_tag=DMB1_0A00940;inference=similar to DNA sequence:INSDC:YBR202W;gene=DMB10A00940
dmb1_3Dec2014_scaffold_1.genbank	EMBL	CDS	166997	168064	.	-	0	ID=Kmarxianus_dmb11_86;locus_tag=DMB1_0A00950;inference=similar to DNA sequence:INSDC:YNL141W;gene=DMB10A00950
dmb1_3Dec2014_scaffold_1.genbank	EMBL	biological_region	168792	169426	.	+	0	ID=Kmarxianus_dmb11_87;featflags=type:CDS;locus_tag=DMB1_0A00960;inference=similar to DNA sequence:INSDC:YPL066W;gene=DMB10A00960
dmb1_3Dec2014_scaffold_1.genbank	EMBL	CDS	168792	169237	.	+	0	Parent=dmb1_3Dec2014_scaffold_1.genbank.101
dmb1_3Dec2014_scaffold_1.genbank	EMBL	CDS	169393	169426	.	+	0	Parent=dmb1_3Dec2014_scaffold_1.genbank.101
dmb1_3Dec2014_scaffold_1.genbank	EMBL	CDS	169644	170099	.	+	0	ID=Kmarxianus_dmb11_88;locus_tag=DMB1_0A00970;gene=DMB10A00970;transl_table=1
dmb1_3Dec2014_scaffold_1.genbank	EMBL	CDS	170322	171074	.	+	0	ID=Kmarxianus_dmb11_89;locus_tag=DMB1_0A00980;inference=similar to DNA sequence:INSDC:YPL065W;gene=DMB10A00980
dmb1_3Dec2014_scaffold_1.genbank	EMBL	CDS	171468	172925	.	+	0	ID=Kmarxianus_dmb11_90;locus_tag=DMB1_0A00990;inference=similar to DNA sequence:INSDC:YPL063W;gene=DMB10A00990
dmb1_3Dec2014_scaffold_1.genbank	EMBL	CDS	173489	175555	.	+	0	ID=Kmarxianus_dmb11_91;locus_tag=DMB1_0A01000;inference=similar to DNA sequence:INSDC:YBR203W;gene=DMB10A01000
dmb1_3Dec2014_scaffold_1.genbank	EMBL	CDS	177994	179517	.	+	0	ID=Kmarxianus_dmb11_92;locus_tag=DMB1_0A01010;inference=similar to DNA sequence:INSDC:YPL061W;gene=DMB10A01010
dmb1_3Dec2014_scaffold_1.genbank	EMBL	CDS	179787	180779	.	-	0	ID=Kmarxianus_dmb11_93;locus_tag=DMB1_0A01020;inference=similar to DNA sequence:INSDC:YBR204C;gene=DMB10A01020
dmb1_3Dec2014_scaffold_1.genbank	EMBL	CDS	181096	182166	.	+	0	ID=Kmarxianus_dmb11_94;locus_tag=DMB1_0A01030;inference=similar to DNA sequence:INSDC:YGR263C;gene=DMB10A01030
dmb1_3Dec2014_scaffold_1.genbank	EMBL	CDS	182428	183717	.	+	0	ID=Kmarxianus_dmb11_95;locus_tag=DMB1_0A01040;inference=similar to DNA sequence:INSDC:YBR205W;gene=DMB10A01040
dmb1_3Dec2014_scaffold_1.genbank	EMBL	CDS	184591	187188	.	+	0	ID=Kmarxianus_dmb11_96;locus_tag=DMB1_0A01050;inference=similar to DNA sequence:INSDC:YHR131C%2CYNL144C;gene=DMB10A01050
dmb1_3Dec2014_scaffold_1.genbank	EMBL	CDS	187422	187718	.	-	0	ID=Kmarxianus_dmb11_97;locus_tag=DMB1_0A01060;inference=similar to DNA sequence:INSDC:YNL146W;gene=DMB10A01060
dmb1_3Dec2014_scaffold_1.genbank	EMBL	CDS	188074	189909	.	+	0	ID=Kmarxianus_dmb11_98;locus_tag=DMB1_0A01070;gene=DMB10A01070
dmb1_3Dec2014_scaffold_1.genbank	EMBL	CDS	190055	191245	.	+	0	ID=Kmarxianus_dmb11_99;locus_tag=DMB1_0A01080;inference=similar to DNA sequence:INSDC:YHR129C;gene=DMB10A01080
dmb1_3Dec2014_scaffold_1.genbank	EMBL	CDS	191509	192162	.	-	0	ID=Kmarxianus_dmb11_100;locus_tag=DMB1_0A01090;inference=similar to DNA sequence:INSDC:YHR128W;gene=DMB10A01090
dmb1_3Dec2014_scaffold_1.genbank	EMBL	CDS	192818	193099	.	-	0	ID=Kmarxianus_dmb11_101;featflags=end_after:true;locus_tag=DMB1_0A01100;gene=DMB10A01100;transl_table=1
dmb1_3Dec2014_scaffold_1.genbank	EMBL	CDS	193525	194277	.	+	0	ID=Kmarxianus_dmb11_102;locus_tag=DMB1_0A01110;inference=similar to DNA sequence:INSDC:YNL148C;gene=DMB10A01110
dmb1_3Dec2014_scaffold_1.genbank	EMBL	CDS	195237	195500	.	-	0	ID=Kmarxianus_dmb11_103;locus_tag=DMB1_0A01120;inference=similar to DNA sequence:INSDC:YEL020W-A;gene=DMB10A01120
dmb1_3Dec2014_scaffold_1.genbank	EMBL	CDS	195911	196714	.	-	0	ID=Kmarxianus_dmb11_104;locus_tag=DMB1_0A01130;inference=similar to DNA sequence:INSDC:YEL021W;gene=DMB10A01130
dmb1_3Dec2014_scaffold_1.genbank	EMBL	CDS	197238	198557	.	+	0	ID=Kmarxianus_dmb11_105;locus_tag=DMB1_0A01140;gene=DMB10A01140
dmb1_3Dec2014_scaffold_1.genbank	EMBL	CDS	198677	202825	.	-	0	ID=Kmarxianus_dmb11_106;locus_tag=DMB1_0A01150;inference=similar to DNA sequence:INSDC:YEL022W%2CYJR031C;gene=DMB10A01150
dmb1_3Dec2014_scaffold_1.genbank	EMBL	CDS	203208	204377	.	+	0	ID=Kmarxianus_dmb11_107;locus_tag=DMB1_0A01160;inference=similar to DNA sequence:INSDC:YJR032W;gene=DMB10A01160
dmb1_3Dec2014_scaffold_1.genbank	EMBL	CDS	204404	208534	.	-	0	ID=Kmarxianus_dmb11_108;locus_tag=DMB1_0A01170;inference=similar to DNA sequence:INSDC:YJR033C;gene=DMB10A01170
dmb1_3Dec2014_scaffold_1.genbank	EMBL	CDS	208858	209184	.	+	0	ID=Kmarxianus_dmb11_109;locus_tag=DMB1_0A01180;inference=similar to DNA sequence:INSDC:YJR034W;gene=DMB10A01180
dmb1_3Dec2014_scaffold_1.genbank	EMBL	biological_region	209910	210032	.	+	.	ID=dmb1_3Dec2014_scaffold_1.genbank.126;featflags=type:tRNA;locus_tag=DMB1_0Atrna6P;gene=DMB10Atrna6P;product=tRNA-Pro
dmb1_3Dec2014_scaffold_1.genbank	EMBL	tRNA	209910	209946	.	+	.	Parent=dmb1_3Dec2014_scaffold_1.genbank.126
dmb1_3Dec2014_scaffold_1.genbank	EMBL	tRNA	209996	210032	.	+	.	Parent=dmb1_3Dec2014_scaffold_1.genbank.126
dmb1_3Dec2014_scaffold_1.genbank	EMBL	CDS	210252	213365	.	+	0	ID=Kmarxianus_dmb11_110;locus_tag=DMB1_0A01190;inference=similar to DNA sequence:INSDC:YJR035W;gene=DMB10A01190
dmb1_3Dec2014_scaffold_1.genbank	EMBL	CDS	213672	215690	.	+	0	ID=Kmarxianus_dmb11_111;locus_tag=DMB1_0A01200;inference=similar to DNA sequence:INSDC:YEL023C;gene=DMB10A01200
dmb1_3Dec2014_scaffold_1.genbank	EMBL	CDS	216529	217170	.	-	0	ID=Kmarxianus_dmb11_112;locus_tag=DMB1_0A01210;inference=similar to DNA sequence:INSDC:YEL024W;gene=DMB10A01210
dmb1_3Dec2014_scaffold_1.genbank	EMBL	CDS	217971	220424	.	-	0	ID=Kmarxianus_dmb11_113;locus_tag=DMB1_0A01220;inference=similar to DNA sequence:INSDC:YJR036C;gene=DMB10A01220
dmb1_3Dec2014_scaffold_1.genbank	EMBL	CDS	220960	221340	.	-	0	ID=Kmarxianus_dmb11_114;locus_tag=DMB1_0A01230;inference=similar to DNA sequence:INSDC:YEL026W;gene=DMB10A01230
dmb1_3Dec2014_scaffold_1.genbank	EMBL	CDS	221904	224210	.	+	0	ID=Kmarxianus_dmb11_115;locus_tag=DMB1_0A01240;inference=similar to DNA sequence:INSDC:YJR040W;gene=DMB10A01240
dmb1_3Dec2014_scaffold_1.genbank	EMBL	CDS	224250	227684	.	-	0	ID=Kmarxianus_dmb11_116;locus_tag=DMB1_0A01250;inference=similar to DNA sequence:INSDC:YJR041C;gene=DMB10A01250
dmb1_3Dec2014_scaffold_1.genbank	EMBL	CDS	228306	230471	.	+	0	ID=Kmarxianus_dmb11_117;locus_tag=DMB1_0A01260;inference=similar to DNA sequence:INSDC:YJR042W;gene=DMB10A01260
dmb1_3Dec2014_scaffold_1.genbank	EMBL	CDS	230858	231340	.	-	0	ID=Kmarxianus_dmb11_118;locus_tag=DMB1_0A01270;inference=similar to DNA sequence:INSDC:YEL027W;gene=DMB10A01270
dmb1_3Dec2014_scaffold_1.genbank	EMBL	CDS	232471	233676	.	-	0	ID=Kmarxianus_dmb11_119;locus_tag=DMB1_0A01280;inference=similar to DNA sequence:INSDC:YJR043C;gene=DMB10A01280
dmb1_3Dec2014_scaffold_1.genbank	EMBL	CDS	234040	234918	.	-	0	ID=Kmarxianus_dmb11_120;locus_tag=DMB1_0A01290;gene=DMB10A01290;transl_table=1
dmb1_3Dec2014_scaffold_1.genbank	EMBL	CDS	236363	237316	.	+	0	ID=Kmarxianus_dmb11_121;locus_tag=DMB1_0A01300;inference=similar to DNA sequence:INSDC:YEL029C;gene=DMB10A01300
dmb1_3Dec2014_scaffold_1.genbank	EMBL	tRNA	237557	237628	.	+	.	ID=dmb1_3Dec2014_scaffold_1.genbank.141;locus_tag=DMB1_0Atrna6Q;gene=DMB10Atrna6Q;product=tRNA-Gln
dmb1_3Dec2014_scaffold_1.genbank	EMBL	CDS	237917	238345	.	-	0	ID=Kmarxianus_dmb11_122;locus_tag=DMB1_0A01310;inference=similar to DNA sequence:INSDC:YJR044C;gene=DMB10A01310
dmb1_3Dec2014_scaffold_1.genbank	EMBL	CDS	239097	241022	.	-	0	ID=Kmarxianus_dmb11_123;locus_tag=DMB1_0A01320;inference=similar to DNA sequence:INSDC:YEL030W%2CYJR045C;gene=DMB10A01320
dmb1_3Dec2014_scaffold_1.genbank	EMBL	CDS	241827	243554	.	+	0	ID=Kmarxianus_dmb11_124;locus_tag=DMB1_0A01330;inference=similar to DNA sequence:INSDC:YJR046W;gene=DMB10A01330
dmb1_3Dec2014_scaffold_1.genbank	EMBL	CDS	243717	247337	.	-	0	ID=Kmarxianus_dmb11_125;locus_tag=DMB1_0A01340;inference=similar to DNA sequence:INSDC:YEL031W;gene=DMB10A01340
dmb1_3Dec2014_scaffold_1.genbank	EMBL	CDS	247778	250606	.	-	0	ID=Kmarxianus_dmb11_126;locus_tag=DMB1_0A01350;inference=similar to DNA sequence:INSDC:YEL032W;gene=DMB10A01350
dmb1_3Dec2014_scaffold_1.genbank	EMBL	tRNA	250976	251057	.	-	.	ID=dmb1_3Dec2014_scaffold_1.genbank.147;locus_tag=DMB1_0Atrna9S;gene=DMB10Atrna9S;product=tRNA-Ser
dmb1_3Dec2014_scaffold_1.genbank	EMBL	CDS	251971	252444	.	-	0	ID=Kmarxianus_dmb11_127;locus_tag=DMB1_0A01360;inference=similar to DNA sequence:INSDC:YEL034W%2CYJR047C;gene=DMB10A01360
dmb1_3Dec2014_scaffold_1.genbank	EMBL	CDS	254375	255727	.	+	0	ID=Kmarxianus_dmb11_128;locus_tag=DMB1_0A01370;inference=similar to DNA sequence:INSDC:YEL036C;gene=DMB10A01370
dmb1_3Dec2014_scaffold_1.genbank	EMBL	CDS	256366	257535	.	+	0	ID=Kmarxianus_dmb11_129;locus_tag=DMB1_0A01380;inference=similar to DNA sequence:INSDC:YEL037C;gene=DMB10A01380
dmb1_3Dec2014_scaffold_1.genbank	EMBL	CDS	257984	258649	.	-	0	ID=Kmarxianus_dmb11_130;locus_tag=DMB1_0A01390;inference=similar to DNA sequence:INSDC:YEL038W;gene=DMB10A01390
dmb1_3Dec2014_scaffold_1.genbank	EMBL	CDS	259679	261091	.	+	0	ID=Kmarxianus_dmb11_131;locus_tag=DMB1_0A01400;gene=DMB10A01400;transl_table=1
dmb1_3Dec2014_scaffold_1.genbank	EMBL	CDS	262524	263972	.	+	0	ID=Kmarxianus_dmb11_132;locus_tag=DMB1_0A01410;inference=similar to DNA sequence:INSDC:YMR140W;gene=DMB10A01410
dmb1_3Dec2014_scaffold_1.genbank	EMBL	CDS	264621	264944	.	+	0	ID=Kmarxianus_dmb11_133;locus_tag=DMB1_0A01420;inference=similar to DNA sequence:INSDC:YDL081C;gene=DMB10A01420
dmb1_3Dec2014_scaffold_1.genbank	EMBL	CDS	265471	266013	.	-	0	ID=Kmarxianus_dmb11_134;featflags=start_before:true,end_after:true;locus_tag=DMB1_0A01430;gene=DMB10A01430;transl_table=1
dmb1_3Dec2014_scaffold_1.genbank	EMBL	biological_region	267715	268623	.	+	0	ID=Kmarxianus_dmb11_135;featflags=type:CDS;locus_tag=DMB1_0A01440;inference=similar to DNA sequence:INSDC:YDL083C%2CYMR143W;gene=DMB10A01440
dmb1_3Dec2014_scaffold_1.genbank	EMBL	CDS	267715	267738	.	+	0	Parent=dmb1_3Dec2014_scaffold_1.genbank.156
dmb1_3Dec2014_scaffold_1.genbank	EMBL	CDS	268216	268623	.	+	0	Parent=dmb1_3Dec2014_scaffold_1.genbank.156
dmb1_3Dec2014_scaffold_1.genbank	EMBL	CDS	269161	270294	.	+	0	ID=Kmarxianus_dmb11_136;locus_tag=DMB1_0A01450;inference=similar to DNA sequence:INSDC:YMR144W;gene=DMB10A01450
dmb1_3Dec2014_scaffold_1.genbank	EMBL	CDS	270956	272269	.	-	0	ID=Kmarxianus_dmb11_137;locus_tag=DMB1_0A01460;inference=similar to DNA sequence:INSDC:YDL084W;gene=DMB10A01460
dmb1_3Dec2014_scaffold_1.genbank	EMBL	CDS	272729	274252	.	-	0	ID=Kmarxianus_dmb11_138;locus_tag=DMB1_0A01470;gene=DMB10A01470
dmb1_3Dec2014_scaffold_1.genbank	EMBL	CDS	276186	277895	.	-	0	ID=Kmarxianus_dmb11_139;locus_tag=DMB1_0A01480;gene=DMB10A01480;transl_table=1
dmb1_3Dec2014_scaffold_1.genbank	EMBL	CDS	281297	282931	.	-	0	ID=Kmarxianus_dmb11_140;locus_tag=DMB1_0A01490;gene=DMB10A01490;transl_table=1
dmb1_3Dec2014_scaffold_1.genbank	EMBL	CDS	284605	285393	.	-	0	ID=Kmarxianus_dmb11_141;locus_tag=DMB1_0A01500;inference=similar to DNA sequence:INSDC:YOR039W;gene=DMB10A01500
dmb1_3Dec2014_scaffold_1.genbank	EMBL	CDS	285862	288411	.	+	0	ID=Kmarxianus_dmb11_142;locus_tag=DMB1_0A01510;inference=similar to DNA sequence:INSDC:YOR038C;gene=DMB10A01510
dmb1_3Dec2014_scaffold_1.genbank	EMBL	CDS	288466	289605	.	-	0	ID=Kmarxianus_dmb11_143;locus_tag=DMB1_0A01520;inference=similar to DNA sequence:INSDC:YDR268W;gene=DMB10A01520
dmb1_3Dec2014_scaffold_1.genbank	EMBL	CDS	289843	290922	.	-	0	ID=Kmarxianus_dmb11_144;locus_tag=DMB1_0A01530;inference=similar to DNA sequence:INSDC:YOR037W;gene=DMB10A01530
dmb1_3Dec2014_scaffold_1.genbank	EMBL	CDS	291195	292199	.	+	0	ID=Kmarxianus_dmb11_145;locus_tag=DMB1_0A01540;inference=similar to DNA sequence:INSDC:YDR267C;gene=DMB10A01540
dmb1_3Dec2014_scaffold_1.genbank	EMBL	CDS	292344	293198	.	-	0	ID=Kmarxianus_dmb11_146;locus_tag=DMB1_0A01550;inference=similar to DNA sequence:INSDC:YOR036W;gene=DMB10A01550
dmb1_3Dec2014_scaffold_1.genbank	EMBL	CDS	293490	294362	.	-	0	ID=Kmarxianus_dmb11_147;featflags=end_after:true;locus_tag=DMB1_0A01560;gene=DMB10A01560;transl_table=1
dmb1_3Dec2014_scaffold_1.genbank	EMBL	CDS	294964	297072	.	-	0	ID=Kmarxianus_dmb11_148;locus_tag=DMB1_0A01570;inference=similar to DNA sequence:INSDC:YDR350C;gene=DMB10A01570
dmb1_3Dec2014_scaffold_1.genbank	EMBL	CDS	297680	300883	.	+	0	ID=Kmarxianus_dmb11_149;locus_tag=DMB1_0A01580;inference=similar to DNA sequence:INSDC:YHR102W;gene=DMB10A01580
dmb1_3Dec2014_scaffold_1.genbank	EMBL	CDS	302193	304829	.	+	0	ID=Kmarxianus_dmb11_150;locus_tag=DMB1_0A01590;inference=similar to DNA sequence:INSDC:YDR351W%2CYHR103W;gene=DMB10A01590
dmb1_3Dec2014_scaffold_1.genbank	EMBL	CDS	305225	306151	.	+	0	ID=Kmarxianus_dmb11_151;locus_tag=DMB1_0A01600;inference=similar to DNA sequence:INSDC:YDR352W;gene=DMB10A01600
dmb1_3Dec2014_scaffold_1.genbank	EMBL	CDS	307024	308013	.	+	0	ID=Kmarxianus_dmb11_152;locus_tag=DMB1_0A01610;inference=similar to DNA sequence:INSDC:YHR104W;gene=DMB10A01610
dmb1_3Dec2014_scaffold_1.genbank	EMBL	CDS	308503	309495	.	+	0	ID=Kmarxianus_dmb11_153;locus_tag=DMB1_0A01620;inference=similar to DNA sequence:INSDC:YDR353W%2CYHR106W;gene=DMB10A01620
dmb1_3Dec2014_scaffold_1.genbank	EMBL	CDS	309935	311116	.	-	0	ID=Kmarxianus_dmb11_154;locus_tag=DMB1_0A01630;inference=similar to DNA sequence:INSDC:YHR107C;gene=DMB10A01630
dmb1_3Dec2014_scaffold_1.genbank	EMBL	CDS	311975	313459	.	+	0	ID=Kmarxianus_dmb11_155;locus_tag=DMB1_0A01640;gene=DMB10A01640;transl_table=1
dmb1_3Dec2014_scaffold_1.genbank	EMBL	CDS	313989	317399	.	+	0	ID=Kmarxianus_dmb11_156;locus_tag=DMB1_0A01650;gene=DMB10A01650;transl_table=1
dmb1_3Dec2014_scaffold_1.genbank	EMBL	CDS	318049	322779	.	+	0	ID=Kmarxianus_dmb11_157;locus_tag=DMB1_0A01660;inference=similar to DNA sequence:INSDC:YLL015W;gene=DMB10A01660
dmb1_3Dec2014_scaffold_1.genbank	EMBL	CDS	323239	324573	.	-	0	ID=Kmarxianus_dmb11_158;locus_tag=DMB1_0A01670;inference=similar to DNA sequence:INSDC:YLR303W;gene=DMB10A01670
dmb1_3Dec2014_scaffold_1.genbank	EMBL	biological_region	325493	325603	.	-	.	ID=dmb1_3Dec2014_scaffold_1.genbank.182;featflags=type:tRNA;locus_tag=DMB1_0Atrna11L;gene=DMB10Atrna11L;product=tRNA-Leu
dmb1_3Dec2014_scaffold_1.genbank	EMBL	tRNA	325493	325537	.	-	.	Parent=dmb1_3Dec2014_scaffold_1.genbank.182
dmb1_3Dec2014_scaffold_1.genbank	EMBL	tRNA	325566	325603	.	-	.	Parent=dmb1_3Dec2014_scaffold_1.genbank.182
dmb1_3Dec2014_scaffold_1.genbank	EMBL	CDS	328723	329337	.	+	0	ID=Kmarxianus_dmb11_159;locus_tag=DMB1_0A01680;gene=DMB10A01680;transl_table=1
dmb1_3Dec2014_scaffold_1.genbank	EMBL	CDS	332395	333612	.	+	0	ID=Kmarxianus_dmb11_160;locus_tag=DMB1_0A01690;gene=DMB10A01690;transl_table=1
dmb1_3Dec2014_scaffold_1.genbank	EMBL	CDS	333871	334167	.	-	0	ID=Kmarxianus_dmb11_161;locus_tag=DMB1_0A01700;inference=similar to DNA sequence:INSDC:YLL018C-A;gene=DMB10A01700
dmb1_3Dec2014_scaffold_1.genbank	EMBL	CDS	334650	335327	.	-	0	ID=Kmarxianus_dmb11_162;locus_tag=DMB1_0A01710;inference=similar to DNA sequence:INSDC:YLL038C;gene=DMB10A01710
dmb1_3Dec2014_scaffold_1.genbank	EMBL	CDS	337728	338225	.	+	0	ID=Kmarxianus_dmb11_163;locus_tag=DMB1_0A01720;gene=DMB10A01720;transl_table=1
dmb1_3Dec2014_scaffold_1.genbank	EMBL	CDS	338361	339809	.	-	0	ID=Kmarxianus_dmb11_164;featflags=start_before:true;locus_tag=DMB1_0A01730;inference=similar to DNA sequence:INSDC:YLL036C;gene=DMB10A01730
dmb1_3Dec2014_scaffold_1.genbank	EMBL	CDS	340228	341808	.	-	0	ID=Kmarxianus_dmb11_165;locus_tag=DMB1_0A01740;inference=similar to DNA sequence:INSDC:YHL029C;gene=DMB10A01740
dmb1_3Dec2014_scaffold_1.genbank	EMBL	CDS	342222	343889	.	-	0	ID=Kmarxianus_dmb11_166;locus_tag=DMB1_0A01750;gene=DMB10A01750;transl_table=1
dmb1_3Dec2014_scaffold_1.genbank	EMBL	CDS	344396	344869	.	+	0	ID=Kmarxianus_dmb11_167;locus_tag=DMB1_0A01760;inference=similar to DNA sequence:INSDC:YGR076C;gene=DMB10A01760
dmb1_3Dec2014_scaffold_1.genbank	EMBL	CDS	345147	345884	.	+	0	ID=Kmarxianus_dmb11_168;locus_tag=DMB1_0A01770;inference=similar to DNA sequence:INSDC:YGR075C;gene=DMB10A01770
dmb1_3Dec2014_scaffold_1.genbank	EMBL	CDS	345952	346377	.	-	0	ID=Kmarxianus_dmb11_169;locus_tag=DMB1_0A01780;inference=similar to DNA sequence:INSDC:YGR074W;gene=DMB10A01780
dmb1_3Dec2014_scaffold_1.genbank	EMBL	CDS	347052	347609	.	+	0	ID=Kmarxianus_dmb11_170;locus_tag=DMB1_0A01790;gene=DMB10A01790;transl_table=1
dmb1_3Dec2014_scaffold_1.genbank	EMBL	CDS	347548	347934	.	-	0	ID=Kmarxianus_dmb11_171;locus_tag=DMB1_0A01800;gene=DMB10A01800;transl_table=1
dmb1_3Dec2014_scaffold_1.genbank	EMBL	CDS	348234	349463	.	-	0	ID=Kmarxianus_dmb11_172;locus_tag=DMB1_0A01810;inference=similar to DNA sequence:INSDC:YGR072W;gene=DMB10A01810
dmb1_3Dec2014_scaffold_1.genbank	EMBL	CDS	349893	350351	.	-	0	ID=Kmarxianus_dmb11_173;locus_tag=DMB1_0A01820;inference=similar to DNA sequence:INSDC:YKL067W;gene=DMB10A01820
dmb1_3Dec2014_scaffold_1.genbank	EMBL	CDS	351053	352432	.	+	0	ID=Kmarxianus_dmb11_174;locus_tag=DMB1_0A01830;inference=similar to DNA sequence:INSDC:YOL072W;gene=DMB10A01830
dmb1_3Dec2014_scaffold_1.genbank	EMBL	CDS	353174	354103	.	+	0	ID=Kmarxianus_dmb11_175;locus_tag=DMB1_0A01840;inference=similar to DNA sequence:INSDC:YDL047W;gene=DMB10A01840
dmb1_3Dec2014_scaffold_1.genbank	EMBL	CDS	354873	355814	.	+	0	ID=Kmarxianus_dmb11_176;locus_tag=DMB1_0A01850;inference=similar to DNA sequence:INSDC:YBR024W%2CYBR037C;gene=DMB10A01850
dmb1_3Dec2014_scaffold_1.genbank	EMBL	CDS	356036	357217	.	-	0	ID=Kmarxianus_dmb11_177;locus_tag=DMB1_0A01860;inference=similar to DNA sequence:INSDC:YBR025C;gene=DMB10A01860
dmb1_3Dec2014_scaffold_1.genbank	EMBL	biological_region	357499	357603	.	-	.	ID=dmb1_3Dec2014_scaffold_1.genbank.204;featflags=type:tRNA;locus_tag=DMB1_0Atrna10G;gene=DMB10Atrna10G;product=tRNA-Gly
dmb1_3Dec2014_scaffold_1.genbank	EMBL	tRNA	357499	357534	.	-	.	Parent=dmb1_3Dec2014_scaffold_1.genbank.204
dmb1_3Dec2014_scaffold_1.genbank	EMBL	tRNA	357565	357603	.	-	.	Parent=dmb1_3Dec2014_scaffold_1.genbank.204
dmb1_3Dec2014_scaffold_1.genbank	EMBL	CDS	358185	360932	.	+	0	ID=Kmarxianus_dmb11_178;locus_tag=DMB1_0A01870;inference=similar to DNA sequence:INSDC:YBR038W;gene=DMB10A01870
dmb1_3Dec2014_scaffold_1.genbank	EMBL	CDS	361099	362466	.	-	0	ID=Kmarxianus_dmb11_179;locus_tag=DMB1_0A01880;gene=DMB10A01880;transl_table=1
dmb1_3Dec2014_scaffold_1.genbank	EMBL	CDS	363506	367018	.	+	0	ID=Kmarxianus_dmb11_180;locus_tag=DMB1_0A01890;gene=DMB10A01890;transl_table=1
dmb1_3Dec2014_scaffold_1.genbank	EMBL	CDS	367445	372151	.	-	0	ID=Kmarxianus_dmb11_181;locus_tag=DMB1_0A01900;inference=similar to DNA sequence:INSDC:YDR011W;gene=DMB10A01900
dmb1_3Dec2014_scaffold_1.genbank	EMBL	CDS	374885	376759	.	-	0	ID=Kmarxianus_dmb11_182;locus_tag=DMB1_0A01910;inference=similar to DNA sequence:INSDC:YBR021W;gene=DMB10A01910
dmb1_3Dec2014_scaffold_1.genbank	EMBL	CDS	377615	382000	.	-	0	ID=Kmarxianus_dmb11_183;locus_tag=DMB1_0A01920;gene=DMB10A01920;transl_table=1
dmb1_3Dec2014_scaffold_1.genbank	EMBL	CDS	383065	383670	.	-	0	ID=Kmarxianus_dmb11_184;featflags=end_after:true;locus_tag=DMB1_0A01930;gene=DMB10A01930;transl_table=1
dmb1_3Dec2014_scaffold_1.genbank	EMBL	CDS	386035	386811	.	+	0	ID=Kmarxianus_dmb11_185;locus_tag=DMB1_0A01940;inference=similar to DNA sequence:INSDC:YPL199C;gene=DMB10A01940
dmb1_3Dec2014_scaffold_1.genbank	EMBL	CDS	386913	387791	.	-	0	ID=Kmarxianus_dmb11_186;locus_tag=DMB1_0A01950;inference=similar to DNA sequence:INSDC:YGL075C%2CYPL200W;gene=DMB10A01950
dmb1_3Dec2014_scaffold_1.genbank	EMBL	CDS	388181	389902	.	-	0	ID=Kmarxianus_dmb11_187;locus_tag=DMB1_0A01960;gene=DMB10A01960;transl_table=1
dmb1_3Dec2014_scaffold_1.genbank	EMBL	CDS	390968	392995	.	+	0	ID=Kmarxianus_dmb11_188;locus_tag=DMB1_0A01970;inference=similar to DNA sequence:INSDC:YGL073W;gene=DMB10A01970
dmb1_3Dec2014_scaffold_1.genbank	EMBL	CDS	393734	394909	.	+	0	ID=Kmarxianus_dmb11_189;locus_tag=DMB1_0A01980;inference=similar to DNA sequence:INSDC:YPL201C;gene=DMB10A01980
dmb1_3Dec2014_scaffold_1.genbank	EMBL	CDS	395931	398243	.	+	0	ID=Kmarxianus_dmb11_190;locus_tag=DMB1_0A01990;inference=similar to DNA sequence:INSDC:YGL071W%2CYPL202C;gene=DMB10A01990
dmb1_3Dec2014_scaffold_1.genbank	EMBL	CDS	398426	398794	.	-	0	ID=Kmarxianus_dmb11_191;locus_tag=DMB1_0A02000;inference=similar to DNA sequence:INSDC:YGL070C;gene=DMB10A02000
dmb1_3Dec2014_scaffold_1.genbank	EMBL	CDS	399237	399770	.	+	0	ID=Kmarxianus_dmb11_192;locus_tag=DMB1_0A02010;inference=similar to DNA sequence:INSDC:YGL068W;gene=DMB10A02010
dmb1_3Dec2014_scaffold_1.genbank	EMBL	CDS	400046	401152	.	-	0	ID=Kmarxianus_dmb11_193;locus_tag=DMB1_0A02020;inference=similar to DNA sequence:INSDC:YPL203W;gene=DMB10A02020
dmb1_3Dec2014_scaffold_1.genbank	EMBL	CDS	401755	403227	.	-	0	ID=Kmarxianus_dmb11_194;locus_tag=DMB1_0A02030;inference=similar to DNA sequence:INSDC:YPL204W;gene=DMB10A02030
dmb1_3Dec2014_scaffold_1.genbank	EMBL	CDS	404390	405568	.	+	0	ID=Kmarxianus_dmb11_195;locus_tag=DMB1_0A02040;inference=similar to DNA sequence:INSDC:YGL067W;gene=DMB10A02040
dmb1_3Dec2014_scaffold_1.genbank	EMBL	tRNA	405799	405882	.	+	.	ID=dmb1_3Dec2014_scaffold_1.genbank.225;locus_tag=DMB1_0Atrna12L;gene=DMB10Atrna12L;product=tRNA-Leu
dmb1_3Dec2014_scaffold_1.genbank	EMBL	CDS	406158	410360	.	-	0	ID=Kmarxianus_dmb11_196;locus_tag=DMB1_0A02050;inference=similar to DNA sequence:INSDC:YLR419W;gene=DMB10A02050
dmb1_3Dec2014_scaffold_1.genbank	EMBL	CDS	410846	411943	.	+	0	ID=Kmarxianus_dmb11_197;locus_tag=DMB1_0A02060;inference=similar to DNA sequence:INSDC:YLR418C;gene=DMB10A02060
dmb1_3Dec2014_scaffold_1.genbank	EMBL	CDS	412333	412902	.	+	0	ID=Kmarxianus_dmb11_198;locus_tag=DMB1_0A02070;gene=DMB10A02070;transl_table=1
dmb1_3Dec2014_scaffold_1.genbank	EMBL	CDS	413405	413932	.	+	0	ID=Kmarxianus_dmb11_199;locus_tag=DMB1_0A02080;inference=similar to DNA sequence:INSDC:YKL190W;gene=DMB10A02080
dmb1_3Dec2014_scaffold_1.genbank	EMBL	CDS	414213	415868	.	-	0	ID=Kmarxianus_dmb11_200;locus_tag=DMB1_0A02090;gene=DMB10A02090;transl_table=1
dmb1_3Dec2014_scaffold_1.genbank	EMBL	CDS	416910	418685	.	-	0	ID=Kmarxianus_dmb11_201;locus_tag=DMB1_0A02100;inference=similar to DNA sequence:INSDC:YKL191W;gene=DMB10A02100
dmb1_3Dec2014_scaffold_1.genbank	EMBL	CDS	419237	420322	.	+	0	ID=Kmarxianus_dmb11_202;locus_tag=DMB1_0A02110;inference=similar to DNA sequence:INSDC:YLR420W;gene=DMB10A02110
dmb1_3Dec2014_scaffold_1.genbank	EMBL	CDS	420367	420687	.	-	0	ID=Kmarxianus_dmb11_203;locus_tag=DMB1_0A02120;gene=DMB10A02120;transl_table=1
dmb1_3Dec2014_scaffold_1.genbank	EMBL	CDS	420957	421484	.	-	0	ID=Kmarxianus_dmb11_204;locus_tag=DMB1_0A02130;inference=similar to DNA sequence:INSDC:YLR421C;gene=DMB10A02130
dmb1_3Dec2014_scaffold_1.genbank	EMBL	CDS	422023	427905	.	+	0	ID=Kmarxianus_dmb11_205;locus_tag=DMB1_0A02140;inference=similar to DNA sequence:INSDC:YLR422W;gene=DMB10A02140
dmb1_3Dec2014_scaffold_1.genbank	EMBL	CDS	428165	428530	.	+	0	ID=Kmarxianus_dmb11_206;locus_tag=DMB1_0A02150;inference=similar to DNA sequence:INSDC:YKL192C;gene=DMB10A02150
dmb1_3Dec2014_scaffold_1.genbank	EMBL	CDS	428880	429977	.	+	0	ID=Kmarxianus_dmb11_207;locus_tag=DMB1_0A02160;inference=similar to DNA sequence:INSDC:YKL193C;gene=DMB10A02160
dmb1_3Dec2014_scaffold_1.genbank	EMBL	CDS	430150	431517	.	+	0	ID=Kmarxianus_dmb11_208;locus_tag=DMB1_0A02170;inference=similar to DNA sequence:INSDC:YNL040W;gene=DMB10A02170
dmb1_3Dec2014_scaffold_1.genbank	EMBL	CDS	431831	433216	.	+	0	ID=Kmarxianus_dmb11_209;locus_tag=DMB1_0A02180;inference=similar to DNA sequence:INSDC:YKL194C;gene=DMB10A02180
dmb1_3Dec2014_scaffold_1.genbank	EMBL	CDS	433272	434537	.	-	0	ID=Kmarxianus_dmb11_210;locus_tag=DMB1_0A02190;inference=similar to DNA sequence:INSDC:YLR423C;gene=DMB10A02190
dmb1_3Dec2014_scaffold_1.genbank	EMBL	CDS	434771	436771	.	+	0	ID=Kmarxianus_dmb11_211;locus_tag=DMB1_0A02200;inference=similar to DNA sequence:INSDC:YLR424W;gene=DMB10A02200
dmb1_3Dec2014_scaffold_1.genbank	EMBL	CDS	437116	438279	.	-	0	ID=Kmarxianus_dmb11_212;locus_tag=DMB1_0A02210;inference=similar to DNA sequence:INSDC:YKL195W;gene=DMB10A02210
dmb1_3Dec2014_scaffold_1.genbank	EMBL	CDS	438683	439285	.	+	0	ID=Kmarxianus_dmb11_213;locus_tag=DMB1_0A02220;inference=similar to DNA sequence:INSDC:YKL196C;gene=DMB10A02220
dmb1_3Dec2014_scaffold_1.genbank	EMBL	tRNA	439567	439640	.	-	.	ID=dmb1_3Dec2014_scaffold_1.genbank.244;locus_tag=DMB1_0Atrna7N;gene=DMB10Atrna7N;product=tRNA-Asn
dmb1_3Dec2014_scaffold_1.genbank	EMBL	CDS	440415	442193	.	+	0	ID=Kmarxianus_dmb11_214;locus_tag=DMB1_0A02230;inference=similar to DNA sequence:INSDC:YML054C;gene=DMB10A02230
dmb1_3Dec2014_scaffold_1.genbank	EMBL	CDS	443072	446965	.	+	0	ID=Kmarxianus_dmb11_215;locus_tag=DMB1_0A02240;inference=similar to DNA sequence:INSDC:YLR425W;gene=DMB10A02240
dmb1_3Dec2014_scaffold_1.genbank	EMBL	biological_region	447402	448540	.	+	0	ID=Kmarxianus_dmb11_216;featflags=type:CDS;locus_tag=DMB1_0A02250;inference=similar to DNA sequence:INSDC:YLR426W;gene=DMB10A02250
dmb1_3Dec2014_scaffold_1.genbank	EMBL	CDS	447402	447502	.	+	0	Parent=dmb1_3Dec2014_scaffold_1.genbank.247
dmb1_3Dec2014_scaffold_1.genbank	EMBL	CDS	447616	448540	.	+	0	Parent=dmb1_3Dec2014_scaffold_1.genbank.247
dmb1_3Dec2014_scaffold_1.genbank	EMBL	CDS	448700	449209	.	-	0	ID=Kmarxianus_dmb11_217;locus_tag=DMB1_0A02260;inference=similar to DNA sequence:INSDC:YML055W;gene=DMB10A02260
dmb1_3Dec2014_scaffold_1.genbank	EMBL	CDS	449925	451793	.	+	0	ID=Kmarxianus_dmb11_218;locus_tag=DMB1_0A02270;inference=similar to DNA sequence:INSDC:YLR427W;gene=DMB10A02270
dmb1_3Dec2014_scaffold_1.genbank	EMBL	CDS	452280	454352	.	+	0	ID=Kmarxianus_dmb11_219;featflags=start_before:true;locus_tag=DMB1_0A02280;gene=DMB10A02280;transl_table=1
dmb1_3Dec2014_scaffold_1.genbank	EMBL	CDS	454614	455099	.	-	0	ID=Kmarxianus_dmb11_220;locus_tag=DMB1_0A02290;inference=similar to DNA sequence:INSDC:YOR150W;gene=DMB10A02290
dmb1_3Dec2014_scaffold_1.genbank	EMBL	CDS	455344	456480	.	-	0	ID=Kmarxianus_dmb11_221;locus_tag=DMB1_0A02300;inference=similar to DNA sequence:INSDC:YOR288C;gene=DMB10A02300
dmb1_3Dec2014_scaffold_1.genbank	EMBL	CDS	456734	457435	.	+	0	ID=Kmarxianus_dmb11_222;locus_tag=DMB1_0A02310;inference=similar to DNA sequence:INSDC:YOR289W;gene=DMB10A02310
dmb1_3Dec2014_scaffold_1.genbank	EMBL	CDS	458869	459786	.	+	0	ID=Kmarxianus_dmb11_223;locus_tag=DMB1_0A02320;gene=DMB10A02320;transl_table=1
dmb1_3Dec2014_scaffold_1.genbank	EMBL	CDS	460516	461157	.	+	0	ID=Kmarxianus_dmb11_224;locus_tag=DMB1_0A02330;inference=similar to DNA sequence:INSDC:YJL079C%2CYKR013W;gene=DMB10A02330
dmb1_3Dec2014_scaffold_1.genbank	EMBL	CDS	461851	465534	.	+	0	ID=Kmarxianus_dmb11_225;locus_tag=DMB1_0A02340;inference=similar to DNA sequence:INSDC:YJL080C;gene=DMB10A02340
dmb1_3Dec2014_scaffold_1.genbank	EMBL	CDS	465980	466603	.	-	0	ID=Kmarxianus_dmb11_226;locus_tag=DMB1_0A02350;inference=similar to DNA sequence:INSDC:YKR014C;gene=DMB10A02350
dmb1_3Dec2014_scaffold_1.genbank	EMBL	CDS	467243	468514	.	-	0	ID=Kmarxianus_dmb11_227;locus_tag=DMB1_0A02360;gene=DMB10A02360;transl_table=1
dmb1_3Dec2014_scaffold_1.genbank	EMBL	CDS	469401	469934	.	+	0	ID=Kmarxianus_dmb11_228;locus_tag=DMB1_0A02370;gene=DMB10A02370;transl_table=1
dmb1_3Dec2014_scaffold_1.genbank	EMBL	CDS	470776	472368	.	+	0	ID=Kmarxianus_dmb11_229;locus_tag=DMB1_0A02380;inference=similar to DNA sequence:INSDC:YKR016W;gene=DMB10A02380
dmb1_3Dec2014_scaffold_1.genbank	EMBL	CDS	472838	474412	.	+	0	ID=Kmarxianus_dmb11_230;locus_tag=DMB1_0A02390;inference=similar to DNA sequence:INSDC:YJL081C;gene=DMB10A02390
dmb1_3Dec2014_scaffold_1.genbank	EMBL	CDS	474549	476051	.	-	0	ID=Kmarxianus_dmb11_231;locus_tag=DMB1_0A02400;inference=similar to DNA sequence:INSDC:YKR017C;gene=DMB10A02400
dmb1_3Dec2014_scaffold_1.genbank	EMBL	CDS	476347	478527	.	-	0	ID=Kmarxianus_dmb11_232;locus_tag=DMB1_0A02410;inference=similar to DNA sequence:INSDC:YJL082W%2CYKR018C;gene=DMB10A02410
dmb1_3Dec2014_scaffold_1.genbank	EMBL	CDS	478954	480684	.	-	0	ID=Kmarxianus_dmb11_233;locus_tag=DMB1_0A02420;inference=similar to DNA sequence:INSDC:YJL083W%2CYKR019C;gene=DMB10A02420
dmb1_3Dec2014_scaffold_1.genbank	EMBL	CDS	481242	481730	.	+	0	ID=Kmarxianus_dmb11_234;locus_tag=DMB1_0A02430;inference=similar to DNA sequence:INSDC:YKR020W;gene=DMB10A02430
dmb1_3Dec2014_scaffold_1.genbank	EMBL	CDS	481741	482553	.	-	0	ID=Kmarxianus_dmb11_235;locus_tag=DMB1_0A02440;gene=DMB10A02440;transl_table=1
dmb1_3Dec2014_scaffold_1.genbank	EMBL	CDS	482887	484464	.	+	0	ID=Kmarxianus_dmb11_236;locus_tag=DMB1_0A02450;inference=similar to DNA sequence:INSDC:YDR061W;gene=DMB10A02450
dmb1_3Dec2014_scaffold_1.genbank	EMBL	CDS	484961	486649	.	+	0	ID=Kmarxianus_dmb11_237;locus_tag=DMB1_0A02460;inference=similar to DNA sequence:INSDC:YDR062W;gene=DMB10A02460
dmb1_3Dec2014_scaffold_1.genbank	EMBL	CDS	486944	487642	.	-	0	ID=Kmarxianus_dmb11_238;locus_tag=DMB1_0A02470;gene=DMB10A02470;transl_table=1
dmb1_3Dec2014_scaffold_1.genbank	EMBL	CDS	488339	490153	.	-	0	ID=Kmarxianus_dmb11_239;locus_tag=DMB1_0A02480;inference=similar to DNA sequence:INSDC:YPR018W;gene=DMB10A02480
dmb1_3Dec2014_scaffold_1.genbank	EMBL	CDS	491051	492244	.	-	0	ID=Kmarxianus_dmb11_240;locus_tag=DMB1_0A02490;inference=similar to DNA sequence:INSDC:YGL170C;gene=DMB10A02490
dmb1_3Dec2014_scaffold_1.genbank	EMBL	CDS	492789	493526	.	+	0	ID=Kmarxianus_dmb11_241;locus_tag=DMB1_0A02500;inference=similar to DNA sequence:INSDC:YPR016C;gene=DMB10A02500
dmb1_3Dec2014_scaffold_1.genbank	EMBL	CDS	493926	495602	.	+	0	ID=Kmarxianus_dmb11_242;locus_tag=DMB1_0A02510;inference=similar to DNA sequence:INSDC:YGR009C;gene=DMB10A02510
dmb1_3Dec2014_scaffold_1.genbank	EMBL	CDS	495994	496452	.	-	0	ID=Kmarxianus_dmb11_243;locus_tag=DMB1_0A02520;inference=similar to DNA sequence:INSDC:YGR146C;gene=DMB10A02520
dmb1_3Dec2014_scaffold_1.genbank	EMBL	CDS	499136	500350	.	+	0	ID=Kmarxianus_dmb11_244;locus_tag=DMB1_0A02530;gene=DMB10A02530;transl_table=1
dmb1_3Dec2014_scaffold_1.genbank	EMBL	CDS	500772	501350	.	+	0	ID=Kmarxianus_dmb11_245;locus_tag=DMB1_0A02540;inference=similar to DNA sequence:INSDC:YMR269W;gene=DMB10A02540
dmb1_3Dec2014_scaffold_1.genbank	EMBL	CDS	501590	504997	.	+	0	ID=Kmarxianus_dmb11_246;locus_tag=DMB1_0A02550;inference=similar to DNA sequence:INSDC:YML104C;gene=DMB10A02550
dmb1_3Dec2014_scaffold_1.genbank	EMBL	CDS	504973	506247	.	-	0	ID=Kmarxianus_dmb11_247;locus_tag=DMB1_0A02560;inference=similar to DNA sequence:INSDC:YMR270C;gene=DMB10A02560
dmb1_3Dec2014_scaffold_1.genbank	EMBL	CDS	506496	507323	.	+	0	ID=Kmarxianus_dmb11_248;locus_tag=DMB1_0A02570;inference=similar to DNA sequence:INSDC:YML105C;gene=DMB10A02570
dmb1_3Dec2014_scaffold_1.genbank	EMBL	CDS	507539	508216	.	-	0	ID=Kmarxianus_dmb11_249;locus_tag=DMB1_0A02580;inference=similar to DNA sequence:INSDC:YML106W%2CYMR271C;gene=DMB10A02580
dmb1_3Dec2014_scaffold_1.genbank	EMBL	CDS	509076	510050	.	+	0	ID=Kmarxianus_dmb11_250;locus_tag=DMB1_0A02590;inference=similar to DNA sequence:INSDC:YML107C;gene=DMB10A02590
dmb1_3Dec2014_scaffold_1.genbank	EMBL	CDS	510187	511350	.	-	0	ID=Kmarxianus_dmb11_251;locus_tag=DMB1_0A02600;inference=similar to DNA sequence:INSDC:YMR276W;gene=DMB10A02600
dmb1_3Dec2014_scaffold_1.genbank	EMBL	CDS	512149	513165	.	+	0	ID=Kmarxianus_dmb11_252;locus_tag=DMB1_0A02610;inference=similar to DNA sequence:INSDC:YML113W;gene=DMB10A02610
dmb1_3Dec2014_scaffold_1.genbank	EMBL	CDS	513609	514580	.	+	0	ID=Kmarxianus_dmb11_253;locus_tag=DMB1_0A02620;inference=similar to DNA sequence:INSDC:YML112W;gene=DMB10A02620
dmb1_3Dec2014_scaffold_1.genbank	EMBL	CDS	515118	517874	.	+	0	ID=Kmarxianus_dmb11_254;locus_tag=DMB1_0A02630;inference=similar to DNA sequence:INSDC:YML111W%2CYMR275C;gene=DMB10A02630
dmb1_3Dec2014_scaffold_1.genbank	EMBL	CDS	518142	519065	.	-	0	ID=Kmarxianus_dmb11_255;locus_tag=DMB1_0A02640;inference=similar to DNA sequence:INSDC:YML110C;gene=DMB10A02640
dmb1_3Dec2014_scaffold_1.genbank	EMBL	biological_region	519344	519466	.	-	.	ID=dmb1_3Dec2014_scaffold_1.genbank.289;featflags=type:tRNA;locus_tag=DMB1_0Atrna7P;gene=DMB10Atrna7P;product=tRNA-Pro
dmb1_3Dec2014_scaffold_1.genbank	EMBL	tRNA	519344	519380	.	-	.	Parent=dmb1_3Dec2014_scaffold_1.genbank.289
dmb1_3Dec2014_scaffold_1.genbank	EMBL	tRNA	519430	519466	.	-	.	Parent=dmb1_3Dec2014_scaffold_1.genbank.289
dmb1_3Dec2014_scaffold_1.genbank	EMBL	CDS	520252	521226	.	+	0	ID=Kmarxianus_dmb11_256;locus_tag=DMB1_0A02650;inference=similar to DNA sequence:INSDC:YMR274C;gene=DMB10A02650
dmb1_3Dec2014_scaffold_1.genbank	EMBL	CDS	521925	524798	.	+	0	ID=Kmarxianus_dmb11_257;locus_tag=DMB1_0A02660;inference=similar to DNA sequence:INSDC:YML109W%2CYMR273C;gene=DMB10A02660
dmb1_3Dec2014_scaffold_1.genbank	EMBL	CDS	525052	525372	.	+	0	ID=Kmarxianus_dmb11_258;locus_tag=DMB1_0A02670;inference=similar to DNA sequence:INSDC:YML108W;gene=DMB10A02670
dmb1_3Dec2014_scaffold_1.genbank	EMBL	CDS	525913	527058	.	+	0	ID=Kmarxianus_dmb11_259;locus_tag=DMB1_0A02680;inference=similar to DNA sequence:INSDC:YMR272C;gene=DMB10A02680
dmb1_3Dec2014_scaffold_1.genbank	EMBL	CDS	527705	529279	.	+	0	ID=Kmarxianus_dmb11_260;locus_tag=DMB1_0A02690;inference=similar to DNA sequence:INSDC:YML114C;gene=DMB10A02690
dmb1_3Dec2014_scaffold_1.genbank	EMBL	CDS	529646	531832	.	+	0	ID=Kmarxianus_dmb11_261;locus_tag=DMB1_0A02700;inference=similar to DNA sequence:INSDC:YMR277W;gene=DMB10A02700
dmb1_3Dec2014_scaffold_1.genbank	EMBL	CDS	532001	533485	.	-	0	ID=Kmarxianus_dmb11_262;locus_tag=DMB1_0A02710;inference=similar to DNA sequence:INSDC:YNL136W;gene=DMB10A02710
dmb1_3Dec2014_scaffold_1.genbank	EMBL	CDS	533874	535322	.	+	0	ID=Kmarxianus_dmb11_263;locus_tag=DMB1_0A02720;inference=similar to DNA sequence:INSDC:YNL137C;gene=DMB10A02720
dmb1_3Dec2014_scaffold_1.genbank	EMBL	CDS	535541	537142	.	-	0	ID=Kmarxianus_dmb11_264;locus_tag=DMB1_0A02730;inference=similar to DNA sequence:INSDC:YNL138W;gene=DMB10A02730
dmb1_3Dec2014_scaffold_1.genbank	EMBL	CDS	537467	538045	.	+	0	ID=Kmarxianus_dmb11_265;locus_tag=DMB1_0A02740;inference=similar to DNA sequence:INSDC:YHR127W;gene=DMB10A02740
dmb1_3Dec2014_scaffold_1.genbank	EMBL	CDS	538202	538429	.	-	0	ID=Kmarxianus_dmb11_266;featflags=start_before:true,end_after:true;locus_tag=DMB1_0A02750;gene=DMB10A02750;transl_table=1
dmb1_3Dec2014_scaffold_1.genbank	EMBL	CDS	538754	543430	.	+	0	ID=Kmarxianus_dmb11_267;locus_tag=DMB1_0A02760;inference=similar to DNA sequence:INSDC:YNL139C;gene=DMB10A02760
dmb1_3Dec2014_scaffold_1.genbank	EMBL	CDS	543754	544929	.	+	0	ID=Kmarxianus_dmb11_268;locus_tag=DMB1_0A02770;inference=similar to DNA sequence:INSDC:YNL152W;gene=DMB10A02770
dmb1_3Dec2014_scaffold_1.genbank	EMBL	CDS	545208	546317	.	+	0	ID=Kmarxianus_dmb11_269;locus_tag=DMB1_0A02780;gene=DMB10A02780
dmb1_3Dec2014_scaffold_1.genbank	EMBL	CDS	546536	547285	.	-	0	ID=Kmarxianus_dmb11_270;locus_tag=DMB1_0A02790;inference=similar to DNA sequence:INSDC:YNL151C;gene=DMB10A02790
dmb1_3Dec2014_scaffold_1.genbank	EMBL	CDS	547552	548001	.	-	0	ID=Kmarxianus_dmb11_271;locus_tag=DMB1_0A02800;inference=similar to DNA sequence:INSDC:YNL149C;gene=DMB10A02800
dmb1_3Dec2014_scaffold_1.genbank	EMBL	CDS	548260	549591	.	-	0	ID=Kmarxianus_dmb11_272;locus_tag=DMB1_0A02810;inference=similar to DNA sequence:INSDC:YCR024C;gene=DMB10A02810
dmb1_3Dec2014_scaffold_1.genbank	EMBL	CDS	549794	550558	.	-	0	ID=Kmarxianus_dmb11_273;locus_tag=DMB1_0A02820;inference=similar to DNA sequence:INSDC:YEL019C;gene=DMB10A02820
dmb1_3Dec2014_scaffold_1.genbank	EMBL	CDS	550816	551703	.	+	0	ID=Kmarxianus_dmb11_274;locus_tag=DMB1_0A02830;inference=similar to DNA sequence:INSDC:YEL018W;gene=DMB10A02830
dmb1_3Dec2014_scaffold_1.genbank	EMBL	CDS	552377	552496	.	-	0	ID=Kmarxianus_dmb11_275;locus_tag=DMB1_0A02840;inference=similar to DNA sequence:INSDC:YCR024C-A%2CYEL017C-A;gene=DMB10A02840
dmb1_3Dec2014_scaffold_1.genbank	EMBL	CDS	554216	555169	.	+	0	ID=Kmarxianus_dmb11_276;locus_tag=DMB1_0A02850;inference=similar to DNA sequence:INSDC:YEL017W;gene=DMB10A02850
dmb1_3Dec2014_scaffold_1.genbank	EMBL	CDS	555821	557740	.	+	0	ID=Kmarxianus_dmb11_277;locus_tag=DMB1_0A02860;inference=similar to DNA sequence:INSDC:YCR026C%2CYEL016C;gene=DMB10A02860
dmb1_3Dec2014_scaffold_1.genbank	EMBL	CDS	558638	559579	.	+	0	ID=Kmarxianus_dmb11_278;locus_tag=DMB1_0A02870;gene=DMB10A02870;transl_table=1
dmb1_3Dec2014_scaffold_1.genbank	EMBL	CDS	559927	560499	.	-	0	ID=Kmarxianus_dmb11_279;locus_tag=DMB1_0A02880;inference=similar to DNA sequence:INSDC:YCR027C;gene=DMB10A02880
dmb1_3Dec2014_scaffold_1.genbank	EMBL	CDS	561222	562718	.	+	0	ID=Kmarxianus_dmb11_280;locus_tag=DMB1_0A02890;inference=similar to DNA sequence:INSDC:YEL015W;gene=DMB10A02890
dmb1_3Dec2014_scaffold_1.genbank	EMBL	CDS	563318	565060	.	+	0	ID=Kmarxianus_dmb11_281;locus_tag=DMB1_0A02900;inference=similar to DNA sequence:INSDC:YEL013W;gene=DMB10A02900
dmb1_3Dec2014_scaffold_1.genbank	EMBL	tRNA	566193	566264	.	-	.	ID=dmb1_3Dec2014_scaffold_1.genbank.318;locus_tag=DMB1_0Atrna8M;gene=DMB10Atrna8M;product=tRNA-Met
dmb1_3Dec2014_scaffold_1.genbank	EMBL	CDS	566530	567564	.	+	0	ID=Kmarxianus_dmb11_282;locus_tag=DMB1_0A02910;inference=similar to DNA sequence:INSDC:YCR019W;gene=DMB10A02910
dmb1_3Dec2014_scaffold_1.genbank	EMBL	CDS	567616	567891	.	-	0	ID=Kmarxianus_dmb11_283;locus_tag=DMB1_0A02920;inference=similar to DNA sequence:INSDC:YCR020C-A;gene=DMB10A02920
dmb1_3Dec2014_scaffold_1.genbank	EMBL	CDS	568267	568509	.	+	0	ID=Kmarxianus_dmb11_284;locus_tag=DMB1_0A02930;inference=similar to DNA sequence:INSDC:YCR020W-B;gene=DMB10A02930
dmb1_3Dec2014_scaffold_1.genbank	EMBL	CDS	569239	569835	.	+	0	ID=Kmarxianus_dmb11_285;locus_tag=DMB1_0A02940;inference=similar to DNA sequence:INSDC:YEL012W;gene=DMB10A02940
dmb1_3Dec2014_scaffold_1.genbank	EMBL	CDS	570477	572630	.	+	0	ID=Kmarxianus_dmb11_286;locus_tag=DMB1_0A02950;inference=similar to DNA sequence:INSDC:YEL011W;gene=DMB10A02950
dmb1_3Dec2014_scaffold_1.genbank	EMBL	tRNA	573078	573150	.	-	.	ID=dmb1_3Dec2014_scaffold_1.genbank.324;locus_tag=DMB1_0Atrna8K;gene=DMB10Atrna8K;product=tRNA-Lys
dmb1_3Dec2014_scaffold_1.genbank	EMBL	CDS	573633	576572	.	+	0	ID=Kmarxianus_dmb11_287;locus_tag=DMB1_0A02960;inference=similar to DNA sequence:INSDC:YCR017C;gene=DMB10A02960
dmb1_3Dec2014_scaffold_1.genbank	EMBL	CDS	577942	579546	.	-	0	ID=Kmarxianus_dmb11_288;featflags=start_before:true,end_after:true;locus_tag=DMB1_0A02970;gene=DMB10A02970;transl_table=1
dmb1_3Dec2014_scaffold_1.genbank	EMBL	CDS	580813	581313	.	-	0	ID=Kmarxianus_dmb11_289;locus_tag=DMB1_0A02980;gene=DMB10A02980;transl_table=1
dmb1_3Dec2014_scaffold_1.genbank	EMBL	CDS	581587	583287	.	-	0	ID=Kmarxianus_dmb11_290;locus_tag=DMB1_0A02990;gene=DMB10A02990;transl_table=1
dmb1_3Dec2014_scaffold_1.genbank	EMBL	CDS	584923	586575	.	-	0	ID=Kmarxianus_dmb11_291;locus_tag=DMB1_0A03000;gene=DMB10A03000;transl_table=1
dmb1_3Dec2014_scaffold_1.genbank	EMBL	CDS	588336	590072	.	-	0	ID=Kmarxianus_dmb11_292;locus_tag=DMB1_0A03010;gene=DMB10A03010;transl_table=1
dmb1_3Dec2014_scaffold_1.genbank	EMBL	CDS	591766	593436	.	-	0	ID=Kmarxianus_dmb11_293;locus_tag=DMB1_0A03020;gene=DMB10A03020;transl_table=1
dmb1_3Dec2014_scaffold_1.genbank	EMBL	CDS	595413	598742	.	-	0	ID=Kmarxianus_dmb11_294;locus_tag=DMB1_0A03030;gene=DMB10A03030;transl_table=1
dmb1_3Dec2014_scaffold_1.genbank	EMBL	CDS	599089	599910	.	-	0	ID=Kmarxianus_dmb11_295;locus_tag=DMB1_0A03040;inference=similar to DNA sequence:INSDC:YCR016W;gene=DMB10A03040
dmb1_3Dec2014_scaffold_1.genbank	EMBL	CDS	600714	601403	.	+	0	ID=Kmarxianus_dmb11_296;locus_tag=DMB1_0A03050;inference=similar to DNA sequence:INSDC:YCR015C;gene=DMB10A03050
dmb1_3Dec2014_scaffold_1.genbank	EMBL	CDS	601397	602929	.	+	0	ID=Kmarxianus_dmb11_297;locus_tag=DMB1_0A03060;inference=similar to DNA sequence:INSDC:YCR014C;gene=DMB10A03060
dmb1_3Dec2014_scaffold_1.genbank	EMBL	CDS	603166	604416	.	-	0	ID=Kmarxianus_dmb11_298;locus_tag=DMB1_0A03070;inference=similar to DNA sequence:INSDC:YCR012W;gene=DMB10A03070
dmb1_3Dec2014_scaffold_1.genbank	EMBL	CDS	604743	605207	.	-	0	ID=Kmarxianus_dmb11_299;locus_tag=DMB1_0A03080;gene=DMB10A03080;transl_table=1
dmb1_3Dec2014_scaffold_1.genbank	EMBL	CDS	605295	607031	.	+	0	ID=Kmarxianus_dmb11_300;locus_tag=DMB1_0A03090;inference=similar to DNA sequence:INSDC:YOL025W;gene=DMB10A03090
dmb1_3Dec2014_scaffold_1.genbank	EMBL	CDS	607458	607991	.	+	0	ID=Kmarxianus_dmb11_301;locus_tag=DMB1_0A03100;inference=similar to DNA sequence:INSDC:YFR017C%2CYOL024W;gene=DMB10A03100
dmb1_3Dec2014_scaffold_1.genbank	EMBL	CDS	608308	609513	.	+	0	ID=Kmarxianus_dmb11_302;locus_tag=DMB1_0A03110;gene=DMB10A03110;transl_table=1
dmb1_3Dec2014_scaffold_1.genbank	EMBL	CDS	609973	611994	.	+	0	ID=Kmarxianus_dmb11_303;locus_tag=DMB1_0A03120;inference=similar to DNA sequence:INSDC:YOL023W;gene=DMB10A03120
dmb1_3Dec2014_scaffold_1.genbank	EMBL	CDS	612062	613366	.	-	0	ID=Kmarxianus_dmb11_304;locus_tag=DMB1_0A03130;inference=similar to DNA sequence:INSDC:YOL022C;gene=DMB10A03130
dmb1_3Dec2014_scaffold_1.genbank	EMBL	tRNA	613980	614050	.	+	.	ID=dmb1_3Dec2014_scaffold_1.genbank.343;locus_tag=DMB1_0Atrna11G;gene=DMB10Atrna11G;product=tRNA-Gly
dmb1_3Dec2014_scaffold_1.genbank	EMBL	CDS	614429	616687	.	+	0	ID=Kmarxianus_dmb11_305;locus_tag=DMB1_0A03140;inference=similar to DNA sequence:INSDC:YFR009W;gene=DMB10A03140
dmb1_3Dec2014_scaffold_1.genbank	EMBL	CDS	616733	619765	.	-	0	ID=Kmarxianus_dmb11_306;locus_tag=DMB1_0A03150;inference=similar to DNA sequence:INSDC:YOL021C;gene=DMB10A03150
dmb1_3Dec2014_scaffold_1.genbank	EMBL	CDS	620568	622343	.	+	0	ID=Kmarxianus_dmb11_307;locus_tag=DMB1_0A03160;inference=similar to DNA sequence:INSDC:YOL020W;gene=DMB10A03160
dmb1_3Dec2014_scaffold_1.genbank	EMBL	biological_region	622863	624458	.	+	0	ID=Kmarxianus_dmb11_308;featflags=type:CDS;locus_tag=DMB1_0A03170;inference=similar to DNA sequence:INSDC:YFR010W;gene=DMB10A03170
dmb1_3Dec2014_scaffold_1.genbank	EMBL	CDS	622863	622878	.	+	0	Parent=dmb1_3Dec2014_scaffold_1.genbank.347
dmb1_3Dec2014_scaffold_1.genbank	EMBL	CDS	623020	624458	.	+	0	Parent=dmb1_3Dec2014_scaffold_1.genbank.347
dmb1_3Dec2014_scaffold_1.genbank	EMBL	CDS	624796	625263	.	-	0	ID=Kmarxianus_dmb11_309;locus_tag=DMB1_0A03180;inference=similar to DNA sequence:INSDC:YFR011C;gene=DMB10A03180
dmb1_3Dec2014_scaffold_1.genbank	EMBL	biological_region	625556	625647	.	+	.	ID=dmb1_3Dec2014_scaffold_1.genbank.351;featflags=type:tRNA;locus_tag=DMB1_0Atrna4Y;gene=DMB10Atrna4Y;product=tRNA-Tyr
dmb1_3Dec2014_scaffold_1.genbank	EMBL	tRNA	625556	625595	.	+	.	Parent=dmb1_3Dec2014_scaffold_1.genbank.351
dmb1_3Dec2014_scaffold_1.genbank	EMBL	tRNA	625611	625647	.	+	.	Parent=dmb1_3Dec2014_scaffold_1.genbank.351
dmb1_3Dec2014_scaffold_1.genbank	EMBL	CDS	626753	628801	.	+	0	ID=Kmarxianus_dmb11_310;locus_tag=DMB1_0A03190;inference=similar to DNA sequence:INSDC:YFR012W%2CYOL019W;gene=DMB10A03190
dmb1_3Dec2014_scaffold_1.genbank	EMBL	CDS	629010	630104	.	-	0	ID=Kmarxianus_dmb11_311;locus_tag=DMB1_0A03200;inference=similar to DNA sequence:INSDC:YOL018C;gene=DMB10A03200
dmb1_3Dec2014_scaffold_1.genbank	EMBL	CDS	630455	631651	.	+	0	ID=Kmarxianus_dmb11_312;locus_tag=DMB1_0A03210;inference=similar to DNA sequence:INSDC:YDR021W;gene=DMB10A03210
dmb1_3Dec2014_scaffold_1.genbank	EMBL	CDS	631694	632113	.	-	0	ID=Kmarxianus_dmb11_313;locus_tag=DMB1_0A03220;inference=similar to DNA sequence:INSDC:YDR022C;gene=DMB10A03220
dmb1_3Dec2014_scaffold_1.genbank	EMBL	tRNA	632369	632442	.	-	.	ID=dmb1_3Dec2014_scaffold_1.genbank.358;locus_tag=DMB1_0Atrna15V;gene=DMB10Atrna15V;product=tRNA-Val
dmb1_3Dec2014_scaffold_1.genbank	EMBL	CDS	632816	634195	.	+	0	ID=Kmarxianus_dmb11_314;locus_tag=DMB1_0A03230;inference=similar to DNA sequence:INSDC:YDR023W;gene=DMB10A03230
dmb1_3Dec2014_scaffold_1.genbank	EMBL	CDS	634603	636318	.	-	0	ID=Kmarxianus_dmb11_315;locus_tag=DMB1_0A03240;inference=similar to DNA sequence:INSDC:YBR045C;gene=DMB10A03240
dmb1_3Dec2014_scaffold_1.genbank	EMBL	CDS	636940	637998	.	-	0	ID=Kmarxianus_dmb11_316;locus_tag=DMB1_0A03250;inference=similar to DNA sequence:INSDC:YBR046C;gene=DMB10A03250
dmb1_3Dec2014_scaffold_1.genbank	EMBL	CDS	639093	639629	.	+	0	ID=Kmarxianus_dmb11_317;locus_tag=DMB1_0A03260;inference=similar to DNA sequence:INSDC:YBR047W;gene=DMB10A03260
dmb1_3Dec2014_scaffold_1.genbank	EMBL	biological_region	640476	641362	.	+	0	ID=Kmarxianus_dmb11_318;featflags=type:CDS;locus_tag=DMB1_0A03270;inference=similar to DNA sequence:INSDC:YBR048W%2CYDR025W;gene=DMB10A03270
dmb1_3Dec2014_scaffold_1.genbank	EMBL	CDS	640476	640520	.	+	0	Parent=dmb1_3Dec2014_scaffold_1.genbank.363
dmb1_3Dec2014_scaffold_1.genbank	EMBL	CDS	640937	641362	.	+	0	Parent=dmb1_3Dec2014_scaffold_1.genbank.363
dmb1_3Dec2014_scaffold_1.genbank	EMBL	CDS	641765	642487	.	-	0	ID=Kmarxianus_dmb11_319;locus_tag=DMB1_0A03280;inference=similar to DNA sequence:INSDC:YKL070W;gene=DMB10A03280
dmb1_3Dec2014_scaffold_1.genbank	EMBL	CDS	643253	645171	.	+	0	ID=Kmarxianus_dmb11_320;featflags=end_after:true;locus_tag=DMB1_0A03290;gene=DMB10A03290
dmb1_3Dec2014_scaffold_1.genbank	EMBL	CDS	645308	645886	.	+	0	ID=Kmarxianus_dmb11_321;locus_tag=DMB1_0A03300;gene=DMB10A03300;transl_table=1
dmb1_3Dec2014_scaffold_1.genbank	EMBL	CDS	646798	648468	.	+	0	ID=Kmarxianus_dmb11_322;locus_tag=DMB1_0A03310;gene=DMB10A03310;transl_table=1
dmb1_3Dec2014_scaffold_1.genbank	EMBL	CDS	649048	649737	.	+	0	ID=Kmarxianus_dmb11_323;locus_tag=DMB1_0A03320;gene=DMB10A03320;transl_table=1
dmb1_3Dec2014_scaffold_1.genbank	EMBL	CDS	650764	651852	.	+	0	ID=Kmarxianus_dmb11_324;locus_tag=DMB1_0A03330;gene=DMB10A03330;transl_table=1
dmb1_3Dec2014_scaffold_1.genbank	EMBL	CDS	652167	654125	.	-	0	ID=Kmarxianus_dmb11_325;locus_tag=DMB1_0A03340;gene=DMB10A03340;transl_table=1
dmb1_3Dec2014_scaffold_1.genbank	EMBL	CDS	654417	655616	.	-	0	ID=Kmarxianus_dmb11_326;locus_tag=DMB1_0A03350;inference=similar to DNA sequence:INSDC:YJR148W%2CYHR208W;gene=DMB10A03350
dmb1_3Dec2014_scaffold_1.genbank	EMBL	CDS	656192	656908	.	+	0	ID=Kmarxianus_dmb11_327;locus_tag=DMB1_0A03360;inference=similar to DNA sequence:INSDC:YER183C;gene=DMB10A03360
dmb1_3Dec2014_scaffold_1.genbank	EMBL	CDS	656945	657784	.	-	0	ID=Kmarxianus_dmb11_328;locus_tag=DMB1_0A03370;inference=similar to DNA sequence:INSDC:YER182W;gene=DMB10A03370
dmb1_3Dec2014_scaffold_1.genbank	EMBL	CDS	658067	659536	.	+	0	ID=Kmarxianus_dmb11_329;locus_tag=DMB1_0A03380;inference=similar to DNA sequence:INSDC:YHR207C;gene=DMB10A03380
dmb1_3Dec2014_scaffold_1.genbank	EMBL	CDS	659933	661414	.	-	0	ID=Kmarxianus_dmb11_330;locus_tag=DMB1_0A03390;inference=similar to DNA sequence:INSDC:YHR206W%2CYJR147W;gene=DMB10A03390
dmb1_3Dec2014_scaffold_1.genbank	EMBL	CDS	662031	662837	.	+	0	ID=Kmarxianus_dmb11_331;locus_tag=DMB1_0A03400;inference=similar to DNA sequence:INSDC:YMR312W;gene=DMB10A03400
dmb1_3Dec2014_scaffold_1.genbank	EMBL	CDS	662876	664657	.	-	0	ID=Kmarxianus_dmb11_332;locus_tag=DMB1_0A03410;inference=similar to DNA sequence:INSDC:YMR313C;gene=DMB10A03410
dmb1_3Dec2014_scaffold_1.genbank	EMBL	CDS	665155	665856	.	+	0	ID=Kmarxianus_dmb11_333;locus_tag=DMB1_0A03420;inference=similar to DNA sequence:INSDC:YMR314W;gene=DMB10A03420
dmb1_3Dec2014_scaffold_1.genbank	EMBL	CDS	666309	668435	.	+	0	ID=Kmarxianus_dmb11_334;locus_tag=DMB1_0A03430;inference=similar to DNA sequence:INSDC:YMR301C;gene=DMB10A03430
dmb1_3Dec2014_scaffold_1.genbank	EMBL	CDS	668904	670433	.	+	0	ID=Kmarxianus_dmb11_335;locus_tag=DMB1_0A03440;inference=similar to DNA sequence:INSDC:YMR300C;gene=DMB10A03440
dmb1_3Dec2014_scaffold_1.genbank	EMBL	CDS	670835	671983	.	+	0	ID=Kmarxianus_dmb11_336;locus_tag=DMB1_0A03450;inference=similar to DNA sequence:INSDC:YMR299C;gene=DMB10A03450
dmb1_3Dec2014_scaffold_1.genbank	EMBL	CDS	672443	674569	.	+	0	ID=Kmarxianus_dmb11_337;locus_tag=DMB1_0A03460;inference=similar to DNA sequence:INSDC:YGR276C;gene=DMB10A03460
dmb1_3Dec2014_scaffold_1.genbank	EMBL	CDS	674674	675213	.	-	0	ID=Kmarxianus_dmb11_338;locus_tag=DMB1_0A03470;inference=similar to DNA sequence:INSDC:YGR275W;gene=DMB10A03470
dmb1_3Dec2014_scaffold_1.genbank	EMBL	CDS	675793	678960	.	+	0	ID=Kmarxianus_dmb11_339;locus_tag=DMB1_0A03480;inference=similar to DNA sequence:INSDC:YGR274C;gene=DMB10A03480
dmb1_3Dec2014_scaffold_1.genbank	EMBL	CDS	679033	679491	.	-	0	ID=Kmarxianus_dmb11_340;locus_tag=DMB1_0A03490;inference=similar to DNA sequence:INSDC:YMR298W;gene=DMB10A03490
dmb1_3Dec2014_scaffold_1.genbank	EMBL	CDS	679800	681422	.	-	0	ID=Kmarxianus_dmb11_341;locus_tag=DMB1_0A03500;inference=similar to DNA sequence:INSDC:YMR297W;gene=DMB10A03500
dmb1_3Dec2014_scaffold_1.genbank	EMBL	CDS	682536	684197	.	+	0	ID=Kmarxianus_dmb11_342;locus_tag=DMB1_0A03510;inference=similar to DNA sequence:INSDC:YMR296C;gene=DMB10A03510
dmb1_3Dec2014_scaffold_1.genbank	EMBL	CDS	684639	685205	.	+	0	ID=Kmarxianus_dmb11_343;locus_tag=DMB1_0A03520;inference=similar to DNA sequence:INSDC:YGR273C%2CYMR295C;gene=DMB10A03520
dmb1_3Dec2014_scaffold_1.genbank	EMBL	CDS	685829	686524	.	+	0	ID=Kmarxianus_dmb11_344;locus_tag=DMB1_0A03530;inference=similar to DNA sequence:INSDC:YGR272C;gene=DMB10A03530
dmb1_3Dec2014_scaffold_1.genbank	EMBL	CDS	686573	692449	.	-	0	ID=Kmarxianus_dmb11_345;locus_tag=DMB1_0A03540;inference=similar to DNA sequence:INSDC:YGR271W;gene=DMB10A03540
dmb1_3Dec2014_scaffold_1.genbank	EMBL	CDS	692725	693828	.	-	0	ID=Kmarxianus_dmb11_346;locus_tag=DMB1_0A03550;inference=similar to DNA sequence:INSDC:YMR294W;gene=DMB10A03550
dmb1_3Dec2014_scaffold_1.genbank	EMBL	CDS	694111	695508	.	+	0	ID=Kmarxianus_dmb11_347;locus_tag=DMB1_0A03560;inference=similar to DNA sequence:INSDC:YMR293C;gene=DMB10A03560
dmb1_3Dec2014_scaffold_1.genbank	EMBL	CDS	695669	699835	.	-	0	ID=Kmarxianus_dmb11_348;locus_tag=DMB1_0A03570;inference=similar to DNA sequence:INSDC:YGR270W;gene=DMB10A03570
dmb1_3Dec2014_scaffold_1.genbank	EMBL	CDS	700503	700901	.	-	0	ID=Kmarxianus_dmb11_349;featflags=end_after:true;locus_tag=DMB1_0A03580;gene=DMB10A03580;transl_table=1
dmb1_3Dec2014_scaffold_1.genbank	EMBL	CDS	701515	702132	.	+	0	ID=Kmarxianus_dmb11_350;locus_tag=DMB1_0A03590;inference=similar to DNA sequence:INSDC:YGR268C;gene=DMB10A03590
dmb1_3Dec2014_scaffold_1.genbank	EMBL	CDS	702535	703272	.	+	0	ID=Kmarxianus_dmb11_351;locus_tag=DMB1_0A03600;inference=similar to DNA sequence:INSDC:YGR267C;gene=DMB10A03600
dmb1_3Dec2014_scaffold_1.genbank	EMBL	CDS	703550	705259	.	-	0	ID=Kmarxianus_dmb11_352;locus_tag=DMB1_0A03610;inference=similar to DNA sequence:INSDC:YMR291W;gene=DMB10A03610
dmb1_3Dec2014_scaffold_1.genbank	EMBL	CDS	706017	708170	.	-	0	ID=Kmarxianus_dmb11_353;locus_tag=DMB1_0A03620;inference=similar to DNA sequence:INSDC:YGR266W;gene=DMB10A03620
dmb1_3Dec2014_scaffold_1.genbank	EMBL	CDS	709056	710591	.	+	0	ID=Kmarxianus_dmb11_354;locus_tag=DMB1_0A03630;inference=similar to DNA sequence:INSDC:YMR290C;gene=DMB10A03630
dmb1_3Dec2014_scaffold_1.genbank	EMBL	CDS	711251	713512	.	+	0	ID=Kmarxianus_dmb11_355;locus_tag=DMB1_0A03640;inference=similar to DNA sequence:INSDC:YGR264C;gene=DMB10A03640
dmb1_3Dec2014_scaffold_1.genbank	EMBL	CDS	713887	714681	.	+	0	ID=Kmarxianus_dmb11_356;locus_tag=DMB1_0A03650;inference=similar to DNA sequence:INSDC:YGR262C;gene=DMB10A03650
dmb1_3Dec2014_scaffold_1.genbank	EMBL	CDS	714733	715980	.	-	0	ID=Kmarxianus_dmb11_357;locus_tag=DMB1_0A03660;inference=similar to DNA sequence:INSDC:YMR289W;gene=DMB10A03660
dmb1_3Dec2014_scaffold_1.genbank	EMBL	tRNA	716599	716671	.	+	.	ID=dmb1_3Dec2014_scaffold_1.genbank.405;locus_tag=DMB1_0Atrna9K;gene=DMB10Atrna9K;product=tRNA-Lys
dmb1_3Dec2014_scaffold_1.genbank	EMBL	CDS	716989	719490	.	+	0	ID=Kmarxianus_dmb11_358;locus_tag=DMB1_0A03670;inference=similar to DNA sequence:INSDC:YGR261C;gene=DMB10A03670
dmb1_3Dec2014_scaffold_1.genbank	EMBL	CDS	719567	722434	.	-	0	ID=Kmarxianus_dmb11_359;locus_tag=DMB1_0A03680;inference=similar to DNA sequence:INSDC:YMR288W;gene=DMB10A03680
dmb1_3Dec2014_scaffold_1.genbank	EMBL	CDS	722705	724606	.	+	0	ID=Kmarxianus_dmb11_360;locus_tag=DMB1_0A03690;inference=similar to DNA sequence:INSDC:YHR188C;gene=DMB10A03690
dmb1_3Dec2014_scaffold_1.genbank	EMBL	CDS	724725	725612	.	-	0	ID=Kmarxianus_dmb11_361;locus_tag=DMB1_0A03700;inference=similar to DNA sequence:INSDC:YHR187W;gene=DMB10A03700
dmb1_3Dec2014_scaffold_1.genbank	EMBL	CDS	726401	730909	.	+	0	ID=Kmarxianus_dmb11_362;locus_tag=DMB1_0A03710;inference=similar to DNA sequence:INSDC:YHR186C;gene=DMB10A03710
dmb1_3Dec2014_scaffold_1.genbank	EMBL	CDS	731119	732645	.	-	0	ID=Kmarxianus_dmb11_363;locus_tag=DMB1_0A03720;inference=similar to DNA sequence:INSDC:YGR260W;gene=DMB10A03720
dmb1_3Dec2014_scaffold_1.genbank	EMBL	CDS	733907	737020	.	+	0	ID=Kmarxianus_dmb11_364;locus_tag=DMB1_0A03730;inference=similar to DNA sequence:INSDC:YGR258C;gene=DMB10A03730
dmb1_3Dec2014_scaffold_1.genbank	EMBL	CDS	737366	738139	.	+	0	ID=Kmarxianus_dmb11_365;locus_tag=DMB1_0A03740;inference=similar to DNA sequence:INSDC:YHR185C;gene=DMB10A03740
dmb1_3Dec2014_scaffold_1.genbank	EMBL	CDS	738409	739521	.	+	0	ID=Kmarxianus_dmb11_366;locus_tag=DMB1_0A03750;inference=similar to DNA sequence:INSDC:YGR257C;gene=DMB10A03750
dmb1_3Dec2014_scaffold_1.genbank	EMBL	CDS	739765	741846	.	-	0	ID=Kmarxianus_dmb11_367;locus_tag=DMB1_0A03760;inference=similar to DNA sequence:INSDC:YHR184W;gene=DMB10A03760
dmb1_3Dec2014_scaffold_1.genbank	EMBL	CDS	742153	743631	.	-	0	ID=Kmarxianus_dmb11_368;locus_tag=DMB1_0A03770;inference=similar to DNA sequence:INSDC:YGR256W%2CYHR183W;gene=DMB10A03770
dmb1_3Dec2014_scaffold_1.genbank	EMBL	CDS	747263	749398	.	-	0	ID=Kmarxianus_dmb11_369;locus_tag=DMB1_0A03780;inference=similar to DNA sequence:INSDC:YHR182W;gene=DMB10A03780
dmb1_3Dec2014_scaffold_1.genbank	EMBL	CDS	749527	750231	.	-	0	ID=Kmarxianus_dmb11_370;locus_tag=DMB1_0A03790;inference=similar to DNA sequence:INSDC:YHR181W;gene=DMB10A03790
dmb1_3Dec2014_scaffold_1.genbank	EMBL	tRNA	751059	751130	.	-	.	ID=dmb1_3Dec2014_scaffold_1.genbank.419;locus_tag=DMB1_0Atrna15T;gene=DMB10Atrna15T;product=tRNA-Thr
dmb1_3Dec2014_scaffold_1.genbank	EMBL	CDS	751294	753351	.	-	0	ID=Kmarxianus_dmb11_371;locus_tag=DMB1_0A03800;inference=similar to DNA sequence:INSDC:YHR178W;gene=DMB10A03800
dmb1_3Dec2014_scaffold_1.genbank	EMBL	CDS	753503	754777	.	-	0	ID=Kmarxianus_dmb11_372;locus_tag=DMB1_0A03810;inference=similar to DNA sequence:INSDC:YHR176W;gene=DMB10A03810
dmb1_3Dec2014_scaffold_1.genbank	EMBL	CDS	754934	755398	.	-	0	ID=Kmarxianus_dmb11_373;locus_tag=DMB1_0A03820;inference=similar to DNA sequence:INSDC:YHR175W;gene=DMB10A03820
dmb1_3Dec2014_scaffold_1.genbank	EMBL	CDS	755757	757070	.	-	0	ID=Kmarxianus_dmb11_374;locus_tag=DMB1_0A03830;inference=similar to DNA sequence:INSDC:YGR254W%2CYHR174W;gene=DMB10A03830
dmb1_3Dec2014_scaffold_1.genbank	EMBL	CDS	758265	760613	.	-	0	ID=Kmarxianus_dmb11_375;locus_tag=DMB1_0A03840;inference=similar to DNA sequence:INSDC:YHR172W;gene=DMB10A03840
dmb1_3Dec2014_scaffold_1.genbank	EMBL	CDS	761253	764816	.	+	0	ID=Kmarxianus_dmb11_376;locus_tag=DMB1_0A03850;inference=similar to DNA sequence:INSDC:YBL005W%2CYGL013C;gene=DMB10A03850
dmb1_3Dec2014_scaffold_1.genbank	EMBL	CDS	765308	767758	.	-	0	ID=Kmarxianus_dmb11_377;locus_tag=DMB1_0A03860;inference=similar to DNA sequence:INSDC:YGL014W;gene=DMB10A03860
dmb1_3Dec2014_scaffold_1.genbank	EMBL	CDS	769358	770569	.	+	0	ID=Kmarxianus_dmb11_378;locus_tag=DMB1_0A03870;gene=DMB10A03870;transl_table=1
dmb1_3Dec2014_scaffold_1.genbank	EMBL	CDS	772349	775048	.	-	0	ID=Kmarxianus_dmb11_379;locus_tag=DMB1_0A03880;inference=similar to DNA sequence:INSDC:YGL008C;gene=DMB10A03880
dmb1_3Dec2014_scaffold_1.genbank	EMBL	tRNA	778719	778791	.	-	.	ID=dmb1_3Dec2014_scaffold_1.genbank.429;locus_tag=DMB1_0Atrna9A;gene=DMB10Atrna9A;product=tRNA-Ala
dmb1_3Dec2014_scaffold_1.genbank	EMBL	tRNA	778963	779044	.	-	.	ID=dmb1_3Dec2014_scaffold_1.genbank.430;locus_tag=DMB1_0Atrna10S;gene=DMB10Atrna10S;product=tRNA-Ser
dmb1_3Dec2014_scaffold_1.genbank	EMBL	CDS	779285	780178	.	-	0	ID=Kmarxianus_dmb11_380;locus_tag=DMB1_0A03900;inference=similar to DNA sequence:INSDC:YAR008W;gene=DMB10A03900
dmb1_3Dec2014_scaffold_1.genbank	EMBL	CDS	781236	785060	.	+	0	ID=Kmarxianus_dmb11_381;locus_tag=DMB1_0A03910;inference=similar to DNA sequence:INSDC:YGL006W;gene=DMB10A03910
dmb1_3Dec2014_scaffold_1.genbank	EMBL	CDS	785373	786143	.	-	0	ID=Kmarxianus_dmb11_382;locus_tag=DMB1_0A03920;inference=similar to DNA sequence:INSDC:YGL005C;gene=DMB10A03920
dmb1_3Dec2014_scaffold_1.genbank	EMBL	CDS	786480	787766	.	-	0	ID=Kmarxianus_dmb11_383;locus_tag=DMB1_0A03930;inference=similar to DNA sequence:INSDC:YGL004C;gene=DMB10A03930
dmb1_3Dec2014_scaffold_1.genbank	EMBL	CDS	788266	790131	.	+	0	ID=Kmarxianus_dmb11_384;locus_tag=DMB1_0A03940;inference=similar to DNA sequence:INSDC:YAR007C;gene=DMB10A03940
dmb1_3Dec2014_scaffold_1.genbank	EMBL	CDS	790357	792099	.	-	0	ID=Kmarxianus_dmb11_385;locus_tag=DMB1_0A03950;inference=similar to DNA sequence:INSDC:YGL003C;gene=DMB10A03950
dmb1_3Dec2014_scaffold_1.genbank	EMBL	CDS	792434	793804	.	-	0	ID=Kmarxianus_dmb11_386;locus_tag=DMB1_0A03960;inference=similar to DNA sequence:INSDC:YAR003W;gene=DMB10A03960
dmb1_3Dec2014_scaffold_1.genbank	EMBL	CDS	794450	795100	.	+	0	ID=Kmarxianus_dmb11_387;locus_tag=DMB1_0A03970;inference=similar to DNA sequence:INSDC:YAR002C-A%2CYGL002W;gene=DMB10A03970
dmb1_3Dec2014_scaffold_1.genbank	EMBL	CDS	795195	796349	.	-	0	ID=Kmarxianus_dmb11_388;locus_tag=DMB1_0A03980;gene=DMB10A03980;transl_table=1
dmb1_3Dec2014_scaffold_1.genbank	EMBL	biological_region	796657	796948	.	-	0	ID=Kmarxianus_dmb11_389;featflags=type:CDS;locus_tag=DMB1_0A03990;inference=similar to DNA sequence:INSDC:YAR002W;gene=DMB10A03990
dmb1_3Dec2014_scaffold_1.genbank	EMBL	CDS	796657	796716	.	-	0	Parent=dmb1_3Dec2014_scaffold_1.genbank.440
dmb1_3Dec2014_scaffold_1.genbank	EMBL	CDS	796859	796948	.	-	0	Parent=dmb1_3Dec2014_scaffold_1.genbank.440
dmb1_3Dec2014_scaffold_1.genbank	EMBL	CDS	797266	800730	.	-	0	ID=Kmarxianus_dmb11_390;featflags=end_after:true;locus_tag=DMB1_0A04000;gene=DMB10A04000;transl_table=1
dmb1_3Dec2014_scaffold_1.genbank	EMBL	biological_region	801286	801895	.	+	0	ID=Kmarxianus_dmb11_391;featflags=type:CDS;locus_tag=DMB1_0A04010;inference=similar to DNA sequence:INSDC:YGR001C;gene=DMB10A04010
dmb1_3Dec2014_scaffold_1.genbank	EMBL	CDS	801286	801442	.	+	0	Parent=dmb1_3Dec2014_scaffold_1.genbank.444
dmb1_3Dec2014_scaffold_1.genbank	EMBL	CDS	801867	801895	.	+	0	Parent=dmb1_3Dec2014_scaffold_1.genbank.444
dmb1_3Dec2014_scaffold_1.genbank	EMBL	CDS	802372	803379	.	+	0	ID=Kmarxianus_dmb11_392;locus_tag=DMB1_0A04020;gene=DMB10A04020;transl_table=1
dmb1_3Dec2014_scaffold_1.genbank	EMBL	CDS	804401	805576	.	-	0	ID=Kmarxianus_dmb11_393;locus_tag=DMB1_0A04030;inference=similar to DNA sequence:INSDC:YNL001W%2CYCL001W-B;gene=DMB10A04030
dmb1_3Dec2014_scaffold_1.genbank	EMBL	CDS	805961	806509	.	-	0	ID=Kmarxianus_dmb11_394;locus_tag=DMB1_0A04040;inference=similar to DNA sequence:INSDC:YCL001W;gene=DMB10A04040
dmb1_3Dec2014_scaffold_1.genbank	EMBL	CDS	807253	807993	.	+	0	ID=Kmarxianus_dmb11_395;featflags=start_before:true;locus_tag=DMB1_0A04050;gene=DMB10A04050;transl_table=1
dmb1_3Dec2014_scaffold_1.genbank	EMBL	CDS	808108	809733	.	-	0	ID=Kmarxianus_dmb11_396;locus_tag=DMB1_0A04060;inference=similar to DNA sequence:INSDC:YCL004W;gene=DMB10A04060
dmb1_3Dec2014_scaffold_1.genbank	EMBL	tRNA	810248	810319	.	+	.	ID=dmb1_3Dec2014_scaffold_1.genbank.452;locus_tag=DMB1_0Atrna9R;gene=DMB10Atrna9R;product=tRNA-Arg
dmb1_3Dec2014_scaffold_1.genbank	EMBL	CDS	810624	811595	.	-	0	ID=Kmarxianus_dmb11_397;locus_tag=DMB1_0A04070;inference=similar to DNA sequence:INSDC:YCL005W;gene=DMB10A04070
dmb1_3Dec2014_scaffold_1.genbank	EMBL	tRNA	812469	812541	.	+	.	ID=dmb1_3Dec2014_scaffold_1.genbank.454;locus_tag=DMB1_0Atrna10A;gene=DMB10Atrna10A;product=tRNA-Ala
dmb1_3Dec2014_scaffold_1.genbank	EMBL	CDS	812769	813878	.	-	0	ID=Kmarxianus_dmb11_398;locus_tag=DMB1_0A04080;gene=DMB10A04080;transl_table=1
dmb1_3Dec2014_scaffold_1.genbank	EMBL	CDS	814258	815280	.	+	0	ID=Kmarxianus_dmb11_399;locus_tag=DMB1_0A04090;inference=similar to DNA sequence:INSDC:YFR025C;gene=DMB10A04090
dmb1_3Dec2014_scaffold_1.genbank	EMBL	CDS	815524	817557	.	-	0	ID=Kmarxianus_dmb11_400;locus_tag=DMB1_0A04100;inference=similar to DNA sequence:INSDC:YHR020W;gene=DMB10A04100
dmb1_3Dec2014_scaffold_1.genbank	EMBL	CDS	817897	819555	.	+	0	ID=Kmarxianus_dmb11_401;locus_tag=DMB1_0A04110;inference=similar to DNA sequence:INSDC:YHR019C;gene=DMB10A04110
dmb1_3Dec2014_scaffold_1.genbank	EMBL	CDS	820054	821442	.	+	0	ID=Kmarxianus_dmb11_402;locus_tag=DMB1_0A04120;inference=similar to DNA sequence:INSDC:YHR018C;gene=DMB10A04120
dmb1_3Dec2014_scaffold_1.genbank	EMBL	CDS	821616	822776	.	-	0	ID=Kmarxianus_dmb11_403;locus_tag=DMB1_0A04130;inference=similar to DNA sequence:INSDC:YHR017W;gene=DMB10A04130
dmb1_3Dec2014_scaffold_1.genbank	EMBL	biological_region	823509	824994	.	+	0	ID=Kmarxianus_dmb11_404;featflags=type:CDS;locus_tag=DMB1_0A04140;inference=similar to DNA sequence:INSDC:YFR024C-A%2CYHR016C;gene=DMB10A04140
dmb1_3Dec2014_scaffold_1.genbank	EMBL	CDS	823509	823555	.	+	0	Parent=dmb1_3Dec2014_scaffold_1.genbank.461
dmb1_3Dec2014_scaffold_1.genbank	EMBL	CDS	823797	824994	.	+	0	Parent=dmb1_3Dec2014_scaffold_1.genbank.461
dmb1_3Dec2014_scaffold_1.genbank	EMBL	CDS	825457	828237	.	-	0	ID=Kmarxianus_dmb11_405;locus_tag=DMB1_0A04150;inference=similar to DNA sequence:INSDC:YFR023W%2CYHR015W;gene=DMB10A04150
dmb1_3Dec2014_scaffold_1.genbank	EMBL	CDS	829018	831081	.	-	0	ID=Kmarxianus_dmb11_406;locus_tag=DMB1_0A04160;gene=DMB10A04160;transl_table=1
dmb1_3Dec2014_scaffold_1.genbank	EMBL	tRNA	831345	831416	.	-	.	ID=dmb1_3Dec2014_scaffold_1.genbank.466;locus_tag=DMB1_0Atrna7Q;gene=DMB10Atrna7Q;product=tRNA-Gln
dmb1_3Dec2014_scaffold_1.genbank	EMBL	biological_region	831644	831735	.	+	.	ID=dmb1_3Dec2014_scaffold_1.genbank.467;featflags=type:tRNA;locus_tag=DMB1_0Atrna5Y;gene=DMB10Atrna5Y;product=tRNA-Tyr
dmb1_3Dec2014_scaffold_1.genbank	EMBL	tRNA	831644	831683	.	+	.	Parent=dmb1_3Dec2014_scaffold_1.genbank.467
dmb1_3Dec2014_scaffold_1.genbank	EMBL	tRNA	831699	831735	.	+	.	Parent=dmb1_3Dec2014_scaffold_1.genbank.467
dmb1_3Dec2014_scaffold_1.genbank	EMBL	CDS	832152	832745	.	-	0	ID=Kmarxianus_dmb11_407;locus_tag=DMB1_0A04170;gene=DMB10A04170;transl_table=1
dmb1_3Dec2014_scaffold_1.genbank	EMBL	CDS	833175	834125	.	+	0	ID=Kmarxianus_dmb11_408;locus_tag=DMB1_0A04180;inference=similar to DNA sequence:INSDC:YML052W;gene=DMB10A04180
dmb1_3Dec2014_scaffold_1.genbank	EMBL	CDS	835539	836933	.	+	0	ID=Kmarxianus_dmb11_409;locus_tag=DMB1_0A04190;inference=similar to DNA sequence:INSDC:YML051W;gene=DMB10A04190
dmb1_3Dec2014_scaffold_1.genbank	EMBL	CDS	837740	838666	.	+	0	ID=Kmarxianus_dmb11_410;locus_tag=DMB1_0A04200;inference=similar to DNA sequence:INSDC:YML050W;gene=DMB10A04200
dmb1_3Dec2014_scaffold_1.genbank	EMBL	CDS	838657	842538	.	-	0	ID=Kmarxianus_dmb11_411;locus_tag=DMB1_0A04210;inference=similar to DNA sequence:INSDC:YML049C;gene=DMB10A04210
dmb1_3Dec2014_scaffold_1.genbank	EMBL	CDS	843803	844960	.	+	0	ID=Kmarxianus_dmb11_412;locus_tag=DMB1_0A04220;inference=similar to DNA sequence:INSDC:YML048W;gene=DMB10A04220
dmb1_3Dec2014_scaffold_1.genbank	EMBL	tRNA	845246	845317	.	-	.	ID=dmb1_3Dec2014_scaffold_1.genbank.476;locus_tag=DMB1_0Atrna10R;gene=DMB10Atrna10R;product=tRNA-Arg
dmb1_3Dec2014_scaffold_1.genbank	EMBL	CDS	846719	850258	.	+	0	ID=Kmarxianus_dmb11_413;locus_tag=DMB1_0A04230;gene=DMB10A04230;transl_table=1
dmb1_3Dec2014_scaffold_1.genbank	EMBL	CDS	850770	852341	.	-	0	ID=Kmarxianus_dmb11_414;locus_tag=DMB1_0A04240;inference=similar to DNA sequence:INSDC:YJR054W%2CYML047C;gene=DMB10A04240
dmb1_3Dec2014_scaffold_1.genbank	EMBL	CDS	852944	854812	.	-	0	ID=Kmarxianus_dmb11_415;locus_tag=DMB1_0A04250;inference=similar to DNA sequence:INSDC:YJR053W;gene=DMB10A04250
dmb1_3Dec2014_scaffold_1.genbank	EMBL	CDS	855221	857080	.	+	0	ID=Kmarxianus_dmb11_416;locus_tag=DMB1_0A04260;inference=similar to DNA sequence:INSDC:YML046W;gene=DMB10A04260
dmb1_3Dec2014_scaffold_1.genbank	EMBL	CDS	857149	858849	.	-	0	ID=Kmarxianus_dmb11_417;locus_tag=DMB1_0A04270;inference=similar to DNA sequence:INSDC:YJR052W;gene=DMB10A04270
dmb1_3Dec2014_scaffold_1.genbank	EMBL	CDS	859115	860752	.	-	0	ID=Kmarxianus_dmb11_418;locus_tag=DMB1_0A04280;inference=similar to DNA sequence:INSDC:YOR070C;gene=DMB10A04280
dmb1_3Dec2014_scaffold_1.genbank	EMBL	CDS	861568	862545	.	+	0	ID=Kmarxianus_dmb11_419;locus_tag=DMB1_0A04290;inference=similar to DNA sequence:INSDC:YKR080W;gene=DMB10A04290
dmb1_3Dec2014_scaffold_1.genbank	EMBL	CDS	862761	863789	.	-	0	ID=Kmarxianus_dmb11_420;locus_tag=DMB1_0A04300;inference=similar to DNA sequence:INSDC:YKR081C;gene=DMB10A04300
dmb1_3Dec2014_scaffold_1.genbank	EMBL	CDS	864303	867656	.	+	0	ID=Kmarxianus_dmb11_421;locus_tag=DMB1_0A04310;inference=similar to DNA sequence:INSDC:YKR082W;gene=DMB10A04310
dmb1_3Dec2014_scaffold_1.genbank	EMBL	CDS	867712	868080	.	-	0	ID=Kmarxianus_dmb11_422;locus_tag=DMB1_0A04320;inference=similar to DNA sequence:INSDC:YKR083C;gene=DMB10A04320
dmb1_3Dec2014_scaffold_1.genbank	EMBL	CDS	868603	870531	.	+	0	ID=Kmarxianus_dmb11_423;locus_tag=DMB1_0A04330;inference=similar to DNA sequence:INSDC:YOR073W;gene=DMB10A04330
dmb1_3Dec2014_scaffold_1.genbank	EMBL	CDS	870638	871552	.	-	0	ID=Kmarxianus_dmb11_424;locus_tag=DMB1_0A04340;inference=similar to DNA sequence:INSDC:YOR074C;gene=DMB10A04340
dmb1_3Dec2014_scaffold_1.genbank	EMBL	CDS	872015	873004	.	+	0	ID=Kmarxianus_dmb11_425;locus_tag=DMB1_0A04350;inference=similar to DNA sequence:INSDC:YOR075W;gene=DMB10A04350
dmb1_3Dec2014_scaffold_1.genbank	EMBL	CDS	873037	875920	.	-	0	ID=Kmarxianus_dmb11_426;featflags=start_before:true;locus_tag=DMB1_0A04360;inference=similar to DNA sequence:INSDC:YKR084C%2CYOR076C;gene=DMB10A04360
dmb1_3Dec2014_scaffold_1.genbank	EMBL	CDS	876321	876803	.	+	0	ID=Kmarxianus_dmb11_427;locus_tag=DMB1_0A04370;gene=DMB10A04370
dmb1_3Dec2014_scaffold_1.genbank	EMBL	CDS	876996	877589	.	-	0	ID=Kmarxianus_dmb11_428;locus_tag=DMB1_0A04380;inference=similar to DNA sequence:INSDC:YKR085C;gene=DMB10A04380
dmb1_3Dec2014_scaffold_1.genbank	EMBL	CDS	878048	881293	.	+	0	ID=Kmarxianus_dmb11_429;locus_tag=DMB1_0A04390;inference=similar to DNA sequence:INSDC:YKR086W;gene=DMB10A04390
dmb1_3Dec2014_scaffold_1.genbank	EMBL	CDS	881334	882374	.	-	0	ID=Kmarxianus_dmb11_430;locus_tag=DMB1_0A04400;inference=similar to DNA sequence:INSDC:YKR087C;gene=DMB10A04400
dmb1_3Dec2014_scaffold_1.genbank	EMBL	CDS	882629	883348	.	+	0	ID=Kmarxianus_dmb11_431;locus_tag=DMB1_0A04410;inference=similar to DNA sequence:INSDC:YOR077W;gene=DMB10A04410
dmb1_3Dec2014_scaffold_1.genbank	EMBL	CDS	883492	884409	.	-	0	ID=Kmarxianus_dmb11_432;locus_tag=DMB1_0A04420;inference=similar to DNA sequence:INSDC:YKR088C;gene=DMB10A04420
dmb1_3Dec2014_scaffold_1.genbank	EMBL	CDS	885070	885918	.	+	0	ID=Kmarxianus_dmb11_433;locus_tag=DMB1_0A04430;gene=DMB10A04430;transl_table=1
dmb1_3Dec2014_scaffold_1.genbank	EMBL	CDS	886285	887058	.	+	0	ID=Kmarxianus_dmb11_434;locus_tag=DMB1_0A04440;inference=similar to DNA sequence:INSDC:YOR078W;gene=DMB10A04440
dmb1_3Dec2014_scaffold_1.genbank	EMBL	CDS	887130	888032	.	-	0	ID=Kmarxianus_dmb11_435;locus_tag=DMB1_0A04450;inference=similar to DNA sequence:INSDC:YOR079C;gene=DMB10A04450
dmb1_3Dec2014_scaffold_1.genbank	EMBL	CDS	888352	890460	.	+	0	ID=Kmarxianus_dmb11_436;locus_tag=DMB1_0A04460;inference=similar to DNA sequence:INSDC:YOR080W;gene=DMB10A04460
dmb1_3Dec2014_scaffold_1.genbank	EMBL	CDS	890579	892900	.	-	0	ID=Kmarxianus_dmb11_437;locus_tag=DMB1_0A04470;inference=similar to DNA sequence:INSDC:YKR089C%2CYOR081C;gene=DMB10A04470
dmb1_3Dec2014_scaffold_1.genbank	EMBL	CDS	893155	893949	.	-	0	ID=Kmarxianus_dmb11_438;locus_tag=DMB1_0A04480;inference=similar to DNA sequence:INSDC:YOL110W;gene=DMB10A04480
dmb1_3Dec2014_scaffold_1.genbank	EMBL	CDS	894120	894776	.	+	0	ID=Kmarxianus_dmb11_439;locus_tag=DMB1_0A04490;inference=similar to DNA sequence:INSDC:YOL111C;gene=DMB10A04490
dmb1_3Dec2014_scaffold_1.genbank	EMBL	CDS	894836	896665	.	-	0	ID=Kmarxianus_dmb11_440;locus_tag=DMB1_0A04500;inference=similar to DNA sequence:INSDC:YNL293W%2CYOL112W;gene=DMB10A04500
dmb1_3Dec2014_scaffold_1.genbank	EMBL	CDS	897295	899100	.	+	0	ID=Kmarxianus_dmb11_441;locus_tag=DMB1_0A04510;inference=similar to DNA sequence:INSDC:YNL294C;gene=DMB10A04510
dmb1_3Dec2014_scaffold_1.genbank	EMBL	CDS	899246	900733	.	-	0	ID=Kmarxianus_dmb11_442;locus_tag=DMB1_0A04520;inference=similar to DNA sequence:INSDC:YNL295W;gene=DMB10A04520
dmb1_3Dec2014_scaffold_1.genbank	EMBL	CDS	901095	906002	.	+	0	ID=Kmarxianus_dmb11_443;locus_tag=DMB1_0A04530;inference=similar to DNA sequence:INSDC:YNL297C;gene=DMB10A04530
dmb1_3Dec2014_scaffold_1.genbank	EMBL	CDS	906074	908725	.	-	0	ID=Kmarxianus_dmb11_444;locus_tag=DMB1_0A04540;inference=similar to DNA sequence:INSDC:YNL298W%2CYOL113W;gene=DMB10A04540
dmb1_3Dec2014_scaffold_1.genbank	EMBL	CDS	909285	909779	.	+	0	ID=Kmarxianus_dmb11_445;locus_tag=DMB1_0A04550;inference=similar to DNA sequence:INSDC:YOL114C;gene=DMB10A04550
dmb1_3Dec2014_scaffold_1.genbank	EMBL	CDS	909832	912042	.	-	0	ID=Kmarxianus_dmb11_446;locus_tag=DMB1_0A04560;inference=similar to DNA sequence:INSDC:YNL299W%2CYOL115W;gene=DMB10A04560
dmb1_3Dec2014_scaffold_1.genbank	EMBL	CDS	912577	913869	.	-	0	ID=Kmarxianus_dmb11_447;locus_tag=DMB1_0A04570;inference=similar to DNA sequence:INSDC:YOL116W;gene=DMB10A04570
dmb1_3Dec2014_scaffold_1.genbank	EMBL	CDS	914688	915008	.	-	0	ID=Kmarxianus_dmb11_448;locus_tag=DMB1_0A04580;inference=similar to DNA sequence:INSDC:YNL300W;gene=DMB10A04580
dmb1_3Dec2014_scaffold_1.genbank	EMBL	CDS	915742	917571	.	-	0	ID=Kmarxianus_dmb11_449;locus_tag=DMB1_0A04590;inference=similar to DNA sequence:INSDC:YOL117W;gene=DMB10A04590
dmb1_3Dec2014_scaffold_1.genbank	EMBL	CDS	917897	918448	.	+	0	ID=Kmarxianus_dmb11_450;locus_tag=DMB1_0A04600;gene=DMB10A04600
dmb1_3Dec2014_scaffold_1.genbank	EMBL	CDS	918855	920348	.	+	0	ID=Kmarxianus_dmb11_451;locus_tag=DMB1_0A04610;inference=similar to DNA sequence:INSDC:YOL119C;gene=DMB10A04610
dmb1_3Dec2014_scaffold_1.genbank	EMBL	biological_region	920833	921923	.	+	0	ID=Kmarxianus_dmb11_452;featflags=type:CDS;locus_tag=DMB1_0A04620;inference=similar to DNA sequence:INSDC:YNL301C%2CYOL120C;gene=DMB10A04620
dmb1_3Dec2014_scaffold_1.genbank	EMBL	CDS	920833	920944	.	+	0	Parent=dmb1_3Dec2014_scaffold_1.genbank.516
dmb1_3Dec2014_scaffold_1.genbank	EMBL	CDS	921475	921923	.	+	0	Parent=dmb1_3Dec2014_scaffold_1.genbank.516
dmb1_3Dec2014_scaffold_1.genbank	EMBL	biological_region	922926	923890	.	+	0	ID=Kmarxianus_dmb11_453;featflags=type:CDS;locus_tag=DMB1_0A04630;inference=similar to DNA sequence:INSDC:YNL302C%2CYOL121C;gene=DMB10A04630
dmb1_3Dec2014_scaffold_1.genbank	EMBL	CDS	922926	922945	.	+	0	Parent=dmb1_3Dec2014_scaffold_1.genbank.519
dmb1_3Dec2014_scaffold_1.genbank	EMBL	CDS	923476	923890	.	+	0	Parent=dmb1_3Dec2014_scaffold_1.genbank.519
dmb1_3Dec2014_scaffold_1.genbank	EMBL	CDS	924391	925800	.	+	0	ID=Kmarxianus_dmb11_454;locus_tag=DMB1_0A04640;inference=similar to DNA sequence:INSDC:YOR025W;gene=DMB10A04640
dmb1_3Dec2014_scaffold_1.genbank	EMBL	CDS	926222	926794	.	+	0	ID=Kmarxianus_dmb11_455;locus_tag=DMB1_0A04650;inference=similar to DNA sequence:INSDC:YDR478W;gene=DMB10A04650
dmb1_3Dec2014_scaffold_1.genbank	EMBL	CDS	926851	928482	.	-	0	ID=Kmarxianus_dmb11_456;locus_tag=DMB1_0A04660;inference=similar to DNA sequence:INSDC:YDR479C;gene=DMB10A04660
dmb1_3Dec2014_scaffold_1.genbank	EMBL	CDS	928757	929698	.	+	0	ID=Kmarxianus_dmb11_457;locus_tag=DMB1_0A04670;inference=similar to DNA sequence:INSDC:YOR026W;gene=DMB10A04670
dmb1_3Dec2014_scaffold_1.genbank	EMBL	CDS	929781	931340	.	-	0	ID=Kmarxianus_dmb11_458;locus_tag=DMB1_0A04680;inference=similar to DNA sequence:INSDC:YDR257C;gene=DMB10A04680
dmb1_3Dec2014_scaffold_1.genbank	EMBL	CDS	932034	933770	.	+	0	ID=Kmarxianus_dmb11_459;locus_tag=DMB1_0A04690;inference=similar to DNA sequence:INSDC:YOR027W;gene=DMB10A04690
dmb1_3Dec2014_scaffold_1.genbank	EMBL	biological_region	933884	934452	.	+	0	ID=Kmarxianus_dmb11_460;featflags=type:CDS;locus_tag=DMB1_0A04700;inference=similar to DNA sequence:INSDC:YHR079C-A;gene=DMB10A04700
dmb1_3Dec2014_scaffold_1.genbank	EMBL	CDS	933884	933913	.	+	0	Parent=dmb1_3Dec2014_scaffold_1.genbank.528
dmb1_3Dec2014_scaffold_1.genbank	EMBL	CDS	934279	934452	.	+	0	Parent=dmb1_3Dec2014_scaffold_1.genbank.528
dmb1_3Dec2014_scaffold_1.genbank	EMBL	CDS	934916	936868	.	+	0	ID=Kmarxianus_dmb11_461;locus_tag=DMB1_0A04710;inference=similar to DNA sequence:INSDC:YDR341C%2CYHR091C;gene=DMB10A04710
dmb1_3Dec2014_scaffold_1.genbank	EMBL	CDS	937241	937810	.	+	0	ID=Kmarxianus_dmb11_462;locus_tag=DMB1_0A04720;inference=similar to DNA sequence:INSDC:YDR339C;gene=DMB10A04720
dmb1_3Dec2014_scaffold_1.genbank	EMBL	CDS	937883	938521	.	-	0	ID=Kmarxianus_dmb11_463;locus_tag=DMB1_0A04730;gene=DMB10A04730;transl_table=1
dmb1_3Dec2014_scaffold_1.genbank	EMBL	CDS	938821	939885	.	+	0	ID=Kmarxianus_dmb11_464;locus_tag=DMB1_0A04740;inference=similar to DNA sequence:INSDC:YHR090C;gene=DMB10A04740
dmb1_3Dec2014_scaffold_1.genbank	EMBL	CDS	940045	942147	.	+	0	ID=Kmarxianus_dmb11_465;locus_tag=DMB1_0A04750;gene=DMB10A04750;transl_table=1
dmb1_3Dec2014_scaffold_1.genbank	EMBL	CDS	943439	945208	.	+	0	ID=Kmarxianus_dmb11_466;locus_tag=DMB1_0A04760;gene=DMB10A04760;transl_table=1
dmb1_3Dec2014_scaffold_1.genbank	EMBL	tRNA	945482	945554	.	-	.	ID=dmb1_3Dec2014_scaffold_1.genbank.537;locus_tag=DMB1_0Atrna10K;gene=DMB10Atrna10K;product=tRNA-Lys
dmb1_3Dec2014_scaffold_1.genbank	EMBL	CDS	946331	948307	.	+	0	ID=Kmarxianus_dmb11_467;locus_tag=DMB1_0A04770;gene=DMB10A04770;transl_table=1
dmb1_3Dec2014_scaffold_1.genbank	EMBL	CDS	949249	951576	.	+	0	ID=Kmarxianus_dmb11_468;locus_tag=DMB1_0A04780;inference=similar to DNA sequence:INSDC:YJL165C%2CYKL168C;gene=DMB10A04780
dmb1_3Dec2014_scaffold_1.genbank	EMBL	CDS	951828	952244	.	-	0	ID=Kmarxianus_dmb11_469;locus_tag=DMB1_0A04790;inference=similar to DNA sequence:INSDC:YKL170W;gene=DMB10A04790
dmb1_3Dec2014_scaffold_1.genbank	EMBL	CDS	952675	955104	.	-	0	ID=Kmarxianus_dmb11_470;locus_tag=DMB1_0A04800;inference=similar to DNA sequence:INSDC:YKL171W;gene=DMB10A04800
dmb1_3Dec2014_scaffold_1.genbank	EMBL	CDS	955935	956219	.	-	0	ID=Kmarxianus_dmb11_471;locus_tag=DMB1_0A04810;inference=similar to DNA sequence:INSDC:YJL166W;gene=DMB10A04810
dmb1_3Dec2014_scaffold_1.genbank	EMBL	CDS	956729	957778	.	-	0	ID=Kmarxianus_dmb11_472;locus_tag=DMB1_0A04820;inference=similar to DNA sequence:INSDC:YJL167W;gene=DMB10A04820
dmb1_3Dec2014_scaffold_1.genbank	EMBL	CDS	958195	959439	.	-	0	ID=Kmarxianus_dmb11_473;locus_tag=DMB1_0A04830;inference=similar to DNA sequence:INSDC:YKL172W;gene=DMB10A04830
dmb1_3Dec2014_scaffold_1.genbank	EMBL	CDS	959734	962559	.	-	0	ID=Kmarxianus_dmb11_474;locus_tag=DMB1_0A04840;inference=similar to DNA sequence:INSDC:YKL173W;gene=DMB10A04840
dmb1_3Dec2014_scaffold_1.genbank	EMBL	CDS	962798	964369	.	+	0	ID=Kmarxianus_dmb11_475;locus_tag=DMB1_0A04850;inference=similar to DNA sequence:INSDC:YKL174C;gene=DMB10A04850
dmb1_3Dec2014_scaffold_1.genbank	EMBL	CDS	964547	966124	.	-	0	ID=Kmarxianus_dmb11_476;locus_tag=DMB1_0A04860;inference=similar to DNA sequence:INSDC:YKL175W;gene=DMB10A04860
dmb1_3Dec2014_scaffold_1.genbank	EMBL	CDS	966814	969000	.	+	0	ID=Kmarxianus_dmb11_477;locus_tag=DMB1_0A04870;inference=similar to DNA sequence:INSDC:YKL176C;gene=DMB10A04870
dmb1_3Dec2014_scaffold_1.genbank	EMBL	CDS	969384	971522	.	+	0	ID=Kmarxianus_dmb11_478;locus_tag=DMB1_0A04880;inference=similar to DNA sequence:INSDC:YJL168C;gene=DMB10A04880
dmb1_3Dec2014_scaffold_1.genbank	EMBL	CDS	971882	972445	.	+	0	ID=Kmarxianus_dmb11_479;locus_tag=DMB1_0A04890;inference=similar to DNA sequence:INSDC:YJL170C;gene=DMB10A04890
dmb1_3Dec2014_scaffold_1.genbank	EMBL	CDS	973589	974908	.	+	0	ID=Kmarxianus_dmb11_480;locus_tag=DMB1_0A04900;inference=similar to DNA sequence:INSDC:YKL178C;gene=DMB10A04900
dmb1_3Dec2014_scaffold_1.genbank	EMBL	CDS	975093	976832	.	-	0	ID=Kmarxianus_dmb11_481;locus_tag=DMB1_0A04910;inference=similar to DNA sequence:INSDC:YJL172W;gene=DMB10A04910
dmb1_3Dec2014_scaffold_1.genbank	EMBL	CDS	977599	977949	.	+	0	ID=Kmarxianus_dmb11_482;locus_tag=DMB1_0A04920;inference=similar to DNA sequence:INSDC:YJL173C;gene=DMB10A04920
dmb1_3Dec2014_scaffold_1.genbank	EMBL	CDS	978121	978945	.	-	0	ID=Kmarxianus_dmb11_483;locus_tag=DMB1_0A04930;inference=similar to DNA sequence:INSDC:YJL174W;gene=DMB10A04930
dmb1_3Dec2014_scaffold_1.genbank	EMBL	CDS	981178	984096	.	+	0	ID=Kmarxianus_dmb11_484;locus_tag=DMB1_0A04940;inference=similar to DNA sequence:INSDC:YJL176C;gene=DMB10A04940
dmb1_3Dec2014_scaffold_1.genbank	EMBL	CDS	984452	986473	.	+	0	ID=Kmarxianus_dmb11_485;locus_tag=DMB1_0A04950;inference=similar to DNA sequence:INSDC:YKL179C;gene=DMB10A04950
dmb1_3Dec2014_scaffold_1.genbank	EMBL	biological_region	986925	987544	.	-	0	ID=Kmarxianus_dmb11_486;featflags=type:CDS;locus_tag=DMB1_0A04960;inference=similar to DNA sequence:INSDC:YJL177W%2CYKL180W;gene=DMB10A04960
dmb1_3Dec2014_scaffold_1.genbank	EMBL	CDS	986925	986993	.	-	0	Parent=dmb1_3Dec2014_scaffold_1.genbank.557
dmb1_3Dec2014_scaffold_1.genbank	EMBL	CDS	987236	987544	.	-	0	Parent=dmb1_3Dec2014_scaffold_1.genbank.557
dmb1_3Dec2014_scaffold_1.genbank	EMBL	CDS	988520	989359	.	+	0	ID=Kmarxianus_dmb11_487;locus_tag=DMB1_0A04970;inference=similar to DNA sequence:INSDC:YJL178C;gene=DMB10A04970
dmb1_3Dec2014_scaffold_1.genbank	EMBL	CDS	989511	989852	.	-	0	ID=Kmarxianus_dmb11_488;locus_tag=DMB1_0A04980;inference=similar to DNA sequence:INSDC:YJL179W;gene=DMB10A04980
dmb1_3Dec2014_scaffold_1.genbank	EMBL	CDS	990139	991128	.	+	0	ID=Kmarxianus_dmb11_489;locus_tag=DMB1_0A04990;inference=similar to DNA sequence:INSDC:YJL180C;gene=DMB10A04990
dmb1_3Dec2014_scaffold_1.genbank	EMBL	CDS	991220	993673	.	-	0	ID=Kmarxianus_dmb11_490;locus_tag=DMB1_0A05000;inference=similar to DNA sequence:INSDC:YJL181W%2CYJR030C;gene=DMB10A05000
dmb1_3Dec2014_scaffold_1.genbank	EMBL	CDS	994374	995603	.	-	0	ID=Kmarxianus_dmb11_491;locus_tag=DMB1_0A05010;inference=similar to DNA sequence:INSDC:YJL183W;gene=DMB10A05010
dmb1_3Dec2014_scaffold_1.genbank	EMBL	CDS	996236	997552	.	-	0	ID=Kmarxianus_dmb11_492;locus_tag=DMB1_0A05020;inference=similar to DNA sequence:INSDC:YCR028C;gene=DMB10A05020
dmb1_3Dec2014_scaffold_1.genbank	EMBL	CDS	997778	998131	.	-	0	ID=Kmarxianus_dmb11_493;locus_tag=DMB1_0A05030;inference=similar to DNA sequence:INSDC:YJL184W;gene=DMB10A05030
dmb1_3Dec2014_scaffold_1.genbank	EMBL	CDS	998562	998927	.	-	0	ID=Kmarxianus_dmb11_494;featflags=start_before:true,end_after:true;locus_tag=DMB1_0A05040;gene=DMB10A05040;transl_table=1
dmb1_3Dec2014_scaffold_1.genbank	EMBL	CDS	999842	1000516	.	+	0	ID=Kmarxianus_dmb11_495;locus_tag=DMB1_0A05050;inference=similar to DNA sequence:INSDC:YJL185C;gene=DMB10A05050
dmb1_3Dec2014_scaffold_1.genbank	EMBL	CDS	1000543	1001466	.	-	0	ID=Kmarxianus_dmb11_496;locus_tag=DMB1_0A05060;inference=similar to DNA sequence:INSDC:YCR030C;gene=DMB10A05060
dmb1_3Dec2014_scaffold_1.genbank	EMBL	CDS	1001983	1002543	.	+	0	ID=Kmarxianus_dmb11_497;locus_tag=DMB1_0A05070;inference=similar to DNA sequence:INSDC:YKR065C;gene=DMB10A05070
dmb1_3Dec2014_scaffold_1.genbank	EMBL	CDS	1003834	1005432	.	+	0	ID=Kmarxianus_dmb11_498;locus_tag=DMB1_0A05080;inference=similar to DNA sequence:INSDC:YJL149W;gene=DMB10A05080
dmb1_3Dec2014_scaffold_1.genbank	EMBL	CDS	1005662	1007626	.	-	0	ID=Kmarxianus_dmb11_499;locus_tag=DMB1_0A05090;inference=similar to DNA sequence:INSDC:YKR064W;gene=DMB10A05090
dmb1_3Dec2014_scaffold_1.genbank	EMBL	CDS	1008088	1009455	.	+	0	ID=Kmarxianus_dmb11_500;locus_tag=DMB1_0A05100;inference=similar to DNA sequence:INSDC:YKR063C;gene=DMB10A05100
dmb1_3Dec2014_scaffold_1.genbank	EMBL	CDS	1010704	1011279	.	+	0	ID=Kmarxianus_dmb11_501;locus_tag=DMB1_0A05110;inference=similar to DNA sequence:INSDC:YJL148W;gene=DMB10A05110
dmb1_3Dec2014_scaffold_1.genbank	EMBL	CDS	1011384	1012235	.	-	0	ID=Kmarxianus_dmb11_502;locus_tag=DMB1_0A05120;inference=similar to DNA sequence:INSDC:YKR062W;gene=DMB10A05120
dmb1_3Dec2014_scaffold_1.genbank	EMBL	CDS	1012937	1014049	.	-	0	ID=Kmarxianus_dmb11_503;locus_tag=DMB1_0A05130;inference=similar to DNA sequence:INSDC:YJL147C;gene=DMB10A05130
dmb1_3Dec2014_scaffold_1.genbank	EMBL	CDS	1014685	1015791	.	+	0	ID=Kmarxianus_dmb11_504;locus_tag=DMB1_0A05140;inference=similar to DNA sequence:INSDC:YJL146W;gene=DMB10A05140
dmb1_3Dec2014_scaffold_1.genbank	EMBL	CDS	1016252	1017094	.	+	0	ID=Kmarxianus_dmb11_505;locus_tag=DMB1_0A05150;inference=similar to DNA sequence:INSDC:YJL145W;gene=DMB10A05150
dmb1_3Dec2014_scaffold_1.genbank	EMBL	CDS	1017243	1018397	.	-	0	ID=Kmarxianus_dmb11_506;locus_tag=DMB1_0A05160;inference=similar to DNA sequence:INSDC:YGR286C;gene=DMB10A05160
dmb1_3Dec2014_scaffold_1.genbank	EMBL	CDS	1019426	1019683	.	+	0	ID=Kmarxianus_dmb11_507;locus_tag=DMB1_0A05170;gene=DMB10A05170;transl_table=1
dmb1_3Dec2014_scaffold_1.genbank	EMBL	CDS	1020217	1020681	.	+	0	ID=Kmarxianus_dmb11_508;locus_tag=DMB1_0A05180;inference=similar to DNA sequence:INSDC:YJL143W;gene=DMB10A05180
dmb1_3Dec2014_scaffold_1.genbank	EMBL	CDS	1021016	1023178	.	-	0	ID=Kmarxianus_dmb11_509;locus_tag=DMB1_0A05190;inference=similar to DNA sequence:INSDC:YJL141C;gene=DMB10A05190
dmb1_3Dec2014_scaffold_1.genbank	EMBL	CDS	1023632	1024234	.	+	0	ID=Kmarxianus_dmb11_510;locus_tag=DMB1_0A05200;inference=similar to DNA sequence:INSDC:YJL140W;gene=DMB10A05200
dmb1_3Dec2014_scaffold_1.genbank	EMBL	CDS	1024333	1025601	.	-	0	ID=Kmarxianus_dmb11_511;locus_tag=DMB1_0A05210;inference=similar to DNA sequence:INSDC:YJL139C%2CYKR061W;gene=DMB10A05210
dmb1_3Dec2014_scaffold_1.genbank	EMBL	CDS	1025881	1026693	.	-	0	ID=Kmarxianus_dmb11_512;locus_tag=DMB1_0A05220;inference=similar to DNA sequence:INSDC:YKR060W;gene=DMB10A05220
dmb1_3Dec2014_scaffold_1.genbank	EMBL	CDS	1027047	1028237	.	-	0	ID=Kmarxianus_dmb11_513;locus_tag=DMB1_0A05230;inference=similar to DNA sequence:INSDC:YJL138C%2CYKR059W;gene=DMB10A05230
dmb1_3Dec2014_scaffold_1.genbank	EMBL	CDS	1029090	1030451	.	-	0	ID=Kmarxianus_dmb11_514;locus_tag=DMB1_0A05240;inference=similar to DNA sequence:INSDC:YJL137C%2CYKR058W;gene=DMB10A05240
dmb1_3Dec2014_scaffold_1.genbank	EMBL	CDS	1031413	1031652	.	-	0	ID=Kmarxianus_dmb11_515;featflags=end_after:true;locus_tag=DMB1_0A05250;gene=DMB10A05250;transl_table=1
dmb1_3Dec2014_scaffold_1.genbank	EMBL	CDS	1032979	1033485	.	+	0	ID=Kmarxianus_dmb11_516;locus_tag=DMB1_0A05260;gene=DMB10A05260;transl_table=1
dmb1_3Dec2014_scaffold_1.genbank	EMBL	CDS	1033628	1035364	.	-	0	ID=Kmarxianus_dmb11_517;locus_tag=DMB1_0A05270;inference=similar to DNA sequence:INSDC:YKR056W;gene=DMB10A05270
dmb1_3Dec2014_scaffold_1.genbank	EMBL	CDS	1035686	1036342	.	-	0	ID=Kmarxianus_dmb11_518;locus_tag=DMB1_0A05280;inference=similar to DNA sequence:INSDC:YKR055W;gene=DMB10A05280
dmb1_3Dec2014_scaffold_1.genbank	EMBL	CDS	1036574	1048750	.	+	0	ID=Kmarxianus_dmb11_519;locus_tag=DMB1_0A05290;inference=similar to DNA sequence:INSDC:YKR054C;gene=DMB10A05290
dmb1_3Dec2014_scaffold_1.genbank	EMBL	CDS	1049179	1050399	.	+	0	ID=Kmarxianus_dmb11_520;locus_tag=DMB1_0A05300;inference=similar to DNA sequence:INSDC:YJL134W%2CYKR053C;gene=DMB10A05300
dmb1_3Dec2014_scaffold_1.genbank	EMBL	CDS	1050775	1051023	.	-	0	ID=Kmarxianus_dmb11_521;locus_tag=DMB1_0A05310;inference=similar to DNA sequence:INSDC:YJL133C-A;gene=DMB10A05310
dmb1_3Dec2014_scaffold_1.genbank	EMBL	CDS	1051899	1054835	.	-	0	ID=Kmarxianus_dmb11_522;locus_tag=DMB1_0A05320;inference=similar to DNA sequence:INSDC:YGR240C;gene=DMB10A05320
dmb1_3Dec2014_scaffold_1.genbank	EMBL	CDS	1055830	1057560	.	-	0	ID=Kmarxianus_dmb11_523;locus_tag=DMB1_0A05330;inference=similar to DNA sequence:INSDC:YGR241C%2CYHR161C;gene=DMB10A05330
dmb1_3Dec2014_scaffold_1.genbank	EMBL	CDS	1058410	1058928	.	+	0	ID=Kmarxianus_dmb11_524;locus_tag=DMB1_0A05340;gene=DMB10A05340;transl_table=1
dmb1_3Dec2014_scaffold_1.genbank	EMBL	CDS	1059193	1059603	.	+	0	ID=Kmarxianus_dmb11_525;featflags=end_after:true;locus_tag=DMB1_0A05350;inference=similar to DNA sequence:INSDC:YGR243W%2CYHR162W;gene=DMB10A05350
dmb1_3Dec2014_scaffold_1.genbank	EMBL	CDS	1060010	1061284	.	-	0	ID=Kmarxianus_dmb11_526;locus_tag=DMB1_0A05360;inference=similar to DNA sequence:INSDC:YGR244C;gene=DMB10A05360
dmb1_3Dec2014_scaffold_1.genbank	EMBL	CDS	1062416	1064734	.	-	0	ID=Kmarxianus_dmb11_527;locus_tag=DMB1_0A05370;inference=similar to DNA sequence:INSDC:YGR245C;gene=DMB10A05370
dmb1_3Dec2014_scaffold_1.genbank	EMBL	CDS	1065359	1067038	.	-	0	ID=Kmarxianus_dmb11_528;locus_tag=DMB1_0A05380;inference=similar to DNA sequence:INSDC:YGR246C;gene=DMB10A05380
dmb1_3Dec2014_scaffold_1.genbank	EMBL	CDS	1067454	1068098	.	+	0	ID=Kmarxianus_dmb11_529;locus_tag=DMB1_0A05390;inference=similar to DNA sequence:INSDC:YGR247W;gene=DMB10A05390
dmb1_3Dec2014_scaffold_1.genbank	EMBL	CDS	1068493	1069293	.	+	0	ID=Kmarxianus_dmb11_530;locus_tag=DMB1_0A05400;inference=similar to DNA sequence:INSDC:YGR248W%2CYHR163W;gene=DMB10A05400
dmb1_3Dec2014_scaffold_1.genbank	EMBL	CDS	1072732	1074189	.	+	0	ID=Kmarxianus_dmb11_531;locus_tag=DMB1_0A05410;inference=similar to DNA sequence:INSDC:YGR249W;gene=DMB10A05410
dmb1_3Dec2014_scaffold_1.genbank	EMBL	CDS	1075810	1078401	.	-	0	ID=Kmarxianus_dmb11_532;locus_tag=DMB1_0A05420;inference=similar to DNA sequence:INSDC:YGR250C;gene=DMB10A05420
dmb1_3Dec2014_scaffold_1.genbank	EMBL	CDS	1082616	1087052	.	-	0	ID=Kmarxianus_dmb11_533;locus_tag=DMB1_0A05430;inference=similar to DNA sequence:INSDC:YHR164C;gene=DMB10A05430
dmb1_3Dec2014_scaffold_1.genbank	EMBL	CDS	1087460	1088563	.	-	0	ID=Kmarxianus_dmb11_534;locus_tag=DMB1_0A05440;gene=DMB10A05440
dmb1_3Dec2014_scaffold_1.genbank	EMBL	CDS	1088909	1096159	.	-	0	ID=Kmarxianus_dmb11_535;locus_tag=DMB1_0A05450;inference=similar to DNA sequence:INSDC:YHR165C;gene=DMB10A05450
dmb1_3Dec2014_scaffold_1.genbank	EMBL	CDS	1096641	1098539	.	-	0	ID=Kmarxianus_dmb11_536;locus_tag=DMB1_0A05460;inference=similar to DNA sequence:INSDC:YHR166C;gene=DMB10A05460
dmb1_3Dec2014_scaffold_1.genbank	EMBL	CDS	1098833	1099624	.	+	0	ID=Kmarxianus_dmb11_537;locus_tag=DMB1_0A05470;inference=similar to DNA sequence:INSDC:YHR167W;gene=DMB10A05470
dmb1_3Dec2014_scaffold_1.genbank	EMBL	CDS	1099856	1101502	.	+	0	ID=Kmarxianus_dmb11_538;locus_tag=DMB1_0A05480;inference=similar to DNA sequence:INSDC:YHR168W;gene=DMB10A05480
dmb1_3Dec2014_scaffold_1.genbank	EMBL	CDS	1101657	1102202	.	+	0	ID=Kmarxianus_dmb11_539;locus_tag=DMB1_0A05490;inference=similar to DNA sequence:INSDC:YOR276W;gene=DMB10A05490
dmb1_3Dec2014_scaffold_1.genbank	EMBL	CDS	1102663	1103772	.	+	0	ID=Kmarxianus_dmb11_540;locus_tag=DMB1_0A05500;inference=similar to DNA sequence:INSDC:YMR214W;gene=DMB10A05500
dmb1_3Dec2014_scaffold_1.genbank	EMBL	CDS	1104786	1106297	.	+	0	ID=Kmarxianus_dmb11_541;locus_tag=DMB1_0A05510;inference=similar to DNA sequence:INSDC:YMR215W;gene=DMB10A05510
dmb1_3Dec2014_scaffold_1.genbank	EMBL	CDS	1108092	1110236	.	-	0	ID=Kmarxianus_dmb11_542;locus_tag=DMB1_0A05520;inference=similar to DNA sequence:INSDC:YMR216C;gene=DMB10A05520
dmb1_3Dec2014_scaffold_1.genbank	EMBL	CDS	1110934	1111710	.	-	0	ID=Kmarxianus_dmb11_543;locus_tag=DMB1_0A05530;gene=DMB10A05530;transl_table=1
dmb1_3Dec2014_scaffold_1.genbank	EMBL	CDS	1111789	1112067	.	-	0	ID=Kmarxianus_dmb11_544;featflags=start_before:true;locus_tag=DMB1_0A05540;gene=DMB10A05540;transl_table=1
dmb1_3Dec2014_scaffold_1.genbank	EMBL	CDS	1113206	1114780	.	+	0	ID=Kmarxianus_dmb11_545;locus_tag=DMB1_0A05550;inference=similar to DNA sequence:INSDC:YMR217W;gene=DMB10A05550
dmb1_3Dec2014_scaffold_1.genbank	EMBL	CDS	1115234	1116019	.	+	0	ID=Kmarxianus_dmb11_546;locus_tag=DMB1_0A05560;inference=similar to DNA sequence:INSDC:YOR278W;gene=DMB10A05560
dmb1_3Dec2014_scaffold_1.genbank	EMBL	CDS	1116048	1119251	.	-	0	ID=Kmarxianus_dmb11_547;locus_tag=DMB1_0A05570;inference=similar to DNA sequence:INSDC:YMR218C;gene=DMB10A05570
dmb1_3Dec2014_scaffold_1.genbank	EMBL	CDS	1119465	1124183	.	+	0	ID=Kmarxianus_dmb11_548;locus_tag=DMB1_0A05580;inference=similar to DNA sequence:INSDC:YMR219W;gene=DMB10A05580
dmb1_3Dec2014_scaffold_1.genbank	EMBL	CDS	1124461	1125810	.	+	0	ID=Kmarxianus_dmb11_549;locus_tag=DMB1_0A05590;inference=similar to DNA sequence:INSDC:YMR220W;gene=DMB10A05590
dmb1_3Dec2014_scaffold_1.genbank	EMBL	CDS	1125925	1126872	.	-	0	ID=Kmarxianus_dmb11_550;locus_tag=DMB1_0A05600;inference=similar to DNA sequence:INSDC:YOR279C;gene=DMB10A05600
dmb1_3Dec2014_scaffold_1.genbank	EMBL	CDS	1127277	1128815	.	-	0	ID=Kmarxianus_dmb11_551;locus_tag=DMB1_0A05610;inference=similar to DNA sequence:INSDC:YMR221C;gene=DMB10A05610
dmb1_3Dec2014_scaffold_1.genbank	EMBL	CDS	1129346	1130125	.	-	0	ID=Kmarxianus_dmb11_552;locus_tag=DMB1_0A05620;inference=similar to DNA sequence:INSDC:YOR280C;gene=DMB10A05620
dmb1_3Dec2014_scaffold_1.genbank	EMBL	CDS	1130390	1131049	.	-	0	ID=Kmarxianus_dmb11_553;locus_tag=DMB1_0A05630;inference=similar to DNA sequence:INSDC:YMR222C;gene=DMB10A05630
dmb1_3Dec2014_scaffold_1.genbank	EMBL	CDS	1131718	1133061	.	+	0	ID=Kmarxianus_dmb11_554;locus_tag=DMB1_0A05640;inference=similar to DNA sequence:INSDC:YMR223W;gene=DMB10A05640
dmb1_3Dec2014_scaffold_1.genbank	EMBL	CDS	1133128	1133970	.	-	0	ID=Kmarxianus_dmb11_555;locus_tag=DMB1_0A05650;inference=similar to DNA sequence:INSDC:YOR281C;gene=DMB10A05650
dmb1_3Dec2014_scaffold_1.genbank	EMBL	CDS	1134342	1136402	.	-	0	ID=Kmarxianus_dmb11_556;locus_tag=DMB1_0A05660;inference=similar to DNA sequence:INSDC:YMR224C;gene=DMB10A05660
dmb1_3Dec2014_scaffold_1.genbank	EMBL	CDS	1136618	1137310	.	+	0	ID=Kmarxianus_dmb11_557;locus_tag=DMB1_0A05670;inference=similar to DNA sequence:INSDC:YOR283W;gene=DMB10A05670
dmb1_3Dec2014_scaffold_1.genbank	EMBL	CDS	1137556	1137993	.	+	0	ID=Kmarxianus_dmb11_558;locus_tag=DMB1_0A05680;inference=similar to DNA sequence:INSDC:YOR285W;gene=DMB10A05680
dmb1_3Dec2014_scaffold_1.genbank	EMBL	CDS	1138407	1138835	.	+	0	ID=Kmarxianus_dmb11_559;locus_tag=DMB1_0A05690;inference=similar to DNA sequence:INSDC:YOR286W;gene=DMB10A05690
dmb1_3Dec2014_scaffold_1.genbank	EMBL	CDS	1138952	1139989	.	-	0	ID=Kmarxianus_dmb11_560;locus_tag=DMB1_0A05700;inference=similar to DNA sequence:INSDC:YOR287C;gene=DMB10A05700
dmb1_3Dec2014_scaffold_1.genbank	EMBL	biological_region	1140380	1140757	.	-	0	ID=Kmarxianus_dmb11_561;featflags=type:CDS;locus_tag=DMB1_0A05710;inference=similar to DNA sequence:INSDC:YMR225C;gene=DMB10A05710
dmb1_3Dec2014_scaffold_1.genbank	EMBL	CDS	1140380	1140618	.	-	0	Parent=dmb1_3Dec2014_scaffold_1.genbank.634
dmb1_3Dec2014_scaffold_1.genbank	EMBL	CDS	1140700	1140757	.	-	0	Parent=dmb1_3Dec2014_scaffold_1.genbank.634
dmb1_3Dec2014_scaffold_1.genbank	EMBL	CDS	1141259	1141774	.	+	0	ID=Kmarxianus_dmb11_562;locus_tag=DMB1_0A05720;inference=similar to DNA sequence:INSDC:YDR404C;gene=DMB10A05720
dmb1_3Dec2014_scaffold_1.genbank	EMBL	CDS	1142405	1143994	.	-	0	ID=Kmarxianus_dmb11_563;locus_tag=DMB1_0A05730;inference=similar to DNA sequence:INSDC:YDR403W;gene=DMB10A05730
dmb1_3Dec2014_scaffold_1.genbank	EMBL	CDS	1144786	1146330	.	+	0	ID=Kmarxianus_dmb11_564;locus_tag=DMB1_0A05740;inference=similar to DNA sequence:INSDC:YDR402C;gene=DMB10A05740
dmb1_3Dec2014_scaffold_1.genbank	EMBL	CDS	1146496	1147512	.	-	0	ID=Kmarxianus_dmb11_565;locus_tag=DMB1_0A05750;inference=similar to DNA sequence:INSDC:YDR400W;gene=DMB10A05750
dmb1_3Dec2014_scaffold_1.genbank	EMBL	CDS	1149619	1150647	.	+	0	ID=Kmarxianus_dmb11_566;locus_tag=DMB1_0A05760;gene=DMB10A05760;transl_table=1
dmb1_3Dec2014_scaffold_1.genbank	EMBL	CDS	1152056	1153480	.	+	0	ID=Kmarxianus_dmb11_567;locus_tag=DMB1_0A05770;gene=DMB10A05770;transl_table=1
dmb1_3Dec2014_scaffold_1.genbank	EMBL	CDS	1153608	1154255	.	-	0	ID=Kmarxianus_dmb11_568;locus_tag=DMB1_0A05780;inference=similar to DNA sequence:INSDC:YDR399W;gene=DMB10A05780
dmb1_3Dec2014_scaffold_1.genbank	EMBL	CDS	1155195	1157075	.	-	0	ID=Kmarxianus_dmb11_569;locus_tag=DMB1_0A05790;inference=similar to DNA sequence:INSDC:YDR398W;gene=DMB10A05790
dmb1_3Dec2014_scaffold_1.genbank	EMBL	CDS	1158099	1158425	.	+	0	ID=Kmarxianus_dmb11_570;featflags=start_before:true,end_after:true;locus_tag=DMB1_0A05800;gene=DMB10A05800;transl_table=1
dmb1_3Dec2014_scaffold_1.genbank	EMBL	CDS	1158876	1161734	.	-	0	ID=Kmarxianus_dmb11_571;locus_tag=DMB1_0A05810;inference=similar to DNA sequence:INSDC:YDR395W;gene=DMB10A05810
dmb1_3Dec2014_scaffold_1.genbank	EMBL	CDS	1162197	1163714	.	+	0	ID=Kmarxianus_dmb11_572;locus_tag=DMB1_0A05820;inference=similar to DNA sequence:INSDC:YOR149C;gene=DMB10A05820
dmb1_3Dec2014_scaffold_1.genbank	EMBL	CDS	1163828	1165114	.	-	0	ID=Kmarxianus_dmb11_573;locus_tag=DMB1_0A05830;inference=similar to DNA sequence:INSDC:YDR394W;gene=DMB10A05830
dmb1_3Dec2014_scaffold_1.genbank	EMBL	CDS	1165509	1166750	.	-	0	ID=Kmarxianus_dmb11_574;locus_tag=DMB1_0A05840;inference=similar to DNA sequence:INSDC:YDR393W;gene=DMB10A05840
dmb1_3Dec2014_scaffold_1.genbank	EMBL	CDS	1166941	1167474	.	+	0	ID=Kmarxianus_dmb11_575;locus_tag=DMB1_0A05850;inference=similar to DNA sequence:INSDC:YOR148C;gene=DMB10A05850
dmb1_3Dec2014_scaffold_1.genbank	EMBL	CDS	1167603	1169357	.	-	0	ID=Kmarxianus_dmb11_576;locus_tag=DMB1_0A05860;inference=similar to DNA sequence:INSDC:YOR147W;gene=DMB10A05860
dmb1_3Dec2014_scaffold_1.genbank	EMBL	CDS	1169945	1170769	.	+	0	ID=Kmarxianus_dmb11_577;locus_tag=DMB1_0A05870;inference=similar to DNA sequence:INSDC:YOR145C;gene=DMB10A05870
dmb1_3Dec2014_scaffold_1.genbank	EMBL	tRNA	1170963	1171044	.	-	.	ID=dmb1_3Dec2014_scaffold_1.genbank.653;locus_tag=DMB1_0Atrna11S;gene=DMB10Atrna11S;product=tRNA-Ser
dmb1_3Dec2014_scaffold_1.genbank	EMBL	CDS	1171245	1171796	.	-	0	ID=Kmarxianus_dmb11_578;locus_tag=DMB1_0A05880;inference=similar to DNA sequence:INSDC:YHR189W;gene=DMB10A05880
dmb1_3Dec2014_scaffold_1.genbank	EMBL	CDS	1172111	1173010	.	+	0	ID=Kmarxianus_dmb11_579;locus_tag=DMB1_0A05890;inference=similar to DNA sequence:INSDC:YML121W;gene=DMB10A05890
dmb1_3Dec2014_scaffold_1.genbank	EMBL	CDS	1173517	1175073	.	-	0	ID=Kmarxianus_dmb11_580;locus_tag=DMB1_0A05900;inference=similar to DNA sequence:INSDC:YML120C;gene=DMB10A05900
dmb1_3Dec2014_scaffold_1.genbank	EMBL	CDS	1176698	1179676	.	+	0	ID=Kmarxianus_dmb11_581;locus_tag=DMB1_0A05910;inference=similar to DNA sequence:INSDC:YMR287C;gene=DMB10A05910
dmb1_3Dec2014_scaffold_1.genbank	EMBL	CDS	1180125	1180901	.	+	0	ID=Kmarxianus_dmb11_582;locus_tag=DMB1_0A05920;inference=similar to DNA sequence:INSDC:YML119W;gene=DMB10A05920
dmb1_3Dec2014_scaffold_1.genbank	EMBL	CDS	1181068	1181322	.	-	0	ID=Kmarxianus_dmb11_583;locus_tag=DMB1_0A05930;inference=similar to DNA sequence:INSDC:YMR286W;gene=DMB10A05930
dmb1_3Dec2014_scaffold_1.genbank	EMBL	CDS	1181849	1183432	.	+	0	ID=Kmarxianus_dmb11_584;locus_tag=DMB1_0A05940;inference=similar to DNA sequence:INSDC:YML118W%2CYMR285C;gene=DMB10A05940
dmb1_3Dec2014_scaffold_1.genbank	EMBL	CDS	1183461	1185236	.	-	0	ID=Kmarxianus_dmb11_585;locus_tag=DMB1_0A05950;inference=similar to DNA sequence:INSDC:YMR284W;gene=DMB10A05950
dmb1_3Dec2014_scaffold_1.genbank	EMBL	CDS	1185744	1186871	.	+	0	ID=Kmarxianus_dmb11_586;locus_tag=DMB1_0A05960;inference=similar to DNA sequence:INSDC:YOL003C;gene=DMB10A05960
dmb1_3Dec2014_scaffold_1.genbank	EMBL	CDS	1186955	1191427	.	-	0	ID=Kmarxianus_dmb11_587;locus_tag=DMB1_0A05970;inference=similar to DNA sequence:INSDC:YOL004W;gene=DMB10A05970
dmb1_3Dec2014_scaffold_1.genbank	EMBL	CDS	1192055	1192420	.	+	0	ID=Kmarxianus_dmb11_588;locus_tag=DMB1_0A05980;inference=similar to DNA sequence:INSDC:YOL005C;gene=DMB10A05980
dmb1_3Dec2014_scaffold_1.genbank	EMBL	CDS	1193211	1195325	.	-	0	ID=Kmarxianus_dmb11_589;locus_tag=DMB1_0A05990;inference=similar to DNA sequence:INSDC:YMR001C;gene=DMB10A05990
dmb1_3Dec2014_scaffold_1.genbank	EMBL	CDS	1196979	1199282	.	+	0	ID=Kmarxianus_dmb11_590;locus_tag=DMB1_0A06000;inference=similar to DNA sequence:INSDC:YOL006C;gene=DMB10A06000
dmb1_3Dec2014_scaffold_1.genbank	EMBL	CDS	1199902	1200363	.	+	0	ID=Kmarxianus_dmb11_591;locus_tag=DMB1_0A06010;inference=similar to DNA sequence:INSDC:YMR002W;gene=DMB10A06010
dmb1_3Dec2014_scaffold_1.genbank	EMBL	CDS	1201188	1201961	.	+	0	ID=Kmarxianus_dmb11_592;locus_tag=DMB1_0A06020;inference=similar to DNA sequence:INSDC:YMR003W;gene=DMB10A06020
dmb1_3Dec2014_scaffold_1.genbank	EMBL	CDS	1202196	1202783	.	-	0	ID=Kmarxianus_dmb11_593;locus_tag=DMB1_0A06030;inference=similar to DNA sequence:INSDC:YOL008W;gene=DMB10A06030
dmb1_3Dec2014_scaffold_1.genbank	EMBL	CDS	1203014	1203916	.	+	0	ID=Kmarxianus_dmb11_594;locus_tag=DMB1_0A06040;inference=similar to DNA sequence:INSDC:YOL009C;gene=DMB10A06040
dmb1_3Dec2014_scaffold_1.genbank	EMBL	CDS	1204190	1205734	.	+	0	ID=Kmarxianus_dmb11_595;locus_tag=DMB1_0A06050;inference=similar to DNA sequence:INSDC:YMR004W;gene=DMB10A06050
dmb1_3Dec2014_scaffold_1.genbank	EMBL	CDS	1205863	1206960	.	-	0	ID=Kmarxianus_dmb11_596;locus_tag=DMB1_0A06060;inference=similar to DNA sequence:INSDC:YOL010W;gene=DMB10A06060
dmb1_3Dec2014_scaffold_1.genbank	EMBL	CDS	1207611	1208693	.	+	0	ID=Kmarxianus_dmb11_597;locus_tag=DMB1_0A06070;inference=similar to DNA sequence:INSDC:YMR005W;gene=DMB10A06070
dmb1_3Dec2014_scaffold_1.genbank	EMBL	CDS	1209194	1211152	.	-	0	ID=Kmarxianus_dmb11_598;locus_tag=DMB1_0A06080;inference=similar to DNA sequence:INSDC:YMR008C%2CYOL011W;gene=DMB10A06080
dmb1_3Dec2014_scaffold_1.genbank	EMBL	CDS	1212633	1213031	.	+	0	ID=Kmarxianus_dmb11_599;locus_tag=DMB1_0A06090;inference=similar to DNA sequence:INSDC:YOL012C;gene=DMB10A06090
dmb1_3Dec2014_scaffold_1.genbank	EMBL	CDS	1213341	1213832	.	-	0	ID=Kmarxianus_dmb11_600;locus_tag=DMB1_0A06100;gene=DMB10A06100
dmb1_3Dec2014_scaffold_1.genbank	EMBL	CDS	1214213	1215847	.	+	0	ID=Kmarxianus_dmb11_601;locus_tag=DMB1_0A06110;inference=similar to DNA sequence:INSDC:YOL013C;gene=DMB10A06110
dmb1_3Dec2014_scaffold_1.genbank	EMBL	CDS	1215975	1217420	.	-	0	ID=Kmarxianus_dmb11_602;locus_tag=DMB1_0A06120;inference=similar to DNA sequence:INSDC:YML043C;gene=DMB10A06120
dmb1_3Dec2014_scaffold_1.genbank	EMBL	biological_region	1217876	1217998	.	+	.	ID=dmb1_3Dec2014_scaffold_1.genbank.679;featflags=type:tRNA;locus_tag=DMB1_0Atrna8P;gene=DMB10Atrna8P;product=tRNA-Pro
dmb1_3Dec2014_scaffold_1.genbank	EMBL	tRNA	1217876	1217912	.	+	.	Parent=dmb1_3Dec2014_scaffold_1.genbank.679
dmb1_3Dec2014_scaffold_1.genbank	EMBL	tRNA	1217962	1217998	.	+	.	Parent=dmb1_3Dec2014_scaffold_1.genbank.679
dmb1_3Dec2014_scaffold_1.genbank	EMBL	CDS	1218282	1218662	.	+	0	ID=Kmarxianus_dmb11_603;locus_tag=DMB1_0A06130;inference=similar to DNA sequence:INSDC:YGL127C;gene=DMB10A06130
dmb1_3Dec2014_scaffold_1.genbank	EMBL	CDS	1220186	1223713	.	+	0	ID=Kmarxianus_dmb11_604;locus_tag=DMB1_0A06140;inference=similar to DNA sequence:INSDC:YBR218C%2CYGL062W;gene=DMB10A06140
dmb1_3Dec2014_scaffold_1.genbank	EMBL	CDS	1223901	1224512	.	-	0	ID=Kmarxianus_dmb11_605;locus_tag=DMB1_0A06150;inference=similar to DNA sequence:INSDC:YGL061C;gene=DMB10A06150
dmb1_3Dec2014_scaffold_1.genbank	EMBL	CDS	1224768	1225355	.	-	0	ID=Kmarxianus_dmb11_606;locus_tag=DMB1_0A06160;inference=similar to DNA sequence:INSDC:YBR217W;gene=DMB10A06160
dmb1_3Dec2014_scaffold_1.genbank	EMBL	CDS	1225627	1227741	.	+	0	ID=Kmarxianus_dmb11_607;locus_tag=DMB1_0A06170;inference=similar to DNA sequence:INSDC:YBR216C%2CYGL060W;gene=DMB10A06170
dmb1_3Dec2014_scaffold_1.genbank	EMBL	CDS	1227852	1228454	.	-	0	ID=Kmarxianus_dmb11_608;featflags=start_before:true,end_after:true;locus_tag=DMB1_0A06180;gene=DMB10A06180;transl_table=1
dmb1_3Dec2014_scaffold_1.genbank	EMBL	CDS	1229966	1231375	.	+	0	ID=Kmarxianus_dmb11_609;locus_tag=DMB1_0A06190;inference=similar to DNA sequence:INSDC:YGL059W;gene=DMB10A06190
dmb1_3Dec2014_scaffold_1.genbank	EMBL	CDS	1229966	1231375	.	+	0	ID=Kmarxianus_dmb11_610;locus_tag=DMB1_0A06200;gene=DMB10A06200;transl_table=1
dmb1_3Dec2014_scaffold_1.genbank	EMBL	CDS	1232017	1232514	.	+	0	ID=Kmarxianus_dmb11_611;locus_tag=DMB1_0A06210;inference=similar to DNA sequence:INSDC:YGL058W;gene=DMB10A06210
dmb1_3Dec2014_scaffold_1.genbank	EMBL	CDS	1232779	1233333	.	-	0	ID=Kmarxianus_dmb11_612;locus_tag=DMB1_0A06220;inference=similar to DNA sequence:INSDC:YGL057C;gene=DMB10A06220
dmb1_3Dec2014_scaffold_1.genbank	EMBL	CDS	1233809	1235335	.	-	0	ID=Kmarxianus_dmb11_613;locus_tag=DMB1_0A06230;inference=similar to DNA sequence:INSDC:YBR214W%2CYGL056C;gene=DMB10A06230
dmb1_3Dec2014_scaffold_1.genbank	EMBL	CDS	1237225	1238658	.	+	0	ID=Kmarxianus_dmb11_614;locus_tag=DMB1_0A06240;inference=similar to DNA sequence:INSDC:YGL055W;gene=DMB10A06240
dmb1_3Dec2014_scaffold_1.genbank	EMBL	CDS	1239242	1240072	.	-	0	ID=Kmarxianus_dmb11_615;locus_tag=DMB1_0A06250;inference=similar to DNA sequence:INSDC:YBR213W;gene=DMB10A06250
dmb1_3Dec2014_scaffold_1.genbank	EMBL	CDS	1240580	1242496	.	-	0	ID=Kmarxianus_dmb11_616;locus_tag=DMB1_0A06260;inference=similar to DNA sequence:INSDC:YBR212W;gene=DMB10A06260
dmb1_3Dec2014_scaffold_1.genbank	EMBL	CDS	1245087	1245950	.	+	0	ID=Kmarxianus_dmb11_617;locus_tag=DMB1_0A06270;inference=similar to DNA sequence:INSDC:YBR211C;gene=DMB10A06270
dmb1_3Dec2014_scaffold_1.genbank	EMBL	CDS	1246370	1246777	.	-	0	ID=Kmarxianus_dmb11_618;locus_tag=DMB1_0A06280;inference=similar to DNA sequence:INSDC:YBR210W%2CYGL054C;gene=DMB10A06280
dmb1_3Dec2014_scaffold_1.genbank	EMBL	CDS	1247460	1248137	.	+	0	ID=Kmarxianus_dmb11_619;locus_tag=DMB1_0A06290;gene=DMB10A06290;transl_table=1
dmb1_3Dec2014_scaffold_1.genbank	EMBL	tRNA	1248281	1248352	.	-	.	ID=dmb1_3Dec2014_scaffold_1.genbank.699;locus_tag=DMB1_0Atrna15E;gene=DMB10Atrna15E;product=tRNA-Glu
dmb1_3Dec2014_scaffold_1.genbank	EMBL	CDS	1248767	1249444	.	-	0	ID=Kmarxianus_dmb11_620;locus_tag=DMB1_0A06300;gene=DMB10A06300;transl_table=1
dmb1_3Dec2014_scaffold_1.genbank	EMBL	CDS	1249920	1250645	.	-	0	ID=Kmarxianus_dmb11_621;locus_tag=DMB1_0A06310;inference=similar to DNA sequence:INSDC:YLR301W;gene=DMB10A06310
dmb1_3Dec2014_scaffold_1.genbank	EMBL	CDS	1251119	1256011	.	-	0	ID=Kmarxianus_dmb11_622;locus_tag=DMB1_0A06320;inference=similar to DNA sequence:INSDC:YOR191W;gene=DMB10A06320
dmb1_3Dec2014_scaffold_1.genbank	EMBL	CDS	1256472	1257083	.	-	0	ID=Kmarxianus_dmb11_623;locus_tag=DMB1_0A06330;inference=similar to DNA sequence:INSDC:YFL010C;gene=DMB10A06330
dmb1_3Dec2014_scaffold_1.genbank	EMBL	CDS	1258262	1259557	.	-	0	ID=Kmarxianus_dmb11_624;locus_tag=DMB1_0A06340;inference=similar to DNA sequence:INSDC:YLR300W%2CYOR190W;gene=DMB10A06340
dmb1_3Dec2014_scaffold_1.genbank	EMBL	CDS	1261603	1262130	.	-	0	ID=Kmarxianus_dmb11_625;locus_tag=DMB1_0A06350;inference=similar to DNA sequence:INSDC:YOR189W;gene=DMB10A06350
dmb1_3Dec2014_scaffold_1.genbank	EMBL	tRNA	1262836	1262907	.	+	.	ID=dmb1_3Dec2014_scaffold_1.genbank.706;locus_tag=DMB1_0Atrna16E;gene=DMB10Atrna16E;product=tRNA-Glu
dmb1_3Dec2014_scaffold_1.genbank	EMBL	CDS	1263105	1266944	.	-	0	ID=Kmarxianus_dmb11_626;locus_tag=DMB1_0A06360;inference=similar to DNA sequence:INSDC:YOR188W;gene=DMB10A06360
dmb1_3Dec2014_scaffold_1.genbank	EMBL	CDS	1267343	1269157	.	-	0	ID=Kmarxianus_dmb11_627;locus_tag=DMB1_0A06370;inference=similar to DNA sequence:INSDC:YLR299W;gene=DMB10A06370
dmb1_3Dec2014_scaffold_1.genbank	EMBL	CDS	1269613	1270905	.	-	0	ID=Kmarxianus_dmb11_628;locus_tag=DMB1_0A06380;inference=similar to DNA sequence:INSDC:YOR187W;gene=DMB10A06380
dmb1_3Dec2014_scaffold_1.genbank	EMBL	CDS	1271453	1272052	.	+	0	ID=Kmarxianus_dmb11_629;locus_tag=DMB1_0A06390;inference=similar to DNA sequence:INSDC:YLR298C;gene=DMB10A06390
dmb1_3Dec2014_scaffold_1.genbank	EMBL	CDS	1272187	1272600	.	+	0	ID=Kmarxianus_dmb11_630;locus_tag=DMB1_0A06400;inference=similar to DNA sequence:INSDC:YLR295C;gene=DMB10A06400
dmb1_3Dec2014_scaffold_1.genbank	EMBL	CDS	1272923	1273723	.	+	0	ID=Kmarxianus_dmb11_631;locus_tag=DMB1_0A06410;gene=DMB10A06410
dmb1_3Dec2014_scaffold_1.genbank	EMBL	CDS	1274161	1274805	.	+	0	ID=Kmarxianus_dmb11_632;locus_tag=DMB1_0A06420;inference=similar to DNA sequence:INSDC:YLR293C%2CYOR185C;gene=DMB10A06420
dmb1_3Dec2014_scaffold_1.genbank	EMBL	CDS	1275813	1276883	.	+	0	ID=Kmarxianus_dmb11_633;locus_tag=DMB1_0A06430;gene=DMB10A06430;transl_table=1
dmb1_3Dec2014_scaffold_1.genbank	EMBL	CDS	1277437	1278114	.	-	0	ID=Kmarxianus_dmb11_634;locus_tag=DMB1_0A06440;gene=DMB10A06440;transl_table=1
dmb1_3Dec2014_scaffold_1.genbank	EMBL	CDS	1278371	1280266	.	-	0	ID=Kmarxianus_dmb11_635;locus_tag=DMB1_0A06450;inference=similar to DNA sequence:INSDC:YLR289W;gene=DMB10A06450
dmb1_3Dec2014_scaffold_1.genbank	EMBL	CDS	1280500	1281702	.	+	0	ID=Kmarxianus_dmb11_636;locus_tag=DMB1_0A06460;inference=similar to DNA sequence:INSDC:YLR288C;gene=DMB10A06460
dmb1_3Dec2014_scaffold_1.genbank	EMBL	CDS	1281711	1282889	.	-	0	ID=Kmarxianus_dmb11_637;locus_tag=DMB1_0A06470;inference=similar to DNA sequence:INSDC:YOR184W;gene=DMB10A06470
dmb1_3Dec2014_scaffold_1.genbank	EMBL	biological_region	1283585	1284287	.	+	0	ID=Kmarxianus_dmb11_638;featflags=type:CDS;locus_tag=DMB1_0A06480;inference=similar to DNA sequence:INSDC:YLR287C-A%2CYOR182C;gene=DMB10A06480
dmb1_3Dec2014_scaffold_1.genbank	EMBL	CDS	1283585	1283587	.	+	0	Parent=dmb1_3Dec2014_scaffold_1.genbank.719
dmb1_3Dec2014_scaffold_1.genbank	EMBL	CDS	1284099	1284287	.	+	0	Parent=dmb1_3Dec2014_scaffold_1.genbank.719
dmb1_3Dec2014_scaffold_1.genbank	EMBL	CDS	1284670	1285725	.	+	0	ID=Kmarxianus_dmb11_639;locus_tag=DMB1_0A06490;inference=similar to DNA sequence:INSDC:YLR287C;gene=DMB10A06490
dmb1_3Dec2014_scaffold_1.genbank	EMBL	CDS	1285836	1288055	.	-	0	ID=Kmarxianus_dmb11_640;locus_tag=DMB1_0A06500;inference=similar to DNA sequence:INSDC:YOR181W;gene=DMB10A06500
dmb1_3Dec2014_scaffold_1.genbank	EMBL	CDS	1289431	1291107	.	+	0	ID=Kmarxianus_dmb11_641;locus_tag=DMB1_0A06510;inference=similar to DNA sequence:INSDC:YLR286C;gene=DMB10A06510
dmb1_3Dec2014_scaffold_1.genbank	EMBL	CDS	1291506	1292318	.	-	0	ID=Kmarxianus_dmb11_642;locus_tag=DMB1_0A06520;inference=similar to DNA sequence:INSDC:YLR285W;gene=DMB10A06520
dmb1_3Dec2014_scaffold_1.genbank	EMBL	CDS	1292858	1293700	.	+	0	ID=Kmarxianus_dmb11_643;locus_tag=DMB1_0A06530;inference=similar to DNA sequence:INSDC:YLR284C%2CYOR180C;gene=DMB10A06530
dmb1_3Dec2014_scaffold_1.genbank	EMBL	CDS	1293707	1294588	.	-	0	ID=Kmarxianus_dmb11_644;featflags=end_after:true;locus_tag=DMB1_0A06540;gene=DMB10A06540;transl_table=1
dmb1_3Dec2014_scaffold_1.genbank	EMBL	CDS	1294808	1295344	.	+	0	ID=Kmarxianus_dmb11_645;locus_tag=DMB1_0A06550;inference=similar to DNA sequence:INSDC:YLR281C;gene=DMB10A06550
dmb1_3Dec2014_scaffold_1.genbank	EMBL	CDS	1295919	1299608	.	+	0	ID=Kmarxianus_dmb11_646;locus_tag=DMB1_0A06560;inference=similar to DNA sequence:INSDC:YLR278C;gene=DMB10A06560
dmb1_3Dec2014_scaffold_1.genbank	EMBL	CDS	1300248	1302551	.	+	0	ID=Kmarxianus_dmb11_647;locus_tag=DMB1_0A06570;inference=similar to DNA sequence:INSDC:YLR277C%2CYOR179C;gene=DMB10A06570
dmb1_3Dec2014_scaffold_1.genbank	EMBL	CDS	1303074	1304852	.	+	0	ID=Kmarxianus_dmb11_648;locus_tag=DMB1_0A06580;inference=similar to DNA sequence:INSDC:YLR276C;gene=DMB10A06580
dmb1_3Dec2014_scaffold_1.genbank	EMBL	CDS	1304916	1306613	.	-	0	ID=Kmarxianus_dmb11_649;locus_tag=DMB1_0A06590;inference=similar to DNA sequence:INSDC:YGR077C;gene=DMB10A06590
dmb1_3Dec2014_scaffold_1.genbank	EMBL	CDS	1306893	1307729	.	+	0	ID=Kmarxianus_dmb11_650;locus_tag=DMB1_0A06600;inference=similar to DNA sequence:INSDC:YOL073C;gene=DMB10A06600
dmb1_3Dec2014_scaffold_1.genbank	EMBL	CDS	1307792	1308394	.	-	0	ID=Kmarxianus_dmb11_651;locus_tag=DMB1_0A06610;inference=similar to DNA sequence:INSDC:YGR078C;gene=DMB10A06610
dmb1_3Dec2014_scaffold_1.genbank	EMBL	CDS	1308655	1312425	.	+	0	ID=Kmarxianus_dmb11_652;locus_tag=DMB1_0A06620;inference=similar to DNA sequence:INSDC:YOL075C;gene=DMB10A06620
dmb1_3Dec2014_scaffold_1.genbank	EMBL	CDS	1312628	1314028	.	-	0	ID=Kmarxianus_dmb11_653;locus_tag=DMB1_0A06630;inference=similar to DNA sequence:INSDC:YBR138C;gene=DMB10A06630
dmb1_3Dec2014_scaffold_1.genbank	EMBL	CDS	1314896	1314976	.	+	0	ID=Kmarxianus_dmb11_654;featflags=start_before:true;locus_tag=DMB1_0A06640;gene=DMB10A06640;transl_table=1
dmb1_3Dec2014_scaffold_1.genbank	EMBL	CDS	1315137	1316252	.	-	0	ID=Kmarxianus_dmb11_655;locus_tag=DMB1_0A06650;gene=DMB10A06650;transl_table=1
dmb1_3Dec2014_scaffold_1.genbank	EMBL	CDS	1316608	1318446	.	-	0	ID=Kmarxianus_dmb11_656;locus_tag=DMB1_0A06660;inference=similar to DNA sequence:INSDC:YDL013W;gene=DMB10A06660
dmb1_3Dec2014_scaffold_1.genbank	EMBL	CDS	1319089	1319814	.	-	0	ID=Kmarxianus_dmb11_657;featflags=end_after:true;locus_tag=DMB1_0A06670;gene=DMB10A06670;transl_table=1
dmb1_3Dec2014_scaffold_1.genbank	EMBL	CDS	1321736	1324023	.	-	0	ID=Kmarxianus_dmb11_658;featflags=start_before:true;locus_tag=DMB1_0A06680;gene=DMB10A06680;transl_table=1
dmb1_3Dec2014_scaffold_1.genbank	EMBL	CDS	1326780	1327814	.	+	0	ID=Kmarxianus_dmb11_659;locus_tag=DMB1_0A06690;inference=similar to DNA sequence:INSDC:YDL015C;gene=DMB10A06690
dmb1_3Dec2014_scaffold_1.genbank	EMBL	CDS	1327989	1329428	.	-	0	ID=Kmarxianus_dmb11_660;locus_tag=DMB1_0A06700;inference=similar to DNA sequence:INSDC:YDL017W;gene=DMB10A06700
dmb1_3Dec2014_scaffold_1.genbank	EMBL	CDS	1329724	1330353	.	+	0	ID=Kmarxianus_dmb11_661;locus_tag=DMB1_0A06710;inference=similar to DNA sequence:INSDC:YDL018C;gene=DMB10A06710
dmb1_3Dec2014_scaffold_1.genbank	EMBL	CDS	1330433	1332031	.	-	0	ID=Kmarxianus_dmb11_662;locus_tag=DMB1_0A06720;inference=similar to DNA sequence:INSDC:YIR027C;gene=DMB10A06720
dmb1_3Dec2014_scaffold_1.genbank	EMBL	CDS	1332664	1335330	.	-	0	ID=Kmarxianus_dmb11_663;locus_tag=DMB1_0A06730;inference=similar to DNA sequence:INSDC:YBR017C;gene=DMB10A06730
dmb1_3Dec2014_scaffold_1.genbank	EMBL	CDS	1335671	1337830	.	-	0	ID=Kmarxianus_dmb11_664;locus_tag=DMB1_0A06740;inference=similar to DNA sequence:INSDC:YAR014C;gene=DMB10A06740
dmb1_3Dec2014_scaffold_1.genbank	EMBL	CDS	1339505	1340422	.	+	0	ID=Kmarxianus_dmb11_665;locus_tag=DMB1_0A06750;inference=similar to DNA sequence:INSDC:YAR015W;gene=DMB10A06750
dmb1_3Dec2014_scaffold_1.genbank	EMBL	CDS	1340508	1341719	.	-	0	ID=Kmarxianus_dmb11_666;locus_tag=DMB1_0A06760;inference=similar to DNA sequence:INSDC:YAR018C;gene=DMB10A06760
dmb1_3Dec2014_scaffold_1.genbank	EMBL	CDS	1341923	1344430	.	-	0	ID=Kmarxianus_dmb11_667;locus_tag=DMB1_0A06770;inference=similar to DNA sequence:INSDC:YAR019C;gene=DMB10A06770
dmb1_3Dec2014_scaffold_1.genbank	EMBL	CDS	1344697	1346793	.	+	0	ID=Kmarxianus_dmb11_668;locus_tag=DMB1_0A06780;inference=similar to DNA sequence:INSDC:YAR035W;gene=DMB10A06780
dmb1_3Dec2014_scaffold_1.genbank	EMBL	CDS	1347364	1351053	.	+	0	ID=Kmarxianus_dmb11_669;locus_tag=DMB1_0A06790;inference=similar to DNA sequence:INSDC:YDL019C%2CYAR042W;gene=DMB10A06790
dmb1_3Dec2014_scaffold_1.genbank	EMBL	CDS	1351243	1352472	.	-	0	ID=Kmarxianus_dmb11_670;locus_tag=DMB1_0A06800;gene=DMB10A06800;transl_table=1
dmb1_3Dec2014_scaffold_1.genbank	EMBL	CDS	1353862	1355718	.	+	0	ID=Kmarxianus_dmb11_671;locus_tag=DMB1_0A06810;inference=similar to DNA sequence:INSDC:YDL020C;gene=DMB10A06810
dmb1_3Dec2014_scaffold_1.genbank	EMBL	CDS	1356045	1356908	.	-	0	ID=Kmarxianus_dmb11_672;locus_tag=DMB1_0A06820;inference=similar to DNA sequence:INSDC:YDL021W%2CYOL056W;gene=DMB10A06820
dmb1_3Dec2014_scaffold_1.genbank	EMBL	CDS	1357315	1359327	.	-	0	ID=Kmarxianus_dmb11_673;locus_tag=DMB1_0A06830;inference=similar to DNA sequence:INSDC:YOL057W;gene=DMB10A06830
dmb1_3Dec2014_scaffold_1.genbank	EMBL	CDS	1360373	1361635	.	-	0	ID=Kmarxianus_dmb11_674;locus_tag=DMB1_0A06840;inference=similar to DNA sequence:INSDC:YOL058W;gene=DMB10A06840
dmb1_3Dec2014_scaffold_1.genbank	EMBL	CDS	1363227	1364531	.	-	0	ID=Kmarxianus_dmb11_675;locus_tag=DMB1_0A06850;inference=similar to DNA sequence:INSDC:YDL022W%2CYOL059W;gene=DMB10A06850
dmb1_3Dec2014_scaffold_1.genbank	EMBL	CDS	1367072	1369297	.	+	0	ID=Kmarxianus_dmb11_676;locus_tag=DMB1_0A06860;inference=similar to DNA sequence:INSDC:YOL060C;gene=DMB10A06860
dmb1_3Dec2014_scaffold_1.genbank	EMBL	CDS	1369905	1371767	.	+	0	ID=Kmarxianus_dmb11_677;locus_tag=DMB1_0A06870;inference=similar to DNA sequence:INSDC:YDL025C;gene=DMB10A06870
dmb1_3Dec2014_scaffold_1.genbank	EMBL	CDS	1372016	1373497	.	-	0	ID=Kmarxianus_dmb11_678;locus_tag=DMB1_0A06880;inference=similar to DNA sequence:INSDC:YOL061W;gene=DMB10A06880
dmb1_3Dec2014_scaffold_1.genbank	EMBL	CDS	1374192	1375637	.	+	0	ID=Kmarxianus_dmb11_679;locus_tag=DMB1_0A06890;inference=similar to DNA sequence:INSDC:YOL062C;gene=DMB10A06890
dmb1_3Dec2014_scaffold_1.genbank	EMBL	CDS	1376084	1377217	.	+	0	ID=Kmarxianus_dmb11_680;locus_tag=DMB1_0A06900;inference=similar to DNA sequence:INSDC:YDL027C;gene=DMB10A06900
dmb1_3Dec2014_scaffold_1.genbank	EMBL	CDS	1377622	1378797	.	+	0	ID=Kmarxianus_dmb11_681;locus_tag=DMB1_0A06910;inference=similar to DNA sequence:INSDC:YDL029W;gene=DMB10A06910
dmb1_3Dec2014_scaffold_1.genbank	EMBL	CDS	1378976	1381393	.	-	0	ID=Kmarxianus_dmb11_682;locus_tag=DMB1_0A06920;inference=similar to DNA sequence:INSDC:YDL028C;gene=DMB10A06920
dmb1_3Dec2014_scaffold_1.genbank	EMBL	CDS	1381711	1384107	.	-	0	ID=Kmarxianus_dmb11_683;locus_tag=DMB1_0A06930;inference=similar to DNA sequence:INSDC:YOL063C;gene=DMB10A06930
dmb1_3Dec2014_scaffold_1.genbank	EMBL	CDS	1384445	1386328	.	-	0	ID=Kmarxianus_dmb11_684;locus_tag=DMB1_0A06940;inference=similar to DNA sequence:INSDC:YOL091W%2CYBR148W;gene=DMB10A06940
dmb1_3Dec2014_scaffold_1.genbank	EMBL	CDS	1386741	1387661	.	-	0	ID=Kmarxianus_dmb11_685;locus_tag=DMB1_0A06950;inference=similar to DNA sequence:INSDC:YBR147W%2CYOL092W;gene=DMB10A06950
dmb1_3Dec2014_scaffold_1.genbank	EMBL	CDS	1388130	1389086	.	-	0	ID=Kmarxianus_dmb11_686;locus_tag=DMB1_0A06960;inference=similar to DNA sequence:INSDC:YOL093W;gene=DMB10A06960
dmb1_3Dec2014_scaffold_1.genbank	EMBL	CDS	1389486	1390451	.	+	0	ID=Kmarxianus_dmb11_687;locus_tag=DMB1_0A06970;inference=similar to DNA sequence:INSDC:YOL094C;gene=DMB10A06970
dmb1_3Dec2014_scaffold_1.genbank	EMBL	CDS	1390748	1392529	.	+	0	ID=Kmarxianus_dmb11_688;locus_tag=DMB1_0A06980;inference=similar to DNA sequence:INSDC:YDR484W;gene=DMB10A06980
dmb1_3Dec2014_scaffold_1.genbank	EMBL	CDS	1392761	1394881	.	+	0	ID=Kmarxianus_dmb11_689;locus_tag=DMB1_0A06990;inference=similar to DNA sequence:INSDC:YOL095C;gene=DMB10A06990
dmb1_3Dec2014_scaffold_1.genbank	EMBL	CDS	1394894	1397041	.	-	0	ID=Kmarxianus_dmb11_690;locus_tag=DMB1_0A07000;inference=similar to DNA sequence:INSDC:YDR485C;gene=DMB10A07000
dmb1_3Dec2014_scaffold_1.genbank	EMBL	CDS	1397305	1398288	.	+	0	ID=Kmarxianus_dmb11_691;locus_tag=DMB1_0A07010;inference=similar to DNA sequence:INSDC:YOL096C;gene=DMB10A07010
dmb1_3Dec2014_scaffold_1.genbank	EMBL	CDS	1398449	1399126	.	-	0	ID=Kmarxianus_dmb11_692;locus_tag=DMB1_0A07020;inference=similar to DNA sequence:INSDC:YDR486C;gene=DMB10A07020
dmb1_3Dec2014_scaffold_1.genbank	EMBL	CDS	1399588	1401171	.	-	0	ID=Kmarxianus_dmb11_693;locus_tag=DMB1_0A07030;inference=similar to DNA sequence:INSDC:YJL194W;gene=DMB10A07030
dmb1_3Dec2014_scaffold_1.genbank	EMBL	CDS	1402579	1407024	.	+	0	ID=Kmarxianus_dmb11_694;locus_tag=DMB1_0A07040;inference=similar to DNA sequence:INSDC:YCR033W;gene=DMB10A07040
dmb1_3Dec2014_scaffold_1.genbank	EMBL	CDS	1407626	1408687	.	+	0	ID=Kmarxianus_dmb11_695;locus_tag=DMB1_0A07050;inference=similar to DNA sequence:INSDC:YCR034W%2CYJL196C;gene=DMB10A07050
dmb1_3Dec2014_scaffold_1.genbank	EMBL	CDS	1408980	1410272	.	-	0	ID=Kmarxianus_dmb11_696;locus_tag=DMB1_0A07060;inference=similar to DNA sequence:INSDC:YCR035C;gene=DMB10A07060
dmb1_3Dec2014_scaffold_1.genbank	EMBL	CDS	1410701	1411708	.	+	0	ID=Kmarxianus_dmb11_697;locus_tag=DMB1_0A07070;inference=similar to DNA sequence:INSDC:YCR036W;gene=DMB10A07070
dmb1_3Dec2014_scaffold_1.genbank	EMBL	CDS	1411832	1415563	.	-	0	ID=Kmarxianus_dmb11_698;locus_tag=DMB1_0A07080;inference=similar to DNA sequence:INSDC:YJL197W;gene=DMB10A07080
dmb1_3Dec2014_scaffold_1.genbank	EMBL	CDS	1415970	1418726	.	-	0	ID=Kmarxianus_dmb11_699;locus_tag=DMB1_0A07090;inference=similar to DNA sequence:INSDC:YCR037C%2CYJL198W;gene=DMB10A07090
dmb1_3Dec2014_scaffold_1.genbank	EMBL	CDS	1420248	1422641	.	+	0	ID=Kmarxianus_dmb11_700;locus_tag=DMB1_0A07100;inference=similar to DNA sequence:INSDC:YJL200C;gene=DMB10A07100
dmb1_3Dec2014_scaffold_1.genbank	EMBL	CDS	1422921	1427018	.	-	0	ID=Kmarxianus_dmb11_701;locus_tag=DMB1_0A07110;inference=similar to DNA sequence:INSDC:YCR038C;gene=DMB10A07110
dmb1_3Dec2014_scaffold_1.genbank	EMBL	CDS	1427334	1429061	.	-	0	ID=Kmarxianus_dmb11_702;locus_tag=DMB1_0A07120;inference=similar to DNA sequence:INSDC:YJL201W;gene=DMB10A07120
dmb1_3Dec2014_scaffold_1.genbank	EMBL	CDS	1429911	1431020	.	-	0	ID=Kmarxianus_dmb11_703;locus_tag=DMB1_0A07130;inference=similar to DNA sequence:INSDC:YJL203W;gene=DMB10A07130
dmb1_3Dec2014_scaffold_1.genbank	EMBL	CDS	1431253	1433604	.	+	0	ID=Kmarxianus_dmb11_704;locus_tag=DMB1_0A07140;inference=similar to DNA sequence:INSDC:YJL204C;gene=DMB10A07140
dmb1_3Dec2014_scaffold_1.genbank	EMBL	CDS	1433657	1434658	.	-	0	ID=Kmarxianus_dmb11_705;locus_tag=DMB1_0A07150;gene=DMB10A07150;transl_table=1
dmb1_3Dec2014_scaffold_1.genbank	EMBL	CDS	1434848	1435243	.	-	0	ID=Kmarxianus_dmb11_706;locus_tag=DMB1_0A07160;inference=similar to DNA sequence:INSDC:YLR154C;gene=DMB10A07160
dmb1_3Dec2014_scaffold_1.genbank	EMBL	CDS	1435488	1435739	.	+	0	ID=Kmarxianus_dmb11_707;featflags=end_after:true;locus_tag=DMB1_0A07170;inference=similar to DNA sequence:INSDC:YJL205C;gene=DMB10A07170
dmb1_3Dec2014_scaffold_1.genbank	EMBL	CDS	1435872	1438415	.	-	0	ID=Kmarxianus_dmb11_708;locus_tag=DMB1_0A07180;gene=DMB10A07180;transl_table=1
dmb1_3Dec2014_scaffold_1.genbank	EMBL	CDS	1441783	1443759	.	+	0	ID=Kmarxianus_dmb11_709;locus_tag=DMB1_0A07190;inference=similar to DNA sequence:INSDC:YJL206C;gene=DMB10A07190
dmb1_3Dec2014_scaffold_1.genbank	EMBL	CDS	1444030	1448148	.	+	0	ID=Kmarxianus_dmb11_710;locus_tag=DMB1_0A07200;inference=similar to DNA sequence:INSDC:YJL207C;gene=DMB10A07200
dmb1_3Dec2014_scaffold_1.genbank	EMBL	CDS	1448692	1451403	.	+	0	ID=Kmarxianus_dmb11_711;locus_tag=DMB1_0A07210;gene=DMB10A07210;transl_table=1
dmb1_3Dec2014_scaffold_1.genbank	EMBL	CDS	1451740	1452417	.	-	0	ID=Kmarxianus_dmb11_712;locus_tag=DMB1_0A07220;inference=similar to DNA sequence:INSDC:YCR039C;gene=DMB10A07220
dmb1_3Dec2014_scaffold_1.genbank	EMBL	CDS	1452685	1453464	.	+	0	ID=Kmarxianus_dmb11_713;locus_tag=DMB1_0A07230;inference=similar to DNA sequence:INSDC:YCR040W;gene=DMB10A07230
dmb1_3Dec2014_scaffold_1.genbank	EMBL	CDS	1453525	1455645	.	-	0	ID=Kmarxianus_dmb11_714;locus_tag=DMB1_0A07240;gene=DMB10A07240;transl_table=1
dmb1_3Dec2014_scaffold_1.genbank	EMBL	CDS	1456611	1456937	.	+	0	ID=Kmarxianus_dmb11_715;locus_tag=DMB1_0A07250;gene=DMB10A07250;transl_table=1
dmb1_3Dec2014_scaffold_1.genbank	EMBL	CDS	1457309	1457860	.	+	0	ID=Kmarxianus_dmb11_716;locus_tag=DMB1_0A07260;gene=DMB10A07260;transl_table=1
dmb1_3Dec2014_scaffold_1.genbank	EMBL	CDS	1457871	1458638	.	-	0	ID=Kmarxianus_dmb11_717;locus_tag=DMB1_0A07270;gene=DMB10A07270;transl_table=1
dmb1_3Dec2014_scaffold_1.genbank	EMBL	CDS	1459108	1461408	.	-	0	ID=Kmarxianus_dmb11_718;locus_tag=DMB1_0A07280;inference=similar to DNA sequence:INSDC:YNL247W;gene=DMB10A07280
dmb1_3Dec2014_scaffold_1.genbank	EMBL	CDS	1461844	1463772	.	+	0	ID=Kmarxianus_dmb11_719;locus_tag=DMB1_0A07290;inference=similar to DNA sequence:INSDC:YJR098C;gene=DMB10A07290
dmb1_3Dec2014_scaffold_1.genbank	EMBL	CDS	1463887	1464369	.	-	0	ID=Kmarxianus_dmb11_720;locus_tag=DMB1_0A07300;inference=similar to DNA sequence:INSDC:YJR097W;gene=DMB10A07300
dmb1_3Dec2014_scaffold_1.genbank	EMBL	CDS	1464859	1466097	.	+	0	ID=Kmarxianus_dmb11_721;locus_tag=DMB1_0A07310;inference=similar to DNA sequence:INSDC:YNL248C;gene=DMB10A07310
dmb1_3Dec2014_scaffold_1.genbank	EMBL	CDS	1466304	1467854	.	+	0	ID=Kmarxianus_dmb11_722;locus_tag=DMB1_0A07320;inference=similar to DNA sequence:INSDC:YNL249C;gene=DMB10A07320
dmb1_3Dec2014_scaffold_1.genbank	EMBL	CDS	1467885	1471775	.	-	0	ID=Kmarxianus_dmb11_723;locus_tag=DMB1_0A07330;inference=similar to DNA sequence:INSDC:YNL250W;gene=DMB10A07330
dmb1_3Dec2014_scaffold_1.genbank	EMBL	CDS	1472425	1474248	.	+	0	ID=Kmarxianus_dmb11_724;locus_tag=DMB1_0A07340;inference=similar to DNA sequence:INSDC:YNL251C;gene=DMB10A07340
dmb1_3Dec2014_scaffold_1.genbank	EMBL	CDS	1474554	1475345	.	+	0	ID=Kmarxianus_dmb11_725;locus_tag=DMB1_0A07350;inference=similar to DNA sequence:INSDC:YNL252C;gene=DMB10A07350
dmb1_3Dec2014_scaffold_1.genbank	EMBL	CDS	1475544	1476863	.	-	0	ID=Kmarxianus_dmb11_726;locus_tag=DMB1_0A07360;inference=similar to DNA sequence:INSDC:YNL253W;gene=DMB10A07360
dmb1_3Dec2014_scaffold_1.genbank	EMBL	CDS	1477560	1478666	.	+	0	ID=Kmarxianus_dmb11_727;locus_tag=DMB1_0A07370;inference=similar to DNA sequence:INSDC:YNL254C;gene=DMB10A07370
dmb1_3Dec2014_scaffold_1.genbank	EMBL	CDS	1478952	1479425	.	+	0	ID=Kmarxianus_dmb11_728;locus_tag=DMB1_0A07380;inference=similar to DNA sequence:INSDC:YNL255C;gene=DMB10A07380
dmb1_3Dec2014_scaffold_1.genbank	EMBL	CDS	1479685	1482078	.	-	0	ID=Kmarxianus_dmb11_729;locus_tag=DMB1_0A07390;inference=similar to DNA sequence:INSDC:YNL256W;gene=DMB10A07390
dmb1_3Dec2014_scaffold_1.genbank	EMBL	CDS	1482984	1484405	.	+	0	ID=Kmarxianus_dmb11_730;locus_tag=DMB1_0A07400;inference=similar to DNA sequence:INSDC:YGR255C;gene=DMB10A07400
dmb1_3Dec2014_scaffold_1.genbank	EMBL	CDS	1484650	1485834	.	+	0	ID=Kmarxianus_dmb11_731;locus_tag=DMB1_0A07410;inference=similar to DNA sequence:INSDC:YDR058C;gene=DMB10A07410
dmb1_3Dec2014_scaffold_1.genbank	EMBL	CDS	1486141	1489698	.	+	0	ID=Kmarxianus_dmb11_732;locus_tag=DMB1_0A07420;inference=similar to DNA sequence:INSDC:YHR155W%2CYNL257C;gene=DMB10A07420
dmb1_3Dec2014_scaffold_1.genbank	EMBL	CDS	1490465	1492507	.	+	0	ID=Kmarxianus_dmb11_733;locus_tag=DMB1_0A07430;inference=similar to DNA sequence:INSDC:YNL258C;gene=DMB10A07430
dmb1_3Dec2014_scaffold_1.genbank	EMBL	CDS	1492908	1493126	.	+	0	ID=Kmarxianus_dmb11_734;locus_tag=DMB1_0A07440;inference=similar to DNA sequence:INSDC:YNL259C;gene=DMB10A07440
dmb1_3Dec2014_scaffold_1.genbank	EMBL	CDS	1493410	1493907	.	+	0	ID=Kmarxianus_dmb11_735;locus_tag=DMB1_0A07450;inference=similar to DNA sequence:INSDC:YNL260C;gene=DMB10A07450
dmb1_3Dec2014_scaffold_1.genbank	EMBL	CDS	1493986	1494933	.	-	0	ID=Kmarxianus_dmb11_736;locus_tag=DMB1_0A07460;inference=similar to DNA sequence:INSDC:YHR156C;gene=DMB10A07460
dmb1_3Dec2014_scaffold_1.genbank	EMBL	CDS	1495173	1496597	.	-	0	ID=Kmarxianus_dmb11_737;locus_tag=DMB1_0A07470;inference=similar to DNA sequence:INSDC:YNL261W;gene=DMB10A07470
dmb1_3Dec2014_scaffold_1.genbank	EMBL	CDS	1496813	1503370	.	-	0	ID=Kmarxianus_dmb11_738;locus_tag=DMB1_0A07480;inference=similar to DNA sequence:INSDC:YNL262W;gene=DMB10A07480
dmb1_3Dec2014_scaffold_1.genbank	EMBL	CDS	1503841	1504731	.	+	0	ID=Kmarxianus_dmb11_739;locus_tag=DMB1_0A07490;inference=similar to DNA sequence:INSDC:YNL263C;gene=DMB10A07490
dmb1_3Dec2014_scaffold_1.genbank	EMBL	CDS	1504977	1505792	.	+	0	ID=Kmarxianus_dmb11_740;locus_tag=DMB1_0A07500;inference=similar to DNA sequence:INSDC:YGL128C;gene=DMB10A07500
dmb1_3Dec2014_scaffold_1.genbank	EMBL	CDS	1506022	1507035	.	+	0	ID=Kmarxianus_dmb11_741;locus_tag=DMB1_0A07510;inference=similar to DNA sequence:INSDC:YNL264C;gene=DMB10A07510
dmb1_3Dec2014_scaffold_1.genbank	EMBL	CDS	1507427	1511017	.	+	0	ID=Kmarxianus_dmb11_742;locus_tag=DMB1_0A07520;inference=similar to DNA sequence:INSDC:YGL140C;gene=DMB10A07520
dmb1_3Dec2014_scaffold_1.genbank	EMBL	CDS	1511057	1512103	.	-	0	ID=Kmarxianus_dmb11_743;locus_tag=DMB1_0A07530;inference=similar to DNA sequence:INSDC:YGR048W;gene=DMB10A07530
dmb1_3Dec2014_scaffold_1.genbank	EMBL	CDS	1512527	1515613	.	+	0	ID=Kmarxianus_dmb11_744;locus_tag=DMB1_0A07540;inference=similar to DNA sequence:INSDC:YGR047C;gene=DMB10A07540
dmb1_3Dec2014_scaffold_1.genbank	EMBL	CDS	1515869	1516720	.	+	0	ID=Kmarxianus_dmb11_745;locus_tag=DMB1_0A07550;inference=similar to DNA sequence:INSDC:YNL265C;gene=DMB10A07550
dmb1_3Dec2014_scaffold_1.genbank	EMBL	CDS	1516830	1518014	.	-	0	ID=Kmarxianus_dmb11_746;locus_tag=DMB1_0A07560;inference=similar to DNA sequence:INSDC:YGR046W;gene=DMB10A07560
dmb1_3Dec2014_scaffold_1.genbank	EMBL	CDS	1518318	1521215	.	-	0	ID=Kmarxianus_dmb11_747;locus_tag=DMB1_0A07570;inference=similar to DNA sequence:INSDC:YNL267W;gene=DMB10A07570
dmb1_3Dec2014_scaffold_1.genbank	EMBL	CDS	1521979	1523712	.	-	0	ID=Kmarxianus_dmb11_748;locus_tag=DMB1_0A07580;inference=similar to DNA sequence:INSDC:YNL268W;gene=DMB10A07580
dmb1_3Dec2014_scaffold_1.genbank	EMBL	CDS	1526322	1528064	.	+	0	ID=Kmarxianus_dmb11_749;locus_tag=DMB1_0A07590;inference=similar to DNA sequence:INSDC:YNL270C%2CYEL063C;gene=DMB10A07590
dmb1_3Dec2014_scaffold_1.genbank	EMBL	CDS	1529747	1535323	.	+	0	ID=Kmarxianus_dmb11_750;locus_tag=DMB1_0A07600;inference=similar to DNA sequence:INSDC:YNL271C;gene=DMB10A07600
dmb1_3Dec2014_scaffold_1.genbank	EMBL	CDS	1535567	1537645	.	+	0	ID=Kmarxianus_dmb11_751;locus_tag=DMB1_0A07610;inference=similar to DNA sequence:INSDC:YNL272C;gene=DMB10A07610
dmb1_3Dec2014_scaffold_1.genbank	EMBL	CDS	1537924	1539321	.	+	0	ID=Kmarxianus_dmb11_752;locus_tag=DMB1_0A07620;inference=similar to DNA sequence:INSDC:YEL064C;gene=DMB10A07620
dmb1_3Dec2014_scaffold_1.genbank	EMBL	CDS	1539370	1542840	.	-	0	ID=Kmarxianus_dmb11_753;locus_tag=DMB1_0A07630;inference=similar to DNA sequence:INSDC:YNL273W;gene=DMB10A07630
dmb1_3Dec2014_scaffold_1.genbank	EMBL	CDS	1545450	1547015	.	+	0	ID=Kmarxianus_dmb11_754;locus_tag=DMB1_0A07640;gene=DMB10A07640;transl_table=1
dmb1_3Dec2014_scaffold_1.genbank	EMBL	CDS	1547248	1548948	.	-	0	ID=Kmarxianus_dmb11_755;locus_tag=DMB1_0A07650;inference=similar to DNA sequence:INSDC:YOR154W;gene=DMB10A07650
dmb1_3Dec2014_scaffold_1.genbank	EMBL	CDS	1549271	1553452	.	-	0	ID=Kmarxianus_dmb11_756;locus_tag=DMB1_0A07660;inference=similar to DNA sequence:INSDC:YCR042C;gene=DMB10A07660
dmb1_3Dec2014_scaffold_1.genbank	EMBL	CDS	1554319	1555368	.	+	0	ID=Kmarxianus_dmb11_757;locus_tag=DMB1_0A07670;inference=similar to DNA sequence:INSDC:YNL274C;gene=DMB10A07670
dmb1_3Dec2014_scaffold_1.genbank	EMBL	CDS	1555520	1555906	.	-	0	ID=Kmarxianus_dmb11_758;locus_tag=DMB1_0A07680;inference=similar to DNA sequence:INSDC:YCR043C;gene=DMB10A07680
dmb1_3Dec2014_scaffold_1.genbank	EMBL	CDS	1556215	1557903	.	-	0	ID=Kmarxianus_dmb11_759;locus_tag=DMB1_0A07690;inference=similar to DNA sequence:INSDC:YNL275W;gene=DMB10A07690
dmb1_3Dec2014_scaffold_1.genbank	EMBL	CDS	1558364	1559407	.	-	0	ID=Kmarxianus_dmb11_760;locus_tag=DMB1_0A07700;inference=similar to DNA sequence:INSDC:YCR044C;gene=DMB10A07700
dmb1_3Dec2014_scaffold_1.genbank	EMBL	CDS	1559829	1560494	.	-	0	ID=Kmarxianus_dmb11_761;featflags=start_before:true;locus_tag=DMB1_0A07710;inference=similar to DNA sequence:INSDC:YER018C;gene=DMB10A07710
dmb1_3Dec2014_scaffold_1.genbank	EMBL	CDS	1561016	1562407	.	+	0	ID=Kmarxianus_dmb11_762;featflags=start_before:true;locus_tag=DMB1_0A07720;gene=DMB10A07720;transl_table=1
dmb1_3Dec2014_scaffold_1.genbank	EMBL	CDS	1563254	1566949	.	+	0	ID=Kmarxianus_dmb11_763;locus_tag=DMB1_0A07730;inference=similar to DNA sequence:INSDC:YLR189C;gene=DMB10A07730
dmb1_3Dec2014_scaffold_1.genbank	EMBL	CDS	1567312	1568790	.	-	0	ID=Kmarxianus_dmb11_764;locus_tag=DMB1_0A07740;inference=similar to DNA sequence:INSDC:YNL277W;gene=DMB10A07740
dmb1_3Dec2014_scaffold_1.genbank	EMBL	CDS	1569377	1571449	.	-	0	ID=Kmarxianus_dmb11_765;locus_tag=DMB1_0A07750;inference=similar to DNA sequence:INSDC:YLR188W;gene=DMB10A07750
dmb1_3Dec2014_scaffold_1.genbank	EMBL	CDS	1571864	1575238	.	-	0	ID=Kmarxianus_dmb11_766;locus_tag=DMB1_0A07760;inference=similar to DNA sequence:INSDC:YLR187W%2CYNL278W;gene=DMB10A07760
dmb1_3Dec2014_scaffold_1.genbank	EMBL	CDS	1577458	1579395	.	-	0	ID=Kmarxianus_dmb11_767;locus_tag=DMB1_0A07770;inference=similar to DNA sequence:INSDC:YNL279W;gene=DMB10A07770
dmb1_3Dec2014_scaffold_1.genbank	EMBL	CDS	1579863	1580621	.	-	0	ID=Kmarxianus_dmb11_768;locus_tag=DMB1_0A07780;inference=similar to DNA sequence:INSDC:YLR186W;gene=DMB10A07780
dmb1_3Dec2014_scaffold_1.genbank	EMBL	CDS	1581385	1583394	.	+	0	ID=Kmarxianus_dmb11_769;locus_tag=DMB1_0A07790;inference=similar to DNA sequence:INSDC:YDR499W;gene=DMB10A07790
dmb1_3Dec2014_scaffold_1.genbank	EMBL	CDS	1583643	1583906	.	-	0	ID=Kmarxianus_dmb11_770;featflags=end_after:true;locus_tag=DMB1_0A07800;gene=DMB10A07800;transl_table=1
dmb1_3Dec2014_scaffold_1.genbank	EMBL	CDS	1585063	1586655	.	+	0	ID=Kmarxianus_dmb11_771;locus_tag=DMB1_0A07810;inference=similar to DNA sequence:INSDC:YDR501W%2CYLR183C;gene=DMB10A07810
dmb1_3Dec2014_scaffold_1.genbank	EMBL	CDS	1586850	1589231	.	-	0	ID=Kmarxianus_dmb11_772;locus_tag=DMB1_0A07820;inference=similar to DNA sequence:INSDC:YLR182W;gene=DMB10A07820
dmb1_3Dec2014_scaffold_1.genbank	EMBL	CDS	1589484	1590581	.	+	0	ID=Kmarxianus_dmb11_773;locus_tag=DMB1_0A07830;inference=similar to DNA sequence:INSDC:YLR181C;gene=DMB10A07830
dmb1_3Dec2014_scaffold_1.genbank	EMBL	CDS	1590820	1591974	.	-	0	ID=Kmarxianus_dmb11_774;locus_tag=DMB1_0A07840;inference=similar to DNA sequence:INSDC:YDR502C%2CYLR180W;gene=DMB10A07840
dmb1_3Dec2014_scaffold_1.genbank	EMBL	CDS	1592846	1593679	.	-	0	ID=Kmarxianus_dmb11_775;locus_tag=DMB1_0A07850;inference=similar to DNA sequence:INSDC:YDR503C;gene=DMB10A07850
dmb1_3Dec2014_scaffold_1.genbank	EMBL	CDS	1594734	1595339	.	+	0	ID=Kmarxianus_dmb11_776;locus_tag=DMB1_0A07860;inference=similar to DNA sequence:INSDC:YLR178C;gene=DMB10A07860
dmb1_3Dec2014_scaffold_1.genbank	EMBL	CDS	1596071	1598551	.	-	0	ID=Kmarxianus_dmb11_777;locus_tag=DMB1_0A07870;inference=similar to DNA sequence:INSDC:YDR505C%2CYLR177W;gene=DMB10A07870
dmb1_3Dec2014_scaffold_1.genbank	EMBL	CDS	1599711	1601651	.	-	0	ID=Kmarxianus_dmb11_778;locus_tag=DMB1_0A07880;inference=similar to DNA sequence:INSDC:YDR506C;gene=DMB10A07880
dmb1_3Dec2014_scaffold_1.genbank	EMBL	CDS	1602082	1603308	.	+	0	ID=Kmarxianus_dmb11_779;locus_tag=DMB1_0A07890;gene=DMB10A07890
dmb1_3Dec2014_scaffold_1.genbank	EMBL	CDS	1603466	1606807	.	-	0	ID=Kmarxianus_dmb11_780;locus_tag=DMB1_0A07900;inference=similar to DNA sequence:INSDC:YCL024W%2CYDR507C;gene=DMB10A07900
dmb1_3Dec2014_scaffold_1.genbank	EMBL	CDS	1607877	1608158	.	-	0	ID=Kmarxianus_dmb11_781;locus_tag=DMB1_0A07910;inference=similar to DNA sequence:INSDC:YDR510W;gene=DMB10A07910
dmb1_3Dec2014_scaffold_1.genbank	EMBL	CDS	1610278	1612134	.	+	0	ID=Kmarxianus_dmb11_782;locus_tag=DMB1_0A07920;inference=similar to DNA sequence:INSDC:YCL025C%2CYDR508C;gene=DMB10A07920
dmb1_3Dec2014_scaffold_1.genbank	EMBL	CDS	1612896	1613486	.	+	0	ID=Kmarxianus_dmb11_783;locus_tag=DMB1_0A07930;inference=similar to DNA sequence:INSDC:YCL026C-B;gene=DMB10A07930
dmb1_3Dec2014_scaffold_1.genbank	EMBL	CDS	1614236	1614826	.	+	0	ID=Kmarxianus_dmb11_784;locus_tag=DMB1_0A07940;inference=similar to DNA sequence:INSDC:YCL026C-A;gene=DMB10A07940
dmb1_3Dec2014_scaffold_1.genbank	EMBL	CDS	1615120	1616697	.	-	0	ID=Kmarxianus_dmb11_785;locus_tag=DMB1_0A07950;inference=similar to DNA sequence:INSDC:YCL027W;gene=DMB10A07950
dmb1_3Dec2014_scaffold_1.genbank	EMBL	CDS	1619898	1620989	.	+	0	ID=Kmarxianus_dmb11_786;locus_tag=DMB1_0A07960;gene=DMB10A07960;transl_table=1
dmb1_3Dec2014_scaffold_1.genbank	EMBL	CDS	1621584	1622816	.	+	0	ID=Kmarxianus_dmb11_787;locus_tag=DMB1_0A07970;inference=similar to DNA sequence:INSDC:YCL029C;gene=DMB10A07970
dmb1_3Dec2014_scaffold_1.genbank	EMBL	CDS	1623157	1625565	.	+	0	ID=Kmarxianus_dmb11_788;locus_tag=DMB1_0A07980;inference=similar to DNA sequence:INSDC:YCL030C;gene=DMB10A07980
dmb1_3Dec2014_scaffold_1.genbank	EMBL	CDS	1625852	1626238	.	+	0	ID=Kmarxianus_dmb11_789;locus_tag=DMB1_0A07990;inference=similar to DNA sequence:INSDC:YDR511W;gene=DMB10A07990
dmb1_3Dec2014_scaffold_1.genbank	EMBL	CDS	1626411	1627388	.	+	0	ID=Kmarxianus_dmb11_790;locus_tag=DMB1_0A08000;inference=similar to DNA sequence:INSDC:YCL031C;gene=DMB10A08000
dmb1_3Dec2014_scaffold_1.genbank	EMBL	CDS	1627559	1628458	.	-	0	ID=Kmarxianus_dmb11_791;locus_tag=DMB1_0A08010;inference=similar to DNA sequence:INSDC:YCL032W;gene=DMB10A08010
dmb1_3Dec2014_scaffold_1.genbank	EMBL	CDS	1628826	1629086	.	-	0	ID=Kmarxianus_dmb11_792;locus_tag=DMB1_0A08020;inference=similar to DNA sequence:INSDC:YDR512C;gene=DMB10A08020
dmb1_3Dec2014_scaffold_1.genbank	EMBL	CDS	1629361	1629792	.	+	0	ID=Kmarxianus_dmb11_793;locus_tag=DMB1_0A08030;inference=similar to DNA sequence:INSDC:YCL033C;gene=DMB10A08030
dmb1_3Dec2014_scaffold_1.genbank	EMBL	CDS	1629862	1630860	.	-	0	ID=Kmarxianus_dmb11_794;locus_tag=DMB1_0A08040;inference=similar to DNA sequence:INSDC:YCL034W;gene=DMB10A08040
dmb1_3Dec2014_scaffold_1.genbank	EMBL	CDS	1632157	1632480	.	+	0	ID=Kmarxianus_dmb11_795;locus_tag=DMB1_0A08050;inference=similar to DNA sequence:INSDC:YCL035C%2CYDR513W;gene=DMB10A08050
dmb1_3Dec2014_scaffold_1.genbank	EMBL	CDS	1632689	1633936	.	-	0	ID=Kmarxianus_dmb11_796;locus_tag=DMB1_0A08060;gene=DMB10A08060;transl_table=1
dmb1_3Dec2014_scaffold_1.genbank	EMBL	CDS	1635238	1636404	.	-	0	ID=Kmarxianus_dmb11_797;locus_tag=DMB1_0A08070;gene=DMB10A08070;transl_table=1
dmb1_3Dec2014_scaffold_1.genbank	EMBL	CDS	1636729	1637814	.	-	0	ID=Kmarxianus_dmb11_798;locus_tag=DMB1_0A08080;inference=similar to DNA sequence:INSDC:YCL036W%2CYDR514C;gene=DMB10A08080
dmb1_3Dec2014_scaffold_1.genbank	EMBL	CDS	1638302	1639762	.	+	0	ID=Kmarxianus_dmb11_799;locus_tag=DMB1_0A08090;inference=similar to DNA sequence:INSDC:YCL037C%2CYDR515W;gene=DMB10A08090
dmb1_3Dec2014_scaffold_1.genbank	EMBL	CDS	1640165	1641655	.	+	0	ID=Kmarxianus_dmb11_800;locus_tag=DMB1_0A08100;inference=similar to DNA sequence:INSDC:YCL038C;gene=DMB10A08100
dmb1_3Dec2014_scaffold_1.genbank	EMBL	CDS	1641648	1643798	.	-	0	ID=Kmarxianus_dmb11_801;locus_tag=DMB1_0A08110;inference=similar to DNA sequence:INSDC:YCL039W;gene=DMB10A08110
dmb1_3Dec2014_scaffold_1.genbank	EMBL	CDS	1644401	1645846	.	-	0	ID=Kmarxianus_dmb11_802;locus_tag=DMB1_0A08120;inference=similar to DNA sequence:INSDC:YCL040W%2CYDR516C;gene=DMB10A08120
dmb1_3Dec2014_scaffold_1.genbank	EMBL	CDS	1647199	1648371	.	+	0	ID=Kmarxianus_dmb11_803;locus_tag=DMB1_0A08130;inference=similar to DNA sequence:INSDC:YDR517W;gene=DMB10A08130
dmb1_3Dec2014_scaffold_1.genbank	EMBL	CDS	1648816	1650378	.	+	0	ID=Kmarxianus_dmb11_804;locus_tag=DMB1_0A08140;inference=similar to DNA sequence:INSDC:YCL043C%2CYDR518W;gene=DMB10A08140
dmb1_3Dec2014_scaffold_1.genbank	EMBL	CDS	1650831	1651991	.	+	0	ID=Kmarxianus_dmb11_805;locus_tag=DMB1_0A08150;inference=similar to DNA sequence:INSDC:YCL044C;gene=DMB10A08150
dmb1_3Dec2014_scaffold_1.genbank	EMBL	CDS	1652327	1654489	.	+	0	ID=Kmarxianus_dmb11_806;locus_tag=DMB1_0A08160;inference=similar to DNA sequence:INSDC:YCL045C;gene=DMB10A08160
dmb1_3Dec2014_scaffold_1.genbank	EMBL	CDS	1654778	1655200	.	+	0	ID=Kmarxianus_dmb11_807;locus_tag=DMB1_0A08170;inference=similar to DNA sequence:INSDC:YDR519W;gene=DMB10A08170
dmb1_3Dec2014_scaffold_1.genbank	EMBL	CDS	1655342	1657282	.	-	0	ID=Kmarxianus_dmb11_808;locus_tag=DMB1_0A08180;inference=similar to DNA sequence:INSDC:YDR520C;gene=DMB10A08180
dmb1_3Dec2014_scaffold_1.genbank	EMBL	CDS	1657672	1658964	.	-	0	ID=Kmarxianus_dmb11_809;locus_tag=DMB1_0A08190;inference=similar to DNA sequence:INSDC:YCL048W%2CYDR522C;gene=DMB10A08190
dmb1_3Dec2014_scaffold_1.genbank	EMBL	CDS	1659677	1661167	.	-	0	ID=Kmarxianus_dmb11_810;locus_tag=DMB1_0A08200;inference=similar to DNA sequence:INSDC:YDR523C;gene=DMB10A08200
dmb1_3Dec2014_scaffold_1.genbank	EMBL	CDS	1665695	1665922	.	+	0	ID=Kmarxianus_dmb11_811;locus_tag=DMB1_0A08210;inference=similar to DNA sequence:INSDC:YDR525W-A;gene=DMB10A08210
dmb1_3Dec2014_scaffold_1.genbank	EMBL	CDS	1666353	1667789	.	+	0	ID=Kmarxianus_dmb11_812;locus_tag=DMB1_0A08220;inference=similar to DNA sequence:INSDC:YDR527W;gene=DMB10A08220
dmb1_3Dec2014_scaffold_1.genbank	EMBL	CDS	1668498	1669553	.	+	0	ID=Kmarxianus_dmb11_813;locus_tag=DMB1_0A08230;inference=similar to DNA sequence:INSDC:YDR532C;gene=DMB10A08230
dmb1_3Dec2014_scaffold_1.genbank	EMBL	CDS	1669656	1670750	.	-	0	ID=Kmarxianus_dmb11_814;locus_tag=DMB1_0A08240;inference=similar to DNA sequence:INSDC:YDR531W;gene=DMB10A08240
dmb1_3Dec2014_scaffold_1.genbank	EMBL	CDS	1671945	1672928	.	+	0	ID=Kmarxianus_dmb11_815;locus_tag=DMB1_0A08250;inference=similar to DNA sequence:INSDC:YCL050C%2CYDR530C;gene=DMB10A08250
dmb1_3Dec2014_scaffold_1.genbank	EMBL	CDS	1673425	1673808	.	+	0	ID=Kmarxianus_dmb11_816;locus_tag=DMB1_0A08260;inference=similar to DNA sequence:INSDC:YDR529C;gene=DMB10A08260
dmb1_3Dec2014_scaffold_1.genbank	EMBL	CDS	1674543	1675949	.	-	0	ID=Kmarxianus_dmb11_817;locus_tag=DMB1_0A08270;inference=similar to DNA sequence:INSDC:YCL051W%2CYDR528W;gene=DMB10A08270
dmb1_3Dec2014_scaffold_1.genbank	EMBL	CDS	1677881	1679155	.	+	0	ID=Kmarxianus_dmb11_818;locus_tag=DMB1_0A08280;inference=similar to DNA sequence:INSDC:YCL052C;gene=DMB10A08280
dmb1_3Dec2014_scaffold_1.genbank	EMBL	CDS	1679235	1681742	.	-	0	ID=Kmarxianus_dmb11_819;locus_tag=DMB1_0A08290;inference=similar to DNA sequence:INSDC:YCL054W;gene=DMB10A08290
dmb1_3Dec2014_scaffold_1.genbank	EMBL	CDS	1682568	1684085	.	+	0	ID=Kmarxianus_dmb11_820;locus_tag=DMB1_0A08300;gene=DMB10A08300;transl_table=1
dmb1_3Dec2014_scaffold_1.genbank	EMBL	CDS	1684275	1685246	.	-	0	ID=Kmarxianus_dmb11_821;locus_tag=DMB1_0A08310;inference=similar to DNA sequence:INSDC:YCL055W;gene=DMB10A08310
dmb1_3Dec2014_scaffold_1.genbank	EMBL	CDS	1685828	1686928	.	+	0	ID=Kmarxianus_dmb11_822;locus_tag=DMB1_0A08320;gene=DMB10A08320;transl_table=1
dmb1_3Dec2014_scaffold_1.genbank	EMBL	CDS	1687392	1688402	.	-	0	ID=Kmarxianus_dmb11_823;locus_tag=DMB1_0A08330;gene=DMB10A08330
dmb1_3Dec2014_scaffold_1.genbank	EMBL	CDS	1690299	1690892	.	+	0	ID=Kmarxianus_dmb11_824;locus_tag=DMB1_0A08340;inference=similar to DNA sequence:INSDC:YCL056C;gene=DMB10A08340
dmb1_3Dec2014_scaffold_1.genbank	EMBL	CDS	1690909	1693047	.	-	0	ID=Kmarxianus_dmb11_825;locus_tag=DMB1_0A08350;inference=similar to DNA sequence:INSDC:YCL057W;gene=DMB10A08350
dmb1_3Dec2014_scaffold_1.genbank	EMBL	CDS	1693872	1694120	.	+	0	ID=Kmarxianus_dmb11_826;locus_tag=DMB1_0A08360;inference=similar to DNA sequence:INSDC:YCL057C-A;gene=DMB10A08360
dmb1_3Dec2014_scaffold_1.genbank	EMBL	CDS	1694650	1694994	.	-	0	ID=Kmarxianus_dmb11_827;locus_tag=DMB1_0A08370;inference=similar to DNA sequence:INSDC:YCL058W-A;gene=DMB10A08370
dmb1_3Dec2014_scaffold_1.genbank	EMBL	CDS	1695418	1696377	.	+	0	ID=Kmarxianus_dmb11_828;locus_tag=DMB1_0A08380;inference=similar to DNA sequence:INSDC:YCL059C;gene=DMB10A08380
dmb1_3Dec2014_scaffold_1.genbank	EMBL	CDS	1696757	1699597	.	+	0	ID=Kmarxianus_dmb11_829;locus_tag=DMB1_0A08390;inference=similar to DNA sequence:INSDC:YCL061C;gene=DMB10A08390
dmb1_3Dec2014_scaffold_1.genbank	EMBL	CDS	1699645	1701129	.	-	0	ID=Kmarxianus_dmb11_830;locus_tag=DMB1_0A08400;inference=similar to DNA sequence:INSDC:YCL063W;gene=DMB10A08400
dmb1_3Dec2014_scaffold_1.genbank	EMBL	CDS	1701258	1701755	.	+	0	ID=Kmarxianus_dmb11_831;locus_tag=DMB1_0A08410;gene=DMB10A08410;transl_table=1
dmb1_3Dec2014_scaffold_1.genbank	EMBL	CDS	1701970	1703046	.	+	0	ID=Kmarxianus_dmb11_832;locus_tag=DMB1_0A08420;inference=similar to DNA sequence:INSDC:YCL064C;gene=DMB10A08420
dmb1_3Dec2014_scaffold_1.genbank	EMBL	CDS	1705649	1708360	.	+	0	ID=Kmarxianus_dmb11_833;locus_tag=DMB1_0A08430;gene=DMB10A08430;transl_table=1
dmb1_3Dec2014_scaffold_1.genbank	EMBL	CDS	1708697	1709374	.	-	0	ID=Kmarxianus_dmb11_834;locus_tag=DMB1_0A08440;inference=similar to DNA sequence:INSDC:YCL067C;gene=DMB10A08440
dmb1_3Dec2014_scaffold_1.genbank	EMBL	CDS	1709642	1710421	.	+	0	ID=Kmarxianus_dmb11_835;locus_tag=DMB1_0A08450;inference=similar to DNA sequence:INSDC:YCL066W;gene=DMB10A08450
dmb1_3Dec2014_scaffold_1.genbank	EMBL	CDS	1710482	1711039	.	-	0	ID=Kmarxianus_dmb11_836;locus_tag=DMB1_0A08460;gene=DMB10A08460;transl_table=1
dmb1_3Dec2014_scaffold_1.genbank	EMBL	CDS	1713146	1716973	.	-	0	ID=Kmarxianus_dmb11_837;locus_tag=DMB1_0A08470;gene=DMB10A08470;transl_table=1
dmb1_3Dec2014_scaffold_1.genbank	EMBL	CDS	1717790	1719331	.	+	0	ID=Kmarxianus_dmb11_838;locus_tag=DMB1_0A08480;gene=DMB10A08480;transl_table=1
dmb1_3Dec2014_scaffold_1.genbank	EMBL	CDS	1721055	1722914	.	+	0	ID=Kmarxianus_dmb11_839;locus_tag=DMB1_0A08490;gene=DMB10A08490;transl_table=1
dmb1_3Dec2014_scaffold_1.genbank	EMBL	CDS	1724233	1725765	.	+	0	ID=Kmarxianus_dmb11_840;locus_tag=DMB1_0A08500;gene=DMB10A08500;transl_table=1
dmb1_3Dec2014_scaffold_1.genbank	EMBL	CDS	1727435	1729279	.	-	0	ID=Kmarxianus_dmb11_841;locus_tag=DMB1_0A08510;gene=DMB10A08510;transl_table=1
dmb1_3Dec2014_scaffold_1.genbank	EMBL	CDS	1730143	1731612	.	-	0	ID=Kmarxianus_dmb11_842;locus_tag=DMB1_0A08520;gene=DMB10A08520;transl_table=1
dmb1_3Dec2014_scaffold_1.genbank	EMBL	CDS	1732135	1732821	.	+	0	ID=Kmarxianus_dmb11_843;locus_tag=DMB1_0A08530;gene=DMB10A08530;transl_table=1
##gff-version 3
##sequence-region dmb1_3Dec2014_scaffold_2.genbank 1 1695378
#!Date 2020-12-23
#!Type DNA
#!Source-version EMBOSS 6.6.0.0
dmb1_3Dec2014_scaffold_2.genbank	EMBL	databank_entry	1	1695378	.	+	.	ID=dmb1_3Dec2014_scaffold_2.genbank.1;mol_type=genomic DNA;organism=dmb1-annotated_by_ygap
dmb1_3Dec2014_scaffold_2.genbank	EMBL	CDS	1815	3077	.	+	0	ID=Kmarxianus_dmb11_844;locus_tag=DMB1_0B00100;gene=DMB10B00100;transl_table=1
dmb1_3Dec2014_scaffold_2.genbank	EMBL	CDS	4793	6352	.	+	0	ID=Kmarxianus_dmb11_845;locus_tag=DMB1_0B00110;gene=DMB10B00110;transl_table=1
dmb1_3Dec2014_scaffold_2.genbank	EMBL	CDS	6843	9389	.	-	0	ID=Kmarxianus_dmb11_846;locus_tag=DMB1_0B00120;gene=DMB10B00120;transl_table=1
dmb1_3Dec2014_scaffold_2.genbank	EMBL	CDS	14053	14313	.	+	0	ID=Kmarxianus_dmb11_847;locus_tag=DMB1_0B00130;gene=DMB10B00130;transl_table=1
dmb1_3Dec2014_scaffold_2.genbank	EMBL	CDS	15589	17970	.	+	0	ID=Kmarxianus_dmb11_848;locus_tag=DMB1_0B00140;gene=DMB10B00140;transl_table=1
dmb1_3Dec2014_scaffold_2.genbank	EMBL	CDS	20594	22792	.	+	0	ID=Kmarxianus_dmb11_849;locus_tag=DMB1_0B00150;gene=DMB10B00150;transl_table=1
dmb1_3Dec2014_scaffold_2.genbank	EMBL	CDS	23401	24915	.	-	0	ID=Kmarxianus_dmb11_850;locus_tag=DMB1_0B00160;gene=DMB10B00160;transl_table=1
dmb1_3Dec2014_scaffold_2.genbank	EMBL	CDS	26884	29103	.	+	0	ID=Kmarxianus_dmb11_851;locus_tag=DMB1_0B00170;gene=DMB10B00170;transl_table=1
dmb1_3Dec2014_scaffold_2.genbank	EMBL	CDS	30137	30967	.	+	0	ID=Kmarxianus_dmb11_852;locus_tag=DMB1_0B00180;gene=DMB10B00180;transl_table=1
dmb1_3Dec2014_scaffold_2.genbank	EMBL	CDS	31303	31785	.	-	0	ID=Kmarxianus_dmb11_853;locus_tag=DMB1_0B00190;gene=DMB10B00190;transl_table=1
dmb1_3Dec2014_scaffold_2.genbank	EMBL	CDS	32779	34548	.	+	0	ID=Kmarxianus_dmb11_854;locus_tag=DMB1_0B00200;gene=DMB10B00200;transl_table=1
dmb1_3Dec2014_scaffold_2.genbank	EMBL	CDS	34745	36354	.	-	0	ID=Kmarxianus_dmb11_855;featflags=start_before:true;locus_tag=DMB1_0B00210;gene=DMB10B00210
dmb1_3Dec2014_scaffold_2.genbank	EMBL	CDS	39236	40918	.	+	0	ID=Kmarxianus_dmb11_856;locus_tag=DMB1_0B00220;gene=DMB10B00220
dmb1_3Dec2014_scaffold_2.genbank	EMBL	CDS	41123	41464	.	-	0	ID=Kmarxianus_dmb11_857;locus_tag=DMB1_0B00230;gene=DMB10B00230;transl_table=1
dmb1_3Dec2014_scaffold_2.genbank	EMBL	CDS	41799	42554	.	+	0	ID=Kmarxianus_dmb11_858;locus_tag=DMB1_0B00240;inference=similar to DNA sequence:INSDC:YJR099W;gene=DMB10B00240
dmb1_3Dec2014_scaffold_2.genbank	EMBL	CDS	42594	44522	.	-	0	ID=Kmarxianus_dmb11_859;locus_tag=DMB1_0B00250;inference=similar to DNA sequence:INSDC:YPR045C;gene=DMB10B00250
dmb1_3Dec2014_scaffold_2.genbank	EMBL	CDS	44909	45847	.	-	0	ID=Kmarxianus_dmb11_860;locus_tag=DMB1_0B00260;gene=DMB10B00260;transl_table=1
dmb1_3Dec2014_scaffold_2.genbank	EMBL	CDS	46052	46966	.	-	0	ID=Kmarxianus_dmb11_861;locus_tag=DMB1_0B00270;inference=similar to DNA sequence:INSDC:YJR100C;gene=DMB10B00270
dmb1_3Dec2014_scaffold_2.genbank	EMBL	CDS	47478	48404	.	-	0	ID=Kmarxianus_dmb11_862;locus_tag=DMB1_0B00280;inference=similar to DNA sequence:INSDC:YDR075W;gene=DMB10B00280
dmb1_3Dec2014_scaffold_2.genbank	EMBL	CDS	49125	50207	.	+	0	ID=Kmarxianus_dmb11_863;locus_tag=DMB1_0B00290;inference=similar to DNA sequence:INSDC:YER149C;gene=DMB10B00290
dmb1_3Dec2014_scaffold_2.genbank	EMBL	CDS	50545	51246	.	-	0	ID=Kmarxianus_dmb11_864;locus_tag=DMB1_0B00300;inference=similar to DNA sequence:INSDC:YER148W;gene=DMB10B00300
dmb1_3Dec2014_scaffold_2.genbank	EMBL	CDS	51727	53688	.	+	0	ID=Kmarxianus_dmb11_865;locus_tag=DMB1_0B00310;inference=similar to DNA sequence:INSDC:YER147C;gene=DMB10B00310
dmb1_3Dec2014_scaffold_2.genbank	EMBL	CDS	53961	56612	.	-	0	ID=Kmarxianus_dmb11_866;locus_tag=DMB1_0B00320;inference=similar to DNA sequence:INSDC:YDR074W;gene=DMB10B00320
dmb1_3Dec2014_scaffold_2.genbank	EMBL	CDS	57089	57604	.	-	0	ID=Kmarxianus_dmb11_867;locus_tag=DMB1_0B00330;inference=similar to DNA sequence:INSDC:YDR073W;gene=DMB10B00330
dmb1_3Dec2014_scaffold_2.genbank	EMBL	CDS	58735	60546	.	+	0	ID=Kmarxianus_dmb11_868;locus_tag=DMB1_0B00340;inference=similar to DNA sequence:INSDC:YDR072C;gene=DMB10B00340
dmb1_3Dec2014_scaffold_2.genbank	EMBL	CDS	60759	61028	.	-	0	ID=Kmarxianus_dmb11_869;locus_tag=DMB1_0B00350;inference=similar to DNA sequence:INSDC:YER146W;gene=DMB10B00350
dmb1_3Dec2014_scaffold_2.genbank	EMBL	CDS	61918	62502	.	+	0	ID=Kmarxianus_dmb11_870;locus_tag=DMB1_0B00360;inference=similar to DNA sequence:INSDC:YDR071C;gene=DMB10B00360
dmb1_3Dec2014_scaffold_2.genbank	EMBL	CDS	63198	63467	.	+	0	ID=Kmarxianus_dmb11_871;locus_tag=DMB1_0B00370;inference=similar to DNA sequence:INSDC:YDR070C;gene=DMB10B00370
dmb1_3Dec2014_scaffold_2.genbank	EMBL	CDS	64064	66463	.	+	0	ID=Kmarxianus_dmb11_872;locus_tag=DMB1_0B00380;inference=similar to DNA sequence:INSDC:YDR069C%2CYER144C;gene=DMB10B00380
dmb1_3Dec2014_scaffold_2.genbank	EMBL	CDS	66528	67418	.	-	0	ID=Kmarxianus_dmb11_873;locus_tag=DMB1_0B00390;inference=similar to DNA sequence:INSDC:YDR068W;gene=DMB10B00390
dmb1_3Dec2014_scaffold_2.genbank	EMBL	CDS	67721	68413	.	+	0	ID=Kmarxianus_dmb11_874;locus_tag=DMB1_0B00400;inference=similar to DNA sequence:INSDC:YDR067C;gene=DMB10B00400
dmb1_3Dec2014_scaffold_2.genbank	EMBL	CDS	68495	69754	.	-	0	ID=Kmarxianus_dmb11_875;locus_tag=DMB1_0B00410;inference=similar to DNA sequence:INSDC:YER143W;gene=DMB10B00410
dmb1_3Dec2014_scaffold_2.genbank	EMBL	CDS	69954	70793	.	+	0	ID=Kmarxianus_dmb11_876;locus_tag=DMB1_0B00420;inference=similar to DNA sequence:INSDC:YER142C;gene=DMB10B00420
dmb1_3Dec2014_scaffold_2.genbank	EMBL	CDS	70953	72431	.	-	0	ID=Kmarxianus_dmb11_877;locus_tag=DMB1_0B00430;inference=similar to DNA sequence:INSDC:YER141W;gene=DMB10B00430
dmb1_3Dec2014_scaffold_2.genbank	EMBL	CDS	72772	76146	.	-	0	ID=Kmarxianus_dmb11_878;locus_tag=DMB1_0B00440;inference=similar to DNA sequence:INSDC:YBL022C;gene=DMB10B00440
dmb1_3Dec2014_scaffold_2.genbank	EMBL	CDS	76672	77328	.	-	0	ID=Kmarxianus_dmb11_879;locus_tag=DMB1_0B00450;inference=similar to DNA sequence:INSDC:YBL021C;gene=DMB10B00450
dmb1_3Dec2014_scaffold_2.genbank	EMBL	CDS	77606	79297	.	+	0	ID=Kmarxianus_dmb11_880;locus_tag=DMB1_0B00460;inference=similar to DNA sequence:INSDC:YBL020W;gene=DMB10B00460
dmb1_3Dec2014_scaffold_2.genbank	EMBL	CDS	79508	80998	.	+	0	ID=Kmarxianus_dmb11_881;locus_tag=DMB1_0B00470;inference=similar to DNA sequence:INSDC:YBL019W;gene=DMB10B00470
dmb1_3Dec2014_scaffold_2.genbank	EMBL	CDS	81069	81425	.	-	0	ID=Kmarxianus_dmb11_882;featflags=start_before:true,end_after:true;locus_tag=DMB1_0B00480;gene=DMB10B00480;transl_table=1
dmb1_3Dec2014_scaffold_2.genbank	EMBL	CDS	81826	86529	.	-	0	ID=Kmarxianus_dmb11_883;locus_tag=DMB1_0B00490;inference=similar to DNA sequence:INSDC:YBL017C;gene=DMB10B00490
dmb1_3Dec2014_scaffold_2.genbank	EMBL	CDS	87225	88325	.	+	0	ID=Kmarxianus_dmb11_884;locus_tag=DMB1_0B00500;inference=similar to DNA sequence:INSDC:YBL016W;gene=DMB10B00500
dmb1_3Dec2014_scaffold_2.genbank	EMBL	CDS	89999	91570	.	+	0	ID=Kmarxianus_dmb11_885;locus_tag=DMB1_0B00510;inference=similar to DNA sequence:INSDC:YBL015W;gene=DMB10B00510
dmb1_3Dec2014_scaffold_2.genbank	EMBL	CDS	92181	93272	.	-	0	ID=Kmarxianus_dmb11_886;locus_tag=DMB1_0B00520;inference=similar to DNA sequence:INSDC:YBL013W;gene=DMB10B00520
dmb1_3Dec2014_scaffold_2.genbank	EMBL	CDS	93380	94330	.	+	0	ID=Kmarxianus_dmb11_887;locus_tag=DMB1_0B00530;gene=DMB10B00530
dmb1_3Dec2014_scaffold_2.genbank	EMBL	CDS	94564	95550	.	+	0	ID=Kmarxianus_dmb11_888;locus_tag=DMB1_0B00540;inference=similar to DNA sequence:INSDC:YGL025C;gene=DMB10B00540
dmb1_3Dec2014_scaffold_2.genbank	EMBL	CDS	95940	98069	.	+	0	ID=Kmarxianus_dmb11_889;locus_tag=DMB1_0B00550;inference=similar to DNA sequence:INSDC:YGL026C;gene=DMB10B00550
dmb1_3Dec2014_scaffold_2.genbank	EMBL	CDS	98487	101126	.	+	0	ID=Kmarxianus_dmb11_890;locus_tag=DMB1_0B00560;inference=similar to DNA sequence:INSDC:YBL014C;gene=DMB10B00560
dmb1_3Dec2014_scaffold_2.genbank	EMBL	CDS	101529	103988	.	+	0	ID=Kmarxianus_dmb11_891;locus_tag=DMB1_0B00570;inference=similar to DNA sequence:INSDC:YGL027C;gene=DMB10B00570
dmb1_3Dec2014_scaffold_2.genbank	EMBL	CDS	104923	106467	.	+	0	ID=Kmarxianus_dmb11_892;locus_tag=DMB1_0B00580;inference=similar to DNA sequence:INSDC:YGL028C;gene=DMB10B00580
dmb1_3Dec2014_scaffold_2.genbank	EMBL	CDS	106735	107769	.	-	0	ID=Kmarxianus_dmb11_893;locus_tag=DMB1_0B00590;gene=DMB10B00590;transl_table=1
dmb1_3Dec2014_scaffold_2.genbank	EMBL	tRNA	108007	108079	.	+	.	ID=dmb1_3Dec2014_scaffold_2.genbank.52;locus_tag=DMB1_0Btrna5F;gene=DMB10Btrna5F;product=tRNA-Phe
dmb1_3Dec2014_scaffold_2.genbank	EMBL	CDS	108263	108631	.	-	0	ID=Kmarxianus_dmb11_894;locus_tag=DMB1_0B00600;inference=similar to DNA sequence:INSDC:YGL029W;gene=DMB10B00600
dmb1_3Dec2014_scaffold_2.genbank	EMBL	CDS	108900	111497	.	+	0	ID=Kmarxianus_dmb11_895;locus_tag=DMB1_0B00610;inference=similar to DNA sequence:INSDC:YGR150C;gene=DMB10B00610
dmb1_3Dec2014_scaffold_2.genbank	EMBL	CDS	111788	113017	.	-	0	ID=Kmarxianus_dmb11_896;locus_tag=DMB1_0B00620;inference=similar to DNA sequence:INSDC:YGR149W;gene=DMB10B00620
dmb1_3Dec2014_scaffold_2.genbank	EMBL	CDS	113489	113803	.	-	0	ID=Kmarxianus_dmb11_897;featflags=end_after:true;locus_tag=DMB1_0B00630;gene=DMB10B00630;transl_table=1
dmb1_3Dec2014_scaffold_2.genbank	EMBL	CDS	115323	115790	.	+	0	ID=Kmarxianus_dmb11_898;locus_tag=DMB1_0B00640;inference=similar to DNA sequence:INSDC:YGL031C%2CYGR148C;gene=DMB10B00640
dmb1_3Dec2014_scaffold_2.genbank	EMBL	CDS	116514	116786	.	+	0	ID=Kmarxianus_dmb11_899;locus_tag=DMB1_0B00650;inference=similar to DNA sequence:INSDC:YGL032C;gene=DMB10B00650
dmb1_3Dec2014_scaffold_2.genbank	EMBL	CDS	117321	117974	.	+	0	ID=Kmarxianus_dmb11_900;locus_tag=DMB1_0B00660;inference=similar to DNA sequence:INSDC:YGR147C;gene=DMB10B00660
dmb1_3Dec2014_scaffold_2.genbank	EMBL	CDS	118154	119077	.	-	0	ID=Kmarxianus_dmb11_901;locus_tag=DMB1_0B00670;gene=DMB10B00670;transl_table=1
dmb1_3Dec2014_scaffold_2.genbank	EMBL	CDS	119909	120478	.	-	0	ID=Kmarxianus_dmb11_902;featflags=start_before:true,end_after:true;locus_tag=DMB1_0B00680;gene=DMB10B00680;transl_table=1
dmb1_3Dec2014_scaffold_2.genbank	EMBL	CDS	120946	122277	.	-	0	ID=Kmarxianus_dmb11_903;locus_tag=DMB1_0B00690;gene=DMB10B00690;transl_table=1
dmb1_3Dec2014_scaffold_2.genbank	EMBL	CDS	123999	125618	.	+	0	ID=Kmarxianus_dmb11_904;locus_tag=DMB1_0B00700;inference=similar to DNA sequence:INSDC:YGL035C;gene=DMB10B00700
dmb1_3Dec2014_scaffold_2.genbank	EMBL	CDS	125998	127320	.	+	0	ID=Kmarxianus_dmb11_905;locus_tag=DMB1_0B00710;inference=similar to DNA sequence:INSDC:YMR268C;gene=DMB10B00710
dmb1_3Dec2014_scaffold_2.genbank	EMBL	CDS	127416	132245	.	-	0	ID=Kmarxianus_dmb11_906;locus_tag=DMB1_0B00720;inference=similar to DNA sequence:INSDC:YML103C;gene=DMB10B00720
dmb1_3Dec2014_scaffold_2.genbank	EMBL	CDS	132524	133402	.	-	0	ID=Kmarxianus_dmb11_907;locus_tag=DMB1_0B00730;inference=similar to DNA sequence:INSDC:YMR267W;gene=DMB10B00730
dmb1_3Dec2014_scaffold_2.genbank	EMBL	CDS	133762	136485	.	-	0	ID=Kmarxianus_dmb11_908;locus_tag=DMB1_0B00740;inference=similar to DNA sequence:INSDC:YMR266W;gene=DMB10B00740
dmb1_3Dec2014_scaffold_2.genbank	EMBL	CDS	137369	138700	.	+	0	ID=Kmarxianus_dmb11_909;locus_tag=DMB1_0B00750;gene=DMB10B00750;transl_table=1
dmb1_3Dec2014_scaffold_2.genbank	EMBL	CDS	138943	140481	.	+	0	ID=Kmarxianus_dmb11_910;locus_tag=DMB1_0B00760;inference=similar to DNA sequence:INSDC:YMR265C;gene=DMB10B00760
dmb1_3Dec2014_scaffold_2.genbank	EMBL	CDS	141117	142673	.	+	0	ID=Kmarxianus_dmb11_911;locus_tag=DMB1_0B00770;inference=similar to DNA sequence:INSDC:YML102W;gene=DMB10B00770
dmb1_3Dec2014_scaffold_2.genbank	EMBL	CDS	143757	144362	.	-	0	ID=Kmarxianus_dmb11_912;locus_tag=DMB1_0B00780;inference=similar to DNA sequence:INSDC:YMR264W%2CYML101C;gene=DMB10B00780
dmb1_3Dec2014_scaffold_2.genbank	EMBL	CDS	144649	145161	.	-	0	ID=Kmarxianus_dmb11_913;locus_tag=DMB1_0B00790;inference=similar to DNA sequence:INSDC:YMR263W;gene=DMB10B00790
dmb1_3Dec2014_scaffold_2.genbank	EMBL	CDS	145401	146372	.	-	0	ID=Kmarxianus_dmb11_914;locus_tag=DMB1_0B00800;inference=similar to DNA sequence:INSDC:YMR262W;gene=DMB10B00800
dmb1_3Dec2014_scaffold_2.genbank	EMBL	CDS	146749	147360	.	-	0	ID=Kmarxianus_dmb11_915;locus_tag=DMB1_0B00810;gene=DMB10B00810;transl_table=1
dmb1_3Dec2014_scaffold_2.genbank	EMBL	CDS	147641	148225	.	-	0	ID=Kmarxianus_dmb11_916;locus_tag=DMB1_0B00820;gene=DMB10B00820;transl_table=1
dmb1_3Dec2014_scaffold_2.genbank	EMBL	CDS	148602	149189	.	-	0	ID=Kmarxianus_dmb11_917;locus_tag=DMB1_0B00830;gene=DMB10B00830;transl_table=1
dmb1_3Dec2014_scaffold_2.genbank	EMBL	CDS	150178	153591	.	+	0	ID=Kmarxianus_dmb11_918;locus_tag=DMB1_0B00840;inference=similar to DNA sequence:INSDC:YML100W%2CYMR261C;gene=DMB10B00840
dmb1_3Dec2014_scaffold_2.genbank	EMBL	CDS	154303	154773	.	+	0	ID=Kmarxianus_dmb11_919;locus_tag=DMB1_0B00850;inference=similar to DNA sequence:INSDC:YMR260C;gene=DMB10B00850
dmb1_3Dec2014_scaffold_2.genbank	EMBL	CDS	155014	156078	.	-	0	ID=Kmarxianus_dmb11_920;locus_tag=DMB1_0B00860;gene=DMB10B00860;transl_table=1
dmb1_3Dec2014_scaffold_2.genbank	EMBL	CDS	156344	157912	.	-	0	ID=Kmarxianus_dmb11_921;locus_tag=DMB1_0B00870;inference=similar to DNA sequence:INSDC:YBR103W;gene=DMB10B00870
dmb1_3Dec2014_scaffold_2.genbank	EMBL	CDS	158260	160422	.	+	0	ID=Kmarxianus_dmb11_922;locus_tag=DMB1_0B00880;inference=similar to DNA sequence:INSDC:YBR102C;gene=DMB10B00880
dmb1_3Dec2014_scaffold_2.genbank	EMBL	CDS	160811	161683	.	+	0	ID=Kmarxianus_dmb11_923;locus_tag=DMB1_0B00890;inference=similar to DNA sequence:INSDC:YBR101C;gene=DMB10B00890
dmb1_3Dec2014_scaffold_2.genbank	EMBL	CDS	161867	163996	.	-	0	ID=Kmarxianus_dmb11_924;locus_tag=DMB1_0B00900;inference=similar to DNA sequence:INSDC:YBR098W;gene=DMB10B00900
dmb1_3Dec2014_scaffold_2.genbank	EMBL	CDS	164276	167350	.	-	0	ID=Kmarxianus_dmb11_925;locus_tag=DMB1_0B00910;inference=similar to DNA sequence:INSDC:YPR055W;gene=DMB10B00910
dmb1_3Dec2014_scaffold_2.genbank	EMBL	CDS	167696	168565	.	-	0	ID=Kmarxianus_dmb11_926;locus_tag=DMB1_0B00920;inference=similar to DNA sequence:INSDC:YHL025W;gene=DMB10B00920
dmb1_3Dec2014_scaffold_2.genbank	EMBL	CDS	169389	171854	.	+	0	ID=Kmarxianus_dmb11_927;locus_tag=DMB1_0B00930;inference=similar to DNA sequence:INSDC:YHR028C;gene=DMB10B00930
dmb1_3Dec2014_scaffold_2.genbank	EMBL	CDS	172303	175320	.	+	0	ID=Kmarxianus_dmb11_928;locus_tag=DMB1_0B00940;inference=similar to DNA sequence:INSDC:YHR027C;gene=DMB10B00940
dmb1_3Dec2014_scaffold_2.genbank	EMBL	CDS	175585	176220	.	-	0	ID=Kmarxianus_dmb11_929;locus_tag=DMB1_0B00950;inference=similar to DNA sequence:INSDC:YHR026W;gene=DMB10B00950
dmb1_3Dec2014_scaffold_2.genbank	EMBL	CDS	176741	177814	.	-	0	ID=Kmarxianus_dmb11_930;locus_tag=DMB1_0B00960;inference=similar to DNA sequence:INSDC:YHR025W;gene=DMB10B00960
dmb1_3Dec2014_scaffold_2.genbank	EMBL	CDS	178427	179893	.	+	0	ID=Kmarxianus_dmb11_931;locus_tag=DMB1_0B00970;inference=similar to DNA sequence:INSDC:YHR024C;gene=DMB10B00970
dmb1_3Dec2014_scaffold_2.genbank	EMBL	CDS	180114	185699	.	-	0	ID=Kmarxianus_dmb11_932;locus_tag=DMB1_0B00980;inference=similar to DNA sequence:INSDC:YHR023W;gene=DMB10B00980
dmb1_3Dec2014_scaffold_2.genbank	EMBL	CDS	186516	188468	.	+	0	ID=Kmarxianus_dmb11_933;locus_tag=DMB1_0B00990;gene=DMB10B00990;transl_table=1
dmb1_3Dec2014_scaffold_2.genbank	EMBL	CDS	189991	191172	.	+	0	ID=Kmarxianus_dmb11_934;locus_tag=DMB1_0B01000;inference=similar to DNA sequence:INSDC:YHR022C;gene=DMB10B01000
dmb1_3Dec2014_scaffold_2.genbank	EMBL	biological_region	191806	192638	.	+	0	ID=Kmarxianus_dmb11_935;featflags=type:CDS;locus_tag=DMB1_0B01010;inference=similar to DNA sequence:INSDC:YHR021C%2CYKL156W;gene=DMB10B01010
dmb1_3Dec2014_scaffold_2.genbank	EMBL	CDS	191806	191808	.	+	0	Parent=dmb1_3Dec2014_scaffold_2.genbank.94
dmb1_3Dec2014_scaffold_2.genbank	EMBL	CDS	192393	192638	.	+	0	Parent=dmb1_3Dec2014_scaffold_2.genbank.94
dmb1_3Dec2014_scaffold_2.genbank	EMBL	CDS	192912	195110	.	-	0	ID=Kmarxianus_dmb11_936;locus_tag=DMB1_0B01020;inference=similar to DNA sequence:INSDC:YKL155C;gene=DMB10B01020
dmb1_3Dec2014_scaffold_2.genbank	EMBL	CDS	195496	196215	.	+	0	ID=Kmarxianus_dmb11_937;featflags=start_before:true;locus_tag=DMB1_0B01030;gene=DMB10B01030;transl_table=1
dmb1_3Dec2014_scaffold_2.genbank	EMBL	CDS	196317	196532	.	-	0	ID=Kmarxianus_dmb11_938;locus_tag=DMB1_0B01040;inference=similar to DNA sequence:INSDC:YIL102C-A;gene=DMB10B01040
dmb1_3Dec2014_scaffold_2.genbank	EMBL	tRNA	196819	196890	.	+	.	ID=dmb1_3Dec2014_scaffold_2.genbank.100;locus_tag=DMB1_0Btrna7R;gene=DMB10Btrna7R;product=tRNA-Arg
dmb1_3Dec2014_scaffold_2.genbank	EMBL	CDS	197143	202089	.	+	0	ID=Kmarxianus_dmb11_939;locus_tag=DMB1_0B01050;inference=similar to DNA sequence:INSDC:YJL039C;gene=DMB10B01050
dmb1_3Dec2014_scaffold_2.genbank	EMBL	CDS	202237	204576	.	-	0	ID=Kmarxianus_dmb11_940;locus_tag=DMB1_0B01060;inference=similar to DNA sequence:INSDC:YJL041W;gene=DMB10B01060
dmb1_3Dec2014_scaffold_2.genbank	EMBL	CDS	204991	209328	.	-	0	ID=Kmarxianus_dmb11_941;locus_tag=DMB1_0B01070;inference=similar to DNA sequence:INSDC:YJL042W;gene=DMB10B01070
dmb1_3Dec2014_scaffold_2.genbank	EMBL	CDS	210174	211091	.	+	0	ID=Kmarxianus_dmb11_942;locus_tag=DMB1_0B01080;inference=similar to DNA sequence:INSDC:YJL044C;gene=DMB10B01080
dmb1_3Dec2014_scaffold_2.genbank	EMBL	CDS	211321	212064	.	-	0	ID=Kmarxianus_dmb11_943;locus_tag=DMB1_0B01090;inference=similar to DNA sequence:INSDC:YKL152C;gene=DMB10B01090
dmb1_3Dec2014_scaffold_2.genbank	EMBL	CDS	213964	214797	.	+	0	ID=Kmarxianus_dmb11_944;locus_tag=DMB1_0B01100;inference=similar to DNA sequence:INSDC:YCR010C%2CYNR002C;gene=DMB10B01100
dmb1_3Dec2014_scaffold_2.genbank	EMBL	CDS	215437	216234	.	+	0	ID=Kmarxianus_dmb11_945;locus_tag=DMB1_0B01110;inference=similar to DNA sequence:INSDC:YCR009C;gene=DMB10B01110
dmb1_3Dec2014_scaffold_2.genbank	EMBL	CDS	217248	221030	.	+	0	ID=Kmarxianus_dmb11_946;locus_tag=DMB1_0B01120;gene=DMB10B01120;transl_table=1
dmb1_3Dec2014_scaffold_2.genbank	EMBL	CDS	221760	223424	.	-	0	ID=Kmarxianus_dmb11_947;locus_tag=DMB1_0B01130;inference=similar to DNA sequence:INSDC:YCR008W;gene=DMB10B01130
dmb1_3Dec2014_scaffold_2.genbank	EMBL	CDS	221760	223424	.	-	0	ID=Kmarxianus_dmb11_948;locus_tag=DMB1_0B01140;gene=DMB10B01140;transl_table=1
dmb1_3Dec2014_scaffold_2.genbank	EMBL	tRNA	224180	224253	.	-	.	ID=dmb1_3Dec2014_scaffold_2.genbank.111;locus_tag=DMB1_0Btrna5N;gene=DMB10Btrna5N;product=tRNA-Asn
dmb1_3Dec2014_scaffold_2.genbank	EMBL	CDS	225209	226330	.	-	0	ID=Kmarxianus_dmb11_949;locus_tag=DMB1_0B01150;gene=DMB10B01150;transl_table=1
dmb1_3Dec2014_scaffold_2.genbank	EMBL	CDS	226815	227138	.	-	0	ID=Kmarxianus_dmb11_950;featflags=start_before:true,end_after:true;locus_tag=DMB1_0B01160;codon_start=1;gene=DMB10B01160
dmb1_3Dec2014_scaffold_2.genbank	EMBL	CDS	227251	228387	.	-	0	ID=Kmarxianus_dmb11_951;locus_tag=DMB1_0B01170;gene=DMB10B01170;transl_table=1
dmb1_3Dec2014_scaffold_2.genbank	EMBL	CDS	228839	230602	.	-	0	ID=Kmarxianus_dmb11_952;locus_tag=DMB1_0B01180;gene=DMB10B01180;transl_table=1
dmb1_3Dec2014_scaffold_2.genbank	EMBL	tRNA	230881	230952	.	+	.	ID=dmb1_3Dec2014_scaffold_2.genbank.116;locus_tag=DMB1_0Btrna3P;gene=DMB10Btrna3P;product=tRNA-Pro
dmb1_3Dec2014_scaffold_2.genbank	EMBL	CDS	231910	233361	.	+	0	ID=Kmarxianus_dmb11_953;locus_tag=DMB1_0B01190;gene=DMB10B01190;transl_table=1
dmb1_3Dec2014_scaffold_2.genbank	EMBL	CDS	234132	234875	.	+	0	ID=Kmarxianus_dmb11_954;locus_tag=DMB1_0B01200;gene=DMB10B01200;transl_table=1
dmb1_3Dec2014_scaffold_2.genbank	EMBL	CDS	235193	236935	.	-	0	ID=Kmarxianus_dmb11_955;locus_tag=DMB1_0B01210;gene=DMB10B01210;transl_table=1
dmb1_3Dec2014_scaffold_2.genbank	EMBL	CDS	237353	237910	.	-	0	ID=Kmarxianus_dmb11_956;locus_tag=DMB1_0B01220;inference=similar to DNA sequence:INSDC:YCR003W;gene=DMB10B01220
dmb1_3Dec2014_scaffold_2.genbank	EMBL	CDS	238475	239491	.	+	0	ID=Kmarxianus_dmb11_957;locus_tag=DMB1_0B01230;inference=similar to DNA sequence:INSDC:YCR002C;gene=DMB10B01230
dmb1_3Dec2014_scaffold_2.genbank	EMBL	CDS	241022	243352	.	-	0	ID=Kmarxianus_dmb11_958;locus_tag=DMB1_0B01240;inference=similar to DNA sequence:INSDC:YLL001W;gene=DMB10B01240
dmb1_3Dec2014_scaffold_2.genbank	EMBL	CDS	243859	245154	.	-	0	ID=Kmarxianus_dmb11_959;locus_tag=DMB1_0B01250;inference=similar to DNA sequence:INSDC:YLL002W;gene=DMB10B01250
dmb1_3Dec2014_scaffold_2.genbank	EMBL	CDS	245451	246190	.	-	0	ID=Kmarxianus_dmb11_960;featflags=start_before:true;locus_tag=DMB1_0B01260;inference=similar to DNA sequence:INSDC:YJL001W;gene=DMB10B01260
dmb1_3Dec2014_scaffold_2.genbank	EMBL	CDS	246572	249604	.	-	0	ID=Kmarxianus_dmb11_961;locus_tag=DMB1_0B01270;inference=similar to DNA sequence:INSDC:YLL003W;gene=DMB10B01270
dmb1_3Dec2014_scaffold_2.genbank	EMBL	CDS	249948	251330	.	+	0	ID=Kmarxianus_dmb11_962;locus_tag=DMB1_0B01280;inference=similar to DNA sequence:INSDC:YJL002C;gene=DMB10B01280
dmb1_3Dec2014_scaffold_2.genbank	EMBL	CDS	251487	253418	.	-	0	ID=Kmarxianus_dmb11_963;locus_tag=DMB1_0B01290;inference=similar to DNA sequence:INSDC:YLL004W;gene=DMB10B01290
dmb1_3Dec2014_scaffold_2.genbank	EMBL	CDS	253813	254169	.	-	0	ID=Kmarxianus_dmb11_964;locus_tag=DMB1_0B01300;inference=similar to DNA sequence:INSDC:YJL003W;gene=DMB10B01300
dmb1_3Dec2014_scaffold_2.genbank	EMBL	CDS	255597	259784	.	+	0	ID=Kmarxianus_dmb11_965;locus_tag=DMB1_0B01310;inference=similar to DNA sequence:INSDC:YDR216W;gene=DMB10B01310
dmb1_3Dec2014_scaffold_2.genbank	EMBL	CDS	260129	263020	.	-	0	ID=Kmarxianus_dmb11_966;locus_tag=DMB1_0B01320;inference=similar to DNA sequence:INSDC:YDR217C;gene=DMB10B01320
dmb1_3Dec2014_scaffold_2.genbank	EMBL	CDS	263893	264621	.	+	0	ID=Kmarxianus_dmb11_967;featflags=start_before:true,end_after:true;locus_tag=DMB1_0B01330;gene=DMB10B01330;transl_table=1
dmb1_3Dec2014_scaffold_2.genbank	EMBL	CDS	265227	266288	.	-	0	ID=Kmarxianus_dmb11_968;locus_tag=DMB1_0B01340;inference=similar to DNA sequence:INSDC:YDR218C;gene=DMB10B01340
dmb1_3Dec2014_scaffold_2.genbank	EMBL	CDS	266675	267880	.	-	0	ID=Kmarxianus_dmb11_969;locus_tag=DMB1_0B01350;inference=similar to DNA sequence:INSDC:YLR226W;gene=DMB10B01350
dmb1_3Dec2014_scaffold_2.genbank	EMBL	CDS	268269	269690	.	-	0	ID=Kmarxianus_dmb11_970;locus_tag=DMB1_0B01360;inference=similar to DNA sequence:INSDC:YDR219C;gene=DMB10B01360
dmb1_3Dec2014_scaffold_2.genbank	EMBL	CDS	270261	272288	.	+	0	ID=Kmarxianus_dmb11_971;locus_tag=DMB1_0B01370;inference=similar to DNA sequence:INSDC:YDR221W;gene=DMB10B01370
dmb1_3Dec2014_scaffold_2.genbank	EMBL	CDS	273322	274596	.	+	0	ID=Kmarxianus_dmb11_972;locus_tag=DMB1_0B01380;inference=similar to DNA sequence:INSDC:YDR222W%2CYLR225C;gene=DMB10B01380
dmb1_3Dec2014_scaffold_2.genbank	EMBL	CDS	275196	278405	.	+	0	ID=Kmarxianus_dmb11_973;locus_tag=DMB1_0B01390;inference=similar to DNA sequence:INSDC:YDR223W%2CYLR223C;gene=DMB10B01390
dmb1_3Dec2014_scaffold_2.genbank	EMBL	CDS	278787	281267	.	+	0	ID=Kmarxianus_dmb11_974;locus_tag=DMB1_0B01400;inference=similar to DNA sequence:INSDC:YLR222C;gene=DMB10B01400
dmb1_3Dec2014_scaffold_2.genbank	EMBL	CDS	281555	282142	.	+	0	ID=Kmarxianus_dmb11_975;locus_tag=DMB1_0B01410;inference=similar to DNA sequence:INSDC:YLR221C;gene=DMB10B01410
dmb1_3Dec2014_scaffold_2.genbank	EMBL	CDS	282338	283210	.	-	0	ID=Kmarxianus_dmb11_976;locus_tag=DMB1_0B01420;inference=similar to DNA sequence:INSDC:YLR220W;gene=DMB10B01420
dmb1_3Dec2014_scaffold_2.genbank	EMBL	CDS	284713	285813	.	-	0	ID=Kmarxianus_dmb11_977;locus_tag=DMB1_0B01430;gene=DMB10B01430;transl_table=1
dmb1_3Dec2014_scaffold_2.genbank	EMBL	CDS	286193	286612	.	-	0	ID=Kmarxianus_dmb11_978;locus_tag=DMB1_0B01440;inference=similar to DNA sequence:INSDC:YDR100W;gene=DMB10B01440
dmb1_3Dec2014_scaffold_2.genbank	EMBL	CDS	287047	287799	.	-	0	ID=Kmarxianus_dmb11_979;locus_tag=DMB1_0B01450;inference=similar to DNA sequence:INSDC:YDR099W%2CYER177W;gene=DMB10B01450
dmb1_3Dec2014_scaffold_2.genbank	EMBL	CDS	289118	289705	.	-	0	ID=Kmarxianus_dmb11_980;locus_tag=DMB1_0B01460;gene=DMB10B01460;transl_table=1
dmb1_3Dec2014_scaffold_2.genbank	EMBL	CDS	290512	290688	.	+	0	ID=Kmarxianus_dmb11_981;featflags=start_before:true;locus_tag=DMB1_0B01470;codon_start=1;gene=DMB10B01470
dmb1_3Dec2014_scaffold_2.genbank	EMBL	CDS	291189	291956	.	-	0	ID=Kmarxianus_dmb11_982;locus_tag=DMB1_0B01480;gene=DMB10B01480;transl_table=1
dmb1_3Dec2014_scaffold_2.genbank	EMBL	biological_region	293518	293632	.	+	.	ID=dmb1_3Dec2014_scaffold_2.genbank.147;featflags=type:tRNA;locus_tag=DMB1_0Btrna6L;gene=DMB10Btrna6L;product=tRNA-Leu
dmb1_3Dec2014_scaffold_2.genbank	EMBL	tRNA	293518	293556	.	+	.	Parent=dmb1_3Dec2014_scaffold_2.genbank.147
dmb1_3Dec2014_scaffold_2.genbank	EMBL	tRNA	293588	293632	.	+	.	Parent=dmb1_3Dec2014_scaffold_2.genbank.147
dmb1_3Dec2014_scaffold_2.genbank	EMBL	CDS	293937	298469	.	-	0	ID=Kmarxianus_dmb11_983;locus_tag=DMB1_0B01490;gene=DMB10B01490;transl_table=1
dmb1_3Dec2014_scaffold_2.genbank	EMBL	CDS	299713	301344	.	+	0	ID=Kmarxianus_dmb11_984;locus_tag=DMB1_0B01500;gene=DMB10B01500;transl_table=1
dmb1_3Dec2014_scaffold_2.genbank	EMBL	CDS	301618	304014	.	-	0	ID=Kmarxianus_dmb11_985;locus_tag=DMB1_0B01510;inference=similar to DNA sequence:INSDC:YJL102W;gene=DMB10B01510
dmb1_3Dec2014_scaffold_2.genbank	EMBL	CDS	304340	305269	.	+	0	ID=Kmarxianus_dmb11_986;locus_tag=DMB1_0B01520;inference=similar to DNA sequence:INSDC:YKR026C;gene=DMB10B01520
dmb1_3Dec2014_scaffold_2.genbank	EMBL	CDS	305336	306100	.	-	0	ID=Kmarxianus_dmb11_987;locus_tag=DMB1_0B01530;inference=similar to DNA sequence:INSDC:YKR025W;gene=DMB10B01530
dmb1_3Dec2014_scaffold_2.genbank	EMBL	CDS	306647	308857	.	+	0	ID=Kmarxianus_dmb11_988;locus_tag=DMB1_0B01540;inference=similar to DNA sequence:INSDC:YKR024C;gene=DMB10B01540
dmb1_3Dec2014_scaffold_2.genbank	EMBL	CDS	309203	310999	.	+	0	ID=Kmarxianus_dmb11_989;locus_tag=DMB1_0B01550;inference=similar to DNA sequence:INSDC:YJL103C;gene=DMB10B01550
dmb1_3Dec2014_scaffold_2.genbank	EMBL	CDS	311146	312642	.	-	0	ID=Kmarxianus_dmb11_990;locus_tag=DMB1_0B01560;inference=similar to DNA sequence:INSDC:YKR023W;gene=DMB10B01560
dmb1_3Dec2014_scaffold_2.genbank	EMBL	CDS	313799	314209	.	-	0	ID=Kmarxianus_dmb11_991;locus_tag=DMB1_0B01570;inference=similar to DNA sequence:INSDC:YJL104W;gene=DMB10B01570
dmb1_3Dec2014_scaffold_2.genbank	EMBL	CDS	315009	316862	.	+	0	ID=Kmarxianus_dmb11_992;locus_tag=DMB1_0B01580;inference=similar to DNA sequence:INSDC:YKL109W;gene=DMB10B01580
dmb1_3Dec2014_scaffold_2.genbank	EMBL	CDS	317332	318504	.	-	0	ID=Kmarxianus_dmb11_993;locus_tag=DMB1_0B01590;inference=similar to DNA sequence:INSDC:YMR094W;gene=DMB10B01590
dmb1_3Dec2014_scaffold_2.genbank	EMBL	CDS	318641	319810	.	+	0	ID=Kmarxianus_dmb11_994;locus_tag=DMB1_0B01600;inference=similar to DNA sequence:INSDC:YKL108W;gene=DMB10B01600
dmb1_3Dec2014_scaffold_2.genbank	EMBL	CDS	319928	321490	.	-	0	ID=Kmarxianus_dmb11_995;locus_tag=DMB1_0B01610;inference=similar to DNA sequence:INSDC:YMR093W;gene=DMB10B01610
dmb1_3Dec2014_scaffold_2.genbank	EMBL	CDS	322091	323959	.	+	0	ID=Kmarxianus_dmb11_996;locus_tag=DMB1_0B01620;inference=similar to DNA sequence:INSDC:YMR092C;gene=DMB10B01620
dmb1_3Dec2014_scaffold_2.genbank	EMBL	CDS	324340	325626	.	+	0	ID=Kmarxianus_dmb11_997;locus_tag=DMB1_0B01630;inference=similar to DNA sequence:INSDC:YMR091C;gene=DMB10B01630
dmb1_3Dec2014_scaffold_2.genbank	EMBL	CDS	326018	328549	.	+	0	ID=Kmarxianus_dmb11_998;locus_tag=DMB1_0B01640;inference=similar to DNA sequence:INSDC:YMR089C;gene=DMB10B01640
dmb1_3Dec2014_scaffold_2.genbank	EMBL	CDS	329046	330743	.	+	0	ID=Kmarxianus_dmb11_999;locus_tag=DMB1_0B01650;inference=similar to DNA sequence:INSDC:YMR088C;gene=DMB10B01650
dmb1_3Dec2014_scaffold_2.genbank	EMBL	CDS	330817	331569	.	-	0	ID=Kmarxianus_dmb11_1000;locus_tag=DMB1_0B01660;inference=similar to DNA sequence:INSDC:YMR087W;gene=DMB10B01660
dmb1_3Dec2014_scaffold_2.genbank	EMBL	CDS	332028	333314	.	+	0	ID=Kmarxianus_dmb11_1001;locus_tag=DMB1_0B01670;inference=similar to DNA sequence:INSDC:YKL106W;gene=DMB10B01670
dmb1_3Dec2014_scaffold_2.genbank	EMBL	CDS	333425	336343	.	-	0	ID=Kmarxianus_dmb11_1002;locus_tag=DMB1_0B01680;inference=similar to DNA sequence:INSDC:YKL105C%2CYMR086W;gene=DMB10B01680
dmb1_3Dec2014_scaffold_2.genbank	EMBL	CDS	337064	339184	.	-	0	ID=Kmarxianus_dmb11_1003;locus_tag=DMB1_0B01690;inference=similar to DNA sequence:INSDC:YKL104C%2CYMR085W;gene=DMB10B01690
dmb1_3Dec2014_scaffold_2.genbank	EMBL	CDS	339912	341486	.	-	0	ID=Kmarxianus_dmb11_1004;locus_tag=DMB1_0B01700;inference=similar to DNA sequence:INSDC:YKL103C;gene=DMB10B01700
dmb1_3Dec2014_scaffold_2.genbank	EMBL	CDS	342532	346443	.	+	0	ID=Kmarxianus_dmb11_1005;locus_tag=DMB1_0B01710;inference=similar to DNA sequence:INSDC:YKL101W;gene=DMB10B01710
dmb1_3Dec2014_scaffold_2.genbank	EMBL	CDS	346764	347903	.	-	0	ID=Kmarxianus_dmb11_1006;locus_tag=DMB1_0B01720;inference=similar to DNA sequence:INSDC:YMR083W;gene=DMB10B01720
dmb1_3Dec2014_scaffold_2.genbank	EMBL	CDS	349383	350135	.	-	0	ID=Kmarxianus_dmb11_1007;locus_tag=DMB1_0B01730;inference=similar to DNA sequence:INSDC:YKL099C;gene=DMB10B01730
dmb1_3Dec2014_scaffold_2.genbank	EMBL	CDS	350558	351454	.	+	0	ID=Kmarxianus_dmb11_1008;locus_tag=DMB1_0B01740;inference=similar to DNA sequence:INSDC:YKL098W;gene=DMB10B01740
dmb1_3Dec2014_scaffold_2.genbank	EMBL	CDS	351587	352489	.	-	0	ID=Kmarxianus_dmb11_1009;locus_tag=DMB1_0B01750;inference=similar to DNA sequence:INSDC:YDL198C;gene=DMB10B01750
dmb1_3Dec2014_scaffold_2.genbank	EMBL	CDS	353064	354917	.	+	0	ID=Kmarxianus_dmb11_1010;locus_tag=DMB1_0B01760;inference=similar to DNA sequence:INSDC:YDR228C;gene=DMB10B01760
dmb1_3Dec2014_scaffold_2.genbank	EMBL	CDS	355177	358710	.	-	0	ID=Kmarxianus_dmb11_1011;locus_tag=DMB1_0B01770;inference=similar to DNA sequence:INSDC:YDL197C;gene=DMB10B01770
dmb1_3Dec2014_scaffold_2.genbank	EMBL	CDS	359393	361867	.	-	0	ID=Kmarxianus_dmb11_1012;locus_tag=DMB1_0B01780;inference=similar to DNA sequence:INSDC:YDR227W;gene=DMB10B01780
dmb1_3Dec2014_scaffold_2.genbank	EMBL	CDS	362163	363131	.	-	0	ID=Kmarxianus_dmb11_1013;locus_tag=DMB1_0B01790;gene=DMB10B01790;transl_table=1
dmb1_3Dec2014_scaffold_2.genbank	EMBL	CDS	366274	366957	.	-	0	ID=Kmarxianus_dmb11_1014;locus_tag=DMB1_0B01800;inference=similar to DNA sequence:INSDC:YDR226W;gene=DMB10B01800
dmb1_3Dec2014_scaffold_2.genbank	EMBL	CDS	368034	370190	.	+	0	ID=Kmarxianus_dmb11_1015;locus_tag=DMB1_0B01810;inference=similar to DNA sequence:INSDC:YLR219W;gene=DMB10B01810
dmb1_3Dec2014_scaffold_2.genbank	EMBL	CDS	370609	371001	.	-	0	ID=Kmarxianus_dmb11_1016;locus_tag=DMB1_0B01820;inference=similar to DNA sequence:INSDC:YDR225W;gene=DMB10B01820
dmb1_3Dec2014_scaffold_2.genbank	EMBL	CDS	371716	372114	.	+	0	ID=Kmarxianus_dmb11_1017;locus_tag=DMB1_0B01830;inference=similar to DNA sequence:INSDC:YDR224C;gene=DMB10B01830
dmb1_3Dec2014_scaffold_2.genbank	EMBL	CDS	372450	375821	.	+	0	ID=Kmarxianus_dmb11_1018;locus_tag=DMB1_0B01840;inference=similar to DNA sequence:INSDC:YDR104C;gene=DMB10B01840
dmb1_3Dec2014_scaffold_2.genbank	EMBL	CDS	375816	378107	.	-	0	ID=Kmarxianus_dmb11_1019;locus_tag=DMB1_0B01850;inference=similar to DNA sequence:INSDC:YDR103W;gene=DMB10B01850
dmb1_3Dec2014_scaffold_2.genbank	EMBL	CDS	379342	380583	.	-	0	ID=Kmarxianus_dmb11_1020;locus_tag=DMB1_0B01860;inference=similar to DNA sequence:INSDC:YER178W;gene=DMB10B01860
dmb1_3Dec2014_scaffold_2.genbank	EMBL	CDS	381454	383169	.	+	0	ID=Kmarxianus_dmb11_1021;locus_tag=DMB1_0B01870;inference=similar to DNA sequence:INSDC:YDR101C;gene=DMB10B01870
dmb1_3Dec2014_scaffold_2.genbank	EMBL	CDS	383688	384668	.	+	0	ID=Kmarxianus_dmb11_1022;featflags=start_before:true;locus_tag=DMB1_0B01880;gene=DMB10B01880;transl_table=1
dmb1_3Dec2014_scaffold_2.genbank	EMBL	CDS	384726	386135	.	-	0	ID=Kmarxianus_dmb11_1023;locus_tag=DMB1_0B01890;inference=similar to DNA sequence:INSDC:YDR105C;gene=DMB10B01890
dmb1_3Dec2014_scaffold_2.genbank	EMBL	CDS	386353	387129	.	+	0	ID=Kmarxianus_dmb11_1024;locus_tag=DMB1_0B01900;inference=similar to DNA sequence:INSDC:YDR106W;gene=DMB10B01900
dmb1_3Dec2014_scaffold_2.genbank	EMBL	CDS	387235	388146	.	-	0	ID=Kmarxianus_dmb11_1025;locus_tag=DMB1_0B01910;inference=similar to DNA sequence:INSDC:YER180C;gene=DMB10B01910
dmb1_3Dec2014_scaffold_2.genbank	EMBL	CDS	388370	388573	.	-	0	ID=Kmarxianus_dmb11_1026;locus_tag=DMB1_0B01920;inference=similar to DNA sequence:INSDC:YER180C-A;gene=DMB10B01920
dmb1_3Dec2014_scaffold_2.genbank	EMBL	tRNA	388948	389021	.	-	.	ID=dmb1_3Dec2014_scaffold_2.genbank.194;locus_tag=DMB1_0Btrna9I;gene=DMB10Btrna9I;product=tRNA-Ile
dmb1_3Dec2014_scaffold_2.genbank	EMBL	CDS	389322	392141	.	+	0	ID=Kmarxianus_dmb11_1027;locus_tag=DMB1_0B01930;inference=similar to DNA sequence:INSDC:YBR073W;gene=DMB10B01930
dmb1_3Dec2014_scaffold_2.genbank	EMBL	CDS	392196	394094	.	-	0	ID=Kmarxianus_dmb11_1028;locus_tag=DMB1_0B01940;inference=similar to DNA sequence:INSDC:YDR049W;gene=DMB10B01940
dmb1_3Dec2014_scaffold_2.genbank	EMBL	CDS	394444	395553	.	-	0	ID=Kmarxianus_dmb11_1029;locus_tag=DMB1_0B01950;inference=similar to DNA sequence:INSDC:YDR047W;gene=DMB10B01950
dmb1_3Dec2014_scaffold_2.genbank	EMBL	tRNA	395946	396029	.	+	.	ID=dmb1_3Dec2014_scaffold_2.genbank.198;locus_tag=DMB1_0Btrna7L;gene=DMB10Btrna7L;product=tRNA-Leu
dmb1_3Dec2014_scaffold_2.genbank	EMBL	tRNA	396181	396264	.	-	.	ID=dmb1_3Dec2014_scaffold_2.genbank.199;locus_tag=DMB1_0Btrna8L;gene=DMB10Btrna8L;product=tRNA-Leu
dmb1_3Dec2014_scaffold_2.genbank	EMBL	CDS	396748	399513	.	+	0	ID=Kmarxianus_dmb11_1030;locus_tag=DMB1_0B01960;inference=similar to DNA sequence:INSDC:YBR074W;gene=DMB10B01960
dmb1_3Dec2014_scaffold_2.genbank	EMBL	CDS	399746	402091	.	-	0	ID=Kmarxianus_dmb11_1031;locus_tag=DMB1_0B01970;gene=DMB10B01970
dmb1_3Dec2014_scaffold_2.genbank	EMBL	CDS	404538	407573	.	-	0	ID=Kmarxianus_dmb11_1032;locus_tag=DMB1_0B01980;gene=DMB10B01980;transl_table=1
dmb1_3Dec2014_scaffold_2.genbank	EMBL	CDS	414035	415009	.	+	0	ID=Kmarxianus_dmb11_1033;locus_tag=DMB1_0B01990;gene=DMB10B01990;transl_table=1
dmb1_3Dec2014_scaffold_2.genbank	EMBL	CDS	415036	415251	.	+	0	ID=Kmarxianus_dmb11_1034;featflags=start_before:true;locus_tag=DMB1_0B02000;codon_start=1;gene=DMB10B02000
dmb1_3Dec2014_scaffold_2.genbank	EMBL	CDS	416666	418627	.	-	0	ID=Kmarxianus_dmb11_1035;locus_tag=DMB1_0B02010;inference=similar to DNA sequence:INSDC:YDR052C;gene=DMB10B02010
dmb1_3Dec2014_scaffold_2.genbank	EMBL	CDS	418991	419410	.	-	0	ID=Kmarxianus_dmb11_1036;locus_tag=DMB1_0B02020;inference=similar to DNA sequence:INSDC:YBR077C;gene=DMB10B02020
dmb1_3Dec2014_scaffold_2.genbank	EMBL	biological_region	419722	419811	.	+	.	ID=dmb1_3Dec2014_scaffold_2.genbank.207;featflags=type:tRNA;locus_tag=DMB1_0Btrna8R;gene=DMB10Btrna8R;product=tRNA-Arg
dmb1_3Dec2014_scaffold_2.genbank	EMBL	tRNA	419722	419759	.	+	.	Parent=dmb1_3Dec2014_scaffold_2.genbank.207
dmb1_3Dec2014_scaffold_2.genbank	EMBL	tRNA	419775	419811	.	+	.	Parent=dmb1_3Dec2014_scaffold_2.genbank.207
dmb1_3Dec2014_scaffold_2.genbank	EMBL	CDS	420213	422009	.	+	0	ID=Kmarxianus_dmb11_1037;locus_tag=DMB1_0B02030;inference=similar to DNA sequence:INSDC:YDR137W;gene=DMB10B02030
dmb1_3Dec2014_scaffold_2.genbank	EMBL	CDS	422113	423825	.	-	0	ID=Kmarxianus_dmb11_1038;locus_tag=DMB1_0B02040;inference=similar to DNA sequence:INSDC:YLR114C;gene=DMB10B02040
dmb1_3Dec2014_scaffold_2.genbank	EMBL	CDS	424315	426543	.	+	0	ID=Kmarxianus_dmb11_1039;locus_tag=DMB1_0B02050;inference=similar to DNA sequence:INSDC:YDR138W;gene=DMB10B02050
dmb1_3Dec2014_scaffold_2.genbank	EMBL	CDS	426853	428187	.	+	0	ID=Kmarxianus_dmb11_1040;locus_tag=DMB1_0B02060;inference=similar to DNA sequence:INSDC:YPL146C;gene=DMB10B02060
dmb1_3Dec2014_scaffold_2.genbank	EMBL	CDS	428386	430920	.	-	0	ID=Kmarxianus_dmb11_1041;locus_tag=DMB1_0B02070;inference=similar to DNA sequence:INSDC:YPL147W;gene=DMB10B02070
dmb1_3Dec2014_scaffold_2.genbank	EMBL	CDS	431571	432434	.	+	0	ID=Kmarxianus_dmb11_1042;locus_tag=DMB1_0B02080;gene=DMB10B02080
dmb1_3Dec2014_scaffold_2.genbank	EMBL	CDS	432747	433355	.	+	0	ID=Kmarxianus_dmb11_1043;featflags=end_after:true;locus_tag=DMB1_0B02090;gene=DMB10B02090
dmb1_3Dec2014_scaffold_2.genbank	EMBL	CDS	433354	434079	.	+	0	ID=Kmarxianus_dmb11_1044;locus_tag=DMB1_0B02100;inference=similar to DNA sequence:INSDC:YPL148C;gene=DMB10B02100
dmb1_3Dec2014_scaffold_2.genbank	EMBL	CDS	434892	436097	.	+	0	ID=Kmarxianus_dmb11_1045;locus_tag=DMB1_0B02110;inference=similar to DNA sequence:INSDC:YOR239W;gene=DMB10B02110
dmb1_3Dec2014_scaffold_2.genbank	EMBL	CDS	436137	436952	.	-	0	ID=Kmarxianus_dmb11_1046;locus_tag=DMB1_0B02120;inference=similar to DNA sequence:INSDC:YPL149W;gene=DMB10B02120
dmb1_3Dec2014_scaffold_2.genbank	EMBL	CDS	437175	438698	.	+	0	ID=Kmarxianus_dmb11_1047;locus_tag=DMB1_0B02130;gene=DMB10B02130
dmb1_3Dec2014_scaffold_2.genbank	EMBL	CDS	438757	441300	.	-	0	ID=Kmarxianus_dmb11_1048;locus_tag=DMB1_0B02140;inference=similar to DNA sequence:INSDC:YPL150W;gene=DMB10B02140
dmb1_3Dec2014_scaffold_2.genbank	EMBL	CDS	442046	443539	.	+	0	ID=Kmarxianus_dmb11_1049;locus_tag=DMB1_0B02150;inference=similar to DNA sequence:INSDC:YOR241W;gene=DMB10B02150
dmb1_3Dec2014_scaffold_2.genbank	EMBL	CDS	443616	444755	.	-	0	ID=Kmarxianus_dmb11_1050;locus_tag=DMB1_0B02160;inference=similar to DNA sequence:INSDC:YOR242C;gene=DMB10B02160
dmb1_3Dec2014_scaffold_2.genbank	EMBL	CDS	445308	447338	.	-	0	ID=Kmarxianus_dmb11_1051;locus_tag=DMB1_0B02170;inference=similar to DNA sequence:INSDC:YOR243C;gene=DMB10B02170
dmb1_3Dec2014_scaffold_2.genbank	EMBL	CDS	447621	448904	.	+	0	ID=Kmarxianus_dmb11_1052;locus_tag=DMB1_0B02180;inference=similar to DNA sequence:INSDC:YPL151C;gene=DMB10B02180
dmb1_3Dec2014_scaffold_2.genbank	EMBL	CDS	449248	450564	.	+	0	ID=Kmarxianus_dmb11_1053;locus_tag=DMB1_0B02190;inference=similar to DNA sequence:INSDC:YOR244W;gene=DMB10B02190
dmb1_3Dec2014_scaffold_2.genbank	EMBL	CDS	450614	451705	.	-	0	ID=Kmarxianus_dmb11_1054;locus_tag=DMB1_0B02200;inference=similar to DNA sequence:INSDC:YPL152W;gene=DMB10B02200
dmb1_3Dec2014_scaffold_2.genbank	EMBL	CDS	452051	453313	.	-	0	ID=Kmarxianus_dmb11_1055;locus_tag=DMB1_0B02210;inference=similar to DNA sequence:INSDC:YOR245C;gene=DMB10B02210
dmb1_3Dec2014_scaffold_2.genbank	EMBL	CDS	454225	456648	.	+	0	ID=Kmarxianus_dmb11_1056;locus_tag=DMB1_0B02220;inference=similar to DNA sequence:INSDC:YPL153C;gene=DMB10B02220
dmb1_3Dec2014_scaffold_2.genbank	EMBL	CDS	456838	457716	.	-	0	ID=Kmarxianus_dmb11_1057;locus_tag=DMB1_0B02230;inference=similar to DNA sequence:INSDC:YDR489W;gene=DMB10B02230
dmb1_3Dec2014_scaffold_2.genbank	EMBL	CDS	457982	459688	.	+	0	ID=Kmarxianus_dmb11_1058;locus_tag=DMB1_0B02240;inference=similar to DNA sequence:INSDC:YDR488C;gene=DMB10B02240
dmb1_3Dec2014_scaffold_2.genbank	EMBL	CDS	459771	461582	.	-	0	ID=Kmarxianus_dmb11_1059;locus_tag=DMB1_0B02250;gene=DMB10B02250;transl_table=1
dmb1_3Dec2014_scaffold_2.genbank	EMBL	tRNA	462428	462501	.	+	.	ID=dmb1_3Dec2014_scaffold_2.genbank.233;locus_tag=DMB1_0Btrna6N;gene=DMB10Btrna6N;product=tRNA-Asn
dmb1_3Dec2014_scaffold_2.genbank	EMBL	CDS	462864	463934	.	+	0	ID=Kmarxianus_dmb11_1060;locus_tag=DMB1_0B02260;inference=similar to DNA sequence:INSDC:YPL015C;gene=DMB10B02260
dmb1_3Dec2014_scaffold_2.genbank	EMBL	CDS	463931	466588	.	+	0	ID=Kmarxianus_dmb11_1061;locus_tag=DMB1_0B02270;inference=similar to DNA sequence:INSDC:YFL003C;gene=DMB10B02270
dmb1_3Dec2014_scaffold_2.genbank	EMBL	CDS	466649	468316	.	-	0	ID=Kmarxianus_dmb11_1062;locus_tag=DMB1_0B02280;inference=similar to DNA sequence:INSDC:YPL020C;gene=DMB10B02280
dmb1_3Dec2014_scaffold_2.genbank	EMBL	CDS	468931	471306	.	+	0	ID=Kmarxianus_dmb11_1063;locus_tag=DMB1_0B02290;inference=similar to DNA sequence:INSDC:YKR099W;gene=DMB10B02290
dmb1_3Dec2014_scaffold_2.genbank	EMBL	CDS	471454	471666	.	-	0	ID=Kmarxianus_dmb11_1064;featflags=end_after:true;locus_tag=DMB1_0B02300;gene=DMB10B02300;transl_table=1
dmb1_3Dec2014_scaffold_2.genbank	EMBL	CDS	472104	472646	.	+	0	ID=Kmarxianus_dmb11_1065;locus_tag=DMB1_0B02310;inference=similar to DNA sequence:INSDC:YIL157C;gene=DMB10B02310
dmb1_3Dec2014_scaffold_2.genbank	EMBL	CDS	472897	473973	.	-	0	ID=Kmarxianus_dmb11_1066;locus_tag=DMB1_0B02320;inference=similar to DNA sequence:INSDC:YIL158W%2CYKR100C;gene=DMB10B02320
dmb1_3Dec2014_scaffold_2.genbank	EMBL	CDS	474563	478540	.	-	0	ID=Kmarxianus_dmb11_1067;locus_tag=DMB1_0B02330;inference=similar to DNA sequence:INSDC:YIL159W;gene=DMB10B02330
dmb1_3Dec2014_scaffold_2.genbank	EMBL	CDS	479428	480672	.	+	0	ID=Kmarxianus_dmb11_1068;locus_tag=DMB1_0B02340;inference=similar to DNA sequence:INSDC:YIL160C;gene=DMB10B02340
dmb1_3Dec2014_scaffold_2.genbank	EMBL	CDS	480749	481345	.	-	0	ID=Kmarxianus_dmb11_1069;locus_tag=DMB1_0B02350;inference=similar to DNA sequence:INSDC:YIL161W;gene=DMB10B02350
dmb1_3Dec2014_scaffold_2.genbank	EMBL	CDS	482263	483927	.	+	0	ID=Kmarxianus_dmb11_1070;locus_tag=DMB1_0B02360;gene=DMB10B02360;transl_table=1
dmb1_3Dec2014_scaffold_2.genbank	EMBL	CDS	484731	486725	.	-	0	ID=Kmarxianus_dmb11_1071;locus_tag=DMB1_0B02370;gene=DMB10B02370;transl_table=1
dmb1_3Dec2014_scaffold_2.genbank	EMBL	CDS	487507	487959	.	+	0	ID=Kmarxianus_dmb11_1072;locus_tag=DMB1_0B02380;gene=DMB10B02380;transl_table=1
dmb1_3Dec2014_scaffold_2.genbank	EMBL	CDS	488771	490192	.	+	0	ID=Kmarxianus_dmb11_1073;locus_tag=DMB1_0B02390;gene=DMB10B02390;transl_table=1
dmb1_3Dec2014_scaffold_2.genbank	EMBL	CDS	490715	492358	.	+	0	ID=Kmarxianus_dmb11_1074;locus_tag=DMB1_0B02400;inference=similar to DNA sequence:INSDC:YGL116W;gene=DMB10B02400
dmb1_3Dec2014_scaffold_2.genbank	EMBL	CDS	493312	494301	.	+	0	ID=Kmarxianus_dmb11_1075;locus_tag=DMB1_0B02410;inference=similar to DNA sequence:INSDC:YGL115W;gene=DMB10B02410
dmb1_3Dec2014_scaffold_2.genbank	EMBL	CDS	494902	497157	.	+	0	ID=Kmarxianus_dmb11_1076;locus_tag=DMB1_0B02420;inference=similar to DNA sequence:INSDC:YGL114W;gene=DMB10B02420
dmb1_3Dec2014_scaffold_2.genbank	EMBL	CDS	497230	498177	.	-	0	ID=Kmarxianus_dmb11_1077;locus_tag=DMB1_0B02430;inference=similar to DNA sequence:INSDC:YBR231C;gene=DMB10B02430
dmb1_3Dec2014_scaffold_2.genbank	EMBL	CDS	498470	499717	.	+	0	ID=Kmarxianus_dmb11_1078;locus_tag=DMB1_0B02440;inference=similar to DNA sequence:INSDC:YBR233W;gene=DMB10B02440
dmb1_3Dec2014_scaffold_2.genbank	EMBL	CDS	500088	501977	.	+	0	ID=Kmarxianus_dmb11_1079;locus_tag=DMB1_0B02450;inference=similar to DNA sequence:INSDC:YGL113W;gene=DMB10B02450
dmb1_3Dec2014_scaffold_2.genbank	EMBL	CDS	502078	503640	.	-	0	ID=Kmarxianus_dmb11_1080;locus_tag=DMB1_0B02460;inference=similar to DNA sequence:INSDC:YGL112C;gene=DMB10B02460
dmb1_3Dec2014_scaffold_2.genbank	EMBL	CDS	503939	504187	.	+	0	ID=Kmarxianus_dmb11_1081;locus_tag=DMB1_0B02470;inference=similar to DNA sequence:INSDC:YBR233W-A;gene=DMB10B02470
dmb1_3Dec2014_scaffold_2.genbank	EMBL	CDS	504279	505400	.	-	0	ID=Kmarxianus_dmb11_1082;locus_tag=DMB1_0B02480;inference=similar to DNA sequence:INSDC:YBR234C;gene=DMB10B02480
dmb1_3Dec2014_scaffold_2.genbank	EMBL	CDS	505977	507275	.	+	0	ID=Kmarxianus_dmb11_1083;locus_tag=DMB1_0B02490;inference=similar to DNA sequence:INSDC:YGL111W;gene=DMB10B02490
dmb1_3Dec2014_scaffold_2.genbank	EMBL	CDS	507350	509281	.	-	0	ID=Kmarxianus_dmb11_1084;locus_tag=DMB1_0B02500;inference=similar to DNA sequence:INSDC:YGL110C;gene=DMB10B02500
dmb1_3Dec2014_scaffold_2.genbank	EMBL	CDS	509515	512793	.	+	0	ID=Kmarxianus_dmb11_1085;locus_tag=DMB1_0B02510;inference=similar to DNA sequence:INSDC:YBR235W;gene=DMB10B02510
dmb1_3Dec2014_scaffold_2.genbank	EMBL	CDS	512928	514190	.	-	0	ID=Kmarxianus_dmb11_1086;locus_tag=DMB1_0B02520;inference=similar to DNA sequence:INSDC:YBR236C;gene=DMB10B02520
dmb1_3Dec2014_scaffold_2.genbank	EMBL	CDS	514673	517126	.	+	0	ID=Kmarxianus_dmb11_1087;locus_tag=DMB1_0B02530;inference=similar to DNA sequence:INSDC:YBR237W;gene=DMB10B02530
dmb1_3Dec2014_scaffold_2.genbank	EMBL	CDS	517152	517466	.	-	0	ID=Kmarxianus_dmb11_1088;locus_tag=DMB1_0B02540;inference=similar to DNA sequence:INSDC:YGL108C;gene=DMB10B02540
dmb1_3Dec2014_scaffold_2.genbank	EMBL	CDS	518026	520074	.	-	0	ID=Kmarxianus_dmb11_1089;locus_tag=DMB1_0B02550;inference=similar to DNA sequence:INSDC:YBR238C%2CYGL107C;gene=DMB10B02550
dmb1_3Dec2014_scaffold_2.genbank	EMBL	CDS	520287	520772	.	+	0	ID=Kmarxianus_dmb11_1090;locus_tag=DMB1_0B02560;gene=DMB10B02560;transl_table=1
dmb1_3Dec2014_scaffold_2.genbank	EMBL	CDS	521124	521552	.	+	0	ID=Kmarxianus_dmb11_1091;locus_tag=DMB1_0B02570;inference=similar to DNA sequence:INSDC:YGL106W;gene=DMB10B02570
dmb1_3Dec2014_scaffold_2.genbank	EMBL	CDS	521601	523103	.	-	0	ID=Kmarxianus_dmb11_1092;locus_tag=DMB1_0B02580;inference=similar to DNA sequence:INSDC:YBR239C;gene=DMB10B02580
dmb1_3Dec2014_scaffold_2.genbank	EMBL	CDS	523799	524935	.	+	0	ID=Kmarxianus_dmb11_1093;locus_tag=DMB1_0B02590;inference=similar to DNA sequence:INSDC:YGL105W;gene=DMB10B02590
dmb1_3Dec2014_scaffold_2.genbank	EMBL	CDS	525107	526213	.	-	0	ID=Kmarxianus_dmb11_1094;locus_tag=DMB1_0B02600;inference=similar to DNA sequence:INSDC:YBR240C;gene=DMB10B02600
dmb1_3Dec2014_scaffold_2.genbank	EMBL	CDS	526846	527298	.	+	0	ID=Kmarxianus_dmb11_1095;locus_tag=DMB1_0B02610;inference=similar to DNA sequence:INSDC:YCR083W;gene=DMB10B02610
dmb1_3Dec2014_scaffold_2.genbank	EMBL	CDS	527584	528402	.	+	0	ID=Kmarxianus_dmb11_1096;locus_tag=DMB1_0B02620;inference=similar to DNA sequence:INSDC:YNR040W;gene=DMB10B02620
dmb1_3Dec2014_scaffold_2.genbank	EMBL	CDS	528500	529624	.	-	0	ID=Kmarxianus_dmb11_1097;locus_tag=DMB1_0B02630;inference=similar to DNA sequence:INSDC:YNR041C;gene=DMB10B02630
dmb1_3Dec2014_scaffold_2.genbank	EMBL	biological_region	530314	531370	.	+	0	ID=Kmarxianus_dmb11_1098;featflags=type:CDS;locus_tag=DMB1_0B02640;inference=similar to DNA sequence:INSDC:YNR043W;gene=DMB10B02640
dmb1_3Dec2014_scaffold_2.genbank	EMBL	CDS	530314	530907	.	+	0	Parent=dmb1_3Dec2014_scaffold_2.genbank.272
dmb1_3Dec2014_scaffold_2.genbank	EMBL	CDS	531236	531370	.	+	0	Parent=dmb1_3Dec2014_scaffold_2.genbank.272
dmb1_3Dec2014_scaffold_2.genbank	EMBL	CDS	532083	534170	.	-	0	ID=Kmarxianus_dmb11_1099;locus_tag=DMB1_0B02650;inference=similar to DNA sequence:INSDC:YCR084C;gene=DMB10B02650
dmb1_3Dec2014_scaffold_2.genbank	EMBL	CDS	534761	535291	.	+	0	ID=Kmarxianus_dmb11_1100;locus_tag=DMB1_0B02660;inference=similar to DNA sequence:INSDC:YCR086W;gene=DMB10B02660
dmb1_3Dec2014_scaffold_2.genbank	EMBL	CDS	535362	535823	.	-	0	ID=Kmarxianus_dmb11_1101;locus_tag=DMB1_0B02670;inference=similar to DNA sequence:INSDC:YCR087C-A;gene=DMB10B02670
dmb1_3Dec2014_scaffold_2.genbank	EMBL	CDS	536668	538521	.	+	0	ID=Kmarxianus_dmb11_1102;locus_tag=DMB1_0B02680;inference=similar to DNA sequence:INSDC:YCR088W;gene=DMB10B02680
dmb1_3Dec2014_scaffold_2.genbank	EMBL	CDS	538651	539211	.	-	0	ID=Kmarxianus_dmb11_1103;locus_tag=DMB1_0B02690;inference=similar to DNA sequence:INSDC:YCR090C;gene=DMB10B02690
dmb1_3Dec2014_scaffold_2.genbank	EMBL	CDS	539606	540901	.	+	0	ID=Kmarxianus_dmb11_1104;locus_tag=DMB1_0B02700;inference=similar to DNA sequence:INSDC:YML038C;gene=DMB10B02700
dmb1_3Dec2014_scaffold_2.genbank	EMBL	CDS	541649	543349	.	+	0	ID=Kmarxianus_dmb11_1105;locus_tag=DMB1_0B02710;inference=similar to DNA sequence:INSDC:YDR463W%2CYHR006W;gene=DMB10B02710
dmb1_3Dec2014_scaffold_2.genbank	EMBL	CDS	544145	547285	.	+	0	ID=Kmarxianus_dmb11_1106;locus_tag=DMB1_0B02720;inference=similar to DNA sequence:INSDC:YGL201C;gene=DMB10B02720
dmb1_3Dec2014_scaffold_2.genbank	EMBL	CDS	548063	550774	.	+	0	ID=Kmarxianus_dmb11_1107;locus_tag=DMB1_0B02730;inference=similar to DNA sequence:INSDC:YPR160W;gene=DMB10B02730
dmb1_3Dec2014_scaffold_2.genbank	EMBL	CDS	552089	553675	.	+	0	ID=Kmarxianus_dmb11_1108;locus_tag=DMB1_0B02740;gene=DMB10B02740;transl_table=1
dmb1_3Dec2014_scaffold_2.genbank	EMBL	CDS	553901	555394	.	-	0	ID=Kmarxianus_dmb11_1109;locus_tag=DMB1_0B02750;inference=similar to DNA sequence:INSDC:YGL202W;gene=DMB10B02750
dmb1_3Dec2014_scaffold_2.genbank	EMBL	CDS	556604	558499	.	+	0	ID=Kmarxianus_dmb11_1110;locus_tag=DMB1_0B02760;inference=similar to DNA sequence:INSDC:YGL203C;gene=DMB10B02760
dmb1_3Dec2014_scaffold_2.genbank	EMBL	CDS	558588	559394	.	-	0	ID=Kmarxianus_dmb11_1111;locus_tag=DMB1_0B02770;gene=DMB10B02770;transl_table=1
dmb1_3Dec2014_scaffold_2.genbank	EMBL	CDS	560424	561248	.	-	0	ID=Kmarxianus_dmb11_1112;locus_tag=DMB1_0B02780;inference=similar to DNA sequence:INSDC:YER026C;gene=DMB10B02780
dmb1_3Dec2014_scaffold_2.genbank	EMBL	CDS	561896	564103	.	-	0	ID=Kmarxianus_dmb11_1113;locus_tag=DMB1_0B02790;inference=similar to DNA sequence:INSDC:YGL205W;gene=DMB10B02790
dmb1_3Dec2014_scaffold_2.genbank	EMBL	CDS	565453	570417	.	+	0	ID=Kmarxianus_dmb11_1114;locus_tag=DMB1_0B02800;inference=similar to DNA sequence:INSDC:YGL206C;gene=DMB10B02800
dmb1_3Dec2014_scaffold_2.genbank	EMBL	CDS	570630	573725	.	-	0	ID=Kmarxianus_dmb11_1115;locus_tag=DMB1_0B02810;inference=similar to DNA sequence:INSDC:YGL207W;gene=DMB10B02810
dmb1_3Dec2014_scaffold_2.genbank	EMBL	CDS	574115	574993	.	+	0	ID=Kmarxianus_dmb11_1116;locus_tag=DMB1_0B02820;gene=DMB10B02820;transl_table=1
dmb1_3Dec2014_scaffold_2.genbank	EMBL	CDS	575440	577032	.	+	0	ID=Kmarxianus_dmb11_1117;locus_tag=DMB1_0B02830;inference=similar to DNA sequence:INSDC:YGL122C;gene=DMB10B02830
dmb1_3Dec2014_scaffold_2.genbank	EMBL	CDS	577518	578291	.	-	0	ID=Kmarxianus_dmb11_1118;locus_tag=DMB1_0B02840;inference=similar to DNA sequence:INSDC:YGL123W;gene=DMB10B02840
dmb1_3Dec2014_scaffold_2.genbank	EMBL	CDS	579637	580101	.	+	0	ID=Kmarxianus_dmb11_1119;featflags=start_before:true;locus_tag=DMB1_0B02850;gene=DMB10B02850;transl_table=1
dmb1_3Dec2014_scaffold_2.genbank	EMBL	CDS	580521	582161	.	+	0	ID=Kmarxianus_dmb11_1120;locus_tag=DMB1_0B02860;inference=similar to DNA sequence:INSDC:YGL124C;gene=DMB10B02860
dmb1_3Dec2014_scaffold_2.genbank	EMBL	CDS	582104	582865	.	-	0	ID=Kmarxianus_dmb11_1121;locus_tag=DMB1_0B02870;gene=DMB10B02870;transl_table=1
dmb1_3Dec2014_scaffold_2.genbank	EMBL	CDS	583508	586171	.	+	0	ID=Kmarxianus_dmb11_1122;locus_tag=DMB1_0B02880;inference=similar to DNA sequence:INSDC:YBR229C;gene=DMB10B02880
dmb1_3Dec2014_scaffold_2.genbank	EMBL	CDS	586219	587082	.	-	0	ID=Kmarxianus_dmb11_1123;locus_tag=DMB1_0B02890;inference=similar to DNA sequence:INSDC:YBR228W;gene=DMB10B02890
dmb1_3Dec2014_scaffold_2.genbank	EMBL	CDS	587448	588953	.	+	0	ID=Kmarxianus_dmb11_1124;locus_tag=DMB1_0B02900;inference=similar to DNA sequence:INSDC:YBR227C;gene=DMB10B02900
dmb1_3Dec2014_scaffold_2.genbank	EMBL	CDS	589105	590967	.	-	0	ID=Kmarxianus_dmb11_1125;locus_tag=DMB1_0B02910;inference=similar to DNA sequence:INSDC:YBR225W;gene=DMB10B02910
dmb1_3Dec2014_scaffold_2.genbank	EMBL	CDS	591666	593513	.	-	0	ID=Kmarxianus_dmb11_1126;locus_tag=DMB1_0B02920;inference=similar to DNA sequence:INSDC:YGL125W;gene=DMB10B02920
dmb1_3Dec2014_scaffold_2.genbank	EMBL	CDS	594350	595876	.	+	0	ID=Kmarxianus_dmb11_1127;locus_tag=DMB1_0B02930;inference=similar to DNA sequence:INSDC:YBR223C;gene=DMB10B02930
dmb1_3Dec2014_scaffold_2.genbank	EMBL	CDS	596448	597509	.	+	0	ID=Kmarxianus_dmb11_1128;locus_tag=DMB1_0B02940;inference=similar to DNA sequence:INSDC:YBR221C;gene=DMB10B02940
dmb1_3Dec2014_scaffold_2.genbank	EMBL	CDS	598939	600492	.	+	0	ID=Kmarxianus_dmb11_1129;locus_tag=DMB1_0B02950;inference=similar to DNA sequence:INSDC:YBR220C;gene=DMB10B02950
dmb1_3Dec2014_scaffold_2.genbank	EMBL	CDS	601334	603727	.	+	0	ID=Kmarxianus_dmb11_1130;locus_tag=DMB1_0B02960;gene=DMB10B02960;transl_table=1
dmb1_3Dec2014_scaffold_2.genbank	EMBL	CDS	603899	604903	.	-	0	ID=Kmarxianus_dmb11_1131;locus_tag=DMB1_0B02970;inference=similar to DNA sequence:INSDC:YGL126W;gene=DMB10B02970
dmb1_3Dec2014_scaffold_2.genbank	EMBL	biological_region	605354	605476	.	+	.	ID=dmb1_3Dec2014_scaffold_2.genbank.308;featflags=type:tRNA;locus_tag=DMB1_0Btrna4P;gene=DMB10Btrna4P;product=tRNA-Pro
dmb1_3Dec2014_scaffold_2.genbank	EMBL	tRNA	605354	605390	.	+	.	Parent=dmb1_3Dec2014_scaffold_2.genbank.308
dmb1_3Dec2014_scaffold_2.genbank	EMBL	tRNA	605440	605476	.	+	.	Parent=dmb1_3Dec2014_scaffold_2.genbank.308
dmb1_3Dec2014_scaffold_2.genbank	EMBL	CDS	605894	607618	.	-	0	ID=Kmarxianus_dmb11_1132;locus_tag=DMB1_0B02980;inference=similar to DNA sequence:INSDC:YLR259C;gene=DMB10B02980
dmb1_3Dec2014_scaffold_2.genbank	EMBL	CDS	608822	610432	.	+	0	ID=Kmarxianus_dmb11_1133;locus_tag=DMB1_0B02990;gene=DMB10B02990;transl_table=1
dmb1_3Dec2014_scaffold_2.genbank	EMBL	CDS	610640	612358	.	-	0	ID=Kmarxianus_dmb11_1134;locus_tag=DMB1_0B03000;gene=DMB10B03000;transl_table=1
dmb1_3Dec2014_scaffold_2.genbank	EMBL	CDS	613227	614015	.	-	0	ID=Kmarxianus_dmb11_1135;locus_tag=DMB1_0B03010;inference=similar to DNA sequence:INSDC:YGL044C;gene=DMB10B03010
dmb1_3Dec2014_scaffold_2.genbank	EMBL	CDS	614380	615273	.	+	0	ID=Kmarxianus_dmb11_1136;locus_tag=DMB1_0B03020;inference=similar to DNA sequence:INSDC:YGL043W;gene=DMB10B03020
dmb1_3Dec2014_scaffold_2.genbank	EMBL	CDS	615656	616075	.	+	0	ID=Kmarxianus_dmb11_1137;locus_tag=DMB1_0B03030;inference=similar to DNA sequence:INSDC:YGL041W-A;gene=DMB10B03030
dmb1_3Dec2014_scaffold_2.genbank	EMBL	CDS	616211	617692	.	-	0	ID=Kmarxianus_dmb11_1138;locus_tag=DMB1_0B03040;inference=similar to DNA sequence:INSDC:YGR155W;gene=DMB10B03040
dmb1_3Dec2014_scaffold_2.genbank	EMBL	CDS	618857	619525	.	+	0	ID=Kmarxianus_dmb11_1139;locus_tag=DMB1_0B03050;inference=similar to DNA sequence:INSDC:YMR077C;gene=DMB10B03050
dmb1_3Dec2014_scaffold_2.genbank	EMBL	CDS	619841	620872	.	-	0	ID=Kmarxianus_dmb11_1140;locus_tag=DMB1_0B03060;inference=similar to DNA sequence:INSDC:YGL040C;gene=DMB10B03060
dmb1_3Dec2014_scaffold_2.genbank	EMBL	CDS	621398	622141	.	+	0	ID=Kmarxianus_dmb11_1141;locus_tag=DMB1_0B03070;gene=DMB10B03070
dmb1_3Dec2014_scaffold_2.genbank	EMBL	CDS	622424	622807	.	+	0	ID=Kmarxianus_dmb11_1142;locus_tag=DMB1_0B03080;inference=similar to DNA sequence:INSDC:YER137C;gene=DMB10B03080
dmb1_3Dec2014_scaffold_2.genbank	EMBL	CDS	622912	623199	.	-	0	ID=Kmarxianus_dmb11_1143;locus_tag=DMB1_0B03090;inference=similar to DNA sequence:INSDC:YBL026W;gene=DMB10B03090
dmb1_3Dec2014_scaffold_2.genbank	EMBL	CDS	623615	624952	.	-	0	ID=Kmarxianus_dmb11_1144;locus_tag=DMB1_0B03100;inference=similar to DNA sequence:INSDC:YER136W;gene=DMB10B03100
dmb1_3Dec2014_scaffold_2.genbank	EMBL	CDS	625790	627058	.	+	0	ID=Kmarxianus_dmb11_1145;locus_tag=DMB1_0B03110;inference=similar to DNA sequence:INSDC:YGL185C;gene=DMB10B03110
dmb1_3Dec2014_scaffold_2.genbank	EMBL	CDS	628273	629343	.	+	0	ID=Kmarxianus_dmb11_1146;locus_tag=DMB1_0B03120;gene=DMB10B03120;transl_table=1
dmb1_3Dec2014_scaffold_2.genbank	EMBL	CDS	629717	631075	.	-	0	ID=Kmarxianus_dmb11_1147;locus_tag=DMB1_0B03130;inference=similar to DNA sequence:INSDC:YGL194C;gene=DMB10B03130
dmb1_3Dec2014_scaffold_2.genbank	EMBL	CDS	631887	633494	.	+	0	ID=Kmarxianus_dmb11_1148;locus_tag=DMB1_0B03140;inference=similar to DNA sequence:INSDC:YGL192W;gene=DMB10B03140
dmb1_3Dec2014_scaffold_2.genbank	EMBL	CDS	634130	634513	.	+	0	ID=Kmarxianus_dmb11_1149;locus_tag=DMB1_0B03150;inference=similar to DNA sequence:INSDC:YGL191W;gene=DMB10B03150
dmb1_3Dec2014_scaffold_2.genbank	EMBL	CDS	635077	636435	.	-	0	ID=Kmarxianus_dmb11_1150;locus_tag=DMB1_0B03160;inference=similar to DNA sequence:INSDC:YGL190C;gene=DMB10B03160
dmb1_3Dec2014_scaffold_2.genbank	EMBL	CDS	637850	642640	.	-	0	ID=Kmarxianus_dmb11_1151;locus_tag=DMB1_0B03170;inference=similar to DNA sequence:INSDC:YFL033C;gene=DMB10B03170
dmb1_3Dec2014_scaffold_2.genbank	EMBL	CDS	643281	644282	.	+	0	ID=Kmarxianus_dmb11_1152;locus_tag=DMB1_0B03180;inference=similar to DNA sequence:INSDC:YLR059C;gene=DMB10B03180
dmb1_3Dec2014_scaffold_2.genbank	EMBL	CDS	645070	645981	.	+	0	ID=Kmarxianus_dmb11_1153;locus_tag=DMB1_0B03190;inference=similar to DNA sequence:INSDC:YFL031W;gene=DMB10B03190
dmb1_3Dec2014_scaffold_2.genbank	EMBL	CDS	646958	648070	.	+	0	ID=Kmarxianus_dmb11_1154;locus_tag=DMB1_0B03200;inference=similar to DNA sequence:INSDC:YFL030W;gene=DMB10B03200
dmb1_3Dec2014_scaffold_2.genbank	EMBL	CDS	648858	650267	.	+	0	ID=Kmarxianus_dmb11_1155;locus_tag=DMB1_0B03210;inference=similar to DNA sequence:INSDC:YLR058C;gene=DMB10B03210
dmb1_3Dec2014_scaffold_2.genbank	EMBL	CDS	650644	652782	.	-	0	ID=Kmarxianus_dmb11_1156;locus_tag=DMB1_0B03220;inference=similar to DNA sequence:INSDC:YLR057W;gene=DMB10B03220
dmb1_3Dec2014_scaffold_2.genbank	EMBL	CDS	653140	653286	.	+	0	ID=Kmarxianus_dmb11_1157;featflags=end_after:true;locus_tag=DMB1_0B03230;gene=DMB10B03230;transl_table=1
dmb1_3Dec2014_scaffold_2.genbank	EMBL	CDS	653285	654238	.	-	0	ID=Kmarxianus_dmb11_1158;locus_tag=DMB1_0B03240;inference=similar to DNA sequence:INSDC:YFL029C;gene=DMB10B03240
dmb1_3Dec2014_scaffold_2.genbank	EMBL	CDS	654788	655846	.	-	0	ID=Kmarxianus_dmb11_1159;locus_tag=DMB1_0B03250;inference=similar to DNA sequence:INSDC:YLR056W;gene=DMB10B03250
dmb1_3Dec2014_scaffold_2.genbank	EMBL	CDS	656759	657604	.	-	0	ID=Kmarxianus_dmb11_1160;locus_tag=DMB1_0B03260;inference=similar to DNA sequence:INSDC:YFL028C;gene=DMB10B03260
dmb1_3Dec2014_scaffold_2.genbank	EMBL	CDS	657946	659862	.	+	0	ID=Kmarxianus_dmb11_1161;locus_tag=DMB1_0B03270;inference=similar to DNA sequence:INSDC:YLR055C;gene=DMB10B03270
dmb1_3Dec2014_scaffold_2.genbank	EMBL	CDS	660038	661243	.	-	0	ID=Kmarxianus_dmb11_1162;locus_tag=DMB1_0B03280;inference=similar to DNA sequence:INSDC:YFL027C;gene=DMB10B03280
dmb1_3Dec2014_scaffold_2.genbank	EMBL	CDS	661684	661992	.	+	0	ID=Kmarxianus_dmb11_1163;locus_tag=DMB1_0B03290;inference=similar to DNA sequence:INSDC:YMR244C-A;gene=DMB10B03290
dmb1_3Dec2014_scaffold_2.genbank	EMBL	CDS	662490	663554	.	-	0	ID=Kmarxianus_dmb11_1164;locus_tag=DMB1_0B03300;inference=similar to DNA sequence:INSDC:YMR244W;gene=DMB10B03300
dmb1_3Dec2014_scaffold_2.genbank	EMBL	CDS	665183	666511	.	+	0	ID=Kmarxianus_dmb11_1165;locus_tag=DMB1_0B03310;inference=similar to DNA sequence:INSDC:YMR243C%2CYOR316C;gene=DMB10B03310
dmb1_3Dec2014_scaffold_2.genbank	EMBL	CDS	667439	668494	.	-	0	ID=Kmarxianus_dmb11_1166;locus_tag=DMB1_0B03320;inference=similar to DNA sequence:INSDC:YOR315W;gene=DMB10B03320
dmb1_3Dec2014_scaffold_2.genbank	EMBL	CDS	673475	675868	.	+	0	ID=Kmarxianus_dmb11_1167;locus_tag=DMB1_0B03330;gene=DMB10B03330;transl_table=1
dmb1_3Dec2014_scaffold_2.genbank	EMBL	CDS	677176	678231	.	+	0	ID=Kmarxianus_dmb11_1168;locus_tag=DMB1_0B03340;inference=similar to DNA sequence:INSDC:YOR313C;gene=DMB10B03340
dmb1_3Dec2014_scaffold_2.genbank	EMBL	CDS	679950	680465	.	+	0	ID=Kmarxianus_dmb11_1169;featflags=start_before:true;locus_tag=DMB1_0B03350;gene=DMB10B03350;transl_table=1
dmb1_3Dec2014_scaffold_2.genbank	EMBL	CDS	681040	681885	.	+	0	ID=Kmarxianus_dmb11_1170;locus_tag=DMB1_0B03360;inference=similar to DNA sequence:INSDC:YOR311C;gene=DMB10B03360
dmb1_3Dec2014_scaffold_2.genbank	EMBL	CDS	682502	684043	.	+	0	ID=Kmarxianus_dmb11_1171;locus_tag=DMB1_0B03370;inference=similar to DNA sequence:INSDC:YOR310C;gene=DMB10B03370
dmb1_3Dec2014_scaffold_2.genbank	EMBL	CDS	684401	686044	.	+	0	ID=Kmarxianus_dmb11_1172;locus_tag=DMB1_0B03380;inference=similar to DNA sequence:INSDC:YOR308C;gene=DMB10B03380
dmb1_3Dec2014_scaffold_2.genbank	EMBL	CDS	686586	687917	.	+	0	ID=Kmarxianus_dmb11_1173;locus_tag=DMB1_0B03390;inference=similar to DNA sequence:INSDC:YOR307C;gene=DMB10B03390
dmb1_3Dec2014_scaffold_2.genbank	EMBL	CDS	688402	689328	.	-	0	ID=Kmarxianus_dmb11_1174;locus_tag=DMB1_0B03400;inference=similar to DNA sequence:INSDC:YMR241W;gene=DMB10B03400
dmb1_3Dec2014_scaffold_2.genbank	EMBL	CDS	690560	692032	.	+	0	ID=Kmarxianus_dmb11_1175;locus_tag=DMB1_0B03410;inference=similar to DNA sequence:INSDC:YOR306C;gene=DMB10B03410
dmb1_3Dec2014_scaffold_2.genbank	EMBL	CDS	692271	692978	.	-	0	ID=Kmarxianus_dmb11_1176;locus_tag=DMB1_0B03420;inference=similar to DNA sequence:INSDC:YOR305W;gene=DMB10B03420
dmb1_3Dec2014_scaffold_2.genbank	EMBL	CDS	693209	693424	.	+	0	ID=Kmarxianus_dmb11_1177;featflags=start_before:true;locus_tag=DMB1_0B03430;gene=DMB10B03430;transl_table=1
dmb1_3Dec2014_scaffold_2.genbank	EMBL	CDS	693625	695088	.	+	0	ID=Kmarxianus_dmb11_1178;locus_tag=DMB1_0B03440;inference=similar to DNA sequence:INSDC:YMR240C;gene=DMB10B03440
dmb1_3Dec2014_scaffold_2.genbank	EMBL	CDS	695401	697923	.	+	0	ID=Kmarxianus_dmb11_1179;locus_tag=DMB1_0B03450;inference=similar to DNA sequence:INSDC:YDL040C;gene=DMB10B03450
dmb1_3Dec2014_scaffold_2.genbank	EMBL	CDS	698295	699413	.	-	0	ID=Kmarxianus_dmb11_1180;locus_tag=DMB1_0B03460;inference=similar to DNA sequence:INSDC:YBR018C;gene=DMB10B03460
dmb1_3Dec2014_scaffold_2.genbank	EMBL	CDS	700918	702993	.	-	0	ID=Kmarxianus_dmb11_1181;locus_tag=DMB1_0B03470;inference=similar to DNA sequence:INSDC:YBR019C;gene=DMB10B03470
dmb1_3Dec2014_scaffold_2.genbank	EMBL	CDS	704583	706103	.	+	0	ID=Kmarxianus_dmb11_1182;locus_tag=DMB1_0B03480;inference=similar to DNA sequence:INSDC:YBR020W%2CYDR009W;gene=DMB10B03480
dmb1_3Dec2014_scaffold_2.genbank	EMBL	CDS	706673	708547	.	-	0	ID=Kmarxianus_dmb11_1183;locus_tag=DMB1_0B03490;gene=DMB10B03490;transl_table=1
dmb1_3Dec2014_scaffold_2.genbank	EMBL	CDS	710142	710570	.	+	0	ID=Kmarxianus_dmb11_1184;locus_tag=DMB1_0B03500;inference=similar to DNA sequence:INSDC:YPR100W;gene=DMB10B03500
dmb1_3Dec2014_scaffold_2.genbank	EMBL	CDS	710779	712620	.	-	0	ID=Kmarxianus_dmb11_1185;locus_tag=DMB1_0B03510;inference=similar to DNA sequence:INSDC:YGR083C;gene=DMB10B03510
dmb1_3Dec2014_scaffold_2.genbank	EMBL	CDS	712965	713921	.	-	0	ID=Kmarxianus_dmb11_1186;locus_tag=DMB1_0B03520;inference=similar to DNA sequence:INSDC:YGR084C;gene=DMB10B03520
dmb1_3Dec2014_scaffold_2.genbank	EMBL	CDS	714285	714782	.	+	0	ID=Kmarxianus_dmb11_1187;locus_tag=DMB1_0B03530;inference=similar to DNA sequence:INSDC:YPR101W;gene=DMB10B03530
dmb1_3Dec2014_scaffold_2.genbank	EMBL	CDS	714915	715439	.	-	0	ID=Kmarxianus_dmb11_1188;locus_tag=DMB1_0B03540;inference=similar to DNA sequence:INSDC:YGR085C%2CYPR102C;gene=DMB10B03540
dmb1_3Dec2014_scaffold_2.genbank	EMBL	CDS	716211	717065	.	+	0	ID=Kmarxianus_dmb11_1189;locus_tag=DMB1_0B03550;inference=similar to DNA sequence:INSDC:YPR103W;gene=DMB10B03550
dmb1_3Dec2014_scaffold_2.genbank	EMBL	CDS	717382	720003	.	-	0	ID=Kmarxianus_dmb11_1190;locus_tag=DMB1_0B03560;inference=similar to DNA sequence:INSDC:YPR104C;gene=DMB10B03560
dmb1_3Dec2014_scaffold_2.genbank	EMBL	CDS	720236	722578	.	-	0	ID=Kmarxianus_dmb11_1191;locus_tag=DMB1_0B03570;inference=similar to DNA sequence:INSDC:YPR105C;gene=DMB10B03570
dmb1_3Dec2014_scaffold_2.genbank	EMBL	CDS	723533	724459	.	-	0	ID=Kmarxianus_dmb11_1192;locus_tag=DMB1_0B03580;inference=similar to DNA sequence:INSDC:YGR086C;gene=DMB10B03580
dmb1_3Dec2014_scaffold_2.genbank	EMBL	CDS	725280	725912	.	-	0	ID=Kmarxianus_dmb11_1193;locus_tag=DMB1_0B03590;inference=similar to DNA sequence:INSDC:YPR107C;gene=DMB10B03590
dmb1_3Dec2014_scaffold_2.genbank	EMBL	CDS	726175	726693	.	-	0	ID=Kmarxianus_dmb11_1194;locus_tag=DMB1_0B03600;inference=similar to DNA sequence:INSDC:YAL008W;gene=DMB10B03600
dmb1_3Dec2014_scaffold_2.genbank	EMBL	CDS	727190	728683	.	-	0	ID=Kmarxianus_dmb11_1195;featflags=start_before:true,end_after:true;locus_tag=DMB1_0B03610;gene=DMB10B03610;transl_table=1
dmb1_3Dec2014_scaffold_2.genbank	EMBL	CDS	730601	731470	.	-	0	ID=Kmarxianus_dmb11_1196;locus_tag=DMB1_0B03620;inference=similar to DNA sequence:INSDC:YAL009W;gene=DMB10B03620
dmb1_3Dec2014_scaffold_2.genbank	EMBL	CDS	732078	733475	.	+	0	ID=Kmarxianus_dmb11_1197;locus_tag=DMB1_0B03630;inference=similar to DNA sequence:INSDC:YAL010C;gene=DMB10B03630
dmb1_3Dec2014_scaffold_2.genbank	EMBL	CDS	733575	735923	.	-	0	ID=Kmarxianus_dmb11_1198;locus_tag=DMB1_0B03640;inference=similar to DNA sequence:INSDC:YAL011W;gene=DMB10B03640
dmb1_3Dec2014_scaffold_2.genbank	EMBL	CDS	736183	739521	.	+	0	ID=Kmarxianus_dmb11_1199;locus_tag=DMB1_0B03650;inference=similar to DNA sequence:INSDC:YOL034W;gene=DMB10B03650
dmb1_3Dec2014_scaffold_2.genbank	EMBL	CDS	739808	741415	.	+	0	ID=Kmarxianus_dmb11_1200;locus_tag=DMB1_0B03660;inference=similar to DNA sequence:INSDC:YOL033W;gene=DMB10B03660
dmb1_3Dec2014_scaffold_2.genbank	EMBL	CDS	741693	742445	.	+	0	ID=Kmarxianus_dmb11_1201;locus_tag=DMB1_0B03670;inference=similar to DNA sequence:INSDC:YOL032W;gene=DMB10B03670
dmb1_3Dec2014_scaffold_2.genbank	EMBL	CDS	742481	743731	.	-	0	ID=Kmarxianus_dmb11_1202;locus_tag=DMB1_0B03680;inference=similar to DNA sequence:INSDC:YOL031C;gene=DMB10B03680
dmb1_3Dec2014_scaffold_2.genbank	EMBL	CDS	744219	745391	.	-	0	ID=Kmarxianus_dmb11_1203;locus_tag=DMB1_0B03690;inference=similar to DNA sequence:INSDC:YAL012W;gene=DMB10B03690
dmb1_3Dec2014_scaffold_2.genbank	EMBL	CDS	746361	746684	.	-	0	ID=Kmarxianus_dmb11_1204;locus_tag=DMB1_0B03700;inference=similar to DNA sequence:INSDC:YOL039W;gene=DMB10B03700
dmb1_3Dec2014_scaffold_2.genbank	EMBL	CDS	747556	747984	.	+	0	ID=Kmarxianus_dmb11_1205;locus_tag=DMB1_0B03710;inference=similar to DNA sequence:INSDC:YOL040C;gene=DMB10B03710
dmb1_3Dec2014_scaffold_2.genbank	EMBL	CDS	748749	749453	.	-	0	ID=Kmarxianus_dmb11_1206;featflags=start_before:true,end_after:true;locus_tag=DMB1_0B03720;gene=DMB10B03720;transl_table=1
dmb1_3Dec2014_scaffold_2.genbank	EMBL	CDS	749644	750360	.	+	0	ID=Kmarxianus_dmb11_1207;locus_tag=DMB1_0B03730;gene=DMB10B03730;transl_table=1
dmb1_3Dec2014_scaffold_2.genbank	EMBL	CDS	751461	752807	.	+	0	ID=Kmarxianus_dmb11_1208;locus_tag=DMB1_0B03740;inference=similar to DNA sequence:INSDC:YOL041C;gene=DMB10B03740
dmb1_3Dec2014_scaffold_2.genbank	EMBL	CDS	753177	753956	.	+	0	ID=Kmarxianus_dmb11_1209;locus_tag=DMB1_0B03750;inference=similar to DNA sequence:INSDC:YAL014C;gene=DMB10B03750
dmb1_3Dec2014_scaffold_2.genbank	EMBL	CDS	754221	754835	.	-	0	ID=Kmarxianus_dmb11_1210;locus_tag=DMB1_0B03760;gene=DMB10B03760
dmb1_3Dec2014_scaffold_2.genbank	EMBL	CDS	755215	756330	.	-	0	ID=Kmarxianus_dmb11_1211;locus_tag=DMB1_0B03770;inference=similar to DNA sequence:INSDC:YOL042W;gene=DMB10B03770
dmb1_3Dec2014_scaffold_2.genbank	EMBL	CDS	756654	757754	.	+	0	ID=Kmarxianus_dmb11_1212;locus_tag=DMB1_0B03780;inference=similar to DNA sequence:INSDC:YAL015C%2CYOL043C;gene=DMB10B03780
dmb1_3Dec2014_scaffold_2.genbank	EMBL	CDS	757919	759763	.	-	0	ID=Kmarxianus_dmb11_1213;locus_tag=DMB1_0B03790;inference=similar to DNA sequence:INSDC:YAL016W;gene=DMB10B03790
dmb1_3Dec2014_scaffold_2.genbank	EMBL	CDS	760141	761205	.	-	0	ID=Kmarxianus_dmb11_1214;locus_tag=DMB1_0B03800;inference=similar to DNA sequence:INSDC:YOL044W;gene=DMB10B03800
dmb1_3Dec2014_scaffold_2.genbank	EMBL	CDS	761720	763261	.	+	0	ID=Kmarxianus_dmb11_1215;locus_tag=DMB1_0B03810;gene=DMB10B03810;transl_table=1
dmb1_3Dec2014_scaffold_2.genbank	EMBL	CDS	763553	767173	.	-	0	ID=Kmarxianus_dmb11_1216;locus_tag=DMB1_0B03820;inference=similar to DNA sequence:INSDC:YAL017W%2CYOL045W;gene=DMB10B03820
dmb1_3Dec2014_scaffold_2.genbank	EMBL	CDS	769448	770377	.	+	0	ID=Kmarxianus_dmb11_1217;locus_tag=DMB1_0B03830;inference=similar to DNA sequence:INSDC:YOL047C;gene=DMB10B03830
dmb1_3Dec2014_scaffold_2.genbank	EMBL	CDS	771864	775043	.	+	0	ID=Kmarxianus_dmb11_1218;locus_tag=DMB1_0B03840;inference=similar to DNA sequence:INSDC:YOL051W;gene=DMB10B03840
dmb1_3Dec2014_scaffold_2.genbank	EMBL	CDS	775426	776889	.	+	0	ID=Kmarxianus_dmb11_1219;locus_tag=DMB1_0B03850;inference=similar to DNA sequence:INSDC:YOL049W;gene=DMB10B03850
dmb1_3Dec2014_scaffold_2.genbank	EMBL	CDS	776936	777424	.	-	0	ID=Kmarxianus_dmb11_1220;locus_tag=DMB1_0B03860;inference=similar to DNA sequence:INSDC:YOL048C;gene=DMB10B03860
dmb1_3Dec2014_scaffold_2.genbank	EMBL	CDS	777835	780960	.	-	0	ID=Kmarxianus_dmb11_1221;locus_tag=DMB1_0B03870;inference=similar to DNA sequence:INSDC:YAL019W;gene=DMB10B03870
dmb1_3Dec2014_scaffold_2.genbank	EMBL	tRNA	781258	781329	.	-	.	ID=dmb1_3Dec2014_scaffold_2.genbank.401;locus_tag=DMB1_0Btrna13E;gene=DMB10Btrna13E;product=tRNA-Glu
dmb1_3Dec2014_scaffold_2.genbank	EMBL	CDS	781615	784536	.	-	0	ID=Kmarxianus_dmb11_1222;locus_tag=DMB1_0B03880;inference=similar to DNA sequence:INSDC:YOR048C;gene=DMB10B03880
dmb1_3Dec2014_scaffold_2.genbank	EMBL	CDS	784982	787909	.	-	0	ID=Kmarxianus_dmb11_1223;locus_tag=DMB1_0B03890;inference=similar to DNA sequence:INSDC:YDR270W;gene=DMB10B03890
dmb1_3Dec2014_scaffold_2.genbank	EMBL	CDS	788941	789144	.	+	0	ID=Kmarxianus_dmb11_1224;locus_tag=DMB1_0B03900;inference=similar to DNA sequence:INSDC:YDL085C-A;gene=DMB10B03900
dmb1_3Dec2014_scaffold_2.genbank	EMBL	CDS	789358	790401	.	-	0	ID=Kmarxianus_dmb11_1225;locus_tag=DMB1_0B03910;inference=similar to DNA sequence:INSDC:YMR146C;gene=DMB10B03910
dmb1_3Dec2014_scaffold_2.genbank	EMBL	CDS	790869	791681	.	-	0	ID=Kmarxianus_dmb11_1226;locus_tag=DMB1_0B03920;inference=similar to DNA sequence:INSDC:YDL086W;gene=DMB10B03920
dmb1_3Dec2014_scaffold_2.genbank	EMBL	CDS	791978	792775	.	+	0	ID=Kmarxianus_dmb11_1227;locus_tag=DMB1_0B03930;inference=similar to DNA sequence:INSDC:YPL034W;gene=DMB10B03930
dmb1_3Dec2014_scaffold_2.genbank	EMBL	CDS	793944	794216	.	+	0	ID=Kmarxianus_dmb11_1228;locus_tag=DMB1_0B03940;gene=DMB10B03940;transl_table=1
dmb1_3Dec2014_scaffold_2.genbank	EMBL	CDS	795033	795254	.	+	0	ID=Kmarxianus_dmb11_1229;featflags=start_before:true,end_after:true;locus_tag=DMB1_0B03950;gene=DMB10B03950;transl_table=1
dmb1_3Dec2014_scaffold_2.genbank	EMBL	CDS	795770	796567	.	+	0	ID=Kmarxianus_dmb11_1230;locus_tag=DMB1_0B03960;inference=similar to DNA sequence:INSDC:YMR149W;gene=DMB10B03960
dmb1_3Dec2014_scaffold_2.genbank	EMBL	CDS	796625	797134	.	-	0	ID=Kmarxianus_dmb11_1231;locus_tag=DMB1_0B03970;inference=similar to DNA sequence:INSDC:YMR150C;gene=DMB10B03970
dmb1_3Dec2014_scaffold_2.genbank	EMBL	CDS	797247	797870	.	-	0	ID=Kmarxianus_dmb11_1232;locus_tag=DMB1_0B03980;inference=similar to DNA sequence:INSDC:YPL033C;gene=DMB10B03980
dmb1_3Dec2014_scaffold_2.genbank	EMBL	CDS	798185	798985	.	+	0	ID=Kmarxianus_dmb11_1233;locus_tag=DMB1_0B03990;inference=similar to DNA sequence:INSDC:YDL087C;gene=DMB10B03990
dmb1_3Dec2014_scaffold_2.genbank	EMBL	CDS	799278	800546	.	+	0	ID=Kmarxianus_dmb11_1234;locus_tag=DMB1_0B04000;inference=similar to DNA sequence:INSDC:YDL088C%2CYMR153W;gene=DMB10B04000
dmb1_3Dec2014_scaffold_2.genbank	EMBL	CDS	800668	802299	.	-	0	ID=Kmarxianus_dmb11_1235;locus_tag=DMB1_0B04010;inference=similar to DNA sequence:INSDC:YDL089W;gene=DMB10B04010
dmb1_3Dec2014_scaffold_2.genbank	EMBL	CDS	802508	804601	.	-	0	ID=Kmarxianus_dmb11_1236;locus_tag=DMB1_0B04020;inference=similar to DNA sequence:INSDC:YMR154C;gene=DMB10B04020
dmb1_3Dec2014_scaffold_2.genbank	EMBL	CDS	804789	806078	.	+	0	ID=Kmarxianus_dmb11_1237;locus_tag=DMB1_0B04030;inference=similar to DNA sequence:INSDC:YDL090C;gene=DMB10B04030
dmb1_3Dec2014_scaffold_2.genbank	EMBL	CDS	806407	807666	.	+	0	ID=Kmarxianus_dmb11_1238;locus_tag=DMB1_0B04040;inference=similar to DNA sequence:INSDC:YDL091C;gene=DMB10B04040
dmb1_3Dec2014_scaffold_2.genbank	EMBL	CDS	807737	808162	.	-	0	ID=Kmarxianus_dmb11_1239;locus_tag=DMB1_0B04050;inference=similar to DNA sequence:INSDC:YDL092W;gene=DMB10B04050
dmb1_3Dec2014_scaffold_2.genbank	EMBL	CDS	809420	810655	.	+	0	ID=Kmarxianus_dmb11_1240;locus_tag=DMB1_0B04060;gene=DMB10B04060;transl_table=1
dmb1_3Dec2014_scaffold_2.genbank	EMBL	CDS	811526	812998	.	-	0	ID=Kmarxianus_dmb11_1241;locus_tag=DMB1_0B04070;gene=DMB10B04070;transl_table=1
dmb1_3Dec2014_scaffold_2.genbank	EMBL	CDS	815954	816934	.	-	0	ID=Kmarxianus_dmb11_1242;locus_tag=DMB1_0B04080;inference=similar to DNA sequence:INSDC:YNR035C;gene=DMB10B04080
dmb1_3Dec2014_scaffold_2.genbank	EMBL	CDS	817261	817764	.	-	0	ID=Kmarxianus_dmb11_1243;locus_tag=DMB1_0B04090;inference=similar to DNA sequence:INSDC:YNR036C;gene=DMB10B04090
dmb1_3Dec2014_scaffold_2.genbank	EMBL	CDS	818384	819877	.	+	0	ID=Kmarxianus_dmb11_1244;locus_tag=DMB1_0B04100;inference=similar to DNA sequence:INSDC:YCR079W;gene=DMB10B04100
dmb1_3Dec2014_scaffold_2.genbank	EMBL	CDS	820150	820425	.	-	0	ID=Kmarxianus_dmb11_1245;locus_tag=DMB1_0B04110;inference=similar to DNA sequence:INSDC:YNR037C;gene=DMB10B04110
dmb1_3Dec2014_scaffold_2.genbank	EMBL	CDS	820713	822644	.	+	0	ID=Kmarxianus_dmb11_1246;locus_tag=DMB1_0B04120;inference=similar to DNA sequence:INSDC:YNR038W;gene=DMB10B04120
dmb1_3Dec2014_scaffold_2.genbank	EMBL	CDS	822926	826894	.	+	0	ID=Kmarxianus_dmb11_1247;locus_tag=DMB1_0B04130;inference=similar to DNA sequence:INSDC:YCR081W;gene=DMB10B04130
dmb1_3Dec2014_scaffold_2.genbank	EMBL	CDS	826982	828880	.	-	0	ID=Kmarxianus_dmb11_1248;locus_tag=DMB1_0B04140;inference=similar to DNA sequence:INSDC:YNR039C;gene=DMB10B04140
dmb1_3Dec2014_scaffold_2.genbank	EMBL	CDS	829885	830283	.	+	0	ID=Kmarxianus_dmb11_1249;locus_tag=DMB1_0B04150;inference=similar to DNA sequence:INSDC:YCR082W;gene=DMB10B04150
dmb1_3Dec2014_scaffold_2.genbank	EMBL	CDS	830828	832420	.	-	0	ID=Kmarxianus_dmb11_1250;locus_tag=DMB1_0B04160;inference=similar to DNA sequence:INSDC:YBR241C%2CYGL104C;gene=DMB10B04160
dmb1_3Dec2014_scaffold_2.genbank	EMBL	CDS	833804	834205	.	+	0	ID=Kmarxianus_dmb11_1251;featflags=start_before:true;locus_tag=DMB1_0B04170;gene=DMB10B04170;transl_table=1
dmb1_3Dec2014_scaffold_2.genbank	EMBL	CDS	834693	835469	.	+	0	ID=Kmarxianus_dmb11_1252;locus_tag=DMB1_0B04180;inference=similar to DNA sequence:INSDC:YBR242W%2CYGL101W;gene=DMB10B04180
dmb1_3Dec2014_scaffold_2.genbank	EMBL	CDS	835606	836949	.	-	0	ID=Kmarxianus_dmb11_1253;locus_tag=DMB1_0B04190;inference=similar to DNA sequence:INSDC:YBR243C;gene=DMB10B04190
dmb1_3Dec2014_scaffold_2.genbank	EMBL	CDS	837283	838290	.	+	0	ID=Kmarxianus_dmb11_1254;locus_tag=DMB1_0B04200;inference=similar to DNA sequence:INSDC:YGL100W;gene=DMB10B04200
dmb1_3Dec2014_scaffold_2.genbank	EMBL	CDS	839360	839944	.	+	0	ID=Kmarxianus_dmb11_1255;locus_tag=DMB1_0B04210;inference=similar to DNA sequence:INSDC:YBR244W;gene=DMB10B04210
dmb1_3Dec2014_scaffold_2.genbank	EMBL	CDS	840232	843513	.	-	0	ID=Kmarxianus_dmb11_1256;locus_tag=DMB1_0B04220;inference=similar to DNA sequence:INSDC:YBR245C;gene=DMB10B04220
dmb1_3Dec2014_scaffold_2.genbank	EMBL	CDS	843844	844974	.	+	0	ID=Kmarxianus_dmb11_1257;locus_tag=DMB1_0B04230;inference=similar to DNA sequence:INSDC:YBR246W;gene=DMB10B04230
dmb1_3Dec2014_scaffold_2.genbank	EMBL	CDS	845198	847147	.	+	0	ID=Kmarxianus_dmb11_1258;locus_tag=DMB1_0B04240;inference=similar to DNA sequence:INSDC:YGL099W;gene=DMB10B04240
dmb1_3Dec2014_scaffold_2.genbank	EMBL	CDS	848007	848780	.	+	0	ID=Kmarxianus_dmb11_1259;locus_tag=DMB1_0B04250;inference=similar to DNA sequence:INSDC:YGL098W;gene=DMB10B04250
dmb1_3Dec2014_scaffold_2.genbank	EMBL	CDS	849034	850455	.	-	0	ID=Kmarxianus_dmb11_1260;locus_tag=DMB1_0B04260;inference=similar to DNA sequence:INSDC:YBR247C;gene=DMB10B04260
dmb1_3Dec2014_scaffold_2.genbank	EMBL	CDS	851058	852497	.	+	0	ID=Kmarxianus_dmb11_1261;locus_tag=DMB1_0B04270;inference=similar to DNA sequence:INSDC:YGL097W;gene=DMB10B04270
dmb1_3Dec2014_scaffold_2.genbank	EMBL	CDS	852629	854287	.	-	0	ID=Kmarxianus_dmb11_1262;locus_tag=DMB1_0B04280;inference=similar to DNA sequence:INSDC:YBR248C;gene=DMB10B04280
dmb1_3Dec2014_scaffold_2.genbank	EMBL	CDS	854675	855769	.	-	0	ID=Kmarxianus_dmb11_1263;locus_tag=DMB1_0B04290;inference=similar to DNA sequence:INSDC:YBR249C;gene=DMB10B04290
dmb1_3Dec2014_scaffold_2.genbank	EMBL	CDS	856309	857553	.	-	0	ID=Kmarxianus_dmb11_1264;locus_tag=DMB1_0B04300;inference=similar to DNA sequence:INSDC:YPL255W;gene=DMB10B04300
dmb1_3Dec2014_scaffold_2.genbank	EMBL	CDS	857700	858578	.	+	0	ID=Kmarxianus_dmb11_1265;locus_tag=DMB1_0B04310;gene=DMB10B04310
dmb1_3Dec2014_scaffold_2.genbank	EMBL	CDS	859885	861480	.	+	0	ID=Kmarxianus_dmb11_1266;locus_tag=DMB1_0B04320;inference=similar to DNA sequence:INSDC:YMR199W%2CYPL256C;gene=DMB10B04320
dmb1_3Dec2014_scaffold_2.genbank	EMBL	CDS	862163	862888	.	+	0	ID=Kmarxianus_dmb11_1267;locus_tag=DMB1_0B04330;inference=similar to DNA sequence:INSDC:YMR200W;gene=DMB10B04330
dmb1_3Dec2014_scaffold_2.genbank	EMBL	CDS	863318	865132	.	+	0	ID=Kmarxianus_dmb11_1268;locus_tag=DMB1_0B04340;inference=similar to DNA sequence:INSDC:YNR006W;gene=DMB10B04340
dmb1_3Dec2014_scaffold_2.genbank	EMBL	CDS	865308	866348	.	-	0	ID=Kmarxianus_dmb11_1269;featflags=end_after:true;locus_tag=DMB1_0B04350;gene=DMB10B04350;transl_table=1
dmb1_3Dec2014_scaffold_2.genbank	EMBL	CDS	866748	868196	.	+	0	ID=Kmarxianus_dmb11_1270;locus_tag=DMB1_0B04360;inference=similar to DNA sequence:INSDC:YDL054C;gene=DMB10B04360
dmb1_3Dec2014_scaffold_2.genbank	EMBL	CDS	868589	870031	.	+	0	ID=Kmarxianus_dmb11_1271;locus_tag=DMB1_0B04370;inference=similar to DNA sequence:INSDC:YLR378C;gene=DMB10B04370
dmb1_3Dec2014_scaffold_2.genbank	EMBL	biological_region	870320	870409	.	-	.	ID=dmb1_3Dec2014_scaffold_2.genbank.452;featflags=type:tRNA;locus_tag=DMB1_0Btrna7K;gene=DMB10Btrna7K;product=tRNA-Lys
dmb1_3Dec2014_scaffold_2.genbank	EMBL	tRNA	870320	870356	.	-	.	Parent=dmb1_3Dec2014_scaffold_2.genbank.452
dmb1_3Dec2014_scaffold_2.genbank	EMBL	tRNA	870372	870409	.	-	.	Parent=dmb1_3Dec2014_scaffold_2.genbank.452
dmb1_3Dec2014_scaffold_2.genbank	EMBL	CDS	870641	871399	.	-	0	ID=Kmarxianus_dmb11_1272;locus_tag=DMB1_0B04380;inference=similar to DNA sequence:INSDC:YJR101W;gene=DMB10B04380
dmb1_3Dec2014_scaffold_2.genbank	EMBL	CDS	871823	873091	.	+	0	ID=Kmarxianus_dmb11_1273;locus_tag=DMB1_0B04390;inference=similar to DNA sequence:INSDC:YDR076W;gene=DMB10B04390
dmb1_3Dec2014_scaffold_2.genbank	EMBL	CDS	874156	874845	.	+	0	ID=Kmarxianus_dmb11_1274;locus_tag=DMB1_0B04400;inference=similar to DNA sequence:INSDC:YDR077W%2CYER150W;gene=DMB10B04400
dmb1_3Dec2014_scaffold_2.genbank	EMBL	CDS	875687	879457	.	-	0	ID=Kmarxianus_dmb11_1275;locus_tag=DMB1_0B04410;gene=DMB10B04410;transl_table=1
dmb1_3Dec2014_scaffold_2.genbank	EMBL	CDS	881980	884343	.	-	0	ID=Kmarxianus_dmb11_1276;locus_tag=DMB1_0B04420;inference=similar to DNA sequence:INSDC:YER151C;gene=DMB10B04420
dmb1_3Dec2014_scaffold_2.genbank	EMBL	CDS	884850	885503	.	-	0	ID=Kmarxianus_dmb11_1277;locus_tag=DMB1_0B04430;inference=similar to DNA sequence:INSDC:YDR078C;gene=DMB10B04430
dmb1_3Dec2014_scaffold_2.genbank	EMBL	CDS	886090	887445	.	-	0	ID=Kmarxianus_dmb11_1278;locus_tag=DMB1_0B04440;inference=similar to DNA sequence:INSDC:YER152C;gene=DMB10B04440
dmb1_3Dec2014_scaffold_2.genbank	EMBL	CDS	887835	888659	.	-	0	ID=Kmarxianus_dmb11_1279;locus_tag=DMB1_0B04450;inference=similar to DNA sequence:INSDC:YER153C;gene=DMB10B04450
dmb1_3Dec2014_scaffold_2.genbank	EMBL	CDS	889214	890284	.	+	0	ID=Kmarxianus_dmb11_1280;featflags=start_before:true,end_after:true;locus_tag=DMB1_0B04460;gene=DMB10B04460;transl_table=1
dmb1_3Dec2014_scaffold_2.genbank	EMBL	CDS	890434	896562	.	-	0	ID=Kmarxianus_dmb11_1281;locus_tag=DMB1_0B04470;inference=similar to DNA sequence:INSDC:YER155C;gene=DMB10B04470
dmb1_3Dec2014_scaffold_2.genbank	EMBL	CDS	898595	900769	.	+	0	ID=Kmarxianus_dmb11_1282;locus_tag=DMB1_0B04480;inference=similar to DNA sequence:INSDC:YLL032C;gene=DMB10B04480
dmb1_3Dec2014_scaffold_2.genbank	EMBL	CDS	900858	901424	.	-	0	ID=Kmarxianus_dmb11_1283;locus_tag=DMB1_0B04490;inference=similar to DNA sequence:INSDC:YLL033W;gene=DMB10B04490
dmb1_3Dec2014_scaffold_2.genbank	EMBL	CDS	901788	904232	.	+	0	ID=Kmarxianus_dmb11_1284;locus_tag=DMB1_0B04500;inference=similar to DNA sequence:INSDC:YLL034C;gene=DMB10B04500
dmb1_3Dec2014_scaffold_2.genbank	EMBL	CDS	904274	906001	.	-	0	ID=Kmarxianus_dmb11_1285;featflags=start_before:true,end_after:true;locus_tag=DMB1_0B04510;gene=DMB10B04510;transl_table=1
dmb1_3Dec2014_scaffold_2.genbank	EMBL	CDS	906579	908054	.	-	0	ID=Kmarxianus_dmb11_1286;locus_tag=DMB1_0B04520;inference=similar to DNA sequence:INSDC:YHL027W;gene=DMB10B04520
dmb1_3Dec2014_scaffold_2.genbank	EMBL	CDS	909498	911015	.	-	0	ID=Kmarxianus_dmb11_1287;locus_tag=DMB1_0B04530;inference=similar to DNA sequence:INSDC:YHL028W;gene=DMB10B04530
dmb1_3Dec2014_scaffold_2.genbank	EMBL	CDS	913712	914860	.	+	0	ID=Kmarxianus_dmb11_1288;locus_tag=DMB1_0B04540;inference=similar to DNA sequence:INSDC:YLL039C;gene=DMB10B04540
dmb1_3Dec2014_scaffold_2.genbank	EMBL	CDS	915138	920690	.	-	0	ID=Kmarxianus_dmb11_1289;locus_tag=DMB1_0B04550;inference=similar to DNA sequence:INSDC:YHL030W;gene=DMB10B04550
dmb1_3Dec2014_scaffold_2.genbank	EMBL	CDS	921007	922845	.	+	0	ID=Kmarxianus_dmb11_1290;locus_tag=DMB1_0B04560;inference=similar to DNA sequence:INSDC:YDR362C;gene=DMB10B04560
dmb1_3Dec2014_scaffold_2.genbank	EMBL	CDS	922911	924245	.	-	0	ID=Kmarxianus_dmb11_1291;locus_tag=DMB1_0B04570;inference=similar to DNA sequence:INSDC:YHR111W;gene=DMB10B04570
dmb1_3Dec2014_scaffold_2.genbank	EMBL	CDS	924587	925228	.	-	0	ID=Kmarxianus_dmb11_1292;locus_tag=DMB1_0B04580;inference=similar to DNA sequence:INSDC:YHR110W;gene=DMB10B04580
dmb1_3Dec2014_scaffold_2.genbank	EMBL	CDS	925522	927057	.	-	0	ID=Kmarxianus_dmb11_1293;locus_tag=DMB1_0B04590;inference=similar to DNA sequence:INSDC:YHR109W;gene=DMB10B04590
dmb1_3Dec2014_scaffold_2.genbank	EMBL	CDS	927391	928203	.	+	0	ID=Kmarxianus_dmb11_1294;locus_tag=DMB1_0B04600;inference=similar to DNA sequence:INSDC:YDR361C;gene=DMB10B04600
dmb1_3Dec2014_scaffold_2.genbank	EMBL	CDS	928766	931747	.	+	0	ID=Kmarxianus_dmb11_1295;locus_tag=DMB1_0B04610;inference=similar to DNA sequence:INSDC:YDR359C;gene=DMB10B04610
dmb1_3Dec2014_scaffold_2.genbank	EMBL	CDS	931935	933683	.	-	0	ID=Kmarxianus_dmb11_1296;locus_tag=DMB1_0B04620;inference=similar to DNA sequence:INSDC:YDR358W%2CYHR108W;gene=DMB10B04620
dmb1_3Dec2014_scaffold_2.genbank	EMBL	CDS	934039	934371	.	+	0	ID=Kmarxianus_dmb11_1297;locus_tag=DMB1_0B04630;inference=similar to DNA sequence:INSDC:YDR357C;gene=DMB10B04630
dmb1_3Dec2014_scaffold_2.genbank	EMBL	CDS	934414	937056	.	-	0	ID=Kmarxianus_dmb11_1298;locus_tag=DMB1_0B04640;inference=similar to DNA sequence:INSDC:YDR356W;gene=DMB10B04640
dmb1_3Dec2014_scaffold_2.genbank	EMBL	CDS	937320	938519	.	-	0	ID=Kmarxianus_dmb11_1299;locus_tag=DMB1_0B04650;inference=similar to DNA sequence:INSDC:YBR271W;gene=DMB10B04650
dmb1_3Dec2014_scaffold_2.genbank	EMBL	CDS	938760	939959	.	-	0	ID=Kmarxianus_dmb11_1300;locus_tag=DMB1_0B04660;inference=similar to DNA sequence:INSDC:YDR354W;gene=DMB10B04660
dmb1_3Dec2014_scaffold_2.genbank	EMBL	CDS	940400	941479	.	+	0	ID=Kmarxianus_dmb11_1301;locus_tag=DMB1_0B04670;inference=similar to DNA sequence:INSDC:YLL022C;gene=DMB10B04670
dmb1_3Dec2014_scaffold_2.genbank	EMBL	CDS	942098	943759	.	-	0	ID=Kmarxianus_dmb11_1302;locus_tag=DMB1_0B04680;gene=DMB10B04680;transl_table=1
dmb1_3Dec2014_scaffold_2.genbank	EMBL	CDS	949300	950124	.	+	0	ID=Kmarxianus_dmb11_1303;locus_tag=DMB1_0B04690;inference=similar to DNA sequence:INSDC:YLL023C;gene=DMB10B04690
dmb1_3Dec2014_scaffold_2.genbank	EMBL	CDS	951001	952923	.	+	0	ID=Kmarxianus_dmb11_1304;locus_tag=DMB1_0B04700;inference=similar to DNA sequence:INSDC:YLL024C;gene=DMB10B04700
dmb1_3Dec2014_scaffold_2.genbank	EMBL	biological_region	953511	953627	.	+	.	ID=dmb1_3Dec2014_scaffold_2.genbank.488;featflags=type:tRNA;locus_tag=DMB1_0Btrna9L;gene=DMB10Btrna9L;product=tRNA-Leu
dmb1_3Dec2014_scaffold_2.genbank	EMBL	tRNA	953511	953548	.	+	.	Parent=dmb1_3Dec2014_scaffold_2.genbank.488
dmb1_3Dec2014_scaffold_2.genbank	EMBL	tRNA	953583	953627	.	+	.	Parent=dmb1_3Dec2014_scaffold_2.genbank.488
dmb1_3Dec2014_scaffold_2.genbank	EMBL	CDS	953928	954863	.	+	0	ID=Kmarxianus_dmb11_1305;locus_tag=DMB1_0B04710;inference=similar to DNA sequence:INSDC:YPR011C;gene=DMB10B04710
dmb1_3Dec2014_scaffold_2.genbank	EMBL	CDS	955654	955872	.	+	0	ID=Kmarxianus_dmb11_1306;locus_tag=DMB1_0B04720;inference=similar to DNA sequence:INSDC:YPR010C-A;gene=DMB10B04720
dmb1_3Dec2014_scaffold_2.genbank	EMBL	CDS	956264	958120	.	-	0	ID=Kmarxianus_dmb11_1307;locus_tag=DMB1_0B04730;gene=DMB10B04730;transl_table=1
dmb1_3Dec2014_scaffold_2.genbank	EMBL	CDS	959086	959955	.	-	0	ID=Kmarxianus_dmb11_1308;locus_tag=DMB1_0B04740;inference=similar to DNA sequence:INSDC:YGR021W;gene=DMB10B04740
dmb1_3Dec2014_scaffold_2.genbank	EMBL	CDS	960474	960830	.	+	0	ID=Kmarxianus_dmb11_1309;locus_tag=DMB1_0B04750;inference=similar to DNA sequence:INSDC:YGR020C;gene=DMB10B04750
dmb1_3Dec2014_scaffold_2.genbank	EMBL	CDS	961009	962769	.	-	0	ID=Kmarxianus_dmb11_1310;locus_tag=DMB1_0B04760;inference=similar to DNA sequence:INSDC:YLR330W;gene=DMB10B04760
dmb1_3Dec2014_scaffold_2.genbank	EMBL	CDS	964460	966403	.	+	0	ID=Kmarxianus_dmb11_1311;locus_tag=DMB1_0B04770;inference=similar to DNA sequence:INSDC:YJL045W%2CYKL148C;gene=DMB10B04770
dmb1_3Dec2014_scaffold_2.genbank	EMBL	CDS	967209	968363	.	+	0	ID=Kmarxianus_dmb11_1312;locus_tag=DMB1_0B04780;inference=similar to DNA sequence:INSDC:YKL149C;gene=DMB10B04780
dmb1_3Dec2014_scaffold_2.genbank	EMBL	CDS	968541	969428	.	-	0	ID=Kmarxianus_dmb11_1313;locus_tag=DMB1_0B04790;inference=similar to DNA sequence:INSDC:YKL150W;gene=DMB10B04790
dmb1_3Dec2014_scaffold_2.genbank	EMBL	CDS	970168	971166	.	+	0	ID=Kmarxianus_dmb11_1314;locus_tag=DMB1_0B04800;inference=similar to DNA sequence:INSDC:YKL151C;gene=DMB10B04800
dmb1_3Dec2014_scaffold_2.genbank	EMBL	CDS	971317	972255	.	-	0	ID=Kmarxianus_dmb11_1315;locus_tag=DMB1_0B04810;inference=similar to DNA sequence:INSDC:YNR003C;gene=DMB10B04810
dmb1_3Dec2014_scaffold_2.genbank	EMBL	CDS	972631	975699	.	-	0	ID=Kmarxianus_dmb11_1316;locus_tag=DMB1_0B04820;inference=similar to DNA sequence:INSDC:YCR011C;gene=DMB10B04820
dmb1_3Dec2014_scaffold_2.genbank	EMBL	CDS	976167	977177	.	-	0	ID=Kmarxianus_dmb11_1317;locus_tag=DMB1_0B04830;inference=similar to DNA sequence:INSDC:YFR018C;gene=DMB10B04830
dmb1_3Dec2014_scaffold_2.genbank	EMBL	CDS	977457	983627	.	+	0	ID=Kmarxianus_dmb11_1318;locus_tag=DMB1_0B04840;inference=similar to DNA sequence:INSDC:YFR019W;gene=DMB10B04840
dmb1_3Dec2014_scaffold_2.genbank	EMBL	biological_region	983773	983867	.	-	.	ID=dmb1_3Dec2014_scaffold_2.genbank.505;featflags=type:tRNA;locus_tag=DMB1_0Btrna6S;gene=DMB10Btrna6S;product=tRNA-Ser
dmb1_3Dec2014_scaffold_2.genbank	EMBL	tRNA	983773	983818	.	-	.	Parent=dmb1_3Dec2014_scaffold_2.genbank.505
dmb1_3Dec2014_scaffold_2.genbank	EMBL	tRNA	983830	983867	.	-	.	Parent=dmb1_3Dec2014_scaffold_2.genbank.505
dmb1_3Dec2014_scaffold_2.genbank	EMBL	CDS	984567	986108	.	+	0	ID=Kmarxianus_dmb11_1319;locus_tag=DMB1_0B04850;inference=similar to DNA sequence:INSDC:YFR021W;gene=DMB10B04850
dmb1_3Dec2014_scaffold_2.genbank	EMBL	CDS	987449	989779	.	+	0	ID=Kmarxianus_dmb11_1320;locus_tag=DMB1_0B04860;inference=similar to DNA sequence:INSDC:YFR022W%2CYOR018W;gene=DMB10B04860
dmb1_3Dec2014_scaffold_2.genbank	EMBL	tRNA	990019	990090	.	+	.	ID=dmb1_3Dec2014_scaffold_2.genbank.510;locus_tag=DMB1_0Btrna8D;gene=DMB10Btrna8D;product=tRNA-Asp
dmb1_3Dec2014_scaffold_2.genbank	EMBL	CDS	990435	990572	.	-	0	ID=Kmarxianus_dmb11_1321;featflags=end_after:true;locus_tag=DMB1_0B04870;gene=DMB10B04870;transl_table=1
dmb1_3Dec2014_scaffold_2.genbank	EMBL	biological_region	991323	991749	.	+	0	ID=Kmarxianus_dmb11_1322;featflags=type:CDS;locus_tag=DMB1_0B04880;inference=similar to DNA sequence:INSDC:YCL008C;gene=DMB10B04880
dmb1_3Dec2014_scaffold_2.genbank	EMBL	CDS	991323	991570	.	+	0	Parent=dmb1_3Dec2014_scaffold_2.genbank.512
dmb1_3Dec2014_scaffold_2.genbank	EMBL	CDS	991713	991749	.	+	0	Parent=dmb1_3Dec2014_scaffold_2.genbank.512
dmb1_3Dec2014_scaffold_2.genbank	EMBL	CDS	992968	995700	.	+	0	ID=Kmarxianus_dmb11_1323;locus_tag=DMB1_0B04890;gene=DMB10B04890;transl_table=1
dmb1_3Dec2014_scaffold_2.genbank	EMBL	CDS	996134	997570	.	+	0	ID=Kmarxianus_dmb11_1324;locus_tag=DMB1_0B04900;inference=similar to DNA sequence:INSDC:YLR175W;gene=DMB10B04900
dmb1_3Dec2014_scaffold_2.genbank	EMBL	CDS	998445	999512	.	-	0	ID=Kmarxianus_dmb11_1325;locus_tag=DMB1_0B04910;inference=similar to DNA sequence:INSDC:YNL007C;gene=DMB10B04910
dmb1_3Dec2014_scaffold_2.genbank	EMBL	CDS	1000047	1000958	.	+	0	ID=Kmarxianus_dmb11_1326;locus_tag=DMB1_0B04920;inference=similar to DNA sequence:INSDC:YNL006W;gene=DMB10B04920
dmb1_3Dec2014_scaffold_2.genbank	EMBL	CDS	1001547	1004045	.	-	0	ID=Kmarxianus_dmb11_1327;locus_tag=DMB1_0B04930;inference=similar to DNA sequence:INSDC:YLR176C;gene=DMB10B04930
dmb1_3Dec2014_scaffold_2.genbank	EMBL	CDS	1005779	1006744	.	+	0	ID=Kmarxianus_dmb11_1328;locus_tag=DMB1_0B04940;inference=similar to DNA sequence:INSDC:YNL002C;gene=DMB10B04940
dmb1_3Dec2014_scaffold_2.genbank	EMBL	CDS	1007330	1008418	.	+	0	ID=Kmarxianus_dmb11_1329;locus_tag=DMB1_0B04950;inference=similar to DNA sequence:INSDC:YCL018W;gene=DMB10B04950
dmb1_3Dec2014_scaffold_2.genbank	EMBL	CDS	1008941	1010419	.	-	0	ID=Kmarxianus_dmb11_1330;locus_tag=DMB1_0B04960;inference=similar to DNA sequence:INSDC:YCL017C;gene=DMB10B04960
dmb1_3Dec2014_scaffold_2.genbank	EMBL	CDS	1010955	1011779	.	+	0	ID=Kmarxianus_dmb11_1331;locus_tag=DMB1_0B04970;inference=similar to DNA sequence:INSDC:YNL003C;gene=DMB10B04970
dmb1_3Dec2014_scaffold_2.genbank	EMBL	CDS	1011992	1013104	.	-	0	ID=Kmarxianus_dmb11_1332;locus_tag=DMB1_0B04980;inference=similar to DNA sequence:INSDC:YCL016C;gene=DMB10B04980
dmb1_3Dec2014_scaffold_2.genbank	EMBL	CDS	1013644	1018011	.	+	0	ID=Kmarxianus_dmb11_1333;locus_tag=DMB1_0B04990;inference=similar to DNA sequence:INSDC:YCL014W;gene=DMB10B04990
dmb1_3Dec2014_scaffold_2.genbank	EMBL	CDS	1018137	1019444	.	-	0	ID=Kmarxianus_dmb11_1334;featflags=end_after:true;locus_tag=DMB1_0B05000;gene=DMB10B05000;transl_table=1
dmb1_3Dec2014_scaffold_2.genbank	EMBL	CDS	1020235	1022163	.	+	0	ID=Kmarxianus_dmb11_1335;locus_tag=DMB1_0B05010;gene=DMB10B05010;transl_table=1
dmb1_3Dec2014_scaffold_2.genbank	EMBL	CDS	1022902	1024581	.	+	0	ID=Kmarxianus_dmb11_1336;locus_tag=DMB1_0B05020;inference=similar to DNA sequence:INSDC:YGL186C;gene=DMB10B05020
dmb1_3Dec2014_scaffold_2.genbank	EMBL	CDS	1025289	1025753	.	+	0	ID=Kmarxianus_dmb11_1337;locus_tag=DMB1_0B05030;inference=similar to DNA sequence:INSDC:YGL187C;gene=DMB10B05030
dmb1_3Dec2014_scaffold_2.genbank	EMBL	CDS	1027284	1027643	.	+	0	ID=Kmarxianus_dmb11_1338;locus_tag=DMB1_0B05040;inference=similar to DNA sequence:INSDC:YER131W%2CYGL189C;gene=DMB10B05040
dmb1_3Dec2014_scaffold_2.genbank	EMBL	CDS	1028171	1029958	.	+	0	ID=Kmarxianus_dmb11_1339;locus_tag=DMB1_0B05050;inference=similar to DNA sequence:INSDC:YLR060W;gene=DMB10B05050
dmb1_3Dec2014_scaffold_2.genbank	EMBL	CDS	1030076	1032793	.	-	0	ID=Kmarxianus_dmb11_1340;locus_tag=DMB1_0B05060;inference=similar to DNA sequence:INSDC:YFL034W;gene=DMB10B05060
dmb1_3Dec2014_scaffold_2.genbank	EMBL	biological_region	1033301	1034018	.	+	0	ID=Kmarxianus_dmb11_1341;featflags=type:CDS;locus_tag=DMB1_0B05070;inference=similar to DNA sequence:INSDC:YFL034C-A%2CYLR061W;gene=DMB10B05070
dmb1_3Dec2014_scaffold_2.genbank	EMBL	CDS	1033301	1033312	.	+	0	Parent=dmb1_3Dec2014_scaffold_2.genbank.533
dmb1_3Dec2014_scaffold_2.genbank	EMBL	CDS	1033668	1034018	.	+	0	Parent=dmb1_3Dec2014_scaffold_2.genbank.533
dmb1_3Dec2014_scaffold_2.genbank	EMBL	CDS	1034635	1034892	.	-	0	ID=Kmarxianus_dmb11_1342;featflags=start_before:true,end_after:true;locus_tag=DMB1_0B05080;gene=DMB10B05080;transl_table=1
dmb1_3Dec2014_scaffold_2.genbank	EMBL	CDS	1035360	1036538	.	-	0	ID=Kmarxianus_dmb11_1343;locus_tag=DMB1_0B05090;inference=similar to DNA sequence:INSDC:YLR459W;gene=DMB10B05090
dmb1_3Dec2014_scaffold_2.genbank	EMBL	CDS	1036979	1039261	.	+	0	ID=Kmarxianus_dmb11_1344;locus_tag=DMB1_0B05100;inference=similar to DNA sequence:INSDC:YPR181C;gene=DMB10B05100
dmb1_3Dec2014_scaffold_2.genbank	EMBL	CDS	1039442	1040455	.	-	0	ID=Kmarxianus_dmb11_1345;locus_tag=DMB1_0B05110;inference=similar to DNA sequence:INSDC:YPR180W;gene=DMB10B05110
dmb1_3Dec2014_scaffold_2.genbank	EMBL	CDS	1040935	1042845	.	+	0	ID=Kmarxianus_dmb11_1346;locus_tag=DMB1_0B05120;inference=similar to DNA sequence:INSDC:YPR179C;gene=DMB10B05120
dmb1_3Dec2014_scaffold_2.genbank	EMBL	CDS	1042922	1044340	.	-	0	ID=Kmarxianus_dmb11_1347;locus_tag=DMB1_0B05130;inference=similar to DNA sequence:INSDC:YPR178W;gene=DMB10B05130
dmb1_3Dec2014_scaffold_2.genbank	EMBL	CDS	1044501	1045475	.	+	0	ID=Kmarxianus_dmb11_1348;locus_tag=DMB1_0B05140;inference=similar to DNA sequence:INSDC:YPR176C;gene=DMB10B05140
dmb1_3Dec2014_scaffold_2.genbank	EMBL	CDS	1045536	1047653	.	-	0	ID=Kmarxianus_dmb11_1349;locus_tag=DMB1_0B05150;inference=similar to DNA sequence:INSDC:YPR175W;gene=DMB10B05150
dmb1_3Dec2014_scaffold_2.genbank	EMBL	CDS	1048091	1049113	.	+	0	ID=Kmarxianus_dmb11_1350;locus_tag=DMB1_0B05160;inference=similar to DNA sequence:INSDC:YLR457C%2CYPR174C;gene=DMB10B05160
dmb1_3Dec2014_scaffold_2.genbank	EMBL	CDS	1052247	1055357	.	+	0	ID=Kmarxianus_dmb11_1351;locus_tag=DMB1_0B05170;inference=similar to DNA sequence:INSDC:YGR125W;gene=DMB10B05170
dmb1_3Dec2014_scaffold_2.genbank	EMBL	CDS	1055721	1056158	.	+	0	ID=Kmarxianus_dmb11_1352;locus_tag=DMB1_0B05180;inference=similar to DNA sequence:INSDC:YGR126W;gene=DMB10B05180
dmb1_3Dec2014_scaffold_2.genbank	EMBL	CDS	1056326	1057249	.	+	0	ID=Kmarxianus_dmb11_1353;locus_tag=DMB1_0B05190;inference=similar to DNA sequence:INSDC:YGR127W;gene=DMB10B05190
dmb1_3Dec2014_scaffold_2.genbank	EMBL	CDS	1057320	1059257	.	-	0	ID=Kmarxianus_dmb11_1354;locus_tag=DMB1_0B05200;inference=similar to DNA sequence:INSDC:YGR128C;gene=DMB10B05200
dmb1_3Dec2014_scaffold_2.genbank	EMBL	CDS	1059553	1060194	.	+	0	ID=Kmarxianus_dmb11_1355;locus_tag=DMB1_0B05210;inference=similar to DNA sequence:INSDC:YGR129W;gene=DMB10B05210
dmb1_3Dec2014_scaffold_2.genbank	EMBL	CDS	1060247	1061509	.	-	0	ID=Kmarxianus_dmb11_1356;locus_tag=DMB1_0B05220;inference=similar to DNA sequence:INSDC:YPR148C;gene=DMB10B05220
dmb1_3Dec2014_scaffold_2.genbank	EMBL	CDS	1061881	1062351	.	+	0	ID=Kmarxianus_dmb11_1357;locus_tag=DMB1_0B05230;inference=similar to DNA sequence:INSDC:YER050C;gene=DMB10B05230
dmb1_3Dec2014_scaffold_2.genbank	EMBL	CDS	1062476	1063690	.	-	0	ID=Kmarxianus_dmb11_1358;locus_tag=DMB1_0B05240;inference=similar to DNA sequence:INSDC:YIL042C;gene=DMB10B05240
dmb1_3Dec2014_scaffold_2.genbank	EMBL	CDS	1064885	1065790	.	+	0	ID=Kmarxianus_dmb11_1359;locus_tag=DMB1_0B05250;inference=similar to DNA sequence:INSDC:YIL041W;gene=DMB10B05250
dmb1_3Dec2014_scaffold_2.genbank	EMBL	CDS	1066158	1068002	.	-	0	ID=Kmarxianus_dmb11_1360;locus_tag=DMB1_0B05260;inference=similar to DNA sequence:INSDC:YER049W;gene=DMB10B05260
dmb1_3Dec2014_scaffold_2.genbank	EMBL	CDS	1068269	1068772	.	+	0	ID=Kmarxianus_dmb11_1361;locus_tag=DMB1_0B05270;gene=DMB10B05270;transl_table=1
dmb1_3Dec2014_scaffold_2.genbank	EMBL	CDS	1068899	1069174	.	-	0	ID=Kmarxianus_dmb11_1362;locus_tag=DMB1_0B05280;inference=similar to DNA sequence:INSDC:YER048W-A;gene=DMB10B05280
dmb1_3Dec2014_scaffold_2.genbank	EMBL	CDS	1069527	1069976	.	+	0	ID=Kmarxianus_dmb11_1363;locus_tag=DMB1_0B05290;inference=similar to DNA sequence:INSDC:YIL040W;gene=DMB10B05290
dmb1_3Dec2014_scaffold_2.genbank	EMBL	CDS	1070517	1071788	.	+	0	ID=Kmarxianus_dmb11_1364;locus_tag=DMB1_0B05300;inference=similar to DNA sequence:INSDC:YER048C;gene=DMB10B05300
dmb1_3Dec2014_scaffold_2.genbank	EMBL	CDS	1072206	1073588	.	+	0	ID=Kmarxianus_dmb11_1365;locus_tag=DMB1_0B05310;inference=similar to DNA sequence:INSDC:YIL039W;gene=DMB10B05310
dmb1_3Dec2014_scaffold_2.genbank	EMBL	CDS	1073914	1076247	.	+	0	ID=Kmarxianus_dmb11_1366;locus_tag=DMB1_0B05320;inference=similar to DNA sequence:INSDC:YER047C;gene=DMB10B05320
dmb1_3Dec2014_scaffold_2.genbank	EMBL	CDS	1076793	1077914	.	+	0	ID=Kmarxianus_dmb11_1367;locus_tag=DMB1_0B05330;gene=DMB10B05330;transl_table=1
dmb1_3Dec2014_scaffold_2.genbank	EMBL	CDS	1078101	1080392	.	-	0	ID=Kmarxianus_dmb11_1368;locus_tag=DMB1_0B05340;inference=similar to DNA sequence:INSDC:YIL038C;gene=DMB10B05340
dmb1_3Dec2014_scaffold_2.genbank	EMBL	CDS	1080770	1082542	.	-	0	ID=Kmarxianus_dmb11_1369;locus_tag=DMB1_0B05350;inference=similar to DNA sequence:INSDC:YIL037C;gene=DMB10B05350
dmb1_3Dec2014_scaffold_2.genbank	EMBL	CDS	1082930	1083781	.	-	0	ID=Kmarxianus_dmb11_1370;locus_tag=DMB1_0B05360;inference=similar to DNA sequence:INSDC:YER046W;gene=DMB10B05360
dmb1_3Dec2014_scaffold_2.genbank	EMBL	CDS	1084993	1086528	.	+	0	ID=Kmarxianus_dmb11_1371;locus_tag=DMB1_0B05370;inference=similar to DNA sequence:INSDC:YER045C%2CYIL036W;gene=DMB10B05370
dmb1_3Dec2014_scaffold_2.genbank	EMBL	CDS	1087350	1088405	.	+	0	ID=Kmarxianus_dmb11_1372;featflags=start_before:true,end_after:true;locus_tag=DMB1_0B05380;gene=DMB10B05380;transl_table=1
dmb1_3Dec2014_scaffold_2.genbank	EMBL	CDS	1088596	1089717	.	-	0	ID=Kmarxianus_dmb11_1373;locus_tag=DMB1_0B05390;inference=similar to DNA sequence:INSDC:YIL035C;gene=DMB10B05390
dmb1_3Dec2014_scaffold_2.genbank	EMBL	CDS	1090159	1090998	.	-	0	ID=Kmarxianus_dmb11_1374;locus_tag=DMB1_0B05400;inference=similar to DNA sequence:INSDC:YIL034C;gene=DMB10B05400
dmb1_3Dec2014_scaffold_2.genbank	EMBL	CDS	1091715	1092164	.	+	0	ID=Kmarxianus_dmb11_1375;locus_tag=DMB1_0B05410;inference=similar to DNA sequence:INSDC:YER044C;gene=DMB10B05410
dmb1_3Dec2014_scaffold_2.genbank	EMBL	CDS	1092475	1093875	.	-	0	ID=Kmarxianus_dmb11_1376;locus_tag=DMB1_0B05420;inference=similar to DNA sequence:INSDC:YIL033C;gene=DMB10B05420
dmb1_3Dec2014_scaffold_2.genbank	EMBL	CDS	1094409	1096904	.	-	0	ID=Kmarxianus_dmb11_1377;locus_tag=DMB1_0B05430;inference=similar to DNA sequence:INSDC:YFR038W;gene=DMB10B05430
dmb1_3Dec2014_scaffold_2.genbank	EMBL	CDS	1097305	1098966	.	+	0	ID=Kmarxianus_dmb11_1378;locus_tag=DMB1_0B05440;inference=similar to DNA sequence:INSDC:YFR037C;gene=DMB10B05440
dmb1_3Dec2014_scaffold_2.genbank	EMBL	CDS	1099229	1099789	.	+	0	ID=Kmarxianus_dmb11_1379;locus_tag=DMB1_0B05450;inference=similar to DNA sequence:INSDC:YLR119W;gene=DMB10B05450
dmb1_3Dec2014_scaffold_2.genbank	EMBL	CDS	1099927	1101045	.	-	0	ID=Kmarxianus_dmb11_1380;locus_tag=DMB1_0B05460;inference=similar to DNA sequence:INSDC:YDR142C;gene=DMB10B05460
dmb1_3Dec2014_scaffold_2.genbank	EMBL	CDS	1101539	1103761	.	-	0	ID=Kmarxianus_dmb11_1381;locus_tag=DMB1_0B05470;inference=similar to DNA sequence:INSDC:YDR143C;gene=DMB10B05470
dmb1_3Dec2014_scaffold_2.genbank	EMBL	CDS	1104308	1106110	.	-	0	ID=Kmarxianus_dmb11_1382;locus_tag=DMB1_0B05480;inference=similar to DNA sequence:INSDC:YDR144C%2CYLR120C;gene=DMB10B05480
dmb1_3Dec2014_scaffold_2.genbank	EMBL	CDS	1106998	1107528	.	+	0	ID=Kmarxianus_dmb11_1383;locus_tag=DMB1_0B05490;inference=similar to DNA sequence:INSDC:YGR133W;gene=DMB10B05490
dmb1_3Dec2014_scaffold_2.genbank	EMBL	CDS	1107688	1108182	.	+	0	ID=Kmarxianus_dmb11_1384;locus_tag=DMB1_0B05500;gene=DMB10B05500;transl_table=1
dmb1_3Dec2014_scaffold_2.genbank	EMBL	CDS	1108371	1108955	.	-	0	ID=Kmarxianus_dmb11_1385;locus_tag=DMB1_0B05510;inference=similar to DNA sequence:INSDC:YPR151C;gene=DMB10B05510
dmb1_3Dec2014_scaffold_2.genbank	EMBL	CDS	1109850	1113491	.	+	0	ID=Kmarxianus_dmb11_1386;locus_tag=DMB1_0B05520;inference=similar to DNA sequence:INSDC:YGR134W;gene=DMB10B05520
dmb1_3Dec2014_scaffold_2.genbank	EMBL	CDS	1113484	1114818	.	-	0	ID=Kmarxianus_dmb11_1387;locus_tag=DMB1_0B05530;inference=similar to DNA sequence:INSDC:YPR152C;gene=DMB10B05530
dmb1_3Dec2014_scaffold_2.genbank	EMBL	CDS	1115081	1115836	.	+	0	ID=Kmarxianus_dmb11_1388;locus_tag=DMB1_0B05540;inference=similar to DNA sequence:INSDC:YGR135W;gene=DMB10B05540
dmb1_3Dec2014_scaffold_2.genbank	EMBL	biological_region	1116061	1116574	.	+	0	ID=Kmarxianus_dmb11_1389;featflags=type:CDS;locus_tag=DMB1_0B05550;inference=similar to DNA sequence:INSDC:YPR153W;gene=DMB10B05550
dmb1_3Dec2014_scaffold_2.genbank	EMBL	CDS	1116061	1116065	.	+	0	Parent=dmb1_3Dec2014_scaffold_2.genbank.583
dmb1_3Dec2014_scaffold_2.genbank	EMBL	CDS	1116157	1116574	.	+	0	Parent=dmb1_3Dec2014_scaffold_2.genbank.583
dmb1_3Dec2014_scaffold_2.genbank	EMBL	CDS	1117134	1117808	.	+	0	ID=Kmarxianus_dmb11_1390;locus_tag=DMB1_0B05560;inference=similar to DNA sequence:INSDC:YGR136W%2CYPR154W;gene=DMB10B05560
dmb1_3Dec2014_scaffold_2.genbank	EMBL	CDS	1117981	1119789	.	-	0	ID=Kmarxianus_dmb11_1391;locus_tag=DMB1_0B05570;inference=similar to DNA sequence:INSDC:YPR155C;gene=DMB10B05570
dmb1_3Dec2014_scaffold_2.genbank	EMBL	CDS	1120815	1122650	.	-	0	ID=Kmarxianus_dmb11_1392;locus_tag=DMB1_0B05580;inference=similar to DNA sequence:INSDC:YGR138C%2CYPR156C;gene=DMB10B05580
dmb1_3Dec2014_scaffold_2.genbank	EMBL	CDS	1124653	1126935	.	+	0	ID=Kmarxianus_dmb11_1393;locus_tag=DMB1_0B05590;inference=similar to DNA sequence:INSDC:YGR140W;gene=DMB10B05590
dmb1_3Dec2014_scaffold_2.genbank	EMBL	CDS	1127103	1128389	.	+	0	ID=Kmarxianus_dmb11_1394;locus_tag=DMB1_0B05600;inference=similar to DNA sequence:INSDC:YGR141W%2CYPR157W;gene=DMB10B05600
dmb1_3Dec2014_scaffold_2.genbank	EMBL	CDS	1128874	1129995	.	+	0	ID=Kmarxianus_dmb11_1395;locus_tag=DMB1_0B05610;inference=similar to DNA sequence:INSDC:YGR142W%2CYPR158W;gene=DMB10B05610
dmb1_3Dec2014_scaffold_2.genbank	EMBL	tRNA	1130326	1130398	.	+	.	ID=dmb1_3Dec2014_scaffold_2.genbank.592;locus_tag=DMB1_0Btrna8A;gene=DMB10Btrna8A;product=tRNA-Ala
dmb1_3Dec2014_scaffold_2.genbank	EMBL	CDS	1131281	1132177	.	+	0	ID=Kmarxianus_dmb11_1396;locus_tag=DMB1_0B05620;gene=DMB10B05620
dmb1_3Dec2014_scaffold_2.genbank	EMBL	CDS	1133611	1135887	.	+	0	ID=Kmarxianus_dmb11_1397;locus_tag=DMB1_0B05630;inference=similar to DNA sequence:INSDC:YGR143W%2CYPR159W;gene=DMB10B05630
dmb1_3Dec2014_scaffold_2.genbank	EMBL	CDS	1136384	1140673	.	+	0	ID=Kmarxianus_dmb11_1398;locus_tag=DMB1_0B05640;inference=similar to DNA sequence:INSDC:YDR464W;gene=DMB10B05640
dmb1_3Dec2014_scaffold_2.genbank	EMBL	CDS	1140986	1142566	.	-	0	ID=Kmarxianus_dmb11_1399;locus_tag=DMB1_0B05650;inference=similar to DNA sequence:INSDC:YHR007C;gene=DMB10B05650
dmb1_3Dec2014_scaffold_2.genbank	EMBL	CDS	1143198	1144451	.	-	0	ID=Kmarxianus_dmb11_1400;locus_tag=DMB1_0B05660;inference=similar to DNA sequence:INSDC:YDR465C;gene=DMB10B05660
dmb1_3Dec2014_scaffold_2.genbank	EMBL	CDS	1144775	1145461	.	-	0	ID=Kmarxianus_dmb11_1401;locus_tag=DMB1_0B05670;inference=similar to DNA sequence:INSDC:YHR008C;gene=DMB10B05670
dmb1_3Dec2014_scaffold_2.genbank	EMBL	CDS	1146533	1148602	.	+	0	ID=Kmarxianus_dmb11_1402;locus_tag=DMB1_0B05680;inference=similar to DNA sequence:INSDC:YDR466W;gene=DMB10B05680
dmb1_3Dec2014_scaffold_2.genbank	EMBL	CDS	1149324	1150916	.	-	0	ID=Kmarxianus_dmb11_1403;locus_tag=DMB1_0B05690;inference=similar to DNA sequence:INSDC:YHR009C;gene=DMB10B05690
dmb1_3Dec2014_scaffold_2.genbank	EMBL	CDS	1151612	1152421	.	-	0	ID=Kmarxianus_dmb11_1404;locus_tag=DMB1_0B05700;inference=similar to DNA sequence:INSDC:YDR468C;gene=DMB10B05700
dmb1_3Dec2014_scaffold_2.genbank	EMBL	CDS	1152594	1152992	.	+	0	ID=Kmarxianus_dmb11_1405;locus_tag=DMB1_0B05710;inference=similar to DNA sequence:INSDC:YDR469W;gene=DMB10B05710
dmb1_3Dec2014_scaffold_2.genbank	EMBL	CDS	1153106	1154563	.	-	0	ID=Kmarxianus_dmb11_1406;locus_tag=DMB1_0B05720;inference=similar to DNA sequence:INSDC:YDR470C;gene=DMB10B05720
dmb1_3Dec2014_scaffold_2.genbank	EMBL	CDS	1154967	1155824	.	-	0	ID=Kmarxianus_dmb11_1407;locus_tag=DMB1_0B05730;gene=DMB10B05730
dmb1_3Dec2014_scaffold_2.genbank	EMBL	CDS	1157428	1157808	.	+	0	ID=Kmarxianus_dmb11_1408;featflags=start_before:true;locus_tag=DMB1_0B05740;gene=DMB10B05740;transl_table=1
dmb1_3Dec2014_scaffold_2.genbank	EMBL	CDS	1158126	1159460	.	+	0	ID=Kmarxianus_dmb11_1409;locus_tag=DMB1_0B05750;inference=similar to DNA sequence:INSDC:YHR011W;gene=DMB10B05750
dmb1_3Dec2014_scaffold_2.genbank	EMBL	CDS	1159720	1160643	.	+	0	ID=Kmarxianus_dmb11_1410;featflags=end_after:true;locus_tag=DMB1_0B05760;inference=similar to DNA sequence:INSDC:YHR012W;gene=DMB10B05760
dmb1_3Dec2014_scaffold_2.genbank	EMBL	CDS	1161235	1161924	.	-	0	ID=Kmarxianus_dmb11_1411;locus_tag=DMB1_0B05770;inference=similar to DNA sequence:INSDC:YHR013C;gene=DMB10B05770
dmb1_3Dec2014_scaffold_2.genbank	EMBL	CDS	1162181	1162918	.	+	0	ID=Kmarxianus_dmb11_1412;locus_tag=DMB1_0B05780;inference=similar to DNA sequence:INSDC:YDR472W;gene=DMB10B05780
dmb1_3Dec2014_scaffold_2.genbank	EMBL	CDS	1162918	1163592	.	+	0	ID=Kmarxianus_dmb11_1413;locus_tag=DMB1_0B05790;inference=similar to DNA sequence:INSDC:YHR014W;gene=DMB10B05790
dmb1_3Dec2014_scaffold_2.genbank	EMBL	CDS	1164031	1166370	.	+	0	ID=Kmarxianus_dmb11_1414;locus_tag=DMB1_0B05800;inference=similar to DNA sequence:INSDC:YOR144C;gene=DMB10B05800
dmb1_3Dec2014_scaffold_2.genbank	EMBL	CDS	1166464	1167453	.	-	0	ID=Kmarxianus_dmb11_1415;locus_tag=DMB1_0B05810;inference=similar to DNA sequence:INSDC:YDR392W;gene=DMB10B05810
dmb1_3Dec2014_scaffold_2.genbank	EMBL	CDS	1167691	1168629	.	+	0	ID=Kmarxianus_dmb11_1416;locus_tag=DMB1_0B05820;inference=similar to DNA sequence:INSDC:YOR143C;gene=DMB10B05820
dmb1_3Dec2014_scaffold_2.genbank	EMBL	CDS	1169179	1170135	.	-	0	ID=Kmarxianus_dmb11_1417;locus_tag=DMB1_0B05830;inference=similar to DNA sequence:INSDC:YOR142W;gene=DMB10B05830
dmb1_3Dec2014_scaffold_2.genbank	EMBL	CDS	1170569	1171195	.	+	0	ID=Kmarxianus_dmb11_1418;locus_tag=DMB1_0B05840;gene=DMB10B05840;transl_table=1
dmb1_3Dec2014_scaffold_2.genbank	EMBL	CDS	1171489	1173867	.	+	0	ID=Kmarxianus_dmb11_1419;locus_tag=DMB1_0B05850;inference=similar to DNA sequence:INSDC:YOR141C;gene=DMB10B05850
dmb1_3Dec2014_scaffold_2.genbank	EMBL	CDS	1174043	1176370	.	-	0	ID=Kmarxianus_dmb11_1420;locus_tag=DMB1_0B05860;inference=similar to DNA sequence:INSDC:YOR140W;gene=DMB10B05860
dmb1_3Dec2014_scaffold_2.genbank	EMBL	CDS	1177450	1179189	.	+	0	ID=Kmarxianus_dmb11_1421;locus_tag=DMB1_0B05870;inference=similar to DNA sequence:INSDC:YOR138C;gene=DMB10B05870
dmb1_3Dec2014_scaffold_2.genbank	EMBL	CDS	1180018	1181757	.	+	0	ID=Kmarxianus_dmb11_1422;locus_tag=DMB1_0B05880;inference=similar to DNA sequence:INSDC:YOR137C;gene=DMB10B05880
dmb1_3Dec2014_scaffold_2.genbank	EMBL	CDS	1182475	1183581	.	-	0	ID=Kmarxianus_dmb11_1423;locus_tag=DMB1_0B05890;inference=similar to DNA sequence:INSDC:YOR136W;gene=DMB10B05890
dmb1_3Dec2014_scaffold_2.genbank	EMBL	CDS	1184574	1186469	.	+	0	ID=Kmarxianus_dmb11_1424;locus_tag=DMB1_0B05900;inference=similar to DNA sequence:INSDC:YDR390C;gene=DMB10B05900
dmb1_3Dec2014_scaffold_2.genbank	EMBL	CDS	1186965	1188884	.	-	0	ID=Kmarxianus_dmb11_1425;locus_tag=DMB1_0B05910;inference=similar to DNA sequence:INSDC:YDR389W%2CYOR134W;gene=DMB10B05910
dmb1_3Dec2014_scaffold_2.genbank	EMBL	CDS	1190274	1191674	.	-	0	ID=Kmarxianus_dmb11_1426;locus_tag=DMB1_0B05920;inference=similar to DNA sequence:INSDC:YDR388W;gene=DMB10B05920
dmb1_3Dec2014_scaffold_2.genbank	EMBL	CDS	1191972	1192436	.	-	0	ID=Kmarxianus_dmb11_1427;locus_tag=DMB1_0B05930;gene=DMB10B05930;transl_table=1
dmb1_3Dec2014_scaffold_2.genbank	EMBL	CDS	1193088	1194845	.	+	0	ID=Kmarxianus_dmb11_1428;locus_tag=DMB1_0B05940;inference=similar to DNA sequence:INSDC:YDR387C;gene=DMB10B05940
dmb1_3Dec2014_scaffold_2.genbank	EMBL	CDS	1194970	1196823	.	-	0	ID=Kmarxianus_dmb11_1429;locus_tag=DMB1_0B05950;inference=similar to DNA sequence:INSDC:YDR386W;gene=DMB10B05950
dmb1_3Dec2014_scaffold_2.genbank	EMBL	CDS	1197241	1199769	.	-	0	ID=Kmarxianus_dmb11_1430;locus_tag=DMB1_0B05960;inference=similar to DNA sequence:INSDC:YDR385W%2CYOR133W;gene=DMB10B05960
dmb1_3Dec2014_scaffold_2.genbank	EMBL	CDS	1200446	1202128	.	-	0	ID=Kmarxianus_dmb11_1431;locus_tag=DMB1_0B05970;inference=similar to DNA sequence:INSDC:YOR132W;gene=DMB10B05970
dmb1_3Dec2014_scaffold_2.genbank	EMBL	CDS	1202589	1203209	.	+	0	ID=Kmarxianus_dmb11_1432;featflags=end_after:true;locus_tag=DMB1_0B05980;inference=similar to DNA sequence:INSDC:YOR131C;gene=DMB10B05980
dmb1_3Dec2014_scaffold_2.genbank	EMBL	CDS	1205236	1206141	.	+	0	ID=Kmarxianus_dmb11_1433;locus_tag=DMB1_0B05990;gene=DMB10B05990;transl_table=1
dmb1_3Dec2014_scaffold_2.genbank	EMBL	CDS	1207843	1208655	.	+	0	ID=Kmarxianus_dmb11_1434;locus_tag=DMB1_0B06000;inference=similar to DNA sequence:INSDC:YDR384C;gene=DMB10B06000
dmb1_3Dec2014_scaffold_2.genbank	EMBL	CDS	1209081	1209713	.	+	0	ID=Kmarxianus_dmb11_1435;locus_tag=DMB1_0B06010;inference=similar to DNA sequence:INSDC:YDR383C;gene=DMB10B06010
dmb1_3Dec2014_scaffold_2.genbank	EMBL	CDS	1209967	1210296	.	-	0	ID=Kmarxianus_dmb11_1436;locus_tag=DMB1_0B06020;inference=similar to DNA sequence:INSDC:YDR382W;gene=DMB10B06020
dmb1_3Dec2014_scaffold_2.genbank	EMBL	CDS	1210933	1211787	.	+	0	ID=Kmarxianus_dmb11_1437;locus_tag=DMB1_0B06030;inference=similar to DNA sequence:INSDC:YOR130C;gene=DMB10B06030
dmb1_3Dec2014_scaffold_2.genbank	EMBL	CDS	1211862	1212776	.	-	0	ID=Kmarxianus_dmb11_1438;locus_tag=DMB1_0B06040;gene=DMB10B06040
dmb1_3Dec2014_scaffold_2.genbank	EMBL	CDS	1213083	1213250	.	-	0	ID=Kmarxianus_dmb11_1439;featflags=start_before:true;locus_tag=DMB1_0B06050;gene=DMB10B06050
dmb1_3Dec2014_scaffold_2.genbank	EMBL	CDS	1213759	1214082	.	+	0	ID=Kmarxianus_dmb11_1440;locus_tag=DMB1_0B06060;inference=similar to DNA sequence:INSDC:YDR381C-A;gene=DMB10B06060
dmb1_3Dec2014_scaffold_2.genbank	EMBL	CDS	1214491	1216467	.	-	0	ID=Kmarxianus_dmb11_1441;locus_tag=DMB1_0B06070;inference=similar to DNA sequence:INSDC:YDR381W;gene=DMB10B06070
dmb1_3Dec2014_scaffold_2.genbank	EMBL	CDS	1217105	1219870	.	+	0	ID=Kmarxianus_dmb11_1442;locus_tag=DMB1_0B06080;inference=similar to DNA sequence:INSDC:YOR129C;gene=DMB10B06080
dmb1_3Dec2014_scaffold_2.genbank	EMBL	CDS	1220187	1222079	.	-	0	ID=Kmarxianus_dmb11_1443;locus_tag=DMB1_0B06090;inference=similar to DNA sequence:INSDC:YDR380W;gene=DMB10B06090
dmb1_3Dec2014_scaffold_2.genbank	EMBL	CDS	1223779	1225488	.	+	0	ID=Kmarxianus_dmb11_1444;locus_tag=DMB1_0B06100;inference=similar to DNA sequence:INSDC:YOR128C;gene=DMB10B06100
dmb1_3Dec2014_scaffold_2.genbank	EMBL	CDS	1225637	1228807	.	-	0	ID=Kmarxianus_dmb11_1445;locus_tag=DMB1_0B06110;gene=DMB10B06110;transl_table=1
dmb1_3Dec2014_scaffold_2.genbank	EMBL	CDS	1232356	1233996	.	-	0	ID=Kmarxianus_dmb11_1446;locus_tag=DMB1_0B06120;gene=DMB10B06120;transl_table=1
dmb1_3Dec2014_scaffold_2.genbank	EMBL	CDS	1234855	1235094	.	+	0	ID=Kmarxianus_dmb11_1447;locus_tag=DMB1_0B06130;inference=similar to DNA sequence:INSDC:YDR379C-A;gene=DMB10B06130
dmb1_3Dec2014_scaffold_2.genbank	EMBL	CDS	1235325	1238438	.	-	0	ID=Kmarxianus_dmb11_1448;locus_tag=DMB1_0B06140;inference=similar to DNA sequence:INSDC:YDR379W%2CYOR127W;gene=DMB10B06140
dmb1_3Dec2014_scaffold_2.genbank	EMBL	CDS	1239727	1239969	.	+	0	ID=Kmarxianus_dmb11_1449;locus_tag=DMB1_0B06150;inference=similar to DNA sequence:INSDC:YDR378C;gene=DMB10B06150
dmb1_3Dec2014_scaffold_2.genbank	EMBL	CDS	1240629	1240874	.	-	0	ID=Kmarxianus_dmb11_1450;featflags=end_after:true;locus_tag=DMB1_0B06160;gene=DMB10B06160;transl_table=1
dmb1_3Dec2014_scaffold_2.genbank	EMBL	CDS	1241725	1243161	.	-	0	ID=Kmarxianus_dmb11_1451;locus_tag=DMB1_0B06170;inference=similar to DNA sequence:INSDC:YDR376W;gene=DMB10B06170
dmb1_3Dec2014_scaffold_2.genbank	EMBL	CDS	1243723	1244448	.	+	0	ID=Kmarxianus_dmb11_1452;locus_tag=DMB1_0B06180;inference=similar to DNA sequence:INSDC:YOR126C;gene=DMB10B06180
dmb1_3Dec2014_scaffold_2.genbank	EMBL	CDS	1244746	1246086	.	+	0	ID=Kmarxianus_dmb11_1453;locus_tag=DMB1_0B06190;inference=similar to DNA sequence:INSDC:YDR375C;gene=DMB10B06190
dmb1_3Dec2014_scaffold_2.genbank	EMBL	CDS	1246168	1246428	.	-	0	ID=Kmarxianus_dmb11_1454;locus_tag=DMB1_0B06200;inference=similar to DNA sequence:INSDC:YDR374W-A;gene=DMB10B06200
dmb1_3Dec2014_scaffold_2.genbank	EMBL	CDS	1246722	1247522	.	+	0	ID=Kmarxianus_dmb11_1455;locus_tag=DMB1_0B06210;inference=similar to DNA sequence:INSDC:YDR374C;gene=DMB10B06210
dmb1_3Dec2014_scaffold_2.genbank	EMBL	CDS	1247978	1248826	.	+	0	ID=Kmarxianus_dmb11_1456;locus_tag=DMB1_0B06220;inference=similar to DNA sequence:INSDC:YOR125C;gene=DMB10B06220
dmb1_3Dec2014_scaffold_2.genbank	EMBL	CDS	1249012	1249584	.	-	0	ID=Kmarxianus_dmb11_1457;locus_tag=DMB1_0B06230;inference=similar to DNA sequence:INSDC:YDR373W;gene=DMB10B06230
dmb1_3Dec2014_scaffold_2.genbank	EMBL	CDS	1250732	1254403	.	+	0	ID=Kmarxianus_dmb11_1458;locus_tag=DMB1_0B06240;inference=similar to DNA sequence:INSDC:YOR124C;gene=DMB10B06240
dmb1_3Dec2014_scaffold_2.genbank	EMBL	CDS	1254781	1255761	.	+	0	ID=Kmarxianus_dmb11_1459;locus_tag=DMB1_0B06250;inference=similar to DNA sequence:INSDC:YDR372C;gene=DMB10B06250
dmb1_3Dec2014_scaffold_2.genbank	EMBL	CDS	1255913	1257355	.	-	0	ID=Kmarxianus_dmb11_1460;locus_tag=DMB1_0B06260;inference=similar to DNA sequence:INSDC:YDR371W;gene=DMB10B06260
dmb1_3Dec2014_scaffold_2.genbank	EMBL	CDS	1257762	1259003	.	+	0	ID=Kmarxianus_dmb11_1461;locus_tag=DMB1_0B06270;inference=similar to DNA sequence:INSDC:YOR123C;gene=DMB10B06270
dmb1_3Dec2014_scaffold_2.genbank	EMBL	biological_region	1259640	1260256	.	+	0	ID=Kmarxianus_dmb11_1462;featflags=type:CDS;locus_tag=DMB1_0B06280;inference=similar to DNA sequence:INSDC:YOR122C;gene=DMB10B06280
dmb1_3Dec2014_scaffold_2.genbank	EMBL	CDS	1259640	1259652	.	+	0	Parent=dmb1_3Dec2014_scaffold_2.genbank.659
dmb1_3Dec2014_scaffold_2.genbank	EMBL	CDS	1259889	1260256	.	+	0	Parent=dmb1_3Dec2014_scaffold_2.genbank.659
dmb1_3Dec2014_scaffold_2.genbank	EMBL	CDS	1260510	1260821	.	-	0	ID=Kmarxianus_dmb11_1463;locus_tag=DMB1_0B06290;gene=DMB10B06290
dmb1_3Dec2014_scaffold_2.genbank	EMBL	CDS	1261969	1263216	.	+	0	ID=Kmarxianus_dmb11_1464;locus_tag=DMB1_0B06300;inference=similar to DNA sequence:INSDC:YDR370C;gene=DMB10B06300
dmb1_3Dec2014_scaffold_2.genbank	EMBL	CDS	1263471	1264904	.	+	0	ID=Kmarxianus_dmb11_1465;locus_tag=DMB1_0B06310;gene=DMB10B06310
dmb1_3Dec2014_scaffold_2.genbank	EMBL	CDS	1265193	1267679	.	+	0	ID=Kmarxianus_dmb11_1466;locus_tag=DMB1_0B06320;inference=similar to DNA sequence:INSDC:YDR369C;gene=DMB10B06320
dmb1_3Dec2014_scaffold_2.genbank	EMBL	CDS	1267862	1268788	.	-	0	ID=Kmarxianus_dmb11_1467;locus_tag=DMB1_0B06330;inference=similar to DNA sequence:INSDC:YDR368W%2CYOR120W;gene=DMB10B06330
dmb1_3Dec2014_scaffold_2.genbank	EMBL	CDS	1269784	1271103	.	-	0	ID=Kmarxianus_dmb11_1468;locus_tag=DMB1_0B06340;inference=similar to DNA sequence:INSDC:YNL323W;gene=DMB10B06340
dmb1_3Dec2014_scaffold_2.genbank	EMBL	CDS	1272649	1274250	.	+	0	ID=Kmarxianus_dmb11_1469;locus_tag=DMB1_0B06350;inference=similar to DNA sequence:INSDC:YGR197C%2CYJR015W;gene=DMB10B06350
dmb1_3Dec2014_scaffold_2.genbank	EMBL	CDS	1274621	1277224	.	+	0	ID=Kmarxianus_dmb11_1470;locus_tag=DMB1_0B06360;inference=similar to DNA sequence:INSDC:YNL325C;gene=DMB10B06360
dmb1_3Dec2014_scaffold_2.genbank	EMBL	CDS	1277254	1277970	.	-	0	ID=Kmarxianus_dmb11_1471;locus_tag=DMB1_0B06370;inference=similar to DNA sequence:INSDC:YOL142W;gene=DMB10B06370
dmb1_3Dec2014_scaffold_2.genbank	EMBL	CDS	1278283	1279260	.	+	0	ID=Kmarxianus_dmb11_1472;locus_tag=DMB1_0B06380;inference=similar to DNA sequence:INSDC:YNL326C;gene=DMB10B06380
dmb1_3Dec2014_scaffold_2.genbank	EMBL	CDS	1279502	1281229	.	-	0	ID=Kmarxianus_dmb11_1473;locus_tag=DMB1_0B06390;inference=similar to DNA sequence:INSDC:YNL327W;gene=DMB10B06390
dmb1_3Dec2014_scaffold_2.genbank	EMBL	CDS	1282684	1283130	.	+	0	ID=Kmarxianus_dmb11_1474;locus_tag=DMB1_0B06400;inference=similar to DNA sequence:INSDC:YNL328C;gene=DMB10B06400
dmb1_3Dec2014_scaffold_2.genbank	EMBL	CDS	1283474	1286473	.	+	0	ID=Kmarxianus_dmb11_1475;locus_tag=DMB1_0B06410;inference=similar to DNA sequence:INSDC:YNL329C;gene=DMB10B06410
dmb1_3Dec2014_scaffold_2.genbank	EMBL	CDS	1286807	1288105	.	+	0	ID=Kmarxianus_dmb11_1476;locus_tag=DMB1_0B06420;inference=similar to DNA sequence:INSDC:YNL330C;gene=DMB10B06420
dmb1_3Dec2014_scaffold_2.genbank	EMBL	CDS	1288536	1289033	.	+	0	ID=Kmarxianus_dmb11_1477;locus_tag=DMB1_0B06430;inference=similar to DNA sequence:INSDC:YOL143C;gene=DMB10B06430
dmb1_3Dec2014_scaffold_2.genbank	EMBL	CDS	1289128	1290618	.	-	0	ID=Kmarxianus_dmb11_1478;locus_tag=DMB1_0B06440;inference=similar to DNA sequence:INSDC:YOL144W;gene=DMB10B06440
dmb1_3Dec2014_scaffold_2.genbank	EMBL	CDS	1291009	1294326	.	+	0	ID=Kmarxianus_dmb11_1479;locus_tag=DMB1_0B06450;inference=similar to DNA sequence:INSDC:YOL145C;gene=DMB10B06450
dmb1_3Dec2014_scaffold_2.genbank	EMBL	CDS	1294597	1295163	.	-	0	ID=Kmarxianus_dmb11_1480;locus_tag=DMB1_0B06460;inference=similar to DNA sequence:INSDC:YOL146W;gene=DMB10B06460
dmb1_3Dec2014_scaffold_2.genbank	EMBL	CDS	1296117	1296821	.	+	0	ID=Kmarxianus_dmb11_1481;locus_tag=DMB1_0B06470;inference=similar to DNA sequence:INSDC:YOL147C;gene=DMB10B06470
dmb1_3Dec2014_scaffold_2.genbank	EMBL	CDS	1297355	1299085	.	+	0	ID=Kmarxianus_dmb11_1482;locus_tag=DMB1_0B06480;inference=similar to DNA sequence:INSDC:YOL148C;gene=DMB10B06480
dmb1_3Dec2014_scaffold_2.genbank	EMBL	CDS	1299177	1299743	.	-	0	ID=Kmarxianus_dmb11_1483;locus_tag=DMB1_0B06490;inference=similar to DNA sequence:INSDC:YOL149W;gene=DMB10B06490
dmb1_3Dec2014_scaffold_2.genbank	EMBL	CDS	1300094	1301071	.	+	0	ID=Kmarxianus_dmb11_1484;locus_tag=DMB1_0B06500;gene=DMB10B06500;transl_table=1
dmb1_3Dec2014_scaffold_2.genbank	EMBL	CDS	1301124	1302839	.	-	0	ID=Kmarxianus_dmb11_1485;locus_tag=DMB1_0B06510;gene=DMB10B06510;transl_table=1
dmb1_3Dec2014_scaffold_2.genbank	EMBL	CDS	1303429	1303998	.	-	0	ID=Kmarxianus_dmb11_1486;locus_tag=DMB1_0B06520;inference=similar to DNA sequence:INSDC:YDL200C;gene=DMB10B06520
dmb1_3Dec2014_scaffold_2.genbank	EMBL	CDS	1304448	1305692	.	+	0	ID=Kmarxianus_dmb11_1487;locus_tag=DMB1_0B06530;inference=similar to DNA sequence:INSDC:YNR045W;gene=DMB10B06530
dmb1_3Dec2014_scaffold_2.genbank	EMBL	CDS	1306307	1307653	.	+	0	ID=Kmarxianus_dmb11_1488;featflags=end_after:true;locus_tag=DMB1_0B06540;inference=similar to DNA sequence:INSDC:YMR164C;gene=DMB10B06540
dmb1_3Dec2014_scaffold_2.genbank	EMBL	CDS	1308111	1310135	.	+	0	ID=Kmarxianus_dmb11_1489;locus_tag=DMB1_0B06550;inference=similar to DNA sequence:INSDC:YMR163C;gene=DMB10B06550
dmb1_3Dec2014_scaffold_2.genbank	EMBL	CDS	1310384	1311796	.	-	0	ID=Kmarxianus_dmb11_1490;locus_tag=DMB1_0B06560;inference=similar to DNA sequence:INSDC:YDL103C;gene=DMB10B06560
dmb1_3Dec2014_scaffold_2.genbank	EMBL	CDS	1312713	1317416	.	+	0	ID=Kmarxianus_dmb11_1491;locus_tag=DMB1_0B06570;inference=similar to DNA sequence:INSDC:YMR162C;gene=DMB10B06570
dmb1_3Dec2014_scaffold_2.genbank	EMBL	CDS	1317690	1318424	.	-	0	ID=Kmarxianus_dmb11_1492;locus_tag=DMB1_0B06580;inference=similar to DNA sequence:INSDC:YMR161W;gene=DMB10B06580
dmb1_3Dec2014_scaffold_2.genbank	EMBL	CDS	1318804	1319283	.	-	0	ID=Kmarxianus_dmb11_1493;locus_tag=DMB1_0B06590;gene=DMB10B06590;transl_table=1
dmb1_3Dec2014_scaffold_2.genbank	EMBL	CDS	1319470	1322775	.	+	0	ID=Kmarxianus_dmb11_1494;locus_tag=DMB1_0B06600;inference=similar to DNA sequence:INSDC:YDL102W;gene=DMB10B06600
dmb1_3Dec2014_scaffold_2.genbank	EMBL	CDS	1322826	1324187	.	-	0	ID=Kmarxianus_dmb11_1495;featflags=end_after:true;locus_tag=DMB1_0B06610;gene=DMB10B06610;transl_table=1
dmb1_3Dec2014_scaffold_2.genbank	EMBL	CDS	1324714	1326870	.	-	0	ID=Kmarxianus_dmb11_1496;locus_tag=DMB1_0B06620;inference=similar to DNA sequence:INSDC:YMR160W;gene=DMB10B06620
dmb1_3Dec2014_scaffold_2.genbank	EMBL	CDS	1327242	1327622	.	+	0	ID=Kmarxianus_dmb11_1497;locus_tag=DMB1_0B06630;inference=similar to DNA sequence:INSDC:YMR159C;gene=DMB10B06630
dmb1_3Dec2014_scaffold_2.genbank	EMBL	tRNA	1327762	1327834	.	+	.	ID=dmb1_3Dec2014_scaffold_2.genbank.697;locus_tag=DMB1_0Btrna6M;gene=DMB10Btrna6M;product=tRNA-Met
dmb1_3Dec2014_scaffold_2.genbank	EMBL	CDS	1328131	1329180	.	-	0	ID=Kmarxianus_dmb11_1498;locus_tag=DMB1_0B06640;inference=similar to DNA sequence:INSDC:YDL100C;gene=DMB10B06640
dmb1_3Dec2014_scaffold_2.genbank	EMBL	CDS	1329712	1330650	.	+	0	ID=Kmarxianus_dmb11_1499;locus_tag=DMB1_0B06650;inference=similar to DNA sequence:INSDC:YDL099W;gene=DMB10B06650
dmb1_3Dec2014_scaffold_2.genbank	EMBL	CDS	1330968	1331435	.	-	0	ID=Kmarxianus_dmb11_1500;locus_tag=DMB1_0B06660;inference=similar to DNA sequence:INSDC:YMR158W;gene=DMB10B06660
dmb1_3Dec2014_scaffold_2.genbank	EMBL	CDS	1331974	1332627	.	+	0	ID=Kmarxianus_dmb11_1501;locus_tag=DMB1_0B06670;inference=similar to DNA sequence:INSDC:YMR157C;gene=DMB10B06670
dmb1_3Dec2014_scaffold_2.genbank	EMBL	CDS	1332741	1333304	.	-	0	ID=Kmarxianus_dmb11_1502;locus_tag=DMB1_0B06680;inference=similar to DNA sequence:INSDC:YDL098C;gene=DMB10B06680
dmb1_3Dec2014_scaffold_2.genbank	EMBL	CDS	1333532	1334248	.	+	0	ID=Kmarxianus_dmb11_1503;locus_tag=DMB1_0B06690;inference=similar to DNA sequence:INSDC:YMR156C;gene=DMB10B06690
dmb1_3Dec2014_scaffold_2.genbank	EMBL	CDS	1334299	1335573	.	-	0	ID=Kmarxianus_dmb11_1504;locus_tag=DMB1_0B06700;inference=similar to DNA sequence:INSDC:YDL097C;gene=DMB10B06700
dmb1_3Dec2014_scaffold_2.genbank	EMBL	CDS	1336381	1338882	.	+	0	ID=Kmarxianus_dmb11_1505;locus_tag=DMB1_0B06710;inference=similar to DNA sequence:INSDC:YDL095W;gene=DMB10B06710
dmb1_3Dec2014_scaffold_2.genbank	EMBL	CDS	1339071	1340918	.	-	0	ID=Kmarxianus_dmb11_1506;locus_tag=DMB1_0B06720;inference=similar to DNA sequence:INSDC:YMR155W;gene=DMB10B06720
dmb1_3Dec2014_scaffold_2.genbank	EMBL	CDS	1342199	1343653	.	+	0	ID=Kmarxianus_dmb11_1507;locus_tag=DMB1_0B06730;gene=DMB10B06730;transl_table=1
dmb1_3Dec2014_scaffold_2.genbank	EMBL	CDS	1344311	1344397	.	-	0	ID=Kmarxianus_dmb11_1508;featflags=end_after:true;locus_tag=DMB1_0B06740;codon_start=1;gene=DMB10B06740;transl_table=1
dmb1_3Dec2014_scaffold_2.genbank	EMBL	CDS	1344339	1344536	.	+	0	ID=Kmarxianus_dmb11_1509;locus_tag=DMB1_0B06750;inference=similar to DNA sequence:INSDC:YML129C;gene=DMB10B06750
dmb1_3Dec2014_scaffold_2.genbank	EMBL	CDS	1344967	1345542	.	-	0	ID=Kmarxianus_dmb11_1510;featflags=start_before:true;locus_tag=DMB1_0B06760;gene=DMB10B06760
dmb1_3Dec2014_scaffold_2.genbank	EMBL	CDS	1346070	1346822	.	+	0	ID=Kmarxianus_dmb11_1511;locus_tag=DMB1_0B06770;inference=similar to DNA sequence:INSDC:YML092C;gene=DMB10B06770
dmb1_3Dec2014_scaffold_2.genbank	EMBL	CDS	1347102	1349738	.	-	0	ID=Kmarxianus_dmb11_1512;locus_tag=DMB1_0B06780;inference=similar to DNA sequence:INSDC:YML093W;gene=DMB10B06780
dmb1_3Dec2014_scaffold_2.genbank	EMBL	CDS	1350157	1350606	.	-	0	ID=Kmarxianus_dmb11_1513;featflags=end_after:true;locus_tag=DMB1_0B06790;gene=DMB10B06790;transl_table=1
dmb1_3Dec2014_scaffold_2.genbank	EMBL	CDS	1350944	1351615	.	+	0	ID=Kmarxianus_dmb11_1514;locus_tag=DMB1_0B06800;inference=similar to DNA sequence:INSDC:YML095C;gene=DMB10B06800
dmb1_3Dec2014_scaffold_2.genbank	EMBL	CDS	1351619	1353193	.	-	0	ID=Kmarxianus_dmb11_1515;locus_tag=DMB1_0B06810;inference=similar to DNA sequence:INSDC:YML096W;gene=DMB10B06810
dmb1_3Dec2014_scaffold_2.genbank	EMBL	CDS	1353562	1354872	.	+	0	ID=Kmarxianus_dmb11_1516;locus_tag=DMB1_0B06820;inference=similar to DNA sequence:INSDC:YML097C;gene=DMB10B06820
dmb1_3Dec2014_scaffold_2.genbank	EMBL	CDS	1355216	1356871	.	+	0	ID=Kmarxianus_dmb11_1517;locus_tag=DMB1_0B06830;inference=similar to DNA sequence:INSDC:YML130C;gene=DMB10B06830
dmb1_3Dec2014_scaffold_2.genbank	EMBL	CDS	1357057	1357575	.	-	0	ID=Kmarxianus_dmb11_1518;locus_tag=DMB1_0B06840;inference=similar to DNA sequence:INSDC:YML098W;gene=DMB10B06840
dmb1_3Dec2014_scaffold_2.genbank	EMBL	CDS	1358091	1360871	.	+	0	ID=Kmarxianus_dmb11_1519;locus_tag=DMB1_0B06850;inference=similar to DNA sequence:INSDC:YML099C;gene=DMB10B06850
dmb1_3Dec2014_scaffold_2.genbank	EMBL	CDS	1361444	1362865	.	+	0	ID=Kmarxianus_dmb11_1520;locus_tag=DMB1_0B06860;inference=similar to DNA sequence:INSDC:YMR171C;gene=DMB10B06860
dmb1_3Dec2014_scaffold_2.genbank	EMBL	CDS	1363316	1364857	.	-	0	ID=Kmarxianus_dmb11_1521;locus_tag=DMB1_0B06870;inference=similar to DNA sequence:INSDC:YDL106C;gene=DMB10B06870
dmb1_3Dec2014_scaffold_2.genbank	EMBL	CDS	1365580	1367091	.	-	0	ID=Kmarxianus_dmb11_1522;locus_tag=DMB1_0B06880;inference=similar to DNA sequence:INSDC:YMR170C;gene=DMB10B06880
dmb1_3Dec2014_scaffold_2.genbank	EMBL	CDS	1368376	1369881	.	+	0	ID=Kmarxianus_dmb11_1523;locus_tag=DMB1_0B06890;inference=similar to DNA sequence:INSDC:YMR169C;gene=DMB10B06890
dmb1_3Dec2014_scaffold_2.genbank	EMBL	CDS	1370205	1372055	.	+	0	ID=Kmarxianus_dmb11_1524;locus_tag=DMB1_0B06900;inference=similar to DNA sequence:INSDC:YMR168C;gene=DMB10B06900
dmb1_3Dec2014_scaffold_2.genbank	EMBL	CDS	1372108	1374261	.	-	0	ID=Kmarxianus_dmb11_1525;featflags=end_after:true;locus_tag=DMB1_0B06910;gene=DMB10B06910;transl_table=1
dmb1_3Dec2014_scaffold_2.genbank	EMBL	CDS	1374543	1375694	.	+	0	ID=Kmarxianus_dmb11_1526;locus_tag=DMB1_0B06920;inference=similar to DNA sequence:INSDC:YDL105W;gene=DMB10B06920
dmb1_3Dec2014_scaffold_2.genbank	EMBL	CDS	1375782	1376963	.	-	0	ID=Kmarxianus_dmb11_1527;locus_tag=DMB1_0B06930;inference=similar to DNA sequence:INSDC:YDL104C;gene=DMB10B06930
dmb1_3Dec2014_scaffold_2.genbank	EMBL	CDS	1377563	1378663	.	+	0	ID=Kmarxianus_dmb11_1528;locus_tag=DMB1_0B06940;inference=similar to DNA sequence:INSDC:YMR166C;gene=DMB10B06940
dmb1_3Dec2014_scaffold_2.genbank	EMBL	CDS	1379240	1381765	.	+	0	ID=Kmarxianus_dmb11_1529;locus_tag=DMB1_0B06950;inference=similar to DNA sequence:INSDC:YMR165C;gene=DMB10B06950
dmb1_3Dec2014_scaffold_2.genbank	EMBL	CDS	1382983	1383528	.	+	0	ID=Kmarxianus_dmb11_1530;locus_tag=DMB1_0B06960;gene=DMB10B06960;transl_table=1
dmb1_3Dec2014_scaffold_2.genbank	EMBL	tRNA	1384164	1384245	.	+	.	ID=dmb1_3Dec2014_scaffold_2.genbank.731;locus_tag=DMB1_0Btrna7S;gene=DMB10Btrna7S;product=tRNA-Ser
dmb1_3Dec2014_scaffold_2.genbank	EMBL	tRNA	1384493	1384574	.	+	.	ID=dmb1_3Dec2014_scaffold_2.genbank.732;locus_tag=DMB1_0Btrna8S;gene=DMB10Btrna8S;product=tRNA-Ser
dmb1_3Dec2014_scaffold_2.genbank	EMBL	CDS	1384956	1387571	.	-	0	ID=Kmarxianus_dmb11_1531;locus_tag=DMB1_0B06970;inference=similar to DNA sequence:INSDC:YLR001C;gene=DMB10B06970
dmb1_3Dec2014_scaffold_2.genbank	EMBL	CDS	1388504	1390390	.	+	0	ID=Kmarxianus_dmb11_1532;locus_tag=DMB1_0B06980;inference=similar to DNA sequence:INSDC:YJR001W;gene=DMB10B06980
dmb1_3Dec2014_scaffold_2.genbank	EMBL	CDS	1390812	1392653	.	+	0	ID=Kmarxianus_dmb11_1533;locus_tag=DMB1_0B06990;inference=similar to DNA sequence:INSDC:YJR002W;gene=DMB10B06990
dmb1_3Dec2014_scaffold_2.genbank	EMBL	CDS	1392768	1394747	.	-	0	ID=Kmarxianus_dmb11_1534;locus_tag=DMB1_0B07000;inference=similar to DNA sequence:INSDC:YLR002C;gene=DMB10B07000
dmb1_3Dec2014_scaffold_2.genbank	EMBL	CDS	1395142	1395789	.	+	0	ID=Kmarxianus_dmb11_1535;locus_tag=DMB1_0B07010;gene=DMB10B07010;transl_table=1
dmb1_3Dec2014_scaffold_2.genbank	EMBL	CDS	1395872	1397431	.	-	0	ID=Kmarxianus_dmb11_1536;locus_tag=DMB1_0B07020;inference=similar to DNA sequence:INSDC:YJR003C;gene=DMB10B07020
dmb1_3Dec2014_scaffold_2.genbank	EMBL	CDS	1398027	1398428	.	-	0	ID=Kmarxianus_dmb11_1537;locus_tag=DMB1_0B07030;inference=similar to DNA sequence:INSDC:YJR012C;gene=DMB10B07030
dmb1_3Dec2014_scaffold_2.genbank	EMBL	CDS	1398671	1399879	.	+	0	ID=Kmarxianus_dmb11_1538;locus_tag=DMB1_0B07040;inference=similar to DNA sequence:INSDC:YJR013W;gene=DMB10B07040
dmb1_3Dec2014_scaffold_2.genbank	EMBL	CDS	1400214	1400951	.	+	0	ID=Kmarxianus_dmb11_1539;locus_tag=DMB1_0B07050;inference=similar to DNA sequence:INSDC:YGR195W;gene=DMB10B07050
dmb1_3Dec2014_scaffold_2.genbank	EMBL	CDS	1401006	1403408	.	-	0	ID=Kmarxianus_dmb11_1540;locus_tag=DMB1_0B07060;inference=similar to DNA sequence:INSDC:YGR196C;gene=DMB10B07060
dmb1_3Dec2014_scaffold_2.genbank	EMBL	CDS	1403853	1405631	.	-	0	ID=Kmarxianus_dmb11_1541;locus_tag=DMB1_0B07070;inference=similar to DNA sequence:INSDC:YHR050W;gene=DMB10B07070
dmb1_3Dec2014_scaffold_2.genbank	EMBL	CDS	1407160	1409199	.	+	0	ID=Kmarxianus_dmb11_1542;locus_tag=DMB1_0B07080;inference=similar to DNA sequence:INSDC:YJL034W;gene=DMB10B07080
dmb1_3Dec2014_scaffold_2.genbank	EMBL	CDS	1410009	1410620	.	-	0	ID=Kmarxianus_dmb11_1543;locus_tag=DMB1_0B07090;inference=similar to DNA sequence:INSDC:YLR016C;gene=DMB10B07090
dmb1_3Dec2014_scaffold_2.genbank	EMBL	CDS	1410999	1413329	.	+	0	ID=Kmarxianus_dmb11_1544;locus_tag=DMB1_0B07100;inference=similar to DNA sequence:INSDC:YJL033W;gene=DMB10B07100
dmb1_3Dec2014_scaffold_2.genbank	EMBL	CDS	1413726	1414697	.	+	0	ID=Kmarxianus_dmb11_1545;locus_tag=DMB1_0B07110;inference=similar to DNA sequence:INSDC:YJL006C;gene=DMB10B07110
dmb1_3Dec2014_scaffold_2.genbank	EMBL	CDS	1414742	1415722	.	-	0	ID=Kmarxianus_dmb11_1546;featflags=end_after:true;locus_tag=DMB1_0B07120;gene=DMB10B07120;transl_table=1
dmb1_3Dec2014_scaffold_2.genbank	EMBL	CDS	1416034	1416627	.	+	0	ID=Kmarxianus_dmb11_1547;locus_tag=DMB1_0B07130;inference=similar to DNA sequence:INSDC:YJL030W;gene=DMB10B07130
dmb1_3Dec2014_scaffold_2.genbank	EMBL	CDS	1416767	1417384	.	-	0	ID=Kmarxianus_dmb11_1548;locus_tag=DMB1_0B07140;gene=DMB10B07140;transl_table=1
dmb1_3Dec2014_scaffold_2.genbank	EMBL	CDS	1417716	1420127	.	-	0	ID=Kmarxianus_dmb11_1549;locus_tag=DMB1_0B07150;inference=similar to DNA sequence:INSDC:YJL029C;gene=DMB10B07150
dmb1_3Dec2014_scaffold_2.genbank	EMBL	tRNA	1420464	1420536	.	-	.	ID=dmb1_3Dec2014_scaffold_2.genbank.752;locus_tag=DMB1_0Btrna7M;gene=DMB10Btrna7M;product=tRNA-Met
dmb1_3Dec2014_scaffold_2.genbank	EMBL	CDS	1420833	1422548	.	+	0	ID=Kmarxianus_dmb11_1550;locus_tag=DMB1_0B07160;inference=similar to DNA sequence:INSDC:YJL008C;gene=DMB10B07160
dmb1_3Dec2014_scaffold_2.genbank	EMBL	CDS	1423409	1426552	.	+	0	ID=Kmarxianus_dmb11_1551;locus_tag=DMB1_0B07170;gene=DMB10B07170;transl_table=1
dmb1_3Dec2014_scaffold_2.genbank	EMBL	CDS	1426647	1431209	.	-	0	ID=Kmarxianus_dmb11_1552;locus_tag=DMB1_0B07180;gene=DMB10B07180;transl_table=1
dmb1_3Dec2014_scaffold_2.genbank	EMBL	CDS	1431670	1431966	.	-	0	ID=Kmarxianus_dmb11_1553;featflags=end_after:true;locus_tag=DMB1_0B07190;gene=DMB10B07190;transl_table=1
dmb1_3Dec2014_scaffold_2.genbank	EMBL	CDS	1432296	1434536	.	-	0	ID=Kmarxianus_dmb11_1554;locus_tag=DMB1_0B07200;inference=similar to DNA sequence:INSDC:YLR274W;gene=DMB10B07200
dmb1_3Dec2014_scaffold_2.genbank	EMBL	CDS	1438244	1440550	.	+	0	ID=Kmarxianus_dmb11_1555;locus_tag=DMB1_0B07210;inference=similar to DNA sequence:INSDC:YLR273C%2CYOR178C;gene=DMB10B07210
dmb1_3Dec2014_scaffold_2.genbank	EMBL	CDS	1441395	1441805	.	+	0	ID=Kmarxianus_dmb11_1556;locus_tag=DMB1_0B07220;gene=DMB10B07220;transl_table=1
dmb1_3Dec2014_scaffold_2.genbank	EMBL	CDS	1443242	1444144	.	-	0	ID=Kmarxianus_dmb11_1557;locus_tag=DMB1_0B07230;gene=DMB10B07230;transl_table=1
dmb1_3Dec2014_scaffold_2.genbank	EMBL	CDS	1446084	1447790	.	+	0	ID=Kmarxianus_dmb11_1558;locus_tag=DMB1_0B07240;inference=similar to DNA sequence:INSDC:YPR083W;gene=DMB10B07240
dmb1_3Dec2014_scaffold_2.genbank	EMBL	CDS	1448104	1449654	.	-	0	ID=Kmarxianus_dmb11_1559;locus_tag=DMB1_0B07250;inference=similar to DNA sequence:INSDC:YBR127C;gene=DMB10B07250
dmb1_3Dec2014_scaffold_2.genbank	EMBL	CDS	1450108	1451025	.	-	0	ID=Kmarxianus_dmb11_1560;locus_tag=DMB1_0B07260;inference=similar to DNA sequence:INSDC:YBR128C;gene=DMB10B07260
dmb1_3Dec2014_scaffold_2.genbank	EMBL	CDS	1451424	1452782	.	+	0	ID=Kmarxianus_dmb11_1561;locus_tag=DMB1_0B07270;inference=similar to DNA sequence:INSDC:YPR084W;gene=DMB10B07270
dmb1_3Dec2014_scaffold_2.genbank	EMBL	CDS	1452807	1454162	.	-	0	ID=Kmarxianus_dmb11_1562;locus_tag=DMB1_0B07280;inference=similar to DNA sequence:INSDC:YPR085C;gene=DMB10B07280
dmb1_3Dec2014_scaffold_2.genbank	EMBL	CDS	1454248	1455165	.	-	0	ID=Kmarxianus_dmb11_1563;locus_tag=DMB1_0B07290;inference=similar to DNA sequence:INSDC:YBR129C;gene=DMB10B07290
dmb1_3Dec2014_scaffold_2.genbank	EMBL	CDS	1455646	1456713	.	-	0	ID=Kmarxianus_dmb11_1564;locus_tag=DMB1_0B07300;inference=similar to DNA sequence:INSDC:YBR130C;gene=DMB10B07300
dmb1_3Dec2014_scaffold_2.genbank	EMBL	CDS	1457115	1458716	.	-	0	ID=Kmarxianus_dmb11_1565;locus_tag=DMB1_0B07310;inference=similar to DNA sequence:INSDC:YPR088C;gene=DMB10B07310
dmb1_3Dec2014_scaffold_2.genbank	EMBL	CDS	1459101	1460978	.	+	0	ID=Kmarxianus_dmb11_1566;locus_tag=DMB1_0B07320;inference=similar to DNA sequence:INSDC:YBR131W;gene=DMB10B07320
dmb1_3Dec2014_scaffold_2.genbank	EMBL	CDS	1461078	1461773	.	-	0	ID=Kmarxianus_dmb11_1567;locus_tag=DMB1_0B07330;gene=DMB10B07330;transl_table=1
dmb1_3Dec2014_scaffold_2.genbank	EMBL	CDS	1462603	1463058	.	-	0	ID=Kmarxianus_dmb11_1568;locus_tag=DMB1_0B07340;gene=DMB10B07340;transl_table=1
dmb1_3Dec2014_scaffold_2.genbank	EMBL	CDS	1463280	1463864	.	+	0	ID=Kmarxianus_dmb11_1569;locus_tag=DMB1_0B07350;inference=similar to DNA sequence:INSDC:YMR184W;gene=DMB10B07350
dmb1_3Dec2014_scaffold_2.genbank	EMBL	CDS	1463955	1464794	.	-	0	ID=Kmarxianus_dmb11_1570;locus_tag=DMB1_0B07360;inference=similar to DNA sequence:INSDC:YPL237W;gene=DMB10B07360
dmb1_3Dec2014_scaffold_2.genbank	EMBL	CDS	1465286	1465891	.	-	0	ID=Kmarxianus_dmb11_1571;locus_tag=DMB1_0B07370;inference=similar to DNA sequence:INSDC:YPL239W;gene=DMB10B07370
dmb1_3Dec2014_scaffold_2.genbank	EMBL	CDS	1466240	1469155	.	+	0	ID=Kmarxianus_dmb11_1572;locus_tag=DMB1_0B07380;inference=similar to DNA sequence:INSDC:YMR185W;gene=DMB10B07380
dmb1_3Dec2014_scaffold_2.genbank	EMBL	CDS	1469571	1470965	.	-	0	ID=Kmarxianus_dmb11_1573;locus_tag=DMB1_0B07390;inference=similar to DNA sequence:INSDC:YHR190W;gene=DMB10B07390
dmb1_3Dec2014_scaffold_2.genbank	EMBL	tRNA	1471526	1471597	.	-	.	ID=dmb1_3Dec2014_scaffold_2.genbank.777;locus_tag=DMB1_0Btrna4Q;gene=DMB10Btrna4Q;product=tRNA-Gln
dmb1_3Dec2014_scaffold_2.genbank	EMBL	CDS	1471845	1472414	.	-	0	ID=Kmarxianus_dmb11_1574;locus_tag=DMB1_0B07400;inference=similar to DNA sequence:INSDC:YJL218W;gene=DMB10B07400
dmb1_3Dec2014_scaffold_2.genbank	EMBL	tRNA	1473077	1473148	.	+	.	ID=dmb1_3Dec2014_scaffold_2.genbank.779;locus_tag=DMB1_0Btrna5Q;gene=DMB10Btrna5Q;product=tRNA-Gln
dmb1_3Dec2014_scaffold_2.genbank	EMBL	CDS	1473447	1474472	.	+	0	ID=Kmarxianus_dmb11_1575;locus_tag=DMB1_0B07410;inference=similar to DNA sequence:INSDC:YDR288W;gene=DMB10B07410
dmb1_3Dec2014_scaffold_2.genbank	EMBL	CDS	1475222	1477279	.	+	0	ID=Kmarxianus_dmb11_1576;locus_tag=DMB1_0B07420;inference=similar to DNA sequence:INSDC:YHR042W;gene=DMB10B07420
dmb1_3Dec2014_scaffold_2.genbank	EMBL	CDS	1477720	1478166	.	+	0	ID=Kmarxianus_dmb11_1577;featflags=end_after:true;locus_tag=DMB1_0B07430;inference=similar to DNA sequence:INSDC:YDL219W;gene=DMB10B07430
dmb1_3Dec2014_scaffold_2.genbank	EMBL	CDS	1478598	1479791	.	+	0	ID=Kmarxianus_dmb11_1578;featflags=end_after:true;locus_tag=DMB1_0B07440;inference=similar to DNA sequence:INSDC:YNL191W;gene=DMB10B07440
dmb1_3Dec2014_scaffold_2.genbank	EMBL	CDS	1480676	1481170	.	+	0	ID=Kmarxianus_dmb11_1579;locus_tag=DMB1_0B07450;inference=similar to DNA sequence:INSDC:YNL190W;gene=DMB10B07450
dmb1_3Dec2014_scaffold_2.genbank	EMBL	CDS	1482789	1484405	.	+	0	ID=Kmarxianus_dmb11_1580;locus_tag=DMB1_0B07460;inference=similar to DNA sequence:INSDC:YNL189W;gene=DMB10B07460
dmb1_3Dec2014_scaffold_2.genbank	EMBL	CDS	1484779	1485588	.	+	0	ID=Kmarxianus_dmb11_1581;locus_tag=DMB1_0B07470;inference=similar to DNA sequence:INSDC:YNL188W;gene=DMB10B07470
dmb1_3Dec2014_scaffold_2.genbank	EMBL	CDS	1485646	1486236	.	-	0	ID=Kmarxianus_dmb11_1582;locus_tag=DMB1_0B07480;inference=similar to DNA sequence:INSDC:YDL217C;gene=DMB10B07480
dmb1_3Dec2014_scaffold_2.genbank	EMBL	CDS	1486509	1487774	.	+	0	ID=Kmarxianus_dmb11_1583;locus_tag=DMB1_0B07490;inference=similar to DNA sequence:INSDC:YNL187W;gene=DMB10B07490
dmb1_3Dec2014_scaffold_2.genbank	EMBL	CDS	1487758	1488900	.	-	0	ID=Kmarxianus_dmb11_1584;locus_tag=DMB1_0B07500;inference=similar to DNA sequence:INSDC:YDL216C;gene=DMB10B07500
dmb1_3Dec2014_scaffold_2.genbank	EMBL	CDS	1489302	1492406	.	-	0	ID=Kmarxianus_dmb11_1585;locus_tag=DMB1_0B07510;inference=similar to DNA sequence:INSDC:YDL215C;gene=DMB10B07510
dmb1_3Dec2014_scaffold_2.genbank	EMBL	CDS	1494943	1497270	.	+	0	ID=Kmarxianus_dmb11_1586;locus_tag=DMB1_0B07520;inference=similar to DNA sequence:INSDC:YNL186W;gene=DMB10B07520
dmb1_3Dec2014_scaffold_2.genbank	EMBL	CDS	1497571	1498020	.	-	0	ID=Kmarxianus_dmb11_1587;locus_tag=DMB1_0B07530;inference=similar to DNA sequence:INSDC:YNL185C;gene=DMB10B07530
dmb1_3Dec2014_scaffold_2.genbank	EMBL	CDS	1498511	1500898	.	-	0	ID=Kmarxianus_dmb11_1588;locus_tag=DMB1_0B07540;inference=similar to DNA sequence:INSDC:YDL214C%2CYNL183C;gene=DMB10B07540
dmb1_3Dec2014_scaffold_2.genbank	EMBL	CDS	1502252	1502911	.	-	0	ID=Kmarxianus_dmb11_1589;locus_tag=DMB1_0B07550;inference=similar to DNA sequence:INSDC:YDL213C;gene=DMB10B07550
dmb1_3Dec2014_scaffold_2.genbank	EMBL	CDS	1503257	1504789	.	-	0	ID=Kmarxianus_dmb11_1590;locus_tag=DMB1_0B07560;inference=similar to DNA sequence:INSDC:YNL182C;gene=DMB10B07560
dmb1_3Dec2014_scaffold_2.genbank	EMBL	CDS	1505121	1506374	.	+	0	ID=Kmarxianus_dmb11_1591;locus_tag=DMB1_0B07570;inference=similar to DNA sequence:INSDC:YNL181W;gene=DMB10B07570
dmb1_3Dec2014_scaffold_2.genbank	EMBL	CDS	1507101	1507706	.	-	0	ID=Kmarxianus_dmb11_1592;featflags=start_before:true,end_after:true;locus_tag=DMB1_0B07580;codon_start=1;gene=DMB10B07580
dmb1_3Dec2014_scaffold_2.genbank	EMBL	CDS	1509762	1510475	.	+	0	ID=Kmarxianus_dmb11_1593;locus_tag=DMB1_0B07590;inference=similar to DNA sequence:INSDC:YNL178W;gene=DMB10B07590
dmb1_3Dec2014_scaffold_2.genbank	EMBL	CDS	1510940	1511554	.	+	0	ID=Kmarxianus_dmb11_1594;locus_tag=DMB1_0B07600;inference=similar to DNA sequence:INSDC:YDL212W;gene=DMB10B07600
dmb1_3Dec2014_scaffold_2.genbank	EMBL	CDS	1511732	1512628	.	-	0	ID=Kmarxianus_dmb11_1595;locus_tag=DMB1_0B07610;inference=similar to DNA sequence:INSDC:YNL177C;gene=DMB10B07610
dmb1_3Dec2014_scaffold_2.genbank	EMBL	CDS	1513111	1514400	.	-	0	ID=Kmarxianus_dmb11_1596;locus_tag=DMB1_0B07620;inference=similar to DNA sequence:INSDC:YDL211C%2CYNL176C;gene=DMB10B07620
dmb1_3Dec2014_scaffold_2.genbank	EMBL	CDS	1514931	1516103	.	-	0	ID=Kmarxianus_dmb11_1597;locus_tag=DMB1_0B07630;inference=similar to DNA sequence:INSDC:YNL175C;gene=DMB10B07630
dmb1_3Dec2014_scaffold_2.genbank	EMBL	CDS	1516734	1518122	.	-	0	ID=Kmarxianus_dmb11_1598;locus_tag=DMB1_0B07640;inference=similar to DNA sequence:INSDC:YHR146W%2CYNL173C;gene=DMB10B07640
dmb1_3Dec2014_scaffold_2.genbank	EMBL	biological_region	1519269	1519391	.	+	.	ID=dmb1_3Dec2014_scaffold_2.genbank.804;featflags=type:tRNA;locus_tag=DMB1_0Btrna5P;gene=DMB10Btrna5P;product=tRNA-Pro
dmb1_3Dec2014_scaffold_2.genbank	EMBL	tRNA	1519269	1519305	.	+	.	Parent=dmb1_3Dec2014_scaffold_2.genbank.804
dmb1_3Dec2014_scaffold_2.genbank	EMBL	tRNA	1519355	1519391	.	+	.	Parent=dmb1_3Dec2014_scaffold_2.genbank.804
dmb1_3Dec2014_scaffold_2.genbank	EMBL	CDS	1519739	1524751	.	+	0	ID=Kmarxianus_dmb11_1599;locus_tag=DMB1_0B07650;inference=similar to DNA sequence:INSDC:YNL172W;gene=DMB10B07650
dmb1_3Dec2014_scaffold_2.genbank	EMBL	CDS	1524984	1526537	.	-	0	ID=Kmarxianus_dmb11_1600;locus_tag=DMB1_0B07660;inference=similar to DNA sequence:INSDC:YNL169C;gene=DMB10B07660
dmb1_3Dec2014_scaffold_2.genbank	EMBL	CDS	1526998	1527960	.	+	0	ID=Kmarxianus_dmb11_1601;locus_tag=DMB1_0B07670;inference=similar to DNA sequence:INSDC:YHR144C;gene=DMB10B07670
dmb1_3Dec2014_scaffold_2.genbank	EMBL	CDS	1528054	1528845	.	-	0	ID=Kmarxianus_dmb11_1602;locus_tag=DMB1_0B07680;inference=similar to DNA sequence:INSDC:YNL168C;gene=DMB10B07680
dmb1_3Dec2014_scaffold_2.genbank	EMBL	CDS	1529366	1531063	.	-	0	ID=Kmarxianus_dmb11_1603;locus_tag=DMB1_0B07690;inference=similar to DNA sequence:INSDC:YNL167C;gene=DMB10B07690
dmb1_3Dec2014_scaffold_2.genbank	EMBL	CDS	1531643	1531855	.	-	0	ID=Kmarxianus_dmb11_1604;locus_tag=DMB1_0B07700;inference=similar to DNA sequence:INSDC:YHR143W-A;gene=DMB10B07700
dmb1_3Dec2014_scaffold_2.genbank	EMBL	CDS	1532281	1533405	.	-	0	ID=Kmarxianus_dmb11_1605;locus_tag=DMB1_0B07710;inference=similar to DNA sequence:INSDC:YNL166C;gene=DMB10B07710
dmb1_3Dec2014_scaffold_2.genbank	EMBL	CDS	1533716	1534804	.	+	0	ID=Kmarxianus_dmb11_1606;locus_tag=DMB1_0B07720;inference=similar to DNA sequence:INSDC:YNL165W;gene=DMB10B07720
dmb1_3Dec2014_scaffold_2.genbank	EMBL	CDS	1535081	1535731	.	-	0	ID=Kmarxianus_dmb11_1607;locus_tag=DMB1_0B07730;inference=similar to DNA sequence:INSDC:YHR143W;gene=DMB10B07730
dmb1_3Dec2014_scaffold_2.genbank	EMBL	CDS	1536603	1537646	.	-	0	ID=Kmarxianus_dmb11_1608;locus_tag=DMB1_0B07740;inference=similar to DNA sequence:INSDC:YNL164C;gene=DMB10B07740
dmb1_3Dec2014_scaffold_2.genbank	EMBL	CDS	1537976	1541404	.	-	0	ID=Kmarxianus_dmb11_1609;locus_tag=DMB1_0B07750;inference=similar to DNA sequence:INSDC:YNL163C;gene=DMB10B07750
dmb1_3Dec2014_scaffold_2.genbank	EMBL	CDS	1541695	1541916	.	+	0	ID=Kmarxianus_dmb11_1610;locus_tag=DMB1_0B07760;inference=similar to DNA sequence:INSDC:YNL162W-A;gene=DMB10B07760
dmb1_3Dec2014_scaffold_2.genbank	EMBL	CDS	1542117	1543070	.	-	0	ID=Kmarxianus_dmb11_1611;locus_tag=DMB1_0B07770;inference=similar to DNA sequence:INSDC:YHR142W;gene=DMB10B07770
dmb1_3Dec2014_scaffold_2.genbank	EMBL	biological_region	1543961	1544710	.	+	0	ID=Kmarxianus_dmb11_1612;featflags=type:CDS;locus_tag=DMB1_0B07780;inference=similar to DNA sequence:INSDC:YHR141C%2CYNL162W;gene=DMB10B07780
dmb1_3Dec2014_scaffold_2.genbank	EMBL	CDS	1543961	1543964	.	+	0	Parent=dmb1_3Dec2014_scaffold_2.genbank.820
dmb1_3Dec2014_scaffold_2.genbank	EMBL	CDS	1544394	1544710	.	+	0	Parent=dmb1_3Dec2014_scaffold_2.genbank.820
dmb1_3Dec2014_scaffold_2.genbank	EMBL	CDS	1545163	1547433	.	+	0	ID=Kmarxianus_dmb11_1613;locus_tag=DMB1_0B07790;inference=similar to DNA sequence:INSDC:YNL161W;gene=DMB10B07790
dmb1_3Dec2014_scaffold_2.genbank	EMBL	CDS	1548222	1548890	.	-	0	ID=Kmarxianus_dmb11_1614;locus_tag=DMB1_0B07800;inference=similar to DNA sequence:INSDC:YHR140W;gene=DMB10B07800
dmb1_3Dec2014_scaffold_2.genbank	EMBL	CDS	1550831	1552312	.	+	0	ID=Kmarxianus_dmb11_1615;locus_tag=DMB1_0B07810;inference=similar to DNA sequence:INSDC:YNL142W;gene=DMB10B07810
dmb1_3Dec2014_scaffold_2.genbank	EMBL	CDS	1553019	1553546	.	+	0	ID=Kmarxianus_dmb11_1616;locus_tag=DMB1_0B07820;inference=similar to DNA sequence:INSDC:YLR050C;gene=DMB10B07820
dmb1_3Dec2014_scaffold_2.genbank	EMBL	CDS	1553678	1554145	.	+	0	ID=Kmarxianus_dmb11_1617;locus_tag=DMB1_0B07830;inference=similar to DNA sequence:INSDC:YFL017C;gene=DMB10B07830
dmb1_3Dec2014_scaffold_2.genbank	EMBL	CDS	1554196	1554396	.	-	0	ID=Kmarxianus_dmb11_1618;featflags=end_after:true;locus_tag=DMB1_0B07840;gene=DMB10B07840;transl_table=1
dmb1_3Dec2014_scaffold_2.genbank	EMBL	CDS	1554883	1556283	.	-	0	ID=Kmarxianus_dmb11_1619;locus_tag=DMB1_0B07850;inference=similar to DNA sequence:INSDC:YFL016C;gene=DMB10B07850
dmb1_3Dec2014_scaffold_2.genbank	EMBL	CDS	1557778	1558092	.	+	0	ID=Kmarxianus_dmb11_1620;locus_tag=DMB1_0B07860;inference=similar to DNA sequence:INSDC:YFL014W;gene=DMB10B07860
dmb1_3Dec2014_scaffold_2.genbank	EMBL	CDS	1558388	1559236	.	+	0	ID=Kmarxianus_dmb11_1621;locus_tag=DMB1_0B07870;inference=similar to DNA sequence:INSDC:YPL018W;gene=DMB10B07870
dmb1_3Dec2014_scaffold_2.genbank	EMBL	CDS	1559268	1561352	.	-	0	ID=Kmarxianus_dmb11_1622;locus_tag=DMB1_0B07880;inference=similar to DNA sequence:INSDC:YFL013C;gene=DMB10B07880
dmb1_3Dec2014_scaffold_2.genbank	EMBL	CDS	1562031	1563128	.	-	0	ID=Kmarxianus_dmb11_1623;locus_tag=DMB1_0B07890;gene=DMB10B07890
dmb1_3Dec2014_scaffold_2.genbank	EMBL	CDS	1564129	1566093	.	+	0	ID=Kmarxianus_dmb11_1624;locus_tag=DMB1_0B07900;inference=similar to DNA sequence:INSDC:YFL009W;gene=DMB10B07900
dmb1_3Dec2014_scaffold_2.genbank	EMBL	CDS	1566872	1567285	.	+	0	ID=Kmarxianus_dmb11_1625;locus_tag=DMB1_0B07910;gene=DMB10B07910;transl_table=1
dmb1_3Dec2014_scaffold_2.genbank	EMBL	CDS	1568084	1571812	.	+	0	ID=Kmarxianus_dmb11_1626;locus_tag=DMB1_0B07920;inference=similar to DNA sequence:INSDC:YFL008W;gene=DMB10B07920
dmb1_3Dec2014_scaffold_2.genbank	EMBL	CDS	1572089	1573336	.	-	0	ID=Kmarxianus_dmb11_1627;locus_tag=DMB1_0B07930;inference=similar to DNA sequence:INSDC:YOR237W%2CYPL145C;gene=DMB10B07930
dmb1_3Dec2014_scaffold_2.genbank	EMBL	CDS	1574046	1574726	.	-	0	ID=Kmarxianus_dmb11_1628;locus_tag=DMB1_0B07940;inference=similar to DNA sequence:INSDC:YOR236W;gene=DMB10B07940
dmb1_3Dec2014_scaffold_2.genbank	EMBL	CDS	1574964	1575425	.	+	0	ID=Kmarxianus_dmb11_1629;locus_tag=DMB1_0B07950;inference=similar to DNA sequence:INSDC:YPL144W;gene=DMB10B07950
dmb1_3Dec2014_scaffold_2.genbank	EMBL	CDS	1576383	1578473	.	+	0	ID=Kmarxianus_dmb11_1630;locus_tag=DMB1_0B07960;gene=DMB10B07960;transl_table=1
dmb1_3Dec2014_scaffold_2.genbank	EMBL	CDS	1580928	1581233	.	+	0	ID=Kmarxianus_dmb11_1631;featflags=start_before:true;locus_tag=DMB1_0B07970;gene=DMB10B07970;transl_table=1
dmb1_3Dec2014_scaffold_2.genbank	EMBL	CDS	1581528	1584230	.	-	0	ID=Kmarxianus_dmb11_1632;locus_tag=DMB1_0B07980;inference=similar to DNA sequence:INSDC:YOR233W%2CYPL141C;gene=DMB10B07980
dmb1_3Dec2014_scaffold_2.genbank	EMBL	CDS	1585008	1585778	.	-	0	ID=Kmarxianus_dmb11_1633;locus_tag=DMB1_0B07990;inference=similar to DNA sequence:INSDC:YOR232W;gene=DMB10B07990
dmb1_3Dec2014_scaffold_2.genbank	EMBL	CDS	1586084	1587601	.	-	0	ID=Kmarxianus_dmb11_1634;locus_tag=DMB1_0B08000;inference=similar to DNA sequence:INSDC:YOR231W%2CYPL140C;gene=DMB10B08000
dmb1_3Dec2014_scaffold_2.genbank	EMBL	CDS	1588511	1589878	.	-	0	ID=Kmarxianus_dmb11_1635;locus_tag=DMB1_0B08010;inference=similar to DNA sequence:INSDC:YOR230W;gene=DMB10B08010
dmb1_3Dec2014_scaffold_2.genbank	EMBL	CDS	1590175	1591266	.	-	0	ID=Kmarxianus_dmb11_1636;locus_tag=DMB1_0B08020;inference=similar to DNA sequence:INSDC:YPL138C;gene=DMB10B08020
dmb1_3Dec2014_scaffold_2.genbank	EMBL	CDS	1591531	1592394	.	+	0	ID=Kmarxianus_dmb11_1637;locus_tag=DMB1_0B08030;inference=similar to DNA sequence:INSDC:YOR228C;gene=DMB10B08030
dmb1_3Dec2014_scaffold_2.genbank	EMBL	CDS	1592521	1596288	.	-	0	ID=Kmarxianus_dmb11_1638;locus_tag=DMB1_0B08040;inference=similar to DNA sequence:INSDC:YOR227W%2CYPL137C;gene=DMB10B08040
dmb1_3Dec2014_scaffold_2.genbank	EMBL	CDS	1597138	1597782	.	-	0	ID=Kmarxianus_dmb11_1639;locus_tag=DMB1_0B08050;gene=DMB10B08050;transl_table=1
dmb1_3Dec2014_scaffold_2.genbank	EMBL	CDS	1598058	1598594	.	+	0	ID=Kmarxianus_dmb11_1640;locus_tag=DMB1_0B08060;inference=similar to DNA sequence:INSDC:YOR226C%2CYPL135W;gene=DMB10B08060
dmb1_3Dec2014_scaffold_2.genbank	EMBL	CDS	1599240	1599677	.	+	0	ID=Kmarxianus_dmb11_1641;locus_tag=DMB1_0B08070;inference=similar to DNA sequence:INSDC:YOR224C;gene=DMB10B08070
dmb1_3Dec2014_scaffold_2.genbank	EMBL	CDS	1600187	1600840	.	+	0	ID=Kmarxianus_dmb11_1642;locus_tag=DMB1_0B08080;gene=DMB10B08080;transl_table=1
dmb1_3Dec2014_scaffold_2.genbank	EMBL	CDS	1600985	1601725	.	-	0	ID=Kmarxianus_dmb11_1643;locus_tag=DMB1_0B08090;inference=similar to DNA sequence:INSDC:YOR223W;gene=DMB10B08090
dmb1_3Dec2014_scaffold_2.genbank	EMBL	CDS	1602716	1603612	.	-	0	ID=Kmarxianus_dmb11_1644;locus_tag=DMB1_0B08100;inference=similar to DNA sequence:INSDC:YOR222W%2CYPL134C;gene=DMB10B08100
dmb1_3Dec2014_scaffold_2.genbank	EMBL	CDS	1604831	1605787	.	+	0	ID=Kmarxianus_dmb11_1645;locus_tag=DMB1_0B08110;inference=similar to DNA sequence:INSDC:YOR221C;gene=DMB10B08110
dmb1_3Dec2014_scaffold_2.genbank	EMBL	CDS	1605862	1607301	.	-	0	ID=Kmarxianus_dmb11_1646;locus_tag=DMB1_0B08120;inference=similar to DNA sequence:INSDC:YPL133C;gene=DMB10B08120
dmb1_3Dec2014_scaffold_2.genbank	EMBL	CDS	1607575	1608354	.	+	0	ID=Kmarxianus_dmb11_1647;locus_tag=DMB1_0B08130;inference=similar to DNA sequence:INSDC:YPL132W;gene=DMB10B08130
dmb1_3Dec2014_scaffold_2.genbank	EMBL	CDS	1608678	1609445	.	-	0	ID=Kmarxianus_dmb11_1648;locus_tag=DMB1_0B08140;inference=similar to DNA sequence:INSDC:YOR220W;gene=DMB10B08140
dmb1_3Dec2014_scaffold_2.genbank	EMBL	CDS	1611172	1612065	.	+	0	ID=Kmarxianus_dmb11_1649;locus_tag=DMB1_0B08150;inference=similar to DNA sequence:INSDC:YPL131W;gene=DMB10B08150
dmb1_3Dec2014_scaffold_2.genbank	EMBL	CDS	1612600	1615215	.	+	0	ID=Kmarxianus_dmb11_1650;locus_tag=DMB1_0B08160;inference=similar to DNA sequence:INSDC:YOR219C;gene=DMB10B08160
dmb1_3Dec2014_scaffold_2.genbank	EMBL	CDS	1615244	1617733	.	-	0	ID=Kmarxianus_dmb11_1651;locus_tag=DMB1_0B08170;inference=similar to DNA sequence:INSDC:YOR217W;gene=DMB10B08170
dmb1_3Dec2014_scaffold_2.genbank	EMBL	CDS	1618144	1619595	.	+	0	ID=Kmarxianus_dmb11_1652;locus_tag=DMB1_0B08180;inference=similar to DNA sequence:INSDC:YOR216C;gene=DMB10B08180
dmb1_3Dec2014_scaffold_2.genbank	EMBL	CDS	1619946	1620506	.	+	0	ID=Kmarxianus_dmb11_1653;locus_tag=DMB1_0B08200;gene=DMB10B08200;transl_table=1
dmb1_3Dec2014_scaffold_2.genbank	EMBL	CDS	1619946	1620506	.	+	0	ID=Kmarxianus_dmb11_1654;locus_tag=DMB1_0B08210;gene=DMB10B08210;transl_table=1
dmb1_3Dec2014_scaffold_2.genbank	EMBL	CDS	1619946	1620506	.	+	0	ID=Kmarxianus_dmb11_1655;locus_tag=DMB1_0B08190;inference=similar to DNA sequence:INSDC:YOR215C;gene=DMB10B08190
dmb1_3Dec2014_scaffold_2.genbank	EMBL	CDS	1621246	1621923	.	+	0	ID=Kmarxianus_dmb11_1656;locus_tag=DMB1_0B08220;inference=similar to DNA sequence:INSDC:YPL129W;gene=DMB10B08220
dmb1_3Dec2014_scaffold_2.genbank	EMBL	CDS	1622657	1623073	.	+	0	ID=Kmarxianus_dmb11_1657;locus_tag=DMB1_0B08230;inference=similar to DNA sequence:INSDC:YOR213C;gene=DMB10B08230
dmb1_3Dec2014_scaffold_2.genbank	EMBL	CDS	1623169	1624449	.	-	0	ID=Kmarxianus_dmb11_1658;locus_tag=DMB1_0B08240;inference=similar to DNA sequence:INSDC:YOR212W;gene=DMB10B08240
dmb1_3Dec2014_scaffold_2.genbank	EMBL	CDS	1625203	1626708	.	-	0	ID=Kmarxianus_dmb11_1659;locus_tag=DMB1_0B08250;inference=similar to DNA sequence:INSDC:YPL128C;gene=DMB10B08250
dmb1_3Dec2014_scaffold_2.genbank	EMBL	CDS	1628273	1628467	.	-	0	ID=Kmarxianus_dmb11_1660;featflags=start_before:true,end_after:true;locus_tag=DMB1_0B08260;gene=DMB10B08260;transl_table=1
dmb1_3Dec2014_scaffold_2.genbank	EMBL	CDS	1629945	1632587	.	+	0	ID=Kmarxianus_dmb11_1661;locus_tag=DMB1_0B08270;inference=similar to DNA sequence:INSDC:YOR211C;gene=DMB10B08270
dmb1_3Dec2014_scaffold_2.genbank	EMBL	CDS	1632857	1633069	.	-	0	ID=Kmarxianus_dmb11_1662;locus_tag=DMB1_0B08280;inference=similar to DNA sequence:INSDC:YOR210W;gene=DMB10B08280
dmb1_3Dec2014_scaffold_2.genbank	EMBL	CDS	1633458	1636031	.	+	0	ID=Kmarxianus_dmb11_1663;locus_tag=DMB1_0B08290;inference=similar to DNA sequence:INSDC:YPL126W;gene=DMB10B08290
dmb1_3Dec2014_scaffold_2.genbank	EMBL	CDS	1636847	1638130	.	+	0	ID=Kmarxianus_dmb11_1664;locus_tag=DMB1_0B08300;inference=similar to DNA sequence:INSDC:YOR209C;gene=DMB10B08300
dmb1_3Dec2014_scaffold_2.genbank	EMBL	CDS	1638681	1641752	.	+	0	ID=Kmarxianus_dmb11_1665;locus_tag=DMB1_0B08310;inference=similar to DNA sequence:INSDC:YPL125W;gene=DMB10B08310
dmb1_3Dec2014_scaffold_2.genbank	EMBL	CDS	1641842	1644529	.	-	0	ID=Kmarxianus_dmb11_1666;locus_tag=DMB1_0B08320;inference=similar to DNA sequence:INSDC:YOR208W;gene=DMB10B08320
dmb1_3Dec2014_scaffold_2.genbank	EMBL	CDS	1646746	1647627	.	+	0	ID=Kmarxianus_dmb11_1667;locus_tag=DMB1_0B08330;inference=similar to DNA sequence:INSDC:YPL124W;gene=DMB10B08330
dmb1_3Dec2014_scaffold_2.genbank	EMBL	CDS	1647697	1648974	.	-	0	ID=Kmarxianus_dmb11_1668;locus_tag=DMB1_0B08340;inference=similar to DNA sequence:INSDC:YPL123C;gene=DMB10B08340
dmb1_3Dec2014_scaffold_2.genbank	EMBL	CDS	1649410	1650675	.	-	0	ID=Kmarxianus_dmb11_1669;locus_tag=DMB1_0B08350;gene=DMB10B08350;transl_table=1
dmb1_3Dec2014_scaffold_2.genbank	EMBL	tRNA	1651704	1651775	.	-	.	ID=dmb1_3Dec2014_scaffold_2.genbank.880;locus_tag=DMB1_0Btrna5C;gene=DMB10Btrna5C;product=tRNA-Cys
dmb1_3Dec2014_scaffold_2.genbank	EMBL	CDS	1651933	1653624	.	-	0	ID=Kmarxianus_dmb11_1670;locus_tag=DMB1_0B08360;inference=similar to DNA sequence:INSDC:YJL071W;gene=DMB10B08360
dmb1_3Dec2014_scaffold_2.genbank	EMBL	CDS	1653942	1654547	.	+	0	ID=Kmarxianus_dmb11_1671;locus_tag=DMB1_0B08370;inference=similar to DNA sequence:INSDC:YJL072C;gene=DMB10B08370
dmb1_3Dec2014_scaffold_2.genbank	EMBL	CDS	1655803	1656285	.	+	0	ID=Kmarxianus_dmb11_1672;locus_tag=DMB1_0B08380;inference=similar to DNA sequence:INSDC:YBR285W;gene=DMB10B08380
dmb1_3Dec2014_scaffold_2.genbank	EMBL	CDS	1657471	1661931	.	+	0	ID=Kmarxianus_dmb11_1673;locus_tag=DMB1_0B08390;gene=DMB10B08390;transl_table=1
dmb1_3Dec2014_scaffold_2.genbank	EMBL	CDS	1662432	1663979	.	+	0	ID=Kmarxianus_dmb11_1674;locus_tag=DMB1_0B08400;inference=similar to DNA sequence:INSDC:YBR286W;gene=DMB10B08400
dmb1_3Dec2014_scaffold_2.genbank	EMBL	CDS	1664219	1666117	.	-	0	ID=Kmarxianus_dmb11_1675;locus_tag=DMB1_0B08410;inference=similar to DNA sequence:INSDC:YJL073W;gene=DMB10B08410
dmb1_3Dec2014_scaffold_2.genbank	EMBL	CDS	1667596	1668888	.	+	0	ID=Kmarxianus_dmb11_1676;locus_tag=DMB1_0B08420;inference=similar to DNA sequence:INSDC:YBR287W;gene=DMB10B08420
dmb1_3Dec2014_scaffold_2.genbank	EMBL	biological_region	1669667	1669784	.	+	.	ID=dmb1_3Dec2014_scaffold_2.genbank.888;featflags=type:tRNA;locus_tag=DMB1_0Btrna10L;gene=DMB10Btrna10L;product=tRNA-Leu
dmb1_3Dec2014_scaffold_2.genbank	EMBL	tRNA	1669667	1669705	.	+	.	Parent=dmb1_3Dec2014_scaffold_2.genbank.888
dmb1_3Dec2014_scaffold_2.genbank	EMBL	tRNA	1669740	1669784	.	+	.	Parent=dmb1_3Dec2014_scaffold_2.genbank.888
dmb1_3Dec2014_scaffold_2.genbank	EMBL	CDS	1669986	1670600	.	-	0	ID=Kmarxianus_dmb11_1677;locus_tag=DMB1_0B08430;inference=similar to DNA sequence:INSDC:YOR367W;gene=DMB10B08430
dmb1_3Dec2014_scaffold_2.genbank	EMBL	CDS	1671233	1673596	.	+	0	ID=Kmarxianus_dmb11_1678;locus_tag=DMB1_0B08440;inference=similar to DNA sequence:INSDC:YJL094C;gene=DMB10B08440
dmb1_3Dec2014_scaffold_2.genbank	EMBL	CDS	1674340	1675872	.	-	0	ID=Kmarxianus_dmb11_1679;locus_tag=DMB1_0B08450;gene=DMB10B08450;transl_table=1
dmb1_3Dec2014_scaffold_2.genbank	EMBL	CDS	1676890	1678563	.	+	0	ID=Kmarxianus_dmb11_1680;locus_tag=DMB1_0B08460;gene=DMB10B08460;transl_table=1
dmb1_3Dec2014_scaffold_2.genbank	EMBL	CDS	1679760	1681598	.	+	0	ID=Kmarxianus_dmb11_1681;locus_tag=DMB1_0B08470;inference=similar to DNA sequence:INSDC:YOR370C;gene=DMB10B08470
dmb1_3Dec2014_scaffold_2.genbank	EMBL	CDS	1682106	1683521	.	-	0	ID=Kmarxianus_dmb11_1682;locus_tag=DMB1_0B08480;gene=DMB10B08480;transl_table=1
dmb1_3Dec2014_scaffold_2.genbank	EMBL	CDS	1684591	1686333	.	-	0	ID=Kmarxianus_dmb11_1683;locus_tag=DMB1_0B08490;gene=DMB10B08490;transl_table=1
dmb1_3Dec2014_scaffold_2.genbank	EMBL	CDS	1687735	1689201	.	-	0	ID=Kmarxianus_dmb11_1684;locus_tag=DMB1_0B08500;gene=DMB10B08500;transl_table=1
dmb1_3Dec2014_scaffold_2.genbank	EMBL	CDS	1689724	1690410	.	+	0	ID=Kmarxianus_dmb11_1685;locus_tag=DMB1_0B08510;gene=DMB10B08510;transl_table=1
dmb1_3Dec2014_scaffold_2.genbank	EMBL	CDS	1690716	1692380	.	+	0	ID=Kmarxianus_dmb11_1686;locus_tag=DMB1_0B08520;gene=DMB10B08520;transl_table=1
dmb1_3Dec2014_scaffold_2.genbank	EMBL	CDS	1692627	1693307	.	-	0	ID=Kmarxianus_dmb11_1687;locus_tag=DMB1_0B08530;gene=DMB10B08530;transl_table=1
##gff-version 3
##sequence-region dmb1_3Dec2014_scaffold_3.genbank 1 1561830
#!Date 2020-12-23
#!Type DNA
#!Source-version EMBOSS 6.6.0.0
dmb1_3Dec2014_scaffold_3.genbank	EMBL	databank_entry	1	1561830	.	+	.	ID=dmb1_3Dec2014_scaffold_3.genbank.1;mol_type=genomic DNA;organism=dmb1-annotated_by_ygap
dmb1_3Dec2014_scaffold_3.genbank	EMBL	CDS	2510	3478	.	-	0	ID=Kmarxianus_dmb11_1688;locus_tag=DMB1_0C00100;gene=DMB10C00100;transl_table=1
dmb1_3Dec2014_scaffold_3.genbank	EMBL	CDS	5018	8095	.	-	0	ID=Kmarxianus_dmb11_1689;locus_tag=DMB1_0C00110;gene=DMB10C00110;transl_table=1
dmb1_3Dec2014_scaffold_3.genbank	EMBL	CDS	11287	13050	.	+	0	ID=Kmarxianus_dmb11_1690;locus_tag=DMB1_0C00120;gene=DMB10C00120;transl_table=1
dmb1_3Dec2014_scaffold_3.genbank	EMBL	CDS	13730	16267	.	-	0	ID=Kmarxianus_dmb11_1691;locus_tag=DMB1_0C00130;gene=DMB10C00130;transl_table=1
dmb1_3Dec2014_scaffold_3.genbank	EMBL	CDS	17503	19398	.	-	0	ID=Kmarxianus_dmb11_1692;locus_tag=DMB1_0C00140;gene=DMB10C00140;transl_table=1
dmb1_3Dec2014_scaffold_3.genbank	EMBL	CDS	21771	23462	.	-	0	ID=Kmarxianus_dmb11_1693;locus_tag=DMB1_0C00150;gene=DMB10C00150;transl_table=1
dmb1_3Dec2014_scaffold_3.genbank	EMBL	CDS	24513	26150	.	+	0	ID=Kmarxianus_dmb11_1694;locus_tag=DMB1_0C00160;gene=DMB10C00160;transl_table=1
dmb1_3Dec2014_scaffold_3.genbank	EMBL	CDS	27176	28594	.	+	0	ID=Kmarxianus_dmb11_1695;locus_tag=DMB1_0C00170;gene=DMB10C00170;transl_table=1
dmb1_3Dec2014_scaffold_3.genbank	EMBL	CDS	29354	30283	.	+	0	ID=Kmarxianus_dmb11_1696;locus_tag=DMB1_0C00180;gene=DMB10C00180;transl_table=1
dmb1_3Dec2014_scaffold_3.genbank	EMBL	CDS	31153	32862	.	+	0	ID=Kmarxianus_dmb11_1697;locus_tag=DMB1_0C00190;gene=DMB10C00190;transl_table=1
dmb1_3Dec2014_scaffold_3.genbank	EMBL	CDS	32970	33995	.	-	0	ID=Kmarxianus_dmb11_1698;locus_tag=DMB1_0C00200;gene=DMB10C00200;transl_table=1
dmb1_3Dec2014_scaffold_3.genbank	EMBL	CDS	34473	36086	.	+	0	ID=Kmarxianus_dmb11_1699;locus_tag=DMB1_0C00210;gene=DMB10C00210;transl_table=1
dmb1_3Dec2014_scaffold_3.genbank	EMBL	CDS	37870	39075	.	+	0	ID=Kmarxianus_dmb11_1700;locus_tag=DMB1_0C00220;gene=DMB10C00220;transl_table=1
dmb1_3Dec2014_scaffold_3.genbank	EMBL	CDS	39126	39890	.	-	0	ID=Kmarxianus_dmb11_1701;locus_tag=DMB1_0C00230;gene=DMB10C00230;transl_table=1
dmb1_3Dec2014_scaffold_3.genbank	EMBL	CDS	40756	41397	.	+	0	ID=Kmarxianus_dmb11_1702;locus_tag=DMB1_0C00240;gene=DMB10C00240;transl_table=1
dmb1_3Dec2014_scaffold_3.genbank	EMBL	CDS	41420	41740	.	-	0	ID=Kmarxianus_dmb11_1703;locus_tag=DMB1_0C00250;gene=DMB10C00250;transl_table=1
dmb1_3Dec2014_scaffold_3.genbank	EMBL	CDS	42396	43583	.	-	0	ID=Kmarxianus_dmb11_1704;locus_tag=DMB1_0C00260;inference=similar to DNA sequence:INSDC:YGR234W;gene=DMB10C00260
dmb1_3Dec2014_scaffold_3.genbank	EMBL	CDS	45287	46210	.	+	0	ID=Kmarxianus_dmb11_1705;locus_tag=DMB1_0C00270;inference=similar to DNA sequence:INSDC:YJR077C;gene=DMB10C00270
dmb1_3Dec2014_scaffold_3.genbank	EMBL	CDS	47108	47644	.	-	0	ID=Kmarxianus_dmb11_1706;featflags=end_after:true;locus_tag=DMB1_0C00280;gene=DMB10C00280;transl_table=1
dmb1_3Dec2014_scaffold_3.genbank	EMBL	CDS	48307	50484	.	-	0	ID=Kmarxianus_dmb11_1707;locus_tag=DMB1_0C00290;inference=similar to DNA sequence:INSDC:YKL213C;gene=DMB10C00290
dmb1_3Dec2014_scaffold_3.genbank	EMBL	CDS	50835	52706	.	+	0	ID=Kmarxianus_dmb11_1708;locus_tag=DMB1_0C00300;inference=similar to DNA sequence:INSDC:YKL212W;gene=DMB10C00300
dmb1_3Dec2014_scaffold_3.genbank	EMBL	CDS	52882	54360	.	-	0	ID=Kmarxianus_dmb11_1709;locus_tag=DMB1_0C00310;inference=similar to DNA sequence:INSDC:YKL211C;gene=DMB10C00310
dmb1_3Dec2014_scaffold_3.genbank	EMBL	CDS	55119	56387	.	+	0	ID=Kmarxianus_dmb11_1710;locus_tag=DMB1_0C00320;inference=similar to DNA sequence:INSDC:YJR076C;gene=DMB10C00320
dmb1_3Dec2014_scaffold_3.genbank	EMBL	CDS	57175	58386	.	-	0	ID=Kmarxianus_dmb11_1711;locus_tag=DMB1_0C00330;inference=similar to DNA sequence:INSDC:YJR075W;gene=DMB10C00330
dmb1_3Dec2014_scaffold_3.genbank	EMBL	CDS	58808	59401	.	-	0	ID=Kmarxianus_dmb11_1712;locus_tag=DMB1_0C00340;inference=similar to DNA sequence:INSDC:YJR074W;gene=DMB10C00340
dmb1_3Dec2014_scaffold_3.genbank	EMBL	CDS	59822	62884	.	+	0	ID=Kmarxianus_dmb11_1713;locus_tag=DMB1_0C00350;inference=similar to DNA sequence:INSDC:YKL210W;gene=DMB10C00350
dmb1_3Dec2014_scaffold_3.genbank	EMBL	CDS	63499	67389	.	-	0	ID=Kmarxianus_dmb11_1714;locus_tag=DMB1_0C00360;inference=similar to DNA sequence:INSDC:YKL209C;gene=DMB10C00360
dmb1_3Dec2014_scaffold_3.genbank	EMBL	CDS	68199	68852	.	+	0	ID=Kmarxianus_dmb11_1715;locus_tag=DMB1_0C00370;inference=similar to DNA sequence:INSDC:YJR073C;gene=DMB10C00370
dmb1_3Dec2014_scaffold_3.genbank	EMBL	tRNA	69139	69210	.	-	.	ID=dmb1_3Dec2014_scaffold_3.genbank.30;locus_tag=DMB1_0Ctrna14T;gene=DMB10Ctrna14T;product=tRNA-Thr
dmb1_3Dec2014_scaffold_3.genbank	EMBL	CDS	69447	70169	.	+	0	ID=Kmarxianus_dmb11_1716;locus_tag=DMB1_0C00380;inference=similar to DNA sequence:INSDC:YKL208W;gene=DMB10C00380
dmb1_3Dec2014_scaffold_3.genbank	EMBL	CDS	70357	72183	.	+	0	ID=Kmarxianus_dmb11_1717;locus_tag=DMB1_0C00390;gene=DMB10C00390;transl_table=1
dmb1_3Dec2014_scaffold_3.genbank	EMBL	CDS	72514	73326	.	+	0	ID=Kmarxianus_dmb11_1718;locus_tag=DMB1_0C00400;inference=similar to DNA sequence:INSDC:YKL207W;gene=DMB10C00400
dmb1_3Dec2014_scaffold_3.genbank	EMBL	CDS	73682	74863	.	+	0	ID=Kmarxianus_dmb11_1719;locus_tag=DMB1_0C00410;inference=similar to DNA sequence:INSDC:YJR072C;gene=DMB10C00410
dmb1_3Dec2014_scaffold_3.genbank	EMBL	CDS	74947	75771	.	-	0	ID=Kmarxianus_dmb11_1720;locus_tag=DMB1_0C00420;inference=similar to DNA sequence:INSDC:YKL206C;gene=DMB10C00420
dmb1_3Dec2014_scaffold_3.genbank	EMBL	CDS	76773	77741	.	+	0	ID=Kmarxianus_dmb11_1721;locus_tag=DMB1_0C00430;inference=similar to DNA sequence:INSDC:YJR070C;gene=DMB10C00430
dmb1_3Dec2014_scaffold_3.genbank	EMBL	CDS	77995	78579	.	+	0	ID=Kmarxianus_dmb11_1722;locus_tag=DMB1_0C00440;inference=similar to DNA sequence:INSDC:YJR069C;gene=DMB10C00440
dmb1_3Dec2014_scaffold_3.genbank	EMBL	CDS	78983	82270	.	+	0	ID=Kmarxianus_dmb11_1723;locus_tag=DMB1_0C00450;inference=similar to DNA sequence:INSDC:YKL205W;gene=DMB10C00450
dmb1_3Dec2014_scaffold_3.genbank	EMBL	CDS	82822	84771	.	+	0	ID=Kmarxianus_dmb11_1724;locus_tag=DMB1_0C00460;inference=similar to DNA sequence:INSDC:YKL204W;gene=DMB10C00460
dmb1_3Dec2014_scaffold_3.genbank	EMBL	CDS	84885	85940	.	-	0	ID=Kmarxianus_dmb11_1725;locus_tag=DMB1_0C00470;inference=similar to DNA sequence:INSDC:YJR068W;gene=DMB10C00470
dmb1_3Dec2014_scaffold_3.genbank	EMBL	CDS	86180	86596	.	+	0	ID=Kmarxianus_dmb11_1726;locus_tag=DMB1_0C00480;inference=similar to DNA sequence:INSDC:YJR067C;gene=DMB10C00480
dmb1_3Dec2014_scaffold_3.genbank	EMBL	CDS	86718	94091	.	-	0	ID=Kmarxianus_dmb11_1727;locus_tag=DMB1_0C00490;inference=similar to DNA sequence:INSDC:YJR066W%2CYKL203C;gene=DMB10C00490
dmb1_3Dec2014_scaffold_3.genbank	EMBL	CDS	94610	96172	.	-	0	ID=Kmarxianus_dmb11_1728;locus_tag=DMB1_0C00500;gene=DMB10C00500;transl_table=1
dmb1_3Dec2014_scaffold_3.genbank	EMBL	CDS	96774	98141	.	+	0	ID=Kmarxianus_dmb11_1729;locus_tag=DMB1_0C00510;inference=similar to DNA sequence:INSDC:YJR065C;gene=DMB10C00510
dmb1_3Dec2014_scaffold_3.genbank	EMBL	CDS	98659	100311	.	-	0	ID=Kmarxianus_dmb11_1730;locus_tag=DMB1_0C00520;inference=similar to DNA sequence:INSDC:YJR064W;gene=DMB10C00520
dmb1_3Dec2014_scaffold_3.genbank	EMBL	CDS	100671	101057	.	-	0	ID=Kmarxianus_dmb11_1731;locus_tag=DMB1_0C00530;inference=similar to DNA sequence:INSDC:YJR063W;gene=DMB10C00530
dmb1_3Dec2014_scaffold_3.genbank	EMBL	CDS	102481	105441	.	+	0	ID=Kmarxianus_dmb11_1732;locus_tag=DMB1_0C00540;inference=similar to DNA sequence:INSDC:YKL201C%2CYJR061W;gene=DMB10C00540
dmb1_3Dec2014_scaffold_3.genbank	EMBL	CDS	106019	107245	.	+	0	ID=Kmarxianus_dmb11_1733;locus_tag=DMB1_0C00550;inference=similar to DNA sequence:INSDC:YJR062C;gene=DMB10C00550
dmb1_3Dec2014_scaffold_3.genbank	EMBL	CDS	107406	110210	.	-	0	ID=Kmarxianus_dmb11_1734;locus_tag=DMB1_0C00560;gene=DMB10C00560;transl_table=1
dmb1_3Dec2014_scaffold_3.genbank	EMBL	CDS	110896	112011	.	-	0	ID=Kmarxianus_dmb11_1735;locus_tag=DMB1_0C00570;inference=similar to DNA sequence:INSDC:YJR060W;gene=DMB10C00570
dmb1_3Dec2014_scaffold_3.genbank	EMBL	CDS	112607	114925	.	+	0	ID=Kmarxianus_dmb11_1736;locus_tag=DMB1_0C00580;inference=similar to DNA sequence:INSDC:YMR078C;gene=DMB10C00580
dmb1_3Dec2014_scaffold_3.genbank	EMBL	tRNA	115162	115235	.	+	.	ID=dmb1_3Dec2014_scaffold_3.genbank.52;locus_tag=DMB1_0Ctrna11V;gene=DMB10Ctrna11V;product=tRNA-Val
dmb1_3Dec2014_scaffold_3.genbank	EMBL	CDS	115538	116707	.	+	0	ID=Kmarxianus_dmb11_1737;locus_tag=DMB1_0C00590;inference=similar to DNA sequence:INSDC:YHL009C;gene=DMB10C00590
dmb1_3Dec2014_scaffold_3.genbank	EMBL	CDS	117058	118320	.	+	0	ID=Kmarxianus_dmb11_1738;locus_tag=DMB1_0C00600;inference=similar to DNA sequence:INSDC:YKL090W;gene=DMB10C00600
dmb1_3Dec2014_scaffold_3.genbank	EMBL	CDS	118562	120217	.	+	0	ID=Kmarxianus_dmb11_1739;locus_tag=DMB1_0C00610;inference=similar to DNA sequence:INSDC:YKL089W;gene=DMB10C00610
dmb1_3Dec2014_scaffold_3.genbank	EMBL	CDS	120422	123817	.	-	0	ID=Kmarxianus_dmb11_1740;locus_tag=DMB1_0C00620;inference=similar to DNA sequence:INSDC:YHL007C;gene=DMB10C00620
dmb1_3Dec2014_scaffold_3.genbank	EMBL	CDS	124645	129081	.	-	0	ID=Kmarxianus_dmb11_1741;locus_tag=DMB1_0C00630;inference=similar to DNA sequence:INSDC:YKL010C;gene=DMB10C00630
dmb1_3Dec2014_scaffold_3.genbank	EMBL	CDS	129647	130357	.	+	0	ID=Kmarxianus_dmb11_1742;locus_tag=DMB1_0C00640;inference=similar to DNA sequence:INSDC:YKL009W;gene=DMB10C00640
dmb1_3Dec2014_scaffold_3.genbank	EMBL	CDS	130436	130951	.	-	0	ID=Kmarxianus_dmb11_1743;locus_tag=DMB1_0C00650;inference=similar to DNA sequence:INSDC:YHL006C;gene=DMB10C00650
dmb1_3Dec2014_scaffold_3.genbank	EMBL	CDS	131345	132559	.	+	0	ID=Kmarxianus_dmb11_1744;locus_tag=DMB1_0C00660;inference=similar to DNA sequence:INSDC:YHL004W;gene=DMB10C00660
dmb1_3Dec2014_scaffold_3.genbank	EMBL	CDS	133155	134384	.	-	0	ID=Kmarxianus_dmb11_1745;locus_tag=DMB1_0C00670;inference=similar to DNA sequence:INSDC:YHL003C%2CYKL008C;gene=DMB10C00670
dmb1_3Dec2014_scaffold_3.genbank	EMBL	CDS	136013	137551	.	+	0	ID=Kmarxianus_dmb11_1746;locus_tag=DMB1_0C00680;inference=similar to DNA sequence:INSDC:YHL002W;gene=DMB10C00680
dmb1_3Dec2014_scaffold_3.genbank	EMBL	CDS	137939	138739	.	+	0	ID=Kmarxianus_dmb11_1747;locus_tag=DMB1_0C00690;inference=similar to DNA sequence:INSDC:YKL007W;gene=DMB10C00690
dmb1_3Dec2014_scaffold_3.genbank	EMBL	CDS	138820	139077	.	-	0	ID=Kmarxianus_dmb11_1748;featflags=end_after:true;locus_tag=DMB1_0C00700;gene=DMB10C00700;transl_table=1
dmb1_3Dec2014_scaffold_3.genbank	EMBL	CDS	140626	141375	.	+	0	ID=Kmarxianus_dmb11_1749;locus_tag=DMB1_0C00710;inference=similar to DNA sequence:INSDC:YHL001W%2CYKL006W;gene=DMB10C00710
dmb1_3Dec2014_scaffold_3.genbank	EMBL	CDS	142403	143653	.	+	0	ID=Kmarxianus_dmb11_1750;locus_tag=DMB1_0C00720;inference=similar to DNA sequence:INSDC:YKL004W;gene=DMB10C00720
dmb1_3Dec2014_scaffold_3.genbank	EMBL	CDS	144170	144559	.	-	0	ID=Kmarxianus_dmb11_1751;locus_tag=DMB1_0C00730;inference=similar to DNA sequence:INSDC:YKL003C;gene=DMB10C00730
dmb1_3Dec2014_scaffold_3.genbank	EMBL	CDS	145298	145855	.	+	0	ID=Kmarxianus_dmb11_1752;featflags=start_before:true,end_after:true;locus_tag=DMB1_0C00740;gene=DMB10C00740;transl_table=1
dmb1_3Dec2014_scaffold_3.genbank	EMBL	CDS	146058	146651	.	-	0	ID=Kmarxianus_dmb11_1753;featflags=start_before:true;locus_tag=DMB1_0C00750;inference=similar to DNA sequence:INSDC:YKL001C;gene=DMB10C00750
dmb1_3Dec2014_scaffold_3.genbank	EMBL	CDS	148869	150923	.	-	0	ID=Kmarxianus_dmb11_1754;locus_tag=DMB1_0C00760;inference=similar to DNA sequence:INSDC:YKR001C;gene=DMB10C00760
dmb1_3Dec2014_scaffold_3.genbank	EMBL	CDS	152470	154326	.	+	0	ID=Kmarxianus_dmb11_1755;locus_tag=DMB1_0C00770;inference=similar to DNA sequence:INSDC:YKR002W;gene=DMB10C00770
dmb1_3Dec2014_scaffold_3.genbank	EMBL	CDS	155630	157369	.	+	0	ID=Kmarxianus_dmb11_1756;locus_tag=DMB1_0C00780;inference=similar to DNA sequence:INSDC:YGR055W;gene=DMB10C00780
dmb1_3Dec2014_scaffold_3.genbank	EMBL	CDS	157764	160502	.	+	0	ID=Kmarxianus_dmb11_1757;locus_tag=DMB1_0C00790;inference=similar to DNA sequence:INSDC:YGR056W%2CYLR357W;gene=DMB10C00790
dmb1_3Dec2014_scaffold_3.genbank	EMBL	CDS	161017	162465	.	+	0	ID=Kmarxianus_dmb11_1758;locus_tag=DMB1_0C00800;inference=similar to DNA sequence:INSDC:YLR359W;gene=DMB10C00800
dmb1_3Dec2014_scaffold_3.genbank	EMBL	CDS	162660	163415	.	-	0	ID=Kmarxianus_dmb11_1759;locus_tag=DMB1_0C00810;inference=similar to DNA sequence:INSDC:YGR057C;gene=DMB10C00810
dmb1_3Dec2014_scaffold_3.genbank	EMBL	biological_region	164059	165516	.	+	0	ID=Kmarxianus_dmb11_1760;featflags=type:CDS;locus_tag=DMB1_0C00820;inference=similar to DNA sequence:INSDC:YLR360W;gene=DMB10C00820
dmb1_3Dec2014_scaffold_3.genbank	EMBL	CDS	164059	164082	.	+	0	Parent=dmb1_3Dec2014_scaffold_3.genbank.76
dmb1_3Dec2014_scaffold_3.genbank	EMBL	CDS	164236	165516	.	+	0	Parent=dmb1_3Dec2014_scaffold_3.genbank.76
dmb1_3Dec2014_scaffold_3.genbank	EMBL	CDS	165488	167233	.	-	0	ID=Kmarxianus_dmb11_1761;locus_tag=DMB1_0C00830;inference=similar to DNA sequence:INSDC:YLR361C;gene=DMB10C00830
dmb1_3Dec2014_scaffold_3.genbank	EMBL	CDS	167537	167812	.	-	0	ID=Kmarxianus_dmb11_1762;locus_tag=DMB1_0C00840;inference=similar to DNA sequence:INSDC:YLR361C-A;gene=DMB10C00840
dmb1_3Dec2014_scaffold_3.genbank	EMBL	CDS	168119	170326	.	+	0	ID=Kmarxianus_dmb11_1763;locus_tag=DMB1_0C00850;inference=similar to DNA sequence:INSDC:YLR362W;gene=DMB10C00850
dmb1_3Dec2014_scaffold_3.genbank	EMBL	CDS	170549	173623	.	+	0	ID=Kmarxianus_dmb11_1764;locus_tag=DMB1_0C00860;inference=similar to DNA sequence:INSDC:YMR231W;gene=DMB10C00860
dmb1_3Dec2014_scaffold_3.genbank	EMBL	CDS	173945	176017	.	+	0	ID=Kmarxianus_dmb11_1765;locus_tag=DMB1_0C00870;inference=similar to DNA sequence:INSDC:YMR232W;gene=DMB10C00870
dmb1_3Dec2014_scaffold_3.genbank	EMBL	CDS	176241	176861	.	+	0	ID=Kmarxianus_dmb11_1766;locus_tag=DMB1_0C00880;inference=similar to DNA sequence:INSDC:YOR294W;gene=DMB10C00880
dmb1_3Dec2014_scaffold_3.genbank	EMBL	biological_region	177210	178038	.	+	0	ID=Kmarxianus_dmb11_1767;featflags=type:CDS;locus_tag=DMB1_0C00890;inference=similar to DNA sequence:INSDC:YMR233W%2CYOR295W;gene=DMB10C00890
dmb1_3Dec2014_scaffold_3.genbank	EMBL	CDS	177210	177218	.	+	0	Parent=dmb1_3Dec2014_scaffold_3.genbank.85
dmb1_3Dec2014_scaffold_3.genbank	EMBL	CDS	177355	178038	.	+	0	Parent=dmb1_3Dec2014_scaffold_3.genbank.85
dmb1_3Dec2014_scaffold_3.genbank	EMBL	CDS	178340	182446	.	+	0	ID=Kmarxianus_dmb11_1768;locus_tag=DMB1_0C00900;inference=similar to DNA sequence:INSDC:YOR296W;gene=DMB10C00900
dmb1_3Dec2014_scaffold_3.genbank	EMBL	CDS	182870	183736	.	+	0	ID=Kmarxianus_dmb11_1769;locus_tag=DMB1_0C00910;gene=DMB10C00910;transl_table=1
dmb1_3Dec2014_scaffold_3.genbank	EMBL	CDS	183976	185076	.	+	0	ID=Kmarxianus_dmb11_1770;locus_tag=DMB1_0C00920;inference=similar to DNA sequence:INSDC:YMR234W;gene=DMB10C00920
dmb1_3Dec2014_scaffold_3.genbank	EMBL	CDS	186046	188151	.	+	0	ID=Kmarxianus_dmb11_1771;locus_tag=DMB1_0C00930;inference=similar to DNA sequence:INSDC:YMR246W%2CYOR317W;gene=DMB10C00930
dmb1_3Dec2014_scaffold_3.genbank	EMBL	CDS	189165	190466	.	-	0	ID=Kmarxianus_dmb11_1772;locus_tag=DMB1_0C00940;inference=similar to DNA sequence:INSDC:YGR110W;gene=DMB10C00940
dmb1_3Dec2014_scaffold_3.genbank	EMBL	CDS	190878	192800	.	-	0	ID=Kmarxianus_dmb11_1773;locus_tag=DMB1_0C00950;inference=similar to DNA sequence:INSDC:YMR100W;gene=DMB10C00950
dmb1_3Dec2014_scaffold_3.genbank	EMBL	CDS	193146	193763	.	+	0	ID=Kmarxianus_dmb11_1774;locus_tag=DMB1_0C00960;inference=similar to DNA sequence:INSDC:YKL119C;gene=DMB10C00960
dmb1_3Dec2014_scaffold_3.genbank	EMBL	CDS	194067	195224	.	-	0	ID=Kmarxianus_dmb11_1775;locus_tag=DMB1_0C00970;inference=similar to DNA sequence:INSDC:YMR101C;gene=DMB10C00970
dmb1_3Dec2014_scaffold_3.genbank	EMBL	CDS	195699	196658	.	-	0	ID=Kmarxianus_dmb11_1776;locus_tag=DMB1_0C00980;inference=similar to DNA sequence:INSDC:YKL120W;gene=DMB10C00980
dmb1_3Dec2014_scaffold_3.genbank	EMBL	CDS	197528	200119	.	-	0	ID=Kmarxianus_dmb11_1777;locus_tag=DMB1_0C00990;inference=similar to DNA sequence:INSDC:YKL121W%2CYMR102C;gene=DMB10C00990
dmb1_3Dec2014_scaffold_3.genbank	EMBL	CDS	200520	200981	.	+	0	ID=Kmarxianus_dmb11_1778;locus_tag=DMB1_0C01000;inference=similar to DNA sequence:INSDC:YKL122C;gene=DMB10C01000
dmb1_3Dec2014_scaffold_3.genbank	EMBL	CDS	201069	202778	.	-	0	ID=Kmarxianus_dmb11_1779;locus_tag=DMB1_0C01010;inference=similar to DNA sequence:INSDC:YKL124W;gene=DMB10C01010
dmb1_3Dec2014_scaffold_3.genbank	EMBL	CDS	203363	205204	.	-	0	ID=Kmarxianus_dmb11_1780;featflags=start_before:true;locus_tag=DMB1_0C01020;inference=similar to DNA sequence:INSDC:YKL125W;gene=DMB10C01020
dmb1_3Dec2014_scaffold_3.genbank	EMBL	CDS	205819	208113	.	-	0	ID=Kmarxianus_dmb11_1781;locus_tag=DMB1_0C01030;inference=similar to DNA sequence:INSDC:YKL126W%2CYMR104C;gene=DMB10C01030
dmb1_3Dec2014_scaffold_3.genbank	EMBL	CDS	208636	210336	.	-	0	ID=Kmarxianus_dmb11_1782;locus_tag=DMB1_0C01040;inference=similar to DNA sequence:INSDC:YKL127W%2CYMR105C;gene=DMB10C01040
dmb1_3Dec2014_scaffold_3.genbank	EMBL	CDS	210702	212582	.	-	0	ID=Kmarxianus_dmb11_1783;locus_tag=DMB1_0C01050;inference=similar to DNA sequence:INSDC:YMR106C;gene=DMB10C01050
dmb1_3Dec2014_scaffold_3.genbank	EMBL	CDS	212951	213256	.	+	0	ID=Kmarxianus_dmb11_1784;locus_tag=DMB1_0C01060;inference=similar to DNA sequence:INSDC:YMR107W;gene=DMB10C01060
dmb1_3Dec2014_scaffold_3.genbank	EMBL	CDS	213468	214481	.	+	0	ID=Kmarxianus_dmb11_1785;locus_tag=DMB1_0C01070;inference=similar to DNA sequence:INSDC:YKL128C;gene=DMB10C01070
dmb1_3Dec2014_scaffold_3.genbank	EMBL	CDS	215072	217150	.	+	0	ID=Kmarxianus_dmb11_1786;locus_tag=DMB1_0C01080;gene=DMB10C01080;transl_table=1
dmb1_3Dec2014_scaffold_3.genbank	EMBL	CDS	218130	220232	.	+	0	ID=Kmarxianus_dmb11_1787;locus_tag=DMB1_0C01090;inference=similar to DNA sequence:INSDC:YMR108W;gene=DMB10C01090
dmb1_3Dec2014_scaffold_3.genbank	EMBL	CDS	220709	224500	.	+	0	ID=Kmarxianus_dmb11_1788;locus_tag=DMB1_0C01100;inference=similar to DNA sequence:INSDC:YKL129C%2CYMR109W;gene=DMB10C01100
dmb1_3Dec2014_scaffold_3.genbank	EMBL	CDS	224765	226330	.	-	0	ID=Kmarxianus_dmb11_1789;locus_tag=DMB1_0C01110;inference=similar to DNA sequence:INSDC:YMR110C;gene=DMB10C01110
dmb1_3Dec2014_scaffold_3.genbank	EMBL	CDS	226621	227370	.	+	0	ID=Kmarxianus_dmb11_1790;locus_tag=DMB1_0C01120;inference=similar to DNA sequence:INSDC:YKL130C;gene=DMB10C01120
dmb1_3Dec2014_scaffold_3.genbank	EMBL	CDS	227403	228653	.	-	0	ID=Kmarxianus_dmb11_1791;locus_tag=DMB1_0C01130;inference=similar to DNA sequence:INSDC:YMR111C;gene=DMB10C01130
dmb1_3Dec2014_scaffold_3.genbank	EMBL	CDS	228886	229239	.	-	0	ID=Kmarxianus_dmb11_1792;locus_tag=DMB1_0C01140;inference=similar to DNA sequence:INSDC:YMR112C;gene=DMB10C01140
dmb1_3Dec2014_scaffold_3.genbank	EMBL	CDS	229438	230748	.	+	0	ID=Kmarxianus_dmb11_1793;locus_tag=DMB1_0C01150;inference=similar to DNA sequence:INSDC:YKL132C%2CYMR113W;gene=DMB10C01150
dmb1_3Dec2014_scaffold_3.genbank	EMBL	CDS	230771	231670	.	-	0	ID=Kmarxianus_dmb11_1794;locus_tag=DMB1_0C01160;inference=similar to DNA sequence:INSDC:YMR114C;gene=DMB10C01160
dmb1_3Dec2014_scaffold_3.genbank	EMBL	CDS	231980	233488	.	+	0	ID=Kmarxianus_dmb11_1795;locus_tag=DMB1_0C01170;inference=similar to DNA sequence:INSDC:YKL133C%2CYMR115W;gene=DMB10C01170
dmb1_3Dec2014_scaffold_3.genbank	EMBL	CDS	233854	236202	.	+	0	ID=Kmarxianus_dmb11_1796;locus_tag=DMB1_0C01180;inference=similar to DNA sequence:INSDC:YKL134C;gene=DMB10C01180
dmb1_3Dec2014_scaffold_3.genbank	EMBL	biological_region	236489	237854	.	-	0	ID=Kmarxianus_dmb11_1797;featflags=type:CDS;locus_tag=DMB1_0C01190;inference=similar to DNA sequence:INSDC:YMR116C;gene=DMB10C01190
dmb1_3Dec2014_scaffold_3.genbank	EMBL	CDS	236489	236917	.	-	0	Parent=dmb1_3Dec2014_scaffold_3.genbank.117
dmb1_3Dec2014_scaffold_3.genbank	EMBL	CDS	237303	237854	.	-	0	Parent=dmb1_3Dec2014_scaffold_3.genbank.117
dmb1_3Dec2014_scaffold_3.genbank	EMBL	CDS	238640	240763	.	+	0	ID=Kmarxianus_dmb11_1798;locus_tag=DMB1_0C01200;inference=similar to DNA sequence:INSDC:YKL135C;gene=DMB10C01200
dmb1_3Dec2014_scaffold_3.genbank	EMBL	CDS	240881	241210	.	-	0	ID=Kmarxianus_dmb11_1799;locus_tag=DMB1_0C01210;inference=similar to DNA sequence:INSDC:YKL137W;gene=DMB10C01210
dmb1_3Dec2014_scaffold_3.genbank	EMBL	CDS	241561	241950	.	+	0	ID=Kmarxianus_dmb11_1800;locus_tag=DMB1_0C01220;inference=similar to DNA sequence:INSDC:YKL138C;gene=DMB10C01220
dmb1_3Dec2014_scaffold_3.genbank	EMBL	CDS	242059	242598	.	-	0	ID=Kmarxianus_dmb11_1801;locus_tag=DMB1_0C01230;inference=similar to DNA sequence:INSDC:YMR117C;gene=DMB10C01230
dmb1_3Dec2014_scaffold_3.genbank	EMBL	CDS	242806	243000	.	+	0	ID=Kmarxianus_dmb11_1802;locus_tag=DMB1_0C01240;inference=similar to DNA sequence:INSDC:YKL138C-A;gene=DMB10C01240
dmb1_3Dec2014_scaffold_3.genbank	EMBL	CDS	243073	244437	.	-	0	ID=Kmarxianus_dmb11_1803;locus_tag=DMB1_0C01250;inference=similar to DNA sequence:INSDC:YKL139W;gene=DMB10C01250
dmb1_3Dec2014_scaffold_3.genbank	EMBL	CDS	244811	245356	.	-	0	ID=Kmarxianus_dmb11_1804;locus_tag=DMB1_0C01260;inference=similar to DNA sequence:INSDC:YKL141W%2CYMR118C;gene=DMB10C01260
dmb1_3Dec2014_scaffold_3.genbank	EMBL	CDS	245745	248348	.	-	0	ID=Kmarxianus_dmb11_1805;locus_tag=DMB1_0C01270;inference=similar to DNA sequence:INSDC:YFL004W%2CYPL019C;gene=DMB10C01270
dmb1_3Dec2014_scaffold_3.genbank	EMBL	CDS	249143	249787	.	-	0	ID=Kmarxianus_dmb11_1806;locus_tag=DMB1_0C01280;inference=similar to DNA sequence:INSDC:YFL005W;gene=DMB10C01280
dmb1_3Dec2014_scaffold_3.genbank	EMBL	CDS	250213	256665	.	-	0	ID=Kmarxianus_dmb11_1807;locus_tag=DMB1_0C01290;inference=similar to DNA sequence:INSDC:YFL007W;gene=DMB10C01290
dmb1_3Dec2014_scaffold_3.genbank	EMBL	CDS	257081	258700	.	-	0	ID=Kmarxianus_dmb11_1808;locus_tag=DMB1_0C01300;gene=DMB10C01300
dmb1_3Dec2014_scaffold_3.genbank	EMBL	CDS	259254	261713	.	+	0	ID=Kmarxianus_dmb11_1809;locus_tag=DMB1_0C01310;inference=similar to DNA sequence:INSDC:YLR115W;gene=DMB10C01310
dmb1_3Dec2014_scaffold_3.genbank	EMBL	tRNA	261891	261962	.	-	.	ID=dmb1_3Dec2014_scaffold_3.genbank.132;locus_tag=DMB1_0Ctrna7D;gene=DMB10Ctrna7D;product=tRNA-Asp
dmb1_3Dec2014_scaffold_3.genbank	EMBL	tRNA	262299	262372	.	-	.	ID=dmb1_3Dec2014_scaffold_3.genbank.133;locus_tag=DMB1_0Ctrna12V;gene=DMB10Ctrna12V;product=tRNA-Val
dmb1_3Dec2014_scaffold_3.genbank	EMBL	tRNA	262507	262580	.	-	.	ID=dmb1_3Dec2014_scaffold_3.genbank.134;locus_tag=DMB1_0Ctrna13V;gene=DMB10Ctrna13V;product=tRNA-Val
dmb1_3Dec2014_scaffold_3.genbank	EMBL	CDS	262819	264027	.	+	0	ID=Kmarxianus_dmb11_1810;locus_tag=DMB1_0C01320;inference=similar to DNA sequence:INSDC:YDR065W;gene=DMB10C01320
dmb1_3Dec2014_scaffold_3.genbank	EMBL	CDS	264089	264721	.	-	0	ID=Kmarxianus_dmb11_1811;locus_tag=DMB1_0C01330;inference=similar to DNA sequence:INSDC:YDR066C%2CYER139C;gene=DMB10C01330
dmb1_3Dec2014_scaffold_3.genbank	EMBL	CDS	264993	266618	.	+	0	ID=Kmarxianus_dmb11_1812;locus_tag=DMB1_0C01340;inference=similar to DNA sequence:INSDC:YER140W;gene=DMB10C01340
dmb1_3Dec2014_scaffold_3.genbank	EMBL	CDS	266979	268502	.	+	0	ID=Kmarxianus_dmb11_1813;locus_tag=DMB1_0C01350;gene=DMB10C01350;transl_table=1
dmb1_3Dec2014_scaffold_3.genbank	EMBL	CDS	268582	269661	.	-	0	ID=Kmarxianus_dmb11_1814;locus_tag=DMB1_0C01360;gene=DMB10C01360
dmb1_3Dec2014_scaffold_3.genbank	EMBL	CDS	270373	273033	.	+	0	ID=Kmarxianus_dmb11_1815;locus_tag=DMB1_0C01370;inference=similar to DNA sequence:INSDC:YBL023C;gene=DMB10C01370
dmb1_3Dec2014_scaffold_3.genbank	EMBL	CDS	273267	275384	.	-	0	ID=Kmarxianus_dmb11_1816;locus_tag=DMB1_0C01380;inference=similar to DNA sequence:INSDC:YBL024W;gene=DMB10C01380
dmb1_3Dec2014_scaffold_3.genbank	EMBL	CDS	275666	276043	.	-	0	ID=Kmarxianus_dmb11_1817;locus_tag=DMB1_0C01390;inference=similar to DNA sequence:INSDC:YBL025W;gene=DMB10C01390
dmb1_3Dec2014_scaffold_3.genbank	EMBL	CDS	276924	277523	.	-	0	ID=Kmarxianus_dmb11_1818;locus_tag=DMB1_0C01400;inference=similar to DNA sequence:INSDC:YGL200C;gene=DMB10C01400
dmb1_3Dec2014_scaffold_3.genbank	EMBL	biological_region	277523	279694	.	-	0	ID=Kmarxianus_dmb11_1819;featflags=type:CDS;locus_tag=DMB1_0C01410;inference=similar to DNA sequence:INSDC:YER133W;gene=DMB10C01410
dmb1_3Dec2014_scaffold_3.genbank	EMBL	CDS	277523	277532	.	-	0	Parent=dmb1_3Dec2014_scaffold_3.genbank.144
dmb1_3Dec2014_scaffold_3.genbank	EMBL	CDS	277821	279694	.	-	0	Parent=dmb1_3Dec2014_scaffold_3.genbank.144
dmb1_3Dec2014_scaffold_3.genbank	EMBL	CDS	281445	282113	.	+	0	ID=Kmarxianus_dmb11_1820;locus_tag=DMB1_0C01420;inference=similar to DNA sequence:INSDC:YGL198W;gene=DMB10C01420
dmb1_3Dec2014_scaffold_3.genbank	EMBL	CDS	282518	286996	.	+	0	ID=Kmarxianus_dmb11_1821;locus_tag=DMB1_0C01430;inference=similar to DNA sequence:INSDC:YER132C%2CYGL197W;gene=DMB10C01430
dmb1_3Dec2014_scaffold_3.genbank	EMBL	CDS	287752	295758	.	+	0	ID=Kmarxianus_dmb11_1822;locus_tag=DMB1_0C01440;inference=similar to DNA sequence:INSDC:YGL195W;gene=DMB10C01440
dmb1_3Dec2014_scaffold_3.genbank	EMBL	CDS	295892	296122	.	-	0	ID=Kmarxianus_dmb11_1823;locus_tag=DMB1_0C01450;inference=similar to DNA sequence:INSDC:YGL194C-A;gene=DMB10C01450
dmb1_3Dec2014_scaffold_3.genbank	EMBL	CDS	296354	297151	.	-	0	ID=Kmarxianus_dmb11_1824;locus_tag=DMB1_0C01460;inference=similar to DNA sequence:INSDC:YCL010C;gene=DMB10C01460
dmb1_3Dec2014_scaffold_3.genbank	EMBL	CDS	297787	298878	.	+	0	ID=Kmarxianus_dmb11_1825;locus_tag=DMB1_0C01470;inference=similar to DNA sequence:INSDC:YNL005C;gene=DMB10C01470
dmb1_3Dec2014_scaffold_3.genbank	EMBL	CDS	299075	299962	.	-	0	ID=Kmarxianus_dmb11_1826;locus_tag=DMB1_0C01480;inference=similar to DNA sequence:INSDC:YCL009C;gene=DMB10C01480
dmb1_3Dec2014_scaffold_3.genbank	EMBL	CDS	300826	302073	.	-	0	ID=Kmarxianus_dmb11_1827;locus_tag=DMB1_0C01490;inference=similar to DNA sequence:INSDC:YLR174W%2CYNL009W;gene=DMB10C01490
dmb1_3Dec2014_scaffold_3.genbank	EMBL	CDS	302896	303573	.	-	0	ID=Kmarxianus_dmb11_1828;locus_tag=DMB1_0C01500;inference=similar to DNA sequence:INSDC:YNL010W;gene=DMB10C01500
dmb1_3Dec2014_scaffold_3.genbank	EMBL	CDS	303986	305365	.	+	0	ID=Kmarxianus_dmb11_1829;locus_tag=DMB1_0C01510;inference=similar to DNA sequence:INSDC:YNL011C;gene=DMB10C01510
dmb1_3Dec2014_scaffold_3.genbank	EMBL	CDS	305502	306176	.	-	0	ID=Kmarxianus_dmb11_1830;locus_tag=DMB1_0C01520;inference=similar to DNA sequence:INSDC:YLR250W;gene=DMB10C01520
dmb1_3Dec2014_scaffold_3.genbank	EMBL	CDS	306532	308391	.	-	0	ID=Kmarxianus_dmb11_1831;featflags=end_after:true;locus_tag=DMB1_0C01530;gene=DMB10C01530;transl_table=1
[truncated: 3,902 more rows]
