# Supplementary material for: Comparative Genomic and Transcriptomic Analysis Reveals Specific Features of Gene Regulation in Kluyveromyces marxianus
Source: Front Microbiol. 2021 Feb 26;12:598060. doi: 10.3389/fmicb.2021.598060 (PMC7953160; doi:10.3389/fmicb.2021.598060)
Supplement: Supplementary File 2 — GFF file of KCTC 17555 genome. [file Data_Sheet_4.XLSX]

## Sheet: Additional File S2
##gff-version 3
##sequence-region kctc_3Dec2014_scaffold_1.genbank 1 1738350
#!Date 2020-12-23
#!Type DNA
#!Source-version EMBOSS 6.6.0.0
kctc_3Dec2014_scaffold_1.genbank	EMBL	databank_entry	1	1738350	.	+	.	ID=kctc_3Dec2014_scaffold_1.genbank.1;mol_type=genomic DNA;organism=kctc-annotated_by_ygap
kctc_3Dec2014_scaffold_1.genbank	EMBL	CDS	4551	20681	.	-	0	ID=Kmarxianus_kctc_1;locus_tag=KCTC_0A00100;gene=KCTC0A00100;transl_table=1
kctc_3Dec2014_scaffold_1.genbank	EMBL	CDS	24331	25779	.	+	0	ID=Kmarxianus_kctc_2;locus_tag=KCTC_0A00110;gene=KCTC0A00110;transl_table=1
kctc_3Dec2014_scaffold_1.genbank	EMBL	CDS	26047	27153	.	-	0	ID=Kmarxianus_kctc_3;locus_tag=KCTC_0A00120;gene=KCTC0A00120;transl_table=1
kctc_3Dec2014_scaffold_1.genbank	EMBL	CDS	27881	28828	.	-	0	ID=Kmarxianus_kctc_4;locus_tag=KCTC_0A00130;inference=similar to DNA sequence:INSDC:YKL216W;gene=KCTC0A00130
kctc_3Dec2014_scaffold_1.genbank	EMBL	CDS	29624	31267	.	-	0	ID=Kmarxianus_kctc_5;locus_tag=KCTC_0A00140;gene=KCTC0A00140;transl_table=1
kctc_3Dec2014_scaffold_1.genbank	EMBL	CDS	33380	34051	.	+	0	ID=Kmarxianus_kctc_6;locus_tag=KCTC_0A00150;gene=KCTC0A00150;transl_table=1
kctc_3Dec2014_scaffold_1.genbank	EMBL	CDS	34663	35622	.	-	0	ID=Kmarxianus_kctc_7;locus_tag=KCTC_0A00160;gene=KCTC0A00160;transl_table=1
kctc_3Dec2014_scaffold_1.genbank	EMBL	CDS	36580	37140	.	+	0	ID=Kmarxianus_kctc_8;locus_tag=KCTC_0A00170;gene=KCTC0A00170;transl_table=1
kctc_3Dec2014_scaffold_1.genbank	EMBL	CDS	37371	39140	.	-	0	ID=Kmarxianus_kctc_9;locus_tag=KCTC_0A00180;gene=KCTC0A00180;transl_table=1
kctc_3Dec2014_scaffold_1.genbank	EMBL	CDS	40161	40823	.	+	0	ID=Kmarxianus_kctc_10;locus_tag=KCTC_0A00190;gene=KCTC0A00190;transl_table=1
kctc_3Dec2014_scaffold_1.genbank	EMBL	CDS	41327	43231	.	-	0	ID=Kmarxianus_kctc_11;locus_tag=KCTC_0A00200;gene=KCTC0A00200;transl_table=1
kctc_3Dec2014_scaffold_1.genbank	EMBL	CDS	44177	46322	.	-	0	ID=Kmarxianus_kctc_12;featflags=start_before:true;locus_tag=KCTC_0A00210;inference=similar to DNA sequence:INSDC:YPL109C;gene=KCTC0A00210
kctc_3Dec2014_scaffold_1.genbank	EMBL	CDS	46933	47484	.	-	0	ID=Kmarxianus_kctc_13;locus_tag=KCTC_0A00220;inference=similar to DNA sequence:INSDC:YBR164C;gene=KCTC0A00220
kctc_3Dec2014_scaffold_1.genbank	EMBL	CDS	48060	48803	.	+	0	ID=Kmarxianus_kctc_14;locus_tag=KCTC_0A00230;inference=similar to DNA sequence:INSDC:YBR165W;gene=KCTC0A00230
kctc_3Dec2014_scaffold_1.genbank	EMBL	CDS	49166	50494	.	-	0	ID=Kmarxianus_kctc_15;locus_tag=KCTC_0A00240;inference=similar to DNA sequence:INSDC:YBR166C;gene=KCTC0A00240
kctc_3Dec2014_scaffold_1.genbank	EMBL	CDS	51030	51662	.	+	0	ID=Kmarxianus_kctc_16;locus_tag=KCTC_0A00250;inference=similar to DNA sequence:INSDC:YIR032C;gene=KCTC0A00250
kctc_3Dec2014_scaffold_1.genbank	EMBL	CDS	51869	52465	.	+	0	ID=Kmarxianus_kctc_17;locus_tag=KCTC_0A00260;inference=similar to DNA sequence:INSDC:YPL108W;gene=KCTC0A00260
kctc_3Dec2014_scaffold_1.genbank	EMBL	CDS	52471	52881	.	-	0	ID=Kmarxianus_kctc_18;locus_tag=KCTC_0A00270;inference=similar to DNA sequence:INSDC:YBR167C;gene=KCTC0A00270
kctc_3Dec2014_scaffold_1.genbank	EMBL	CDS	53120	54271	.	+	0	ID=Kmarxianus_kctc_19;locus_tag=KCTC_0A00280;inference=similar to DNA sequence:INSDC:YBR168W;gene=KCTC0A00280
kctc_3Dec2014_scaffold_1.genbank	EMBL	CDS	54587	55312	.	+	0	ID=Kmarxianus_kctc_20;locus_tag=KCTC_0A00290;inference=similar to DNA sequence:INSDC:YPL107W;gene=KCTC0A00290
kctc_3Dec2014_scaffold_1.genbank	EMBL	CDS	55533	57617	.	-	0	ID=Kmarxianus_kctc_21;locus_tag=KCTC_0A00300;inference=similar to DNA sequence:INSDC:YBR169C%2CYPL106C;gene=KCTC0A00300
kctc_3Dec2014_scaffold_1.genbank	EMBL	CDS	57966	59756	.	-	0	ID=Kmarxianus_kctc_22;locus_tag=KCTC_0A00310;inference=similar to DNA sequence:INSDC:YBR170C;gene=KCTC0A00310
kctc_3Dec2014_scaffold_1.genbank	EMBL	CDS	60111	60719	.	+	0	ID=Kmarxianus_kctc_23;locus_tag=KCTC_0A00320;inference=similar to DNA sequence:INSDC:YBR171W;gene=KCTC0A00320
kctc_3Dec2014_scaffold_1.genbank	EMBL	CDS	60857	63115	.	-	0	ID=Kmarxianus_kctc_24;locus_tag=KCTC_0A00330;inference=similar to DNA sequence:INSDC:YBR172C%2CYPL105C;gene=KCTC0A00330
kctc_3Dec2014_scaffold_1.genbank	EMBL	CDS	63524	63964	.	-	0	ID=Kmarxianus_kctc_25;locus_tag=KCTC_0A00340;inference=similar to DNA sequence:INSDC:YBR173C;gene=KCTC0A00340
kctc_3Dec2014_scaffold_1.genbank	EMBL	CDS	64447	65388	.	+	0	ID=Kmarxianus_kctc_26;locus_tag=KCTC_0A00350;inference=similar to DNA sequence:INSDC:YBR175W;gene=KCTC0A00350
kctc_3Dec2014_scaffold_1.genbank	EMBL	CDS	65417	67609	.	+	0	ID=Kmarxianus_kctc_27;locus_tag=KCTC_0A00360;inference=similar to DNA sequence:INSDC:YPL104W;gene=KCTC0A00360
kctc_3Dec2014_scaffold_1.genbank	EMBL	CDS	67719	68252	.	-	0	ID=Kmarxianus_kctc_28;locus_tag=KCTC_0A00370;gene=KCTC0A00370;transl_table=1
kctc_3Dec2014_scaffold_1.genbank	EMBL	CDS	68835	69926	.	-	0	ID=Kmarxianus_kctc_29;locus_tag=KCTC_0A00380;gene=KCTC0A00380;transl_table=1
kctc_3Dec2014_scaffold_1.genbank	EMBL	CDS	71231	72172	.	+	0	ID=Kmarxianus_kctc_30;locus_tag=KCTC_0A00390;inference=similar to DNA sequence:INSDC:YBR176W;gene=KCTC0A00390
kctc_3Dec2014_scaffold_1.genbank	EMBL	CDS	72203	73549	.	-	0	ID=Kmarxianus_kctc_31;locus_tag=KCTC_0A00400;inference=similar to DNA sequence:INSDC:YPL103C;gene=KCTC0A00400
kctc_3Dec2014_scaffold_1.genbank	EMBL	CDS	74019	75437	.	+	0	ID=Kmarxianus_kctc_32;locus_tag=KCTC_0A00410;inference=similar to DNA sequence:INSDC:YPL101W;gene=KCTC0A00410
kctc_3Dec2014_scaffold_1.genbank	EMBL	CDS	75825	77009	.	+	0	ID=Kmarxianus_kctc_33;locus_tag=KCTC_0A00420;inference=similar to DNA sequence:INSDC:YPL100W;gene=KCTC0A00420
kctc_3Dec2014_scaffold_1.genbank	EMBL	CDS	77096	77584	.	-	0	ID=Kmarxianus_kctc_34;locus_tag=KCTC_0A00430;inference=similar to DNA sequence:INSDC:YPL099C;gene=KCTC0A00430
kctc_3Dec2014_scaffold_1.genbank	EMBL	CDS	77812	78174	.	-	0	ID=Kmarxianus_kctc_35;locus_tag=KCTC_0A00440;inference=similar to DNA sequence:INSDC:YPL098C;gene=KCTC0A00440
kctc_3Dec2014_scaffold_1.genbank	EMBL	CDS	78458	79882	.	+	0	ID=Kmarxianus_kctc_36;locus_tag=KCTC_0A00450;inference=similar to DNA sequence:INSDC:YPL097W;gene=KCTC0A00450
kctc_3Dec2014_scaffold_1.genbank	EMBL	CDS	79951	80166	.	-	0	ID=Kmarxianus_kctc_37;locus_tag=KCTC_0A00460;inference=similar to DNA sequence:INSDC:YPL096C-A;gene=KCTC0A00460
kctc_3Dec2014_scaffold_1.genbank	EMBL	CDS	80513	81577	.	+	0	ID=Kmarxianus_kctc_38;locus_tag=KCTC_0A00470;inference=similar to DNA sequence:INSDC:YPL096W;gene=KCTC0A00470
kctc_3Dec2014_scaffold_1.genbank	EMBL	CDS	81707	83053	.	-	0	ID=Kmarxianus_kctc_39;locus_tag=KCTC_0A00480;inference=similar to DNA sequence:INSDC:YBR177C%2CYPL095C;gene=KCTC0A00480
kctc_3Dec2014_scaffold_1.genbank	EMBL	CDS	83431	85923	.	-	0	ID=Kmarxianus_kctc_40;locus_tag=KCTC_0A00490;inference=similar to DNA sequence:INSDC:YBR179C;gene=KCTC0A00490
kctc_3Dec2014_scaffold_1.genbank	EMBL	CDS	86418	87158	.	-	0	ID=Kmarxianus_kctc_41;locus_tag=KCTC_0A00500;inference=similar to DNA sequence:INSDC:YPL094C;gene=KCTC0A00500
kctc_3Dec2014_scaffold_1.genbank	EMBL	CDS	87765	89696	.	+	0	ID=Kmarxianus_kctc_42;locus_tag=KCTC_0A00510;inference=similar to DNA sequence:INSDC:YPL093W;gene=KCTC0A00510
kctc_3Dec2014_scaffold_1.genbank	EMBL	CDS	90578	92329	.	+	0	ID=Kmarxianus_kctc_43;locus_tag=KCTC_0A00520;inference=similar to DNA sequence:INSDC:YBR180W;gene=KCTC0A00520
kctc_3Dec2014_scaffold_1.genbank	EMBL	CDS	92905	94257	.	+	0	ID=Kmarxianus_kctc_44;locus_tag=KCTC_0A00530;inference=similar to DNA sequence:INSDC:YPL092W;gene=KCTC0A00530
kctc_3Dec2014_scaffold_1.genbank	EMBL	CDS	94613	95674	.	+	0	ID=Kmarxianus_kctc_45;featflags=end_after:true;locus_tag=KCTC_0A00540;inference=similar to DNA sequence:INSDC:YPL091W;gene=KCTC0A00540
kctc_3Dec2014_scaffold_1.genbank	EMBL	biological_region	95643	97146	.	-	0	ID=Kmarxianus_kctc_46;featflags=type:CDS;locus_tag=KCTC_0A00550;inference=similar to DNA sequence:INSDC:YBR181C%2CYPL090C;gene=KCTC0A00550
kctc_3Dec2014_scaffold_1.genbank	EMBL	CDS	95643	95674	.	-	0	Parent=kctc_3Dec2014_scaffold_1.genbank.47
kctc_3Dec2014_scaffold_1.genbank	EMBL	CDS	95988	97146	.	-	0	Parent=kctc_3Dec2014_scaffold_1.genbank.47
kctc_3Dec2014_scaffold_1.genbank	EMBL	CDS	98882	100702	.	-	0	ID=Kmarxianus_kctc_47;featflags=start_before:true;locus_tag=KCTC_0A00560;inference=similar to DNA sequence:INSDC:YBR182C%2CYPL089C;gene=KCTC0A00560
kctc_3Dec2014_scaffold_1.genbank	EMBL	CDS	102531	103373	.	+	0	ID=Kmarxianus_kctc_48;locus_tag=KCTC_0A00570;gene=KCTC0A00570;transl_table=1
kctc_3Dec2014_scaffold_1.genbank	EMBL	CDS	104479	105432	.	+	0	ID=Kmarxianus_kctc_49;locus_tag=KCTC_0A00580;inference=similar to DNA sequence:INSDC:YBR183W%2CYPL087W;gene=KCTC0A00580
kctc_3Dec2014_scaffold_1.genbank	EMBL	CDS	105885	107045	.	+	0	ID=Kmarxianus_kctc_50;locus_tag=KCTC_0A00590;gene=KCTC0A00590;transl_table=1
kctc_3Dec2014_scaffold_1.genbank	EMBL	CDS	107150	108835	.	-	0	ID=Kmarxianus_kctc_51;locus_tag=KCTC_0A00600;inference=similar to DNA sequence:INSDC:YPL086C;gene=KCTC0A00600
kctc_3Dec2014_scaffold_1.genbank	EMBL	CDS	110486	117193	.	+	0	ID=Kmarxianus_kctc_52;locus_tag=KCTC_0A00610;inference=similar to DNA sequence:INSDC:YPL085W;gene=KCTC0A00610
kctc_3Dec2014_scaffold_1.genbank	EMBL	CDS	117351	118169	.	-	0	ID=Kmarxianus_kctc_53;locus_tag=KCTC_0A00620;inference=similar to DNA sequence:INSDC:YBR185C;gene=KCTC0A00620
kctc_3Dec2014_scaffold_1.genbank	EMBL	CDS	118591	121026	.	+	0	ID=Kmarxianus_kctc_54;locus_tag=KCTC_0A00630;inference=similar to DNA sequence:INSDC:YPL084W;gene=KCTC0A00630
kctc_3Dec2014_scaffold_1.genbank	EMBL	CDS	121066	122394	.	-	0	ID=Kmarxianus_kctc_55;locus_tag=KCTC_0A00640;inference=similar to DNA sequence:INSDC:YPL083C;gene=KCTC0A00640
kctc_3Dec2014_scaffold_1.genbank	EMBL	tRNA	122653	122724	.	-	.	ID=kctc_3Dec2014_scaffold_1.genbank.59;locus_tag=KCTC_0Atrna1E;gene=KCTC0Atrna1E;product=tRNA-Glu
kctc_3Dec2014_scaffold_1.genbank	EMBL	biological_region	125060	125535	.	+	0	ID=Kmarxianus_kctc_56;featflags=type:CDS;locus_tag=KCTC_0A00650;inference=similar to DNA sequence:INSDC:YBR186W;gene=KCTC0A00650
kctc_3Dec2014_scaffold_1.genbank	EMBL	CDS	125060	125314	.	+	0	Parent=kctc_3Dec2014_scaffold_1.genbank.60
kctc_3Dec2014_scaffold_1.genbank	EMBL	CDS	125392	125535	.	+	0	Parent=kctc_3Dec2014_scaffold_1.genbank.60
kctc_3Dec2014_scaffold_1.genbank	EMBL	CDS	126012	126851	.	+	0	ID=Kmarxianus_kctc_57;locus_tag=KCTC_0A00660;inference=similar to DNA sequence:INSDC:YBR187W;gene=KCTC0A00660
kctc_3Dec2014_scaffold_1.genbank	EMBL	CDS	127564	133350	.	-	0	ID=Kmarxianus_kctc_58;locus_tag=KCTC_0A00670;gene=KCTC0A00670;transl_table=1
kctc_3Dec2014_scaffold_1.genbank	EMBL	CDS	134804	135985	.	+	0	ID=Kmarxianus_kctc_59;locus_tag=KCTC_0A00680;gene=KCTC0A00680;transl_table=1
kctc_3Dec2014_scaffold_1.genbank	EMBL	biological_region	136476	137608	.	+	0	ID=Kmarxianus_kctc_60;featflags=type:CDS;locus_tag=KCTC_0A00690;inference=similar to DNA sequence:INSDC:YBR189W%2CYPL081W;gene=KCTC0A00690
kctc_3Dec2014_scaffold_1.genbank	EMBL	CDS	136476	136482	.	+	0	Parent=kctc_3Dec2014_scaffold_1.genbank.66
kctc_3Dec2014_scaffold_1.genbank	EMBL	CDS	137046	137608	.	+	0	Parent=kctc_3Dec2014_scaffold_1.genbank.66
kctc_3Dec2014_scaffold_1.genbank	EMBL	biological_region	138526	139428	.	+	0	ID=Kmarxianus_kctc_61;featflags=type:CDS;locus_tag=KCTC_0A00700;inference=similar to DNA sequence:INSDC:YBR191W%2CYPL079W;gene=KCTC0A00700
kctc_3Dec2014_scaffold_1.genbank	EMBL	CDS	138526	138536	.	+	0	Parent=kctc_3Dec2014_scaffold_1.genbank.69
kctc_3Dec2014_scaffold_1.genbank	EMBL	CDS	138957	139428	.	+	0	Parent=kctc_3Dec2014_scaffold_1.genbank.69
kctc_3Dec2014_scaffold_1.genbank	EMBL	CDS	140016	141122	.	+	0	ID=Kmarxianus_kctc_62;locus_tag=KCTC_0A00710;inference=similar to DNA sequence:INSDC:YBR192W;gene=KCTC0A00710
kctc_3Dec2014_scaffold_1.genbank	EMBL	CDS	141231	141875	.	-	0	ID=Kmarxianus_kctc_63;locus_tag=KCTC_0A00720;inference=similar to DNA sequence:INSDC:YBR193C;gene=KCTC0A00720
kctc_3Dec2014_scaffold_1.genbank	EMBL	biological_region	142134	142554	.	+	0	ID=Kmarxianus_kctc_64;featflags=type:CDS;locus_tag=KCTC_0A00730;inference=similar to DNA sequence:INSDC:YBR194W;gene=KCTC0A00730
kctc_3Dec2014_scaffold_1.genbank	EMBL	CDS	142134	142140	.	+	0	Parent=kctc_3Dec2014_scaffold_1.genbank.74
kctc_3Dec2014_scaffold_1.genbank	EMBL	CDS	142214	142554	.	+	0	Parent=kctc_3Dec2014_scaffold_1.genbank.74
kctc_3Dec2014_scaffold_1.genbank	EMBL	CDS	142870	143577	.	-	0	ID=Kmarxianus_kctc_65;featflags=end_after:true;locus_tag=KCTC_0A00740;gene=KCTC0A00740;transl_table=1
kctc_3Dec2014_scaffold_1.genbank	EMBL	CDS	144322	145614	.	-	0	ID=Kmarxianus_kctc_66;locus_tag=KCTC_0A00750;inference=similar to DNA sequence:INSDC:YBR195C;gene=KCTC0A00750
kctc_3Dec2014_scaffold_1.genbank	EMBL	CDS	145986	147653	.	-	0	ID=Kmarxianus_kctc_67;locus_tag=KCTC_0A00760;inference=similar to DNA sequence:INSDC:YBR196C;gene=KCTC0A00760
kctc_3Dec2014_scaffold_1.genbank	EMBL	CDS	148607	149020	.	-	0	ID=Kmarxianus_kctc_68;locus_tag=KCTC_0A00770;inference=similar to DNA sequence:INSDC:YBR197C%2CYPL077C;gene=KCTC0A00770
kctc_3Dec2014_scaffold_1.genbank	EMBL	CDS	149323	150141	.	+	0	ID=Kmarxianus_kctc_69;locus_tag=KCTC_0A00780;inference=similar to DNA sequence:INSDC:YPL076W;gene=KCTC0A00780
kctc_3Dec2014_scaffold_1.genbank	EMBL	CDS	150262	152697	.	-	0	ID=Kmarxianus_kctc_70;locus_tag=KCTC_0A00790;inference=similar to DNA sequence:INSDC:YBR198C;gene=KCTC0A00790
kctc_3Dec2014_scaffold_1.genbank	EMBL	CDS	154670	157114	.	+	0	ID=Kmarxianus_kctc_71;locus_tag=KCTC_0A00800;inference=similar to DNA sequence:INSDC:YPL075W;gene=KCTC0A00800
kctc_3Dec2014_scaffold_1.genbank	EMBL	CDS	157518	159488	.	+	0	ID=Kmarxianus_kctc_72;locus_tag=KCTC_0A00810;inference=similar to DNA sequence:INSDC:YPL074W;gene=KCTC0A00810
kctc_3Dec2014_scaffold_1.genbank	EMBL	CDS	160004	162403	.	+	0	ID=Kmarxianus_kctc_73;locus_tag=KCTC_0A00820;inference=similar to DNA sequence:INSDC:YPL072W;gene=KCTC0A00820
kctc_3Dec2014_scaffold_1.genbank	EMBL	biological_region	162649	164667	.	+	0	ID=Kmarxianus_kctc_74;featflags=type:CDS;locus_tag=KCTC_0A00830;inference=similar to DNA sequence:INSDC:YBR200W;gene=KCTC0A00830
kctc_3Dec2014_scaffold_1.genbank	EMBL	CDS	162649	162657	.	+	0	Parent=kctc_3Dec2014_scaffold_1.genbank.86
kctc_3Dec2014_scaffold_1.genbank	EMBL	CDS	162859	164667	.	+	0	Parent=kctc_3Dec2014_scaffold_1.genbank.86
kctc_3Dec2014_scaffold_1.genbank	EMBL	CDS	164826	165383	.	-	0	ID=Kmarxianus_kctc_75;locus_tag=KCTC_0A00840;inference=similar to DNA sequence:INSDC:YPL071C;gene=KCTC0A00840
kctc_3Dec2014_scaffold_1.genbank	EMBL	CDS	165723	167366	.	+	0	ID=Kmarxianus_kctc_76;locus_tag=KCTC_0A00850;inference=similar to DNA sequence:INSDC:YPL070W;gene=KCTC0A00850
kctc_3Dec2014_scaffold_1.genbank	EMBL	CDS	167411	168346	.	-	0	ID=Kmarxianus_kctc_77;locus_tag=KCTC_0A00860;inference=similar to DNA sequence:INSDC:YPL069C;gene=KCTC0A00860
kctc_3Dec2014_scaffold_1.genbank	EMBL	CDS	168836	169405	.	+	0	ID=Kmarxianus_kctc_78;locus_tag=KCTC_0A00870;inference=similar to DNA sequence:INSDC:YBR201W;gene=KCTC0A00870
kctc_3Dec2014_scaffold_1.genbank	EMBL	CDS	169520	170395	.	-	0	ID=Kmarxianus_kctc_79;locus_tag=KCTC_0A00880;inference=similar to DNA sequence:INSDC:YPL068C;gene=KCTC0A00880
kctc_3Dec2014_scaffold_1.genbank	EMBL	CDS	170770	171381	.	-	0	ID=Kmarxianus_kctc_80;locus_tag=KCTC_0A00890;inference=similar to DNA sequence:INSDC:YPL067C;gene=KCTC0A00890
kctc_3Dec2014_scaffold_1.genbank	EMBL	CDS	172045	172248	.	-	0	ID=Kmarxianus_kctc_81;locus_tag=KCTC_0A00900;inference=similar to DNA sequence:INSDC:YBR201C-A;gene=KCTC0A00900
kctc_3Dec2014_scaffold_1.genbank	EMBL	CDS	174124	176589	.	+	0	ID=Kmarxianus_kctc_82;locus_tag=KCTC_0A00910;inference=similar to DNA sequence:INSDC:YBR202W;gene=KCTC0A00910
kctc_3Dec2014_scaffold_1.genbank	EMBL	CDS	176858	177925	.	-	0	ID=Kmarxianus_kctc_83;locus_tag=KCTC_0A00920;inference=similar to DNA sequence:INSDC:YNL141W;gene=KCTC0A00920
kctc_3Dec2014_scaffold_1.genbank	EMBL	biological_region	178653	179287	.	+	0	ID=Kmarxianus_kctc_84;featflags=type:CDS;locus_tag=KCTC_0A00930;inference=similar to DNA sequence:INSDC:YPL066W;gene=KCTC0A00930
kctc_3Dec2014_scaffold_1.genbank	EMBL	CDS	178653	179098	.	+	0	Parent=kctc_3Dec2014_scaffold_1.genbank.98
kctc_3Dec2014_scaffold_1.genbank	EMBL	CDS	179254	179287	.	+	0	Parent=kctc_3Dec2014_scaffold_1.genbank.98
kctc_3Dec2014_scaffold_1.genbank	EMBL	CDS	179505	179960	.	+	0	ID=Kmarxianus_kctc_85;locus_tag=KCTC_0A00940;gene=KCTC0A00940;transl_table=1
kctc_3Dec2014_scaffold_1.genbank	EMBL	CDS	180182	180934	.	+	0	ID=Kmarxianus_kctc_86;locus_tag=KCTC_0A00950;inference=similar to DNA sequence:INSDC:YPL065W;gene=KCTC0A00950
kctc_3Dec2014_scaffold_1.genbank	EMBL	CDS	181327	182784	.	+	0	ID=Kmarxianus_kctc_87;locus_tag=KCTC_0A00960;inference=similar to DNA sequence:INSDC:YPL063W;gene=KCTC0A00960
kctc_3Dec2014_scaffold_1.genbank	EMBL	CDS	183346	185412	.	+	0	ID=Kmarxianus_kctc_88;locus_tag=KCTC_0A00970;inference=similar to DNA sequence:INSDC:YBR203W;gene=KCTC0A00970
kctc_3Dec2014_scaffold_1.genbank	EMBL	CDS	187870	189393	.	+	0	ID=Kmarxianus_kctc_89;locus_tag=KCTC_0A00980;inference=similar to DNA sequence:INSDC:YPL061W;gene=KCTC0A00980
kctc_3Dec2014_scaffold_1.genbank	EMBL	CDS	189663	190655	.	-	0	ID=Kmarxianus_kctc_90;locus_tag=KCTC_0A00990;inference=similar to DNA sequence:INSDC:YBR204C;gene=KCTC0A00990
kctc_3Dec2014_scaffold_1.genbank	EMBL	CDS	190973	192043	.	+	0	ID=Kmarxianus_kctc_91;locus_tag=KCTC_0A01000;inference=similar to DNA sequence:INSDC:YGR263C;gene=KCTC0A01000
kctc_3Dec2014_scaffold_1.genbank	EMBL	CDS	192305	193597	.	+	0	ID=Kmarxianus_kctc_92;locus_tag=KCTC_0A01010;inference=similar to DNA sequence:INSDC:YBR205W;gene=KCTC0A01010
kctc_3Dec2014_scaffold_1.genbank	EMBL	CDS	194471	197068	.	+	0	ID=Kmarxianus_kctc_93;locus_tag=KCTC_0A01020;inference=similar to DNA sequence:INSDC:YHR131C%2CYNL144C;gene=KCTC0A01020
kctc_3Dec2014_scaffold_1.genbank	EMBL	CDS	197302	197598	.	-	0	ID=Kmarxianus_kctc_94;locus_tag=KCTC_0A01030;inference=similar to DNA sequence:INSDC:YNL146W;gene=KCTC0A01030
kctc_3Dec2014_scaffold_1.genbank	EMBL	CDS	197954	199789	.	+	0	ID=Kmarxianus_kctc_95;locus_tag=KCTC_0A01040;gene=KCTC0A01040
kctc_3Dec2014_scaffold_1.genbank	EMBL	CDS	199935	201125	.	+	0	ID=Kmarxianus_kctc_96;locus_tag=KCTC_0A01050;inference=similar to DNA sequence:INSDC:YHR129C;gene=KCTC0A01050
kctc_3Dec2014_scaffold_1.genbank	EMBL	CDS	201389	202042	.	-	0	ID=Kmarxianus_kctc_97;locus_tag=KCTC_0A01060;inference=similar to DNA sequence:INSDC:YHR128W;gene=KCTC0A01060
kctc_3Dec2014_scaffold_1.genbank	EMBL	CDS	202698	203018	.	-	0	ID=Kmarxianus_kctc_98;featflags=end_after:true;locus_tag=KCTC_0A01070;gene=KCTC0A01070;transl_table=1
kctc_3Dec2014_scaffold_1.genbank	EMBL	CDS	203388	204140	.	+	0	ID=Kmarxianus_kctc_99;locus_tag=KCTC_0A01080;inference=similar to DNA sequence:INSDC:YNL148C;gene=KCTC0A01080
kctc_3Dec2014_scaffold_1.genbank	EMBL	CDS	205098	205361	.	-	0	ID=Kmarxianus_kctc_100;locus_tag=KCTC_0A01090;inference=similar to DNA sequence:INSDC:YEL020W-A;gene=KCTC0A01090
kctc_3Dec2014_scaffold_1.genbank	EMBL	CDS	205778	206581	.	-	0	ID=Kmarxianus_kctc_101;locus_tag=KCTC_0A01100;inference=similar to DNA sequence:INSDC:YEL021W;gene=KCTC0A01100
kctc_3Dec2014_scaffold_1.genbank	EMBL	CDS	207105	208424	.	+	0	ID=Kmarxianus_kctc_102;locus_tag=KCTC_0A01110;gene=KCTC0A01110
kctc_3Dec2014_scaffold_1.genbank	EMBL	CDS	208544	212692	.	-	0	ID=Kmarxianus_kctc_103;locus_tag=KCTC_0A01120;inference=similar to DNA sequence:INSDC:YEL022W%2CYJR031C;gene=KCTC0A01120
kctc_3Dec2014_scaffold_1.genbank	EMBL	CDS	213075	214244	.	+	0	ID=Kmarxianus_kctc_104;locus_tag=KCTC_0A01130;inference=similar to DNA sequence:INSDC:YJR032W;gene=KCTC0A01130
kctc_3Dec2014_scaffold_1.genbank	EMBL	CDS	214271	218401	.	-	0	ID=Kmarxianus_kctc_105;locus_tag=KCTC_0A01140;inference=similar to DNA sequence:INSDC:YJR033C;gene=KCTC0A01140
kctc_3Dec2014_scaffold_1.genbank	EMBL	CDS	218724	219050	.	+	0	ID=Kmarxianus_kctc_106;locus_tag=KCTC_0A01150;inference=similar to DNA sequence:INSDC:YJR034W;gene=KCTC0A01150
kctc_3Dec2014_scaffold_1.genbank	EMBL	biological_region	219776	219898	.	+	.	ID=kctc_3Dec2014_scaffold_1.genbank.123;featflags=type:tRNA;locus_tag=KCTC_0Atrna1P;gene=KCTC0Atrna1P;product=tRNA-Pro
kctc_3Dec2014_scaffold_1.genbank	EMBL	tRNA	219776	219812	.	+	.	Parent=kctc_3Dec2014_scaffold_1.genbank.123
kctc_3Dec2014_scaffold_1.genbank	EMBL	tRNA	219862	219898	.	+	.	Parent=kctc_3Dec2014_scaffold_1.genbank.123
kctc_3Dec2014_scaffold_1.genbank	EMBL	CDS	220118	223231	.	+	0	ID=Kmarxianus_kctc_107;locus_tag=KCTC_0A01160;inference=similar to DNA sequence:INSDC:YJR035W;gene=KCTC0A01160
kctc_3Dec2014_scaffold_1.genbank	EMBL	CDS	223538	225556	.	+	0	ID=Kmarxianus_kctc_108;locus_tag=KCTC_0A01170;inference=similar to DNA sequence:INSDC:YEL023C;gene=KCTC0A01170
kctc_3Dec2014_scaffold_1.genbank	EMBL	CDS	226395	227036	.	-	0	ID=Kmarxianus_kctc_109;locus_tag=KCTC_0A01180;inference=similar to DNA sequence:INSDC:YEL024W;gene=KCTC0A01180
kctc_3Dec2014_scaffold_1.genbank	EMBL	CDS	227836	230289	.	-	0	ID=Kmarxianus_kctc_110;locus_tag=KCTC_0A01190;inference=similar to DNA sequence:INSDC:YJR036C;gene=KCTC0A01190
kctc_3Dec2014_scaffold_1.genbank	EMBL	CDS	230825	231205	.	-	0	ID=Kmarxianus_kctc_111;locus_tag=KCTC_0A01200;inference=similar to DNA sequence:INSDC:YEL026W;gene=KCTC0A01200
kctc_3Dec2014_scaffold_1.genbank	EMBL	CDS	231793	234075	.	+	0	ID=Kmarxianus_kctc_112;locus_tag=KCTC_0A01210;inference=similar to DNA sequence:INSDC:YJR040W;gene=KCTC0A01210
kctc_3Dec2014_scaffold_1.genbank	EMBL	CDS	234115	237549	.	-	0	ID=Kmarxianus_kctc_113;locus_tag=KCTC_0A01220;inference=similar to DNA sequence:INSDC:YJR041C;gene=KCTC0A01220
kctc_3Dec2014_scaffold_1.genbank	EMBL	CDS	238171	240336	.	+	0	ID=Kmarxianus_kctc_114;locus_tag=KCTC_0A01230;inference=similar to DNA sequence:INSDC:YJR042W;gene=KCTC0A01230
kctc_3Dec2014_scaffold_1.genbank	EMBL	CDS	240724	241206	.	-	0	ID=Kmarxianus_kctc_115;locus_tag=KCTC_0A01240;inference=similar to DNA sequence:INSDC:YEL027W;gene=KCTC0A01240
kctc_3Dec2014_scaffold_1.genbank	EMBL	CDS	242337	243548	.	-	0	ID=Kmarxianus_kctc_116;locus_tag=KCTC_0A01250;inference=similar to DNA sequence:INSDC:YJR043C;gene=KCTC0A01250
kctc_3Dec2014_scaffold_1.genbank	EMBL	CDS	243910	244788	.	-	0	ID=Kmarxianus_kctc_117;locus_tag=KCTC_0A01260;gene=KCTC0A01260;transl_table=1
kctc_3Dec2014_scaffold_1.genbank	EMBL	CDS	246229	247182	.	+	0	ID=Kmarxianus_kctc_118;locus_tag=KCTC_0A01270;inference=similar to DNA sequence:INSDC:YEL029C;gene=KCTC0A01270
kctc_3Dec2014_scaffold_1.genbank	EMBL	tRNA	247423	247494	.	+	.	ID=kctc_3Dec2014_scaffold_1.genbank.138;locus_tag=KCTC_0Atrna1Q;gene=KCTC0Atrna1Q;product=tRNA-Gln
kctc_3Dec2014_scaffold_1.genbank	EMBL	CDS	247781	248209	.	-	0	ID=Kmarxianus_kctc_119;locus_tag=KCTC_0A01280;inference=similar to DNA sequence:INSDC:YJR044C;gene=KCTC0A01280
kctc_3Dec2014_scaffold_1.genbank	EMBL	CDS	248960	250885	.	-	0	ID=Kmarxianus_kctc_120;locus_tag=KCTC_0A01290;inference=similar to DNA sequence:INSDC:YEL030W%2CYJR045C;gene=KCTC0A01290
kctc_3Dec2014_scaffold_1.genbank	EMBL	CDS	251705	253432	.	+	0	ID=Kmarxianus_kctc_121;locus_tag=KCTC_0A01300;inference=similar to DNA sequence:INSDC:YJR046W;gene=KCTC0A01300
kctc_3Dec2014_scaffold_1.genbank	EMBL	CDS	253595	257215	.	-	0	ID=Kmarxianus_kctc_122;locus_tag=KCTC_0A01310;inference=similar to DNA sequence:INSDC:YEL031W;gene=KCTC0A01310
kctc_3Dec2014_scaffold_1.genbank	EMBL	CDS	257656	260484	.	-	0	ID=Kmarxianus_kctc_123;locus_tag=KCTC_0A01320;inference=similar to DNA sequence:INSDC:YEL032W;gene=KCTC0A01320
kctc_3Dec2014_scaffold_1.genbank	EMBL	tRNA	260854	260935	.	-	.	ID=kctc_3Dec2014_scaffold_1.genbank.144;locus_tag=KCTC_0Atrna1S;gene=KCTC0Atrna1S;product=tRNA-Ser
kctc_3Dec2014_scaffold_1.genbank	EMBL	CDS	261861	262334	.	-	0	ID=Kmarxianus_kctc_124;locus_tag=KCTC_0A01330;inference=similar to DNA sequence:INSDC:YEL034W%2CYJR047C;gene=KCTC0A01330
kctc_3Dec2014_scaffold_1.genbank	EMBL	CDS	264257	265609	.	+	0	ID=Kmarxianus_kctc_125;locus_tag=KCTC_0A01340;inference=similar to DNA sequence:INSDC:YEL036C;gene=KCTC0A01340
kctc_3Dec2014_scaffold_1.genbank	EMBL	CDS	266248	267417	.	+	0	ID=Kmarxianus_kctc_126;locus_tag=KCTC_0A01350;inference=similar to DNA sequence:INSDC:YEL037C;gene=KCTC0A01350
kctc_3Dec2014_scaffold_1.genbank	EMBL	CDS	267866	268531	.	-	0	ID=Kmarxianus_kctc_127;locus_tag=KCTC_0A01360;inference=similar to DNA sequence:INSDC:YEL038W;gene=KCTC0A01360
kctc_3Dec2014_scaffold_1.genbank	EMBL	CDS	269562	270974	.	+	0	ID=Kmarxianus_kctc_128;locus_tag=KCTC_0A01370;gene=KCTC0A01370;transl_table=1
kctc_3Dec2014_scaffold_1.genbank	EMBL	CDS	272396	273844	.	+	0	ID=Kmarxianus_kctc_129;locus_tag=KCTC_0A01380;inference=similar to DNA sequence:INSDC:YMR140W;gene=KCTC0A01380
kctc_3Dec2014_scaffold_1.genbank	EMBL	CDS	274493	274816	.	+	0	ID=Kmarxianus_kctc_130;locus_tag=KCTC_0A01390;inference=similar to DNA sequence:INSDC:YDL081C;gene=KCTC0A01390
kctc_3Dec2014_scaffold_1.genbank	EMBL	CDS	275343	275885	.	-	0	ID=Kmarxianus_kctc_131;featflags=start_before:true,end_after:true;locus_tag=KCTC_0A01400;gene=KCTC0A01400;transl_table=1
kctc_3Dec2014_scaffold_1.genbank	EMBL	biological_region	277587	278494	.	+	0	ID=Kmarxianus_kctc_132;featflags=type:CDS;locus_tag=KCTC_0A01410;inference=similar to DNA sequence:INSDC:YDL083C%2CYMR143W;gene=KCTC0A01410
kctc_3Dec2014_scaffold_1.genbank	EMBL	CDS	277587	277610	.	+	0	Parent=kctc_3Dec2014_scaffold_1.genbank.153
kctc_3Dec2014_scaffold_1.genbank	EMBL	CDS	278087	278494	.	+	0	Parent=kctc_3Dec2014_scaffold_1.genbank.153
kctc_3Dec2014_scaffold_1.genbank	EMBL	CDS	279032	280165	.	+	0	ID=Kmarxianus_kctc_133;locus_tag=KCTC_0A01420;inference=similar to DNA sequence:INSDC:YMR144W;gene=KCTC0A01420
kctc_3Dec2014_scaffold_1.genbank	EMBL	CDS	280826	282139	.	-	0	ID=Kmarxianus_kctc_134;locus_tag=KCTC_0A01430;inference=similar to DNA sequence:INSDC:YDL084W;gene=KCTC0A01430
kctc_3Dec2014_scaffold_1.genbank	EMBL	CDS	282607	284142	.	-	0	ID=Kmarxianus_kctc_135;locus_tag=KCTC_0A01440;gene=KCTC0A01440
kctc_3Dec2014_scaffold_1.genbank	EMBL	CDS	286074	287783	.	-	0	ID=Kmarxianus_kctc_136;locus_tag=KCTC_0A01450;gene=KCTC0A01450;transl_table=1
kctc_3Dec2014_scaffold_1.genbank	EMBL	CDS	291186	292820	.	-	0	ID=Kmarxianus_kctc_137;locus_tag=KCTC_0A01460;gene=KCTC0A01460;transl_table=1
kctc_3Dec2014_scaffold_1.genbank	EMBL	CDS	294507	295295	.	-	0	ID=Kmarxianus_kctc_138;locus_tag=KCTC_0A01470;inference=similar to DNA sequence:INSDC:YOR039W;gene=KCTC0A01470
kctc_3Dec2014_scaffold_1.genbank	EMBL	CDS	295764	298313	.	+	0	ID=Kmarxianus_kctc_139;locus_tag=KCTC_0A01480;inference=similar to DNA sequence:INSDC:YOR038C;gene=KCTC0A01480
kctc_3Dec2014_scaffold_1.genbank	EMBL	CDS	298368	299507	.	-	0	ID=Kmarxianus_kctc_140;locus_tag=KCTC_0A01490;inference=similar to DNA sequence:INSDC:YDR268W;gene=KCTC0A01490
kctc_3Dec2014_scaffold_1.genbank	EMBL	CDS	299749	300828	.	-	0	ID=Kmarxianus_kctc_141;locus_tag=KCTC_0A01500;inference=similar to DNA sequence:INSDC:YOR037W;gene=KCTC0A01500
kctc_3Dec2014_scaffold_1.genbank	EMBL	CDS	301101	302105	.	+	0	ID=Kmarxianus_kctc_142;locus_tag=KCTC_0A01510;inference=similar to DNA sequence:INSDC:YDR267C;gene=KCTC0A01510
kctc_3Dec2014_scaffold_1.genbank	EMBL	CDS	302250	303104	.	-	0	ID=Kmarxianus_kctc_143;locus_tag=KCTC_0A01520;inference=similar to DNA sequence:INSDC:YOR036W;gene=KCTC0A01520
kctc_3Dec2014_scaffold_1.genbank	EMBL	CDS	303394	304266	.	-	0	ID=Kmarxianus_kctc_144;featflags=end_after:true;locus_tag=KCTC_0A01530;gene=KCTC0A01530;transl_table=1
kctc_3Dec2014_scaffold_1.genbank	EMBL	CDS	304862	306970	.	-	0	ID=Kmarxianus_kctc_145;locus_tag=KCTC_0A01540;inference=similar to DNA sequence:INSDC:YDR350C;gene=KCTC0A01540
kctc_3Dec2014_scaffold_1.genbank	EMBL	CDS	307581	310814	.	+	0	ID=Kmarxianus_kctc_146;locus_tag=KCTC_0A01550;inference=similar to DNA sequence:INSDC:YHR102W;gene=KCTC0A01550
kctc_3Dec2014_scaffold_1.genbank	EMBL	CDS	312084	314720	.	+	0	ID=Kmarxianus_kctc_147;locus_tag=KCTC_0A01560;inference=similar to DNA sequence:INSDC:YDR351W%2CYHR103W;gene=KCTC0A01560
kctc_3Dec2014_scaffold_1.genbank	EMBL	CDS	315124	316047	.	+	0	ID=Kmarxianus_kctc_148;locus_tag=KCTC_0A01570;inference=similar to DNA sequence:INSDC:YDR352W;gene=KCTC0A01570
kctc_3Dec2014_scaffold_1.genbank	EMBL	CDS	316927	317916	.	+	0	ID=Kmarxianus_kctc_149;locus_tag=KCTC_0A01580;inference=similar to DNA sequence:INSDC:YHR104W;gene=KCTC0A01580
kctc_3Dec2014_scaffold_1.genbank	EMBL	CDS	318406	319398	.	+	0	ID=Kmarxianus_kctc_150;locus_tag=KCTC_0A01590;inference=similar to DNA sequence:INSDC:YDR353W%2CYHR106W;gene=KCTC0A01590
kctc_3Dec2014_scaffold_1.genbank	EMBL	CDS	319834	321015	.	-	0	ID=Kmarxianus_kctc_151;locus_tag=KCTC_0A01600;inference=similar to DNA sequence:INSDC:YHR107C;gene=KCTC0A01600
kctc_3Dec2014_scaffold_1.genbank	EMBL	CDS	321875	323359	.	+	0	ID=Kmarxianus_kctc_152;locus_tag=KCTC_0A01610;gene=KCTC0A01610;transl_table=1
kctc_3Dec2014_scaffold_1.genbank	EMBL	CDS	323894	327304	.	+	0	ID=Kmarxianus_kctc_153;locus_tag=KCTC_0A01620;gene=KCTC0A01620;transl_table=1
kctc_3Dec2014_scaffold_1.genbank	EMBL	CDS	327953	332683	.	+	0	ID=Kmarxianus_kctc_154;locus_tag=KCTC_0A01630;inference=similar to DNA sequence:INSDC:YLL015W;gene=KCTC0A01630
kctc_3Dec2014_scaffold_1.genbank	EMBL	CDS	333151	334485	.	-	0	ID=Kmarxianus_kctc_155;locus_tag=KCTC_0A01640;inference=similar to DNA sequence:INSDC:YLR303W;gene=KCTC0A01640
kctc_3Dec2014_scaffold_1.genbank	EMBL	biological_region	335402	335512	.	-	.	ID=kctc_3Dec2014_scaffold_1.genbank.179;featflags=type:tRNA;locus_tag=KCTC_0Atrna1L;gene=KCTC0Atrna1L;product=tRNA-Leu
kctc_3Dec2014_scaffold_1.genbank	EMBL	tRNA	335402	335446	.	-	.	Parent=kctc_3Dec2014_scaffold_1.genbank.179
kctc_3Dec2014_scaffold_1.genbank	EMBL	tRNA	335475	335512	.	-	.	Parent=kctc_3Dec2014_scaffold_1.genbank.179
kctc_3Dec2014_scaffold_1.genbank	EMBL	CDS	342305	343522	.	+	0	ID=Kmarxianus_kctc_156;locus_tag=KCTC_0A01650;gene=KCTC0A01650;transl_table=1
kctc_3Dec2014_scaffold_1.genbank	EMBL	CDS	343781	344077	.	-	0	ID=Kmarxianus_kctc_157;locus_tag=KCTC_0A01660;inference=similar to DNA sequence:INSDC:YLL018C-A;gene=KCTC0A01660
kctc_3Dec2014_scaffold_1.genbank	EMBL	CDS	344568	345245	.	-	0	ID=Kmarxianus_kctc_158;locus_tag=KCTC_0A01670;inference=similar to DNA sequence:INSDC:YLL038C;gene=KCTC0A01670
kctc_3Dec2014_scaffold_1.genbank	EMBL	CDS	347643	348140	.	+	0	ID=Kmarxianus_kctc_159;locus_tag=KCTC_0A01680;gene=KCTC0A01680;transl_table=1
kctc_3Dec2014_scaffold_1.genbank	EMBL	CDS	348276	349724	.	-	0	ID=Kmarxianus_kctc_160;featflags=start_before:true;locus_tag=KCTC_0A01690;inference=similar to DNA sequence:INSDC:YLL036C;gene=KCTC0A01690
kctc_3Dec2014_scaffold_1.genbank	EMBL	CDS	350147	351727	.	-	0	ID=Kmarxianus_kctc_161;locus_tag=KCTC_0A01700;inference=similar to DNA sequence:INSDC:YHL029C;gene=KCTC0A01700
kctc_3Dec2014_scaffold_1.genbank	EMBL	CDS	352142	353809	.	-	0	ID=Kmarxianus_kctc_162;locus_tag=KCTC_0A01710;gene=KCTC0A01710;transl_table=1
kctc_3Dec2014_scaffold_1.genbank	EMBL	CDS	354316	354789	.	+	0	ID=Kmarxianus_kctc_163;locus_tag=KCTC_0A01720;inference=similar to DNA sequence:INSDC:YGR076C;gene=KCTC0A01720
kctc_3Dec2014_scaffold_1.genbank	EMBL	CDS	355067	355804	.	+	0	ID=Kmarxianus_kctc_164;locus_tag=KCTC_0A01730;inference=similar to DNA sequence:INSDC:YGR075C;gene=KCTC0A01730
kctc_3Dec2014_scaffold_1.genbank	EMBL	CDS	355872	356297	.	-	0	ID=Kmarxianus_kctc_165;locus_tag=KCTC_0A01740;inference=similar to DNA sequence:INSDC:YGR074W;gene=KCTC0A01740
kctc_3Dec2014_scaffold_1.genbank	EMBL	CDS	356973	357530	.	+	0	ID=Kmarxianus_kctc_166;locus_tag=KCTC_0A01750;gene=KCTC0A01750;transl_table=1
kctc_3Dec2014_scaffold_1.genbank	EMBL	CDS	357469	357855	.	-	0	ID=Kmarxianus_kctc_167;locus_tag=KCTC_0A01760;gene=KCTC0A01760;transl_table=1
kctc_3Dec2014_scaffold_1.genbank	EMBL	CDS	358154	359383	.	-	0	ID=Kmarxianus_kctc_168;locus_tag=KCTC_0A01770;inference=similar to DNA sequence:INSDC:YGR072W;gene=KCTC0A01770
kctc_3Dec2014_scaffold_1.genbank	EMBL	CDS	359813	360271	.	-	0	ID=Kmarxianus_kctc_169;locus_tag=KCTC_0A01780;inference=similar to DNA sequence:INSDC:YKL067W;gene=KCTC0A01780
kctc_3Dec2014_scaffold_1.genbank	EMBL	CDS	360970	362349	.	+	0	ID=Kmarxianus_kctc_170;locus_tag=KCTC_0A01790;inference=similar to DNA sequence:INSDC:YOL072W;gene=KCTC0A01790
kctc_3Dec2014_scaffold_1.genbank	EMBL	CDS	363083	364012	.	+	0	ID=Kmarxianus_kctc_171;locus_tag=KCTC_0A01800;inference=similar to DNA sequence:INSDC:YDL047W;gene=KCTC0A01800
kctc_3Dec2014_scaffold_1.genbank	EMBL	CDS	364782	365723	.	+	0	ID=Kmarxianus_kctc_172;locus_tag=KCTC_0A01810;inference=similar to DNA sequence:INSDC:YBR024W%2CYBR037C;gene=KCTC0A01810
kctc_3Dec2014_scaffold_1.genbank	EMBL	CDS	365945	367126	.	-	0	ID=Kmarxianus_kctc_173;locus_tag=KCTC_0A01820;inference=similar to DNA sequence:INSDC:YBR025C;gene=KCTC0A01820
kctc_3Dec2014_scaffold_1.genbank	EMBL	biological_region	367409	367513	.	-	.	ID=kctc_3Dec2014_scaffold_1.genbank.200;featflags=type:tRNA;locus_tag=KCTC_0Atrna1G;gene=KCTC0Atrna1G;product=tRNA-Gly
kctc_3Dec2014_scaffold_1.genbank	EMBL	tRNA	367409	367444	.	-	.	Parent=kctc_3Dec2014_scaffold_1.genbank.200
kctc_3Dec2014_scaffold_1.genbank	EMBL	tRNA	367475	367513	.	-	.	Parent=kctc_3Dec2014_scaffold_1.genbank.200
kctc_3Dec2014_scaffold_1.genbank	EMBL	CDS	368095	370842	.	+	0	ID=Kmarxianus_kctc_174;locus_tag=KCTC_0A01830;inference=similar to DNA sequence:INSDC:YBR038W;gene=KCTC0A01830
kctc_3Dec2014_scaffold_1.genbank	EMBL	CDS	371009	372376	.	-	0	ID=Kmarxianus_kctc_175;locus_tag=KCTC_0A01840;gene=KCTC0A01840;transl_table=1
kctc_3Dec2014_scaffold_1.genbank	EMBL	CDS	373409	376921	.	+	0	ID=Kmarxianus_kctc_176;locus_tag=KCTC_0A01850;gene=KCTC0A01850;transl_table=1
kctc_3Dec2014_scaffold_1.genbank	EMBL	CDS	377348	382051	.	-	0	ID=Kmarxianus_kctc_177;locus_tag=KCTC_0A01860;inference=similar to DNA sequence:INSDC:YDR011W;gene=KCTC0A01860
kctc_3Dec2014_scaffold_1.genbank	EMBL	CDS	384766	386640	.	-	0	ID=Kmarxianus_kctc_178;locus_tag=KCTC_0A01870;inference=similar to DNA sequence:INSDC:YBR021W;gene=KCTC0A01870
kctc_3Dec2014_scaffold_1.genbank	EMBL	CDS	387496	391881	.	-	0	ID=Kmarxianus_kctc_179;locus_tag=KCTC_0A01880;gene=KCTC0A01880;transl_table=1
kctc_3Dec2014_scaffold_1.genbank	EMBL	CDS	392916	393521	.	-	0	ID=Kmarxianus_kctc_180;featflags=end_after:true;locus_tag=KCTC_0A01890;gene=KCTC0A01890;transl_table=1
kctc_3Dec2014_scaffold_1.genbank	EMBL	CDS	395885	396661	.	+	0	ID=Kmarxianus_kctc_181;locus_tag=KCTC_0A01900;inference=similar to DNA sequence:INSDC:YPL199C;gene=KCTC0A01900
kctc_3Dec2014_scaffold_1.genbank	EMBL	CDS	396763	397641	.	-	0	ID=Kmarxianus_kctc_182;locus_tag=KCTC_0A01910;inference=similar to DNA sequence:INSDC:YGL075C%2CYPL200W;gene=KCTC0A01910
kctc_3Dec2014_scaffold_1.genbank	EMBL	CDS	398032	399753	.	-	0	ID=Kmarxianus_kctc_183;locus_tag=KCTC_0A01920;gene=KCTC0A01920;transl_table=1
kctc_3Dec2014_scaffold_1.genbank	EMBL	CDS	400824	402851	.	+	0	ID=Kmarxianus_kctc_184;locus_tag=KCTC_0A01930;inference=similar to DNA sequence:INSDC:YGL073W;gene=KCTC0A01930
kctc_3Dec2014_scaffold_1.genbank	EMBL	CDS	403595	404770	.	+	0	ID=Kmarxianus_kctc_185;locus_tag=KCTC_0A01940;inference=similar to DNA sequence:INSDC:YPL201C;gene=KCTC0A01940
kctc_3Dec2014_scaffold_1.genbank	EMBL	CDS	405799	408108	.	+	0	ID=Kmarxianus_kctc_186;locus_tag=KCTC_0A01950;inference=similar to DNA sequence:INSDC:YGL071W%2CYPL202C;gene=KCTC0A01950
kctc_3Dec2014_scaffold_1.genbank	EMBL	CDS	408291	408659	.	-	0	ID=Kmarxianus_kctc_187;locus_tag=KCTC_0A01960;inference=similar to DNA sequence:INSDC:YGL070C;gene=KCTC0A01960
kctc_3Dec2014_scaffold_1.genbank	EMBL	CDS	409102	409635	.	+	0	ID=Kmarxianus_kctc_188;locus_tag=KCTC_0A01970;inference=similar to DNA sequence:INSDC:YGL068W;gene=KCTC0A01970
kctc_3Dec2014_scaffold_1.genbank	EMBL	CDS	409911	411017	.	-	0	ID=Kmarxianus_kctc_189;locus_tag=KCTC_0A01980;inference=similar to DNA sequence:INSDC:YPL203W;gene=KCTC0A01980
kctc_3Dec2014_scaffold_1.genbank	EMBL	CDS	411622	413097	.	-	0	ID=Kmarxianus_kctc_190;locus_tag=KCTC_0A01990;inference=similar to DNA sequence:INSDC:YPL204W;gene=KCTC0A01990
kctc_3Dec2014_scaffold_1.genbank	EMBL	CDS	414282	415460	.	+	0	ID=Kmarxianus_kctc_191;locus_tag=KCTC_0A02000;inference=similar to DNA sequence:INSDC:YGL067W;gene=KCTC0A02000
kctc_3Dec2014_scaffold_1.genbank	EMBL	tRNA	415691	415774	.	+	.	ID=kctc_3Dec2014_scaffold_1.genbank.221;locus_tag=KCTC_0Atrna2L;gene=KCTC0Atrna2L;product=tRNA-Leu
kctc_3Dec2014_scaffold_1.genbank	EMBL	CDS	416047	420249	.	-	0	ID=Kmarxianus_kctc_192;locus_tag=KCTC_0A02010;inference=similar to DNA sequence:INSDC:YLR419W;gene=KCTC0A02010
kctc_3Dec2014_scaffold_1.genbank	EMBL	CDS	420735	421832	.	+	0	ID=Kmarxianus_kctc_193;locus_tag=KCTC_0A02020;inference=similar to DNA sequence:INSDC:YLR418C;gene=KCTC0A02020
kctc_3Dec2014_scaffold_1.genbank	EMBL	CDS	422222	422791	.	+	0	ID=Kmarxianus_kctc_194;locus_tag=KCTC_0A02030;gene=KCTC0A02030;transl_table=1
kctc_3Dec2014_scaffold_1.genbank	EMBL	CDS	423294	423821	.	+	0	ID=Kmarxianus_kctc_195;locus_tag=KCTC_0A02040;inference=similar to DNA sequence:INSDC:YKL190W;gene=KCTC0A02040
kctc_3Dec2014_scaffold_1.genbank	EMBL	CDS	424102	425757	.	-	0	ID=Kmarxianus_kctc_196;locus_tag=KCTC_0A02050;gene=KCTC0A02050;transl_table=1
kctc_3Dec2014_scaffold_1.genbank	EMBL	CDS	426799	428580	.	-	0	ID=Kmarxianus_kctc_197;locus_tag=KCTC_0A02060;inference=similar to DNA sequence:INSDC:YKL191W;gene=KCTC0A02060
kctc_3Dec2014_scaffold_1.genbank	EMBL	CDS	429133	430218	.	+	0	ID=Kmarxianus_kctc_198;locus_tag=KCTC_0A02070;inference=similar to DNA sequence:INSDC:YLR420W;gene=KCTC0A02070
kctc_3Dec2014_scaffold_1.genbank	EMBL	CDS	430263	430583	.	-	0	ID=Kmarxianus_kctc_199;locus_tag=KCTC_0A02080;gene=KCTC0A02080;transl_table=1
kctc_3Dec2014_scaffold_1.genbank	EMBL	CDS	430853	431380	.	-	0	ID=Kmarxianus_kctc_200;locus_tag=KCTC_0A02090;inference=similar to DNA sequence:INSDC:YLR421C;gene=KCTC0A02090
kctc_3Dec2014_scaffold_1.genbank	EMBL	CDS	431919	437801	.	+	0	ID=Kmarxianus_kctc_201;locus_tag=KCTC_0A02100;inference=similar to DNA sequence:INSDC:YLR422W;gene=KCTC0A02100
kctc_3Dec2014_scaffold_1.genbank	EMBL	CDS	438061	438426	.	+	0	ID=Kmarxianus_kctc_202;locus_tag=KCTC_0A02110;inference=similar to DNA sequence:INSDC:YKL192C;gene=KCTC0A02110
kctc_3Dec2014_scaffold_1.genbank	EMBL	CDS	438785	439873	.	+	0	ID=Kmarxianus_kctc_203;locus_tag=KCTC_0A02120;inference=similar to DNA sequence:INSDC:YKL193C;gene=KCTC0A02120
kctc_3Dec2014_scaffold_1.genbank	EMBL	CDS	440046	441413	.	+	0	ID=Kmarxianus_kctc_204;locus_tag=KCTC_0A02130;inference=similar to DNA sequence:INSDC:YNL040W;gene=KCTC0A02130
kctc_3Dec2014_scaffold_1.genbank	EMBL	CDS	441726	443111	.	+	0	ID=Kmarxianus_kctc_205;locus_tag=KCTC_0A02140;inference=similar to DNA sequence:INSDC:YKL194C;gene=KCTC0A02140
kctc_3Dec2014_scaffold_1.genbank	EMBL	CDS	443167	444432	.	-	0	ID=Kmarxianus_kctc_206;locus_tag=KCTC_0A02150;inference=similar to DNA sequence:INSDC:YLR423C;gene=KCTC0A02150
kctc_3Dec2014_scaffold_1.genbank	EMBL	CDS	444666	446666	.	+	0	ID=Kmarxianus_kctc_207;locus_tag=KCTC_0A02160;inference=similar to DNA sequence:INSDC:YLR424W;gene=KCTC0A02160
kctc_3Dec2014_scaffold_1.genbank	EMBL	CDS	447007	448170	.	-	0	ID=Kmarxianus_kctc_208;locus_tag=KCTC_0A02170;inference=similar to DNA sequence:INSDC:YKL195W;gene=KCTC0A02170
kctc_3Dec2014_scaffold_1.genbank	EMBL	CDS	448572	449174	.	+	0	ID=Kmarxianus_kctc_209;locus_tag=KCTC_0A02180;inference=similar to DNA sequence:INSDC:YKL196C;gene=KCTC0A02180
kctc_3Dec2014_scaffold_1.genbank	EMBL	tRNA	449451	449524	.	-	.	ID=kctc_3Dec2014_scaffold_1.genbank.240;locus_tag=KCTC_0Atrna1N;gene=KCTC0Atrna1N;product=tRNA-Asn
kctc_3Dec2014_scaffold_1.genbank	EMBL	CDS	450291	452069	.	+	0	ID=Kmarxianus_kctc_210;locus_tag=KCTC_0A02190;inference=similar to DNA sequence:INSDC:YML054C;gene=KCTC0A02190
kctc_3Dec2014_scaffold_1.genbank	EMBL	CDS	452949	456842	.	+	0	ID=Kmarxianus_kctc_211;locus_tag=KCTC_0A02200;inference=similar to DNA sequence:INSDC:YLR425W;gene=KCTC0A02200
kctc_3Dec2014_scaffold_1.genbank	EMBL	CDS	457433	458431	.	+	0	ID=Kmarxianus_kctc_212;locus_tag=KCTC_0A02210;inference=similar to DNA sequence:INSDC:YLR426W;gene=KCTC0A02210
kctc_3Dec2014_scaffold_1.genbank	EMBL	CDS	458591	459100	.	-	0	ID=Kmarxianus_kctc_213;locus_tag=KCTC_0A02220;inference=similar to DNA sequence:INSDC:YML055W;gene=KCTC0A02220
kctc_3Dec2014_scaffold_1.genbank	EMBL	CDS	459816	461684	.	+	0	ID=Kmarxianus_kctc_214;locus_tag=KCTC_0A02230;inference=similar to DNA sequence:INSDC:YLR427W;gene=KCTC0A02230
kctc_3Dec2014_scaffold_1.genbank	EMBL	CDS	462172	464253	.	+	0	ID=Kmarxianus_kctc_215;featflags=start_before:true;locus_tag=KCTC_0A02240;gene=KCTC0A02240;transl_table=1
kctc_3Dec2014_scaffold_1.genbank	EMBL	CDS	464517	465002	.	-	0	ID=Kmarxianus_kctc_216;locus_tag=KCTC_0A02250;inference=similar to DNA sequence:INSDC:YOR150W;gene=KCTC0A02250
kctc_3Dec2014_scaffold_1.genbank	EMBL	CDS	465247	466347	.	-	0	ID=Kmarxianus_kctc_217;locus_tag=KCTC_0A02260;inference=similar to DNA sequence:INSDC:YOR288C;gene=KCTC0A02260
kctc_3Dec2014_scaffold_1.genbank	EMBL	CDS	466601	467302	.	+	0	ID=Kmarxianus_kctc_218;locus_tag=KCTC_0A02270;inference=similar to DNA sequence:INSDC:YOR289W;gene=KCTC0A02270
kctc_3Dec2014_scaffold_1.genbank	EMBL	CDS	468751	469668	.	+	0	ID=Kmarxianus_kctc_219;locus_tag=KCTC_0A02280;gene=KCTC0A02280;transl_table=1
kctc_3Dec2014_scaffold_1.genbank	EMBL	CDS	470398	471039	.	+	0	ID=Kmarxianus_kctc_220;locus_tag=KCTC_0A02290;inference=similar to DNA sequence:INSDC:YJL079C%2CYKR013W;gene=KCTC0A02290
kctc_3Dec2014_scaffold_1.genbank	EMBL	CDS	471740	475423	.	+	0	ID=Kmarxianus_kctc_221;locus_tag=KCTC_0A02300;inference=similar to DNA sequence:INSDC:YJL080C;gene=KCTC0A02300
kctc_3Dec2014_scaffold_1.genbank	EMBL	CDS	475873	476496	.	-	0	ID=Kmarxianus_kctc_222;locus_tag=KCTC_0A02310;inference=similar to DNA sequence:INSDC:YKR014C;gene=KCTC0A02310
kctc_3Dec2014_scaffold_1.genbank	EMBL	CDS	477130	478401	.	-	0	ID=Kmarxianus_kctc_223;locus_tag=KCTC_0A02320;gene=KCTC0A02320;transl_table=1
kctc_3Dec2014_scaffold_1.genbank	EMBL	CDS	480701	482293	.	+	0	ID=Kmarxianus_kctc_224;locus_tag=KCTC_0A02330;inference=similar to DNA sequence:INSDC:YKR016W;gene=KCTC0A02330
kctc_3Dec2014_scaffold_1.genbank	EMBL	CDS	482751	484325	.	+	0	ID=Kmarxianus_kctc_225;locus_tag=KCTC_0A02340;inference=similar to DNA sequence:INSDC:YJL081C;gene=KCTC0A02340
kctc_3Dec2014_scaffold_1.genbank	EMBL	CDS	484462	485964	.	-	0	ID=Kmarxianus_kctc_226;locus_tag=KCTC_0A02350;inference=similar to DNA sequence:INSDC:YKR017C;gene=KCTC0A02350
kctc_3Dec2014_scaffold_1.genbank	EMBL	CDS	486260	488440	.	-	0	ID=Kmarxianus_kctc_227;locus_tag=KCTC_0A02360;inference=similar to DNA sequence:INSDC:YJL082W%2CYKR018C;gene=KCTC0A02360
kctc_3Dec2014_scaffold_1.genbank	EMBL	CDS	488870	490600	.	-	0	ID=Kmarxianus_kctc_228;locus_tag=KCTC_0A02370;inference=similar to DNA sequence:INSDC:YJL083W%2CYKR019C;gene=KCTC0A02370
kctc_3Dec2014_scaffold_1.genbank	EMBL	CDS	491151	491639	.	+	0	ID=Kmarxianus_kctc_229;locus_tag=KCTC_0A02380;inference=similar to DNA sequence:INSDC:YKR020W;gene=KCTC0A02380
kctc_3Dec2014_scaffold_1.genbank	EMBL	CDS	491650	492459	.	-	0	ID=Kmarxianus_kctc_230;locus_tag=KCTC_0A02390;gene=KCTC0A02390;transl_table=1
kctc_3Dec2014_scaffold_1.genbank	EMBL	CDS	492814	494391	.	+	0	ID=Kmarxianus_kctc_231;locus_tag=KCTC_0A02400;inference=similar to DNA sequence:INSDC:YDR061W;gene=KCTC0A02400
kctc_3Dec2014_scaffold_1.genbank	EMBL	CDS	494886	496574	.	+	0	ID=Kmarxianus_kctc_232;locus_tag=KCTC_0A02410;inference=similar to DNA sequence:INSDC:YDR062W;gene=KCTC0A02410
kctc_3Dec2014_scaffold_1.genbank	EMBL	CDS	496869	497567	.	-	0	ID=Kmarxianus_kctc_233;locus_tag=KCTC_0A02420;gene=KCTC0A02420;transl_table=1
kctc_3Dec2014_scaffold_1.genbank	EMBL	CDS	498264	500078	.	-	0	ID=Kmarxianus_kctc_234;locus_tag=KCTC_0A02430;inference=similar to DNA sequence:INSDC:YPR018W;gene=KCTC0A02430
kctc_3Dec2014_scaffold_1.genbank	EMBL	CDS	500974	502167	.	-	0	ID=Kmarxianus_kctc_235;locus_tag=KCTC_0A02440;inference=similar to DNA sequence:INSDC:YGL170C;gene=KCTC0A02440
kctc_3Dec2014_scaffold_1.genbank	EMBL	CDS	502709	503446	.	+	0	ID=Kmarxianus_kctc_236;locus_tag=KCTC_0A02450;inference=similar to DNA sequence:INSDC:YPR016C;gene=KCTC0A02450
kctc_3Dec2014_scaffold_1.genbank	EMBL	CDS	503846	505522	.	+	0	ID=Kmarxianus_kctc_237;locus_tag=KCTC_0A02460;inference=similar to DNA sequence:INSDC:YGR009C;gene=KCTC0A02460
kctc_3Dec2014_scaffold_1.genbank	EMBL	CDS	505917	506375	.	-	0	ID=Kmarxianus_kctc_238;locus_tag=KCTC_0A02470;inference=similar to DNA sequence:INSDC:YGR146C;gene=KCTC0A02470
kctc_3Dec2014_scaffold_1.genbank	EMBL	CDS	509060	510274	.	+	0	ID=Kmarxianus_kctc_239;locus_tag=KCTC_0A02480;gene=KCTC0A02480;transl_table=1
kctc_3Dec2014_scaffold_1.genbank	EMBL	CDS	510696	511271	.	+	0	ID=Kmarxianus_kctc_240;locus_tag=KCTC_0A02490;inference=similar to DNA sequence:INSDC:YMR269W;gene=KCTC0A02490
kctc_3Dec2014_scaffold_1.genbank	EMBL	CDS	511511	514918	.	+	0	ID=Kmarxianus_kctc_241;locus_tag=KCTC_0A02500;inference=similar to DNA sequence:INSDC:YML104C;gene=KCTC0A02500
kctc_3Dec2014_scaffold_1.genbank	EMBL	CDS	514894	516168	.	-	0	ID=Kmarxianus_kctc_242;locus_tag=KCTC_0A02510;inference=similar to DNA sequence:INSDC:YMR270C;gene=KCTC0A02510
kctc_3Dec2014_scaffold_1.genbank	EMBL	CDS	516417	517244	.	+	0	ID=Kmarxianus_kctc_243;locus_tag=KCTC_0A02520;inference=similar to DNA sequence:INSDC:YML105C;gene=KCTC0A02520
kctc_3Dec2014_scaffold_1.genbank	EMBL	CDS	517460	518137	.	-	0	ID=Kmarxianus_kctc_244;locus_tag=KCTC_0A02530;inference=similar to DNA sequence:INSDC:YML106W%2CYMR271C;gene=KCTC0A02530
kctc_3Dec2014_scaffold_1.genbank	EMBL	CDS	518997	519971	.	+	0	ID=Kmarxianus_kctc_245;locus_tag=KCTC_0A02540;inference=similar to DNA sequence:INSDC:YML107C;gene=KCTC0A02540
kctc_3Dec2014_scaffold_1.genbank	EMBL	CDS	520108	521268	.	-	0	ID=Kmarxianus_kctc_246;locus_tag=KCTC_0A02550;inference=similar to DNA sequence:INSDC:YMR276W;gene=KCTC0A02550
kctc_3Dec2014_scaffold_1.genbank	EMBL	CDS	522040	523056	.	+	0	ID=Kmarxianus_kctc_247;locus_tag=KCTC_0A02560;inference=similar to DNA sequence:INSDC:YML113W;gene=KCTC0A02560
kctc_3Dec2014_scaffold_1.genbank	EMBL	CDS	523500	524471	.	+	0	ID=Kmarxianus_kctc_248;locus_tag=KCTC_0A02570;inference=similar to DNA sequence:INSDC:YML112W;gene=KCTC0A02570
kctc_3Dec2014_scaffold_1.genbank	EMBL	CDS	525005	527761	.	+	0	ID=Kmarxianus_kctc_249;locus_tag=KCTC_0A02580;inference=similar to DNA sequence:INSDC:YML111W%2CYMR275C;gene=KCTC0A02580
kctc_3Dec2014_scaffold_1.genbank	EMBL	CDS	528029	528952	.	-	0	ID=Kmarxianus_kctc_250;locus_tag=KCTC_0A02590;inference=similar to DNA sequence:INSDC:YML110C;gene=KCTC0A02590
kctc_3Dec2014_scaffold_1.genbank	EMBL	biological_region	529233	529355	.	-	.	ID=kctc_3Dec2014_scaffold_1.genbank.282;featflags=type:tRNA;locus_tag=KCTC_0Atrna2P;gene=KCTC0Atrna2P;product=tRNA-Pro
kctc_3Dec2014_scaffold_1.genbank	EMBL	tRNA	529233	529269	.	-	.	Parent=kctc_3Dec2014_scaffold_1.genbank.282
kctc_3Dec2014_scaffold_1.genbank	EMBL	tRNA	529319	529355	.	-	.	Parent=kctc_3Dec2014_scaffold_1.genbank.282
kctc_3Dec2014_scaffold_1.genbank	EMBL	CDS	530141	531115	.	+	0	ID=Kmarxianus_kctc_251;locus_tag=KCTC_0A02600;inference=similar to DNA sequence:INSDC:YMR274C;gene=KCTC0A02600
kctc_3Dec2014_scaffold_1.genbank	EMBL	CDS	531814	534687	.	+	0	ID=Kmarxianus_kctc_252;locus_tag=KCTC_0A02610;inference=similar to DNA sequence:INSDC:YML109W%2CYMR273C;gene=KCTC0A02610
kctc_3Dec2014_scaffold_1.genbank	EMBL	CDS	534941	535261	.	+	0	ID=Kmarxianus_kctc_253;locus_tag=KCTC_0A02620;inference=similar to DNA sequence:INSDC:YML108W;gene=KCTC0A02620
kctc_3Dec2014_scaffold_1.genbank	EMBL	CDS	535802	536947	.	+	0	ID=Kmarxianus_kctc_254;locus_tag=KCTC_0A02630;inference=similar to DNA sequence:INSDC:YMR272C;gene=KCTC0A02630
kctc_3Dec2014_scaffold_1.genbank	EMBL	CDS	537595	539169	.	+	0	ID=Kmarxianus_kctc_255;locus_tag=KCTC_0A02640;inference=similar to DNA sequence:INSDC:YML114C;gene=KCTC0A02640
kctc_3Dec2014_scaffold_1.genbank	EMBL	CDS	539536	541728	.	+	0	ID=Kmarxianus_kctc_256;locus_tag=KCTC_0A02650;inference=similar to DNA sequence:INSDC:YMR277W;gene=KCTC0A02650
kctc_3Dec2014_scaffold_1.genbank	EMBL	CDS	541897	543381	.	-	0	ID=Kmarxianus_kctc_257;locus_tag=KCTC_0A02660;inference=similar to DNA sequence:INSDC:YNL136W;gene=KCTC0A02660
kctc_3Dec2014_scaffold_1.genbank	EMBL	CDS	543769	545217	.	+	0	ID=Kmarxianus_kctc_258;locus_tag=KCTC_0A02670;inference=similar to DNA sequence:INSDC:YNL137C;gene=KCTC0A02670
kctc_3Dec2014_scaffold_1.genbank	EMBL	CDS	545436	547037	.	-	0	ID=Kmarxianus_kctc_259;locus_tag=KCTC_0A02680;inference=similar to DNA sequence:INSDC:YNL138W;gene=KCTC0A02680
kctc_3Dec2014_scaffold_1.genbank	EMBL	CDS	547361	547939	.	+	0	ID=Kmarxianus_kctc_260;locus_tag=KCTC_0A02690;inference=similar to DNA sequence:INSDC:YHR127W;gene=KCTC0A02690
kctc_3Dec2014_scaffold_1.genbank	EMBL	CDS	548090	548317	.	-	0	ID=Kmarxianus_kctc_261;featflags=start_before:true,end_after:true;locus_tag=KCTC_0A02700;gene=KCTC0A02700;transl_table=1
kctc_3Dec2014_scaffold_1.genbank	EMBL	CDS	548642	553315	.	+	0	ID=Kmarxianus_kctc_262;locus_tag=KCTC_0A02710;inference=similar to DNA sequence:INSDC:YNL139C;gene=KCTC0A02710
kctc_3Dec2014_scaffold_1.genbank	EMBL	CDS	553639	554814	.	+	0	ID=Kmarxianus_kctc_263;locus_tag=KCTC_0A02720;inference=similar to DNA sequence:INSDC:YNL152W;gene=KCTC0A02720
kctc_3Dec2014_scaffold_1.genbank	EMBL	CDS	555093	556202	.	+	0	ID=Kmarxianus_kctc_264;locus_tag=KCTC_0A02730;gene=KCTC0A02730
kctc_3Dec2014_scaffold_1.genbank	EMBL	CDS	556421	557170	.	-	0	ID=Kmarxianus_kctc_265;locus_tag=KCTC_0A02740;inference=similar to DNA sequence:INSDC:YNL151C;gene=KCTC0A02740
kctc_3Dec2014_scaffold_1.genbank	EMBL	CDS	557436	557885	.	-	0	ID=Kmarxianus_kctc_266;locus_tag=KCTC_0A02750;inference=similar to DNA sequence:INSDC:YNL149C;gene=KCTC0A02750
kctc_3Dec2014_scaffold_1.genbank	EMBL	CDS	558146	559477	.	-	0	ID=Kmarxianus_kctc_267;locus_tag=KCTC_0A02760;inference=similar to DNA sequence:INSDC:YCR024C;gene=KCTC0A02760
kctc_3Dec2014_scaffold_1.genbank	EMBL	CDS	559674	560435	.	-	0	ID=Kmarxianus_kctc_268;locus_tag=KCTC_0A02770;inference=similar to DNA sequence:INSDC:YEL019C;gene=KCTC0A02770
kctc_3Dec2014_scaffold_1.genbank	EMBL	CDS	560693	561574	.	+	0	ID=Kmarxianus_kctc_269;locus_tag=KCTC_0A02780;inference=similar to DNA sequence:INSDC:YEL018W;gene=KCTC0A02780
kctc_3Dec2014_scaffold_1.genbank	EMBL	CDS	562244	562363	.	-	0	ID=Kmarxianus_kctc_270;locus_tag=KCTC_0A02790;inference=similar to DNA sequence:INSDC:YCR024C-A%2CYEL017C-A;gene=KCTC0A02790
kctc_3Dec2014_scaffold_1.genbank	EMBL	CDS	563181	563741	.	+	0	ID=Kmarxianus_kctc_271;locus_tag=KCTC_0A02800;gene=KCTC0A02800;transl_table=1
kctc_3Dec2014_scaffold_1.genbank	EMBL	CDS	564088	565041	.	+	0	ID=Kmarxianus_kctc_272;locus_tag=KCTC_0A02810;inference=similar to DNA sequence:INSDC:YEL017W;gene=KCTC0A02810
kctc_3Dec2014_scaffold_1.genbank	EMBL	CDS	565694	567622	.	+	0	ID=Kmarxianus_kctc_273;locus_tag=KCTC_0A02820;inference=similar to DNA sequence:INSDC:YCR026C%2CYEL016C;gene=KCTC0A02820
kctc_3Dec2014_scaffold_1.genbank	EMBL	CDS	568538	569479	.	+	0	ID=Kmarxianus_kctc_274;locus_tag=KCTC_0A02830;gene=KCTC0A02830;transl_table=1
kctc_3Dec2014_scaffold_1.genbank	EMBL	CDS	569833	570405	.	-	0	ID=Kmarxianus_kctc_275;locus_tag=KCTC_0A02840;inference=similar to DNA sequence:INSDC:YCR027C;gene=KCTC0A02840
kctc_3Dec2014_scaffold_1.genbank	EMBL	CDS	571130	572632	.	+	0	ID=Kmarxianus_kctc_276;locus_tag=KCTC_0A02850;inference=similar to DNA sequence:INSDC:YEL015W;gene=KCTC0A02850
kctc_3Dec2014_scaffold_1.genbank	EMBL	CDS	573229	574971	.	+	0	ID=Kmarxianus_kctc_277;locus_tag=KCTC_0A02860;inference=similar to DNA sequence:INSDC:YEL013W;gene=KCTC0A02860
kctc_3Dec2014_scaffold_1.genbank	EMBL	tRNA	576107	576178	.	-	.	ID=kctc_3Dec2014_scaffold_1.genbank.312;locus_tag=KCTC_0Atrna1M;gene=KCTC0Atrna1M;product=tRNA-Met
kctc_3Dec2014_scaffold_1.genbank	EMBL	CDS	576438	577472	.	+	0	ID=Kmarxianus_kctc_278;locus_tag=KCTC_0A02870;inference=similar to DNA sequence:INSDC:YCR019W;gene=KCTC0A02870
kctc_3Dec2014_scaffold_1.genbank	EMBL	CDS	577524	577799	.	-	0	ID=Kmarxianus_kctc_279;locus_tag=KCTC_0A02880;inference=similar to DNA sequence:INSDC:YCR020C-A;gene=KCTC0A02880
kctc_3Dec2014_scaffold_1.genbank	EMBL	CDS	578168	578410	.	+	0	ID=Kmarxianus_kctc_280;locus_tag=KCTC_0A02890;inference=similar to DNA sequence:INSDC:YCR020W-B;gene=KCTC0A02890
kctc_3Dec2014_scaffold_1.genbank	EMBL	CDS	579140	579736	.	+	0	ID=Kmarxianus_kctc_281;locus_tag=KCTC_0A02900;inference=similar to DNA sequence:INSDC:YEL012W;gene=KCTC0A02900
kctc_3Dec2014_scaffold_1.genbank	EMBL	CDS	580361	582514	.	+	0	ID=Kmarxianus_kctc_282;locus_tag=KCTC_0A02910;inference=similar to DNA sequence:INSDC:YEL011W;gene=KCTC0A02910
kctc_3Dec2014_scaffold_1.genbank	EMBL	tRNA	582961	583033	.	-	.	ID=kctc_3Dec2014_scaffold_1.genbank.318;locus_tag=KCTC_0Atrna1K;gene=KCTC0Atrna1K;product=tRNA-Lys
kctc_3Dec2014_scaffold_1.genbank	EMBL	CDS	583516	586455	.	+	0	ID=Kmarxianus_kctc_283;locus_tag=KCTC_0A02920;inference=similar to DNA sequence:INSDC:YCR017C;gene=KCTC0A02920
kctc_3Dec2014_scaffold_1.genbank	EMBL	CDS	587650	589338	.	-	0	ID=Kmarxianus_kctc_284;locus_tag=KCTC_0A02930;gene=KCTC0A02930
kctc_3Dec2014_scaffold_1.genbank	EMBL	CDS	591509	593209	.	-	0	ID=Kmarxianus_kctc_285;locus_tag=KCTC_0A02940;gene=KCTC0A02940;transl_table=1
kctc_3Dec2014_scaffold_1.genbank	EMBL	CDS	594849	596501	.	-	0	ID=Kmarxianus_kctc_286;locus_tag=KCTC_0A02950;gene=KCTC0A02950;transl_table=1
kctc_3Dec2014_scaffold_1.genbank	EMBL	CDS	598261	599997	.	-	0	ID=Kmarxianus_kctc_287;locus_tag=KCTC_0A02960;gene=KCTC0A02960;transl_table=1
kctc_3Dec2014_scaffold_1.genbank	EMBL	CDS	601691	603361	.	-	0	ID=Kmarxianus_kctc_288;locus_tag=KCTC_0A02970;gene=KCTC0A02970;transl_table=1
kctc_3Dec2014_scaffold_1.genbank	EMBL	CDS	605342	608695	.	-	0	ID=Kmarxianus_kctc_289;locus_tag=KCTC_0A02980;gene=KCTC0A02980;transl_table=1
kctc_3Dec2014_scaffold_1.genbank	EMBL	CDS	609018	609839	.	-	0	ID=Kmarxianus_kctc_290;locus_tag=KCTC_0A02990;inference=similar to DNA sequence:INSDC:YCR016W;gene=KCTC0A02990
kctc_3Dec2014_scaffold_1.genbank	EMBL	CDS	610663	611352	.	+	0	ID=Kmarxianus_kctc_291;locus_tag=KCTC_0A03000;inference=similar to DNA sequence:INSDC:YCR015C;gene=KCTC0A03000
kctc_3Dec2014_scaffold_1.genbank	EMBL	CDS	611346	612890	.	+	0	ID=Kmarxianus_kctc_292;locus_tag=KCTC_0A03010;inference=similar to DNA sequence:INSDC:YCR014C;gene=KCTC0A03010
kctc_3Dec2014_scaffold_1.genbank	EMBL	CDS	613118	614368	.	-	0	ID=Kmarxianus_kctc_293;locus_tag=KCTC_0A03020;inference=similar to DNA sequence:INSDC:YCR012W;gene=KCTC0A03020
kctc_3Dec2014_scaffold_1.genbank	EMBL	CDS	615110	616945	.	+	0	ID=Kmarxianus_kctc_294;locus_tag=KCTC_0A03030;inference=similar to DNA sequence:INSDC:YOL025W;gene=KCTC0A03030
kctc_3Dec2014_scaffold_1.genbank	EMBL	CDS	617373	617906	.	+	0	ID=Kmarxianus_kctc_295;locus_tag=KCTC_0A03040;inference=similar to DNA sequence:INSDC:YFR017C%2CYOL024W;gene=KCTC0A03040
kctc_3Dec2014_scaffold_1.genbank	EMBL	CDS	618221	619426	.	+	0	ID=Kmarxianus_kctc_296;locus_tag=KCTC_0A03050;gene=KCTC0A03050;transl_table=1
kctc_3Dec2014_scaffold_1.genbank	EMBL	CDS	619886	621907	.	+	0	ID=Kmarxianus_kctc_297;locus_tag=KCTC_0A03060;inference=similar to DNA sequence:INSDC:YOL023W;gene=KCTC0A03060
kctc_3Dec2014_scaffold_1.genbank	EMBL	CDS	621975	623279	.	-	0	ID=Kmarxianus_kctc_298;locus_tag=KCTC_0A03070;inference=similar to DNA sequence:INSDC:YOL022C;gene=KCTC0A03070
kctc_3Dec2014_scaffold_1.genbank	EMBL	tRNA	623893	623963	.	+	.	ID=kctc_3Dec2014_scaffold_1.genbank.335;locus_tag=KCTC_0Atrna2G;gene=KCTC0Atrna2G;product=tRNA-Gly
kctc_3Dec2014_scaffold_1.genbank	EMBL	CDS	624352	626610	.	+	0	ID=Kmarxianus_kctc_299;locus_tag=KCTC_0A03080;inference=similar to DNA sequence:INSDC:YFR009W;gene=KCTC0A03080
kctc_3Dec2014_scaffold_1.genbank	EMBL	CDS	626656	629688	.	-	0	ID=Kmarxianus_kctc_300;locus_tag=KCTC_0A03090;inference=similar to DNA sequence:INSDC:YOL021C;gene=KCTC0A03090
kctc_3Dec2014_scaffold_1.genbank	EMBL	CDS	630496	632271	.	+	0	ID=Kmarxianus_kctc_301;locus_tag=KCTC_0A03100;inference=similar to DNA sequence:INSDC:YOL020W;gene=KCTC0A03100
kctc_3Dec2014_scaffold_1.genbank	EMBL	biological_region	632789	634383	.	+	0	ID=Kmarxianus_kctc_302;featflags=type:CDS;locus_tag=KCTC_0A03110;inference=similar to DNA sequence:INSDC:YFR010W;gene=KCTC0A03110
kctc_3Dec2014_scaffold_1.genbank	EMBL	CDS	632789	632804	.	+	0	Parent=kctc_3Dec2014_scaffold_1.genbank.339
kctc_3Dec2014_scaffold_1.genbank	EMBL	CDS	632945	634383	.	+	0	Parent=kctc_3Dec2014_scaffold_1.genbank.339
kctc_3Dec2014_scaffold_1.genbank	EMBL	CDS	634728	635195	.	-	0	ID=Kmarxianus_kctc_303;locus_tag=KCTC_0A03120;inference=similar to DNA sequence:INSDC:YFR011C;gene=KCTC0A03120
kctc_3Dec2014_scaffold_1.genbank	EMBL	biological_region	635477	635568	.	+	.	ID=kctc_3Dec2014_scaffold_1.genbank.343;featflags=type:tRNA;locus_tag=KCTC_0Atrna1Y;gene=KCTC0Atrna1Y;product=tRNA-Tyr
kctc_3Dec2014_scaffold_1.genbank	EMBL	tRNA	635477	635516	.	+	.	Parent=kctc_3Dec2014_scaffold_1.genbank.343
kctc_3Dec2014_scaffold_1.genbank	EMBL	tRNA	635532	635568	.	+	.	Parent=kctc_3Dec2014_scaffold_1.genbank.343
kctc_3Dec2014_scaffold_1.genbank	EMBL	CDS	636696	638735	.	+	0	ID=Kmarxianus_kctc_304;locus_tag=KCTC_0A03130;inference=similar to DNA sequence:INSDC:YFR012W%2CYOL019W;gene=KCTC0A03130
kctc_3Dec2014_scaffold_1.genbank	EMBL	CDS	638944	640038	.	-	0	ID=Kmarxianus_kctc_305;locus_tag=KCTC_0A03140;inference=similar to DNA sequence:INSDC:YOL018C;gene=KCTC0A03140
kctc_3Dec2014_scaffold_1.genbank	EMBL	CDS	640389	641585	.	+	0	ID=Kmarxianus_kctc_306;locus_tag=KCTC_0A03150;inference=similar to DNA sequence:INSDC:YDR021W;gene=KCTC0A03150
kctc_3Dec2014_scaffold_1.genbank	EMBL	CDS	641638	642057	.	-	0	ID=Kmarxianus_kctc_307;locus_tag=KCTC_0A03160;inference=similar to DNA sequence:INSDC:YDR022C;gene=KCTC0A03160
kctc_3Dec2014_scaffold_1.genbank	EMBL	tRNA	642312	642385	.	-	.	ID=kctc_3Dec2014_scaffold_1.genbank.350;locus_tag=KCTC_0Atrna1V;gene=KCTC0Atrna1V;product=tRNA-Val
kctc_3Dec2014_scaffold_1.genbank	EMBL	CDS	642759	644138	.	+	0	ID=Kmarxianus_kctc_308;locus_tag=KCTC_0A03170;inference=similar to DNA sequence:INSDC:YDR023W;gene=KCTC0A03170
kctc_3Dec2014_scaffold_1.genbank	EMBL	CDS	644545	646260	.	-	0	ID=Kmarxianus_kctc_309;locus_tag=KCTC_0A03180;inference=similar to DNA sequence:INSDC:YBR045C;gene=KCTC0A03180
kctc_3Dec2014_scaffold_1.genbank	EMBL	CDS	646882	647940	.	-	0	ID=Kmarxianus_kctc_310;locus_tag=KCTC_0A03190;inference=similar to DNA sequence:INSDC:YBR046C;gene=KCTC0A03190
kctc_3Dec2014_scaffold_1.genbank	EMBL	CDS	649035	649571	.	+	0	ID=Kmarxianus_kctc_311;locus_tag=KCTC_0A03200;inference=similar to DNA sequence:INSDC:YBR047W;gene=KCTC0A03200
kctc_3Dec2014_scaffold_1.genbank	EMBL	biological_region	650418	651293	.	+	0	ID=Kmarxianus_kctc_312;featflags=type:CDS;locus_tag=KCTC_0A03210;inference=similar to DNA sequence:INSDC:YBR048W%2CYDR025W;gene=KCTC0A03210
kctc_3Dec2014_scaffold_1.genbank	EMBL	CDS	650418	650462	.	+	0	Parent=kctc_3Dec2014_scaffold_1.genbank.355
kctc_3Dec2014_scaffold_1.genbank	EMBL	CDS	650868	651293	.	+	0	Parent=kctc_3Dec2014_scaffold_1.genbank.355
kctc_3Dec2014_scaffold_1.genbank	EMBL	CDS	651694	652416	.	-	0	ID=Kmarxianus_kctc_313;locus_tag=KCTC_0A03220;inference=similar to DNA sequence:INSDC:YKL070W;gene=KCTC0A03220
kctc_3Dec2014_scaffold_1.genbank	EMBL	CDS	653163	654980	.	+	0	ID=Kmarxianus_kctc_314;locus_tag=KCTC_0A03230;gene=KCTC0A03230;transl_table=1
kctc_3Dec2014_scaffold_1.genbank	EMBL	CDS	656699	658369	.	+	0	ID=Kmarxianus_kctc_315;locus_tag=KCTC_0A03240;gene=KCTC0A03240;transl_table=1
kctc_3Dec2014_scaffold_1.genbank	EMBL	CDS	658928	659617	.	+	0	ID=Kmarxianus_kctc_316;locus_tag=KCTC_0A03250;gene=KCTC0A03250;transl_table=1
kctc_3Dec2014_scaffold_1.genbank	EMBL	CDS	660654	661742	.	+	0	ID=Kmarxianus_kctc_317;locus_tag=KCTC_0A03260;gene=KCTC0A03260;transl_table=1
kctc_3Dec2014_scaffold_1.genbank	EMBL	CDS	662053	663972	.	-	0	ID=Kmarxianus_kctc_318;locus_tag=KCTC_0A03270;gene=KCTC0A03270;transl_table=1
kctc_3Dec2014_scaffold_1.genbank	EMBL	CDS	664246	665445	.	-	0	ID=Kmarxianus_kctc_319;locus_tag=KCTC_0A03280;inference=similar to DNA sequence:INSDC:YJR148W%2CYHR208W;gene=KCTC0A03280
kctc_3Dec2014_scaffold_1.genbank	EMBL	CDS	666042	666737	.	+	0	ID=Kmarxianus_kctc_320;locus_tag=KCTC_0A03290;inference=similar to DNA sequence:INSDC:YER183C;gene=KCTC0A03290
kctc_3Dec2014_scaffold_1.genbank	EMBL	CDS	666782	667621	.	-	0	ID=Kmarxianus_kctc_321;locus_tag=KCTC_0A03300;inference=similar to DNA sequence:INSDC:YER182W;gene=KCTC0A03300
kctc_3Dec2014_scaffold_1.genbank	EMBL	CDS	667900	669369	.	+	0	ID=Kmarxianus_kctc_322;locus_tag=KCTC_0A03310;inference=similar to DNA sequence:INSDC:YHR207C;gene=KCTC0A03310
kctc_3Dec2014_scaffold_1.genbank	EMBL	CDS	669774	671255	.	-	0	ID=Kmarxianus_kctc_323;locus_tag=KCTC_0A03320;inference=similar to DNA sequence:INSDC:YHR206W%2CYJR147W;gene=KCTC0A03320
kctc_3Dec2014_scaffold_1.genbank	EMBL	CDS	671876	672682	.	+	0	ID=Kmarxianus_kctc_324;locus_tag=KCTC_0A03330;inference=similar to DNA sequence:INSDC:YMR312W;gene=KCTC0A03330
kctc_3Dec2014_scaffold_1.genbank	EMBL	CDS	672727	674508	.	-	0	ID=Kmarxianus_kctc_325;locus_tag=KCTC_0A03340;inference=similar to DNA sequence:INSDC:YMR313C;gene=KCTC0A03340
kctc_3Dec2014_scaffold_1.genbank	EMBL	CDS	675024	675725	.	+	0	ID=Kmarxianus_kctc_326;locus_tag=KCTC_0A03350;inference=similar to DNA sequence:INSDC:YMR314W;gene=KCTC0A03350
kctc_3Dec2014_scaffold_1.genbank	EMBL	CDS	676177	678303	.	+	0	ID=Kmarxianus_kctc_327;locus_tag=KCTC_0A03360;inference=similar to DNA sequence:INSDC:YMR301C;gene=KCTC0A03360
kctc_3Dec2014_scaffold_1.genbank	EMBL	CDS	678783	680312	.	+	0	ID=Kmarxianus_kctc_328;locus_tag=KCTC_0A03370;inference=similar to DNA sequence:INSDC:YMR300C;gene=KCTC0A03370
kctc_3Dec2014_scaffold_1.genbank	EMBL	CDS	680707	681855	.	+	0	ID=Kmarxianus_kctc_329;locus_tag=KCTC_0A03380;inference=similar to DNA sequence:INSDC:YMR299C;gene=KCTC0A03380
kctc_3Dec2014_scaffold_1.genbank	EMBL	CDS	682315	684453	.	+	0	ID=Kmarxianus_kctc_330;locus_tag=KCTC_0A03390;inference=similar to DNA sequence:INSDC:YGR276C;gene=KCTC0A03390
kctc_3Dec2014_scaffold_1.genbank	EMBL	CDS	684558	685085	.	-	0	ID=Kmarxianus_kctc_331;locus_tag=KCTC_0A03400;inference=similar to DNA sequence:INSDC:YGR275W;gene=KCTC0A03400
kctc_3Dec2014_scaffold_1.genbank	EMBL	CDS	685664	688831	.	+	0	ID=Kmarxianus_kctc_332;locus_tag=KCTC_0A03410;inference=similar to DNA sequence:INSDC:YGR274C;gene=KCTC0A03410
kctc_3Dec2014_scaffold_1.genbank	EMBL	CDS	688906	689364	.	-	0	ID=Kmarxianus_kctc_333;locus_tag=KCTC_0A03420;inference=similar to DNA sequence:INSDC:YMR298W;gene=KCTC0A03420
kctc_3Dec2014_scaffold_1.genbank	EMBL	CDS	689676	691298	.	-	0	ID=Kmarxianus_kctc_334;locus_tag=KCTC_0A03430;inference=similar to DNA sequence:INSDC:YMR297W;gene=KCTC0A03430
kctc_3Dec2014_scaffold_1.genbank	EMBL	CDS	692404	694065	.	+	0	ID=Kmarxianus_kctc_335;locus_tag=KCTC_0A03440;inference=similar to DNA sequence:INSDC:YMR296C;gene=KCTC0A03440
kctc_3Dec2014_scaffold_1.genbank	EMBL	CDS	694525	695091	.	+	0	ID=Kmarxianus_kctc_336;locus_tag=KCTC_0A03450;inference=similar to DNA sequence:INSDC:YGR273C%2CYMR295C;gene=KCTC0A03450
kctc_3Dec2014_scaffold_1.genbank	EMBL	CDS	695714	696409	.	+	0	ID=Kmarxianus_kctc_337;locus_tag=KCTC_0A03460;inference=similar to DNA sequence:INSDC:YGR272C;gene=KCTC0A03460
kctc_3Dec2014_scaffold_1.genbank	EMBL	CDS	696456	702332	.	-	0	ID=Kmarxianus_kctc_338;locus_tag=KCTC_0A03470;inference=similar to DNA sequence:INSDC:YGR271W;gene=KCTC0A03470
kctc_3Dec2014_scaffold_1.genbank	EMBL	CDS	702608	703711	.	-	0	ID=Kmarxianus_kctc_339;locus_tag=KCTC_0A03480;inference=similar to DNA sequence:INSDC:YMR294W;gene=KCTC0A03480
kctc_3Dec2014_scaffold_1.genbank	EMBL	CDS	703994	705391	.	+	0	ID=Kmarxianus_kctc_340;locus_tag=KCTC_0A03490;inference=similar to DNA sequence:INSDC:YMR293C;gene=KCTC0A03490
kctc_3Dec2014_scaffold_1.genbank	EMBL	CDS	705550	709701	.	-	0	ID=Kmarxianus_kctc_341;locus_tag=KCTC_0A03500;inference=similar to DNA sequence:INSDC:YGR270W;gene=KCTC0A03500
kctc_3Dec2014_scaffold_1.genbank	EMBL	CDS	710344	710742	.	-	0	ID=Kmarxianus_kctc_342;featflags=end_after:true;locus_tag=KCTC_0A03510;gene=KCTC0A03510;transl_table=1
kctc_3Dec2014_scaffold_1.genbank	EMBL	CDS	711392	712009	.	+	0	ID=Kmarxianus_kctc_343;locus_tag=KCTC_0A03520;inference=similar to DNA sequence:INSDC:YGR268C;gene=KCTC0A03520
kctc_3Dec2014_scaffold_1.genbank	EMBL	CDS	712416	713153	.	+	0	ID=Kmarxianus_kctc_344;locus_tag=KCTC_0A03530;inference=similar to DNA sequence:INSDC:YGR267C;gene=KCTC0A03530
kctc_3Dec2014_scaffold_1.genbank	EMBL	CDS	713435	715144	.	-	0	ID=Kmarxianus_kctc_345;locus_tag=KCTC_0A03540;inference=similar to DNA sequence:INSDC:YMR291W;gene=KCTC0A03540
kctc_3Dec2014_scaffold_1.genbank	EMBL	CDS	715905	718058	.	-	0	ID=Kmarxianus_kctc_346;locus_tag=KCTC_0A03550;inference=similar to DNA sequence:INSDC:YGR266W;gene=KCTC0A03550
kctc_3Dec2014_scaffold_1.genbank	EMBL	CDS	718956	720491	.	+	0	ID=Kmarxianus_kctc_347;locus_tag=KCTC_0A03560;inference=similar to DNA sequence:INSDC:YMR290C;gene=KCTC0A03560
kctc_3Dec2014_scaffold_1.genbank	EMBL	CDS	721154	723415	.	+	0	ID=Kmarxianus_kctc_348;locus_tag=KCTC_0A03570;inference=similar to DNA sequence:INSDC:YGR264C;gene=KCTC0A03570
kctc_3Dec2014_scaffold_1.genbank	EMBL	CDS	723793	724587	.	+	0	ID=Kmarxianus_kctc_349;locus_tag=KCTC_0A03580;inference=similar to DNA sequence:INSDC:YGR262C;gene=KCTC0A03580
kctc_3Dec2014_scaffold_1.genbank	EMBL	CDS	724641	725888	.	-	0	ID=Kmarxianus_kctc_350;locus_tag=KCTC_0A03590;inference=similar to DNA sequence:INSDC:YMR289W;gene=KCTC0A03590
kctc_3Dec2014_scaffold_1.genbank	EMBL	tRNA	726501	726573	.	+	.	ID=kctc_3Dec2014_scaffold_1.genbank.396;locus_tag=KCTC_0Atrna2K;gene=KCTC0Atrna2K;product=tRNA-Lys
kctc_3Dec2014_scaffold_1.genbank	EMBL	CDS	726889	729396	.	+	0	ID=Kmarxianus_kctc_351;locus_tag=KCTC_0A03600;inference=similar to DNA sequence:INSDC:YGR261C;gene=KCTC0A03600
kctc_3Dec2014_scaffold_1.genbank	EMBL	CDS	729473	732352	.	-	0	ID=Kmarxianus_kctc_352;locus_tag=KCTC_0A03610;inference=similar to DNA sequence:INSDC:YMR288W;gene=KCTC0A03610
kctc_3Dec2014_scaffold_1.genbank	EMBL	CDS	732624	734519	.	+	0	ID=Kmarxianus_kctc_353;locus_tag=KCTC_0A03620;inference=similar to DNA sequence:INSDC:YHR188C;gene=KCTC0A03620
kctc_3Dec2014_scaffold_1.genbank	EMBL	CDS	734640	735527	.	-	0	ID=Kmarxianus_kctc_354;locus_tag=KCTC_0A03630;inference=similar to DNA sequence:INSDC:YHR187W;gene=KCTC0A03630
kctc_3Dec2014_scaffold_1.genbank	EMBL	CDS	736314	740822	.	+	0	ID=Kmarxianus_kctc_355;locus_tag=KCTC_0A03640;inference=similar to DNA sequence:INSDC:YHR186C;gene=KCTC0A03640
kctc_3Dec2014_scaffold_1.genbank	EMBL	CDS	741032	742558	.	-	0	ID=Kmarxianus_kctc_356;locus_tag=KCTC_0A03650;inference=similar to DNA sequence:INSDC:YGR260W;gene=KCTC0A03650
kctc_3Dec2014_scaffold_1.genbank	EMBL	CDS	743794	746931	.	+	0	ID=Kmarxianus_kctc_357;locus_tag=KCTC_0A03660;inference=similar to DNA sequence:INSDC:YGR258C;gene=KCTC0A03660
kctc_3Dec2014_scaffold_1.genbank	EMBL	CDS	747276	748049	.	+	0	ID=Kmarxianus_kctc_358;locus_tag=KCTC_0A03670;inference=similar to DNA sequence:INSDC:YHR185C;gene=KCTC0A03670
kctc_3Dec2014_scaffold_1.genbank	EMBL	CDS	748309	749421	.	+	0	ID=Kmarxianus_kctc_359;locus_tag=KCTC_0A03680;inference=similar to DNA sequence:INSDC:YGR257C;gene=KCTC0A03680
kctc_3Dec2014_scaffold_1.genbank	EMBL	CDS	749662	751755	.	-	0	ID=Kmarxianus_kctc_360;locus_tag=KCTC_0A03690;inference=similar to DNA sequence:INSDC:YHR184W;gene=KCTC0A03690
kctc_3Dec2014_scaffold_1.genbank	EMBL	CDS	752060	753538	.	-	0	ID=Kmarxianus_kctc_361;locus_tag=KCTC_0A03700;inference=similar to DNA sequence:INSDC:YGR256W%2CYHR183W;gene=KCTC0A03700
kctc_3Dec2014_scaffold_1.genbank	EMBL	CDS	757190	759301	.	-	0	ID=Kmarxianus_kctc_362;locus_tag=KCTC_0A03710;inference=similar to DNA sequence:INSDC:YHR182W;gene=KCTC0A03710
kctc_3Dec2014_scaffold_1.genbank	EMBL	CDS	759465	760157	.	-	0	ID=Kmarxianus_kctc_363;locus_tag=KCTC_0A03720;inference=similar to DNA sequence:INSDC:YHR181W;gene=KCTC0A03720
kctc_3Dec2014_scaffold_1.genbank	EMBL	tRNA	761074	761145	.	-	.	ID=kctc_3Dec2014_scaffold_1.genbank.410;locus_tag=KCTC_0Atrna1T;gene=KCTC0Atrna1T;product=tRNA-Thr
kctc_3Dec2014_scaffold_1.genbank	EMBL	CDS	761322	763298	.	-	0	ID=Kmarxianus_kctc_364;locus_tag=KCTC_0A03730;inference=similar to DNA sequence:INSDC:YHR178W;gene=KCTC0A03730
kctc_3Dec2014_scaffold_1.genbank	EMBL	CDS	763534	764808	.	-	0	ID=Kmarxianus_kctc_365;locus_tag=KCTC_0A03740;inference=similar to DNA sequence:INSDC:YHR176W;gene=KCTC0A03740
kctc_3Dec2014_scaffold_1.genbank	EMBL	CDS	764961	765425	.	-	0	ID=Kmarxianus_kctc_366;locus_tag=KCTC_0A03750;inference=similar to DNA sequence:INSDC:YHR175W;gene=KCTC0A03750
kctc_3Dec2014_scaffold_1.genbank	EMBL	CDS	765795	767108	.	-	0	ID=Kmarxianus_kctc_367;locus_tag=KCTC_0A03760;inference=similar to DNA sequence:INSDC:YGR254W%2CYHR174W;gene=KCTC0A03760
kctc_3Dec2014_scaffold_1.genbank	EMBL	CDS	768300	770633	.	-	0	ID=Kmarxianus_kctc_368;locus_tag=KCTC_0A03770;inference=similar to DNA sequence:INSDC:YHR172W;gene=KCTC0A03770
kctc_3Dec2014_scaffold_1.genbank	EMBL	CDS	771270	774875	.	+	0	ID=Kmarxianus_kctc_369;locus_tag=KCTC_0A03780;inference=similar to DNA sequence:INSDC:YBL005W%2CYGL013C;gene=KCTC0A03780
kctc_3Dec2014_scaffold_1.genbank	EMBL	CDS	775366	777816	.	-	0	ID=Kmarxianus_kctc_370;locus_tag=KCTC_0A03790;inference=similar to DNA sequence:INSDC:YGL014W;gene=KCTC0A03790
kctc_3Dec2014_scaffold_1.genbank	EMBL	CDS	779426	780637	.	+	0	ID=Kmarxianus_kctc_371;locus_tag=KCTC_0A03800;gene=KCTC0A03800;transl_table=1
kctc_3Dec2014_scaffold_1.genbank	EMBL	CDS	782382	785081	.	-	0	ID=Kmarxianus_kctc_372;locus_tag=KCTC_0A03810;inference=similar to DNA sequence:INSDC:YGL008C;gene=KCTC0A03810
kctc_3Dec2014_scaffold_1.genbank	EMBL	tRNA	788738	788810	.	-	.	ID=kctc_3Dec2014_scaffold_1.genbank.420;locus_tag=KCTC_0Atrna1A;gene=KCTC0Atrna1A;product=tRNA-Ala
kctc_3Dec2014_scaffold_1.genbank	EMBL	tRNA	789022	789103	.	-	.	ID=kctc_3Dec2014_scaffold_1.genbank.421;locus_tag=KCTC_0Atrna2S;gene=KCTC0Atrna2S;product=tRNA-Ser
kctc_3Dec2014_scaffold_1.genbank	EMBL	CDS	789355	790236	.	-	0	ID=Kmarxianus_kctc_373;locus_tag=KCTC_0A03820;inference=similar to DNA sequence:INSDC:YAR008W;gene=KCTC0A03820
kctc_3Dec2014_scaffold_1.genbank	EMBL	CDS	791280	795104	.	+	0	ID=Kmarxianus_kctc_374;locus_tag=KCTC_0A03830;inference=similar to DNA sequence:INSDC:YGL006W;gene=KCTC0A03830
kctc_3Dec2014_scaffold_1.genbank	EMBL	CDS	795417	796187	.	-	0	ID=Kmarxianus_kctc_375;locus_tag=KCTC_0A03840;inference=similar to DNA sequence:INSDC:YGL005C;gene=KCTC0A03840
kctc_3Dec2014_scaffold_1.genbank	EMBL	CDS	796523	797809	.	-	0	ID=Kmarxianus_kctc_376;locus_tag=KCTC_0A03850;inference=similar to DNA sequence:INSDC:YGL004C;gene=KCTC0A03850
kctc_3Dec2014_scaffold_1.genbank	EMBL	CDS	798296	800161	.	+	0	ID=Kmarxianus_kctc_377;locus_tag=KCTC_0A03860;inference=similar to DNA sequence:INSDC:YAR007C;gene=KCTC0A03860
kctc_3Dec2014_scaffold_1.genbank	EMBL	CDS	800393	802135	.	-	0	ID=Kmarxianus_kctc_378;locus_tag=KCTC_0A03870;inference=similar to DNA sequence:INSDC:YGL003C;gene=KCTC0A03870
kctc_3Dec2014_scaffold_1.genbank	EMBL	CDS	802470	803840	.	-	0	ID=Kmarxianus_kctc_379;locus_tag=KCTC_0A03880;inference=similar to DNA sequence:INSDC:YAR003W;gene=KCTC0A03880
kctc_3Dec2014_scaffold_1.genbank	EMBL	CDS	804486	805136	.	+	0	ID=Kmarxianus_kctc_380;locus_tag=KCTC_0A03890;inference=similar to DNA sequence:INSDC:YAR002C-A%2CYGL002W;gene=KCTC0A03890
kctc_3Dec2014_scaffold_1.genbank	EMBL	CDS	805231	806385	.	-	0	ID=Kmarxianus_kctc_381;locus_tag=KCTC_0A03900;gene=KCTC0A03900;transl_table=1
kctc_3Dec2014_scaffold_1.genbank	EMBL	biological_region	806693	806984	.	-	0	ID=Kmarxianus_kctc_382;featflags=type:CDS;locus_tag=KCTC_0A03910;inference=similar to DNA sequence:INSDC:YAR002W;gene=KCTC0A03910
kctc_3Dec2014_scaffold_1.genbank	EMBL	CDS	806693	806752	.	-	0	Parent=kctc_3Dec2014_scaffold_1.genbank.431
kctc_3Dec2014_scaffold_1.genbank	EMBL	CDS	806895	806984	.	-	0	Parent=kctc_3Dec2014_scaffold_1.genbank.431
kctc_3Dec2014_scaffold_1.genbank	EMBL	CDS	807303	810767	.	-	0	ID=Kmarxianus_kctc_383;featflags=end_after:true;locus_tag=KCTC_0A03920;gene=KCTC0A03920;transl_table=1
kctc_3Dec2014_scaffold_1.genbank	EMBL	biological_region	811322	811931	.	+	0	ID=Kmarxianus_kctc_384;featflags=type:CDS;locus_tag=KCTC_0A03930;inference=similar to DNA sequence:INSDC:YGR001C;gene=KCTC0A03930
kctc_3Dec2014_scaffold_1.genbank	EMBL	CDS	811322	811478	.	+	0	Parent=kctc_3Dec2014_scaffold_1.genbank.435
kctc_3Dec2014_scaffold_1.genbank	EMBL	CDS	811903	811931	.	+	0	Parent=kctc_3Dec2014_scaffold_1.genbank.435
kctc_3Dec2014_scaffold_1.genbank	EMBL	CDS	812408	813415	.	+	0	ID=Kmarxianus_kctc_385;locus_tag=KCTC_0A03940;gene=KCTC0A03940;transl_table=1
kctc_3Dec2014_scaffold_1.genbank	EMBL	CDS	814438	815613	.	-	0	ID=Kmarxianus_kctc_386;locus_tag=KCTC_0A03950;inference=similar to DNA sequence:INSDC:YNL001W%2CYCL001W-B;gene=KCTC0A03950
kctc_3Dec2014_scaffold_1.genbank	EMBL	CDS	815998	816546	.	-	0	ID=Kmarxianus_kctc_387;locus_tag=KCTC_0A03960;inference=similar to DNA sequence:INSDC:YCL001W;gene=KCTC0A03960
kctc_3Dec2014_scaffold_1.genbank	EMBL	CDS	817291	818031	.	+	0	ID=Kmarxianus_kctc_388;featflags=start_before:true;locus_tag=KCTC_0A03970;gene=KCTC0A03970;transl_table=1
kctc_3Dec2014_scaffold_1.genbank	EMBL	CDS	818146	819771	.	-	0	ID=Kmarxianus_kctc_389;locus_tag=KCTC_0A03980;inference=similar to DNA sequence:INSDC:YCL004W;gene=KCTC0A03980
kctc_3Dec2014_scaffold_1.genbank	EMBL	tRNA	820282	820353	.	+	.	ID=kctc_3Dec2014_scaffold_1.genbank.443;locus_tag=KCTC_0Atrna1R;gene=KCTC0Atrna1R;product=tRNA-Arg
kctc_3Dec2014_scaffold_1.genbank	EMBL	CDS	820666	821637	.	-	0	ID=Kmarxianus_kctc_390;locus_tag=KCTC_0A03990;inference=similar to DNA sequence:INSDC:YCL005W;gene=KCTC0A03990
kctc_3Dec2014_scaffold_1.genbank	EMBL	tRNA	822510	822582	.	+	.	ID=kctc_3Dec2014_scaffold_1.genbank.445;locus_tag=KCTC_0Atrna2A;gene=KCTC0Atrna2A;product=tRNA-Ala
kctc_3Dec2014_scaffold_1.genbank	EMBL	CDS	822809	823918	.	-	0	ID=Kmarxianus_kctc_391;locus_tag=KCTC_0A04000;gene=KCTC0A04000;transl_table=1
kctc_3Dec2014_scaffold_1.genbank	EMBL	CDS	824298	825320	.	+	0	ID=Kmarxianus_kctc_392;locus_tag=KCTC_0A04010;inference=similar to DNA sequence:INSDC:YFR025C;gene=KCTC0A04010
kctc_3Dec2014_scaffold_1.genbank	EMBL	CDS	825564	827597	.	-	0	ID=Kmarxianus_kctc_393;locus_tag=KCTC_0A04020;inference=similar to DNA sequence:INSDC:YHR020W;gene=KCTC0A04020
kctc_3Dec2014_scaffold_1.genbank	EMBL	CDS	827935	829593	.	+	0	ID=Kmarxianus_kctc_394;locus_tag=KCTC_0A04030;inference=similar to DNA sequence:INSDC:YHR019C;gene=KCTC0A04030
kctc_3Dec2014_scaffold_1.genbank	EMBL	CDS	830084	831472	.	+	0	ID=Kmarxianus_kctc_395;locus_tag=KCTC_0A04040;inference=similar to DNA sequence:INSDC:YHR018C;gene=KCTC0A04040
kctc_3Dec2014_scaffold_1.genbank	EMBL	CDS	831646	832806	.	-	0	ID=Kmarxianus_kctc_396;locus_tag=KCTC_0A04050;inference=similar to DNA sequence:INSDC:YHR017W;gene=KCTC0A04050
kctc_3Dec2014_scaffold_1.genbank	EMBL	biological_region	833524	835008	.	+	0	ID=Kmarxianus_kctc_397;featflags=type:CDS;locus_tag=KCTC_0A04060;inference=similar to DNA sequence:INSDC:YFR024C-A%2CYHR016C;gene=KCTC0A04060
kctc_3Dec2014_scaffold_1.genbank	EMBL	CDS	833524	833570	.	+	0	Parent=kctc_3Dec2014_scaffold_1.genbank.452
kctc_3Dec2014_scaffold_1.genbank	EMBL	CDS	833811	835008	.	+	0	Parent=kctc_3Dec2014_scaffold_1.genbank.452
kctc_3Dec2014_scaffold_1.genbank	EMBL	CDS	835483	838260	.	-	0	ID=Kmarxianus_kctc_398;locus_tag=KCTC_0A04070;inference=similar to DNA sequence:INSDC:YFR023W%2CYHR015W;gene=KCTC0A04070
kctc_3Dec2014_scaffold_1.genbank	EMBL	CDS	839040	841103	.	-	0	ID=Kmarxianus_kctc_399;locus_tag=KCTC_0A04080;gene=KCTC0A04080;transl_table=1
kctc_3Dec2014_scaffold_1.genbank	EMBL	tRNA	841368	841439	.	-	.	ID=kctc_3Dec2014_scaffold_1.genbank.457;locus_tag=KCTC_0Atrna2Q;gene=KCTC0Atrna2Q;product=tRNA-Gln
kctc_3Dec2014_scaffold_1.genbank	EMBL	biological_region	841671	841762	.	+	.	ID=kctc_3Dec2014_scaffold_1.genbank.458;featflags=type:tRNA;locus_tag=KCTC_0Atrna2Y;gene=KCTC0Atrna2Y;product=tRNA-Tyr
kctc_3Dec2014_scaffold_1.genbank	EMBL	tRNA	841671	841710	.	+	.	Parent=kctc_3Dec2014_scaffold_1.genbank.458
kctc_3Dec2014_scaffold_1.genbank	EMBL	tRNA	841726	841762	.	+	.	Parent=kctc_3Dec2014_scaffold_1.genbank.458
kctc_3Dec2014_scaffold_1.genbank	EMBL	CDS	842187	842783	.	-	0	ID=Kmarxianus_kctc_400;locus_tag=KCTC_0A04090;gene=KCTC0A04090;transl_table=1
kctc_3Dec2014_scaffold_1.genbank	EMBL	CDS	843213	844163	.	+	0	ID=Kmarxianus_kctc_401;locus_tag=KCTC_0A04100;inference=similar to DNA sequence:INSDC:YML052W;gene=KCTC0A04100
kctc_3Dec2014_scaffold_1.genbank	EMBL	CDS	844503	844997	.	+	0	ID=Kmarxianus_kctc_402;locus_tag=KCTC_0A04110;gene=KCTC0A04110;transl_table=1
kctc_3Dec2014_scaffold_1.genbank	EMBL	CDS	845520	846914	.	+	0	ID=Kmarxianus_kctc_403;locus_tag=KCTC_0A04120;inference=similar to DNA sequence:INSDC:YML051W;gene=KCTC0A04120
kctc_3Dec2014_scaffold_1.genbank	EMBL	CDS	847719	848645	.	+	0	ID=Kmarxianus_kctc_404;locus_tag=KCTC_0A04130;inference=similar to DNA sequence:INSDC:YML050W;gene=KCTC0A04130
kctc_3Dec2014_scaffold_1.genbank	EMBL	CDS	848636	852517	.	-	0	ID=Kmarxianus_kctc_405;locus_tag=KCTC_0A04140;inference=similar to DNA sequence:INSDC:YML049C;gene=KCTC0A04140
kctc_3Dec2014_scaffold_1.genbank	EMBL	CDS	853794	854951	.	+	0	ID=Kmarxianus_kctc_406;locus_tag=KCTC_0A04150;inference=similar to DNA sequence:INSDC:YML048W;gene=KCTC0A04150
kctc_3Dec2014_scaffold_1.genbank	EMBL	tRNA	855238	855309	.	-	.	ID=kctc_3Dec2014_scaffold_1.genbank.468;locus_tag=KCTC_0Atrna2R;gene=KCTC0Atrna2R;product=tRNA-Arg
kctc_3Dec2014_scaffold_1.genbank	EMBL	CDS	855539	857110	.	-	0	ID=Kmarxianus_kctc_407;locus_tag=KCTC_0A04160;inference=similar to DNA sequence:INSDC:YJR054W%2CYML047C;gene=KCTC0A04160
kctc_3Dec2014_scaffold_1.genbank	EMBL	CDS	857718	859586	.	-	0	ID=Kmarxianus_kctc_408;locus_tag=KCTC_0A04170;inference=similar to DNA sequence:INSDC:YJR053W;gene=KCTC0A04170
kctc_3Dec2014_scaffold_1.genbank	EMBL	CDS	859995	861854	.	+	0	ID=Kmarxianus_kctc_409;locus_tag=KCTC_0A04180;inference=similar to DNA sequence:INSDC:YML046W;gene=KCTC0A04180
kctc_3Dec2014_scaffold_1.genbank	EMBL	CDS	861923	863623	.	-	0	ID=Kmarxianus_kctc_410;locus_tag=KCTC_0A04190;inference=similar to DNA sequence:INSDC:YJR052W;gene=KCTC0A04190
kctc_3Dec2014_scaffold_1.genbank	EMBL	CDS	863889	865526	.	-	0	ID=Kmarxianus_kctc_411;locus_tag=KCTC_0A04200;inference=similar to DNA sequence:INSDC:YOR070C;gene=KCTC0A04200
kctc_3Dec2014_scaffold_1.genbank	EMBL	CDS	866369	867346	.	+	0	ID=Kmarxianus_kctc_412;locus_tag=KCTC_0A04210;inference=similar to DNA sequence:INSDC:YKR080W;gene=KCTC0A04210
kctc_3Dec2014_scaffold_1.genbank	EMBL	CDS	867558	868586	.	-	0	ID=Kmarxianus_kctc_413;locus_tag=KCTC_0A04220;inference=similar to DNA sequence:INSDC:YKR081C;gene=KCTC0A04220
kctc_3Dec2014_scaffold_1.genbank	EMBL	CDS	869102	872455	.	+	0	ID=Kmarxianus_kctc_414;locus_tag=KCTC_0A04230;inference=similar to DNA sequence:INSDC:YKR082W;gene=KCTC0A04230
kctc_3Dec2014_scaffold_1.genbank	EMBL	CDS	872511	872879	.	-	0	ID=Kmarxianus_kctc_415;locus_tag=KCTC_0A04240;inference=similar to DNA sequence:INSDC:YKR083C;gene=KCTC0A04240
kctc_3Dec2014_scaffold_1.genbank	EMBL	CDS	873402	875348	.	+	0	ID=Kmarxianus_kctc_416;locus_tag=KCTC_0A04250;inference=similar to DNA sequence:INSDC:YOR073W;gene=KCTC0A04250
kctc_3Dec2014_scaffold_1.genbank	EMBL	CDS	875455	876369	.	-	0	ID=Kmarxianus_kctc_417;locus_tag=KCTC_0A04260;inference=similar to DNA sequence:INSDC:YOR074C;gene=KCTC0A04260
kctc_3Dec2014_scaffold_1.genbank	EMBL	CDS	876832	877821	.	+	0	ID=Kmarxianus_kctc_418;locus_tag=KCTC_0A04270;inference=similar to DNA sequence:INSDC:YOR075W;gene=KCTC0A04270
kctc_3Dec2014_scaffold_1.genbank	EMBL	CDS	877862	880745	.	-	0	ID=Kmarxianus_kctc_419;featflags=start_before:true;locus_tag=KCTC_0A04280;inference=similar to DNA sequence:INSDC:YKR084C%2CYOR076C;gene=KCTC0A04280
kctc_3Dec2014_scaffold_1.genbank	EMBL	CDS	881146	881628	.	+	0	ID=Kmarxianus_kctc_420;locus_tag=KCTC_0A04290;gene=KCTC0A04290
kctc_3Dec2014_scaffold_1.genbank	EMBL	CDS	881821	882414	.	-	0	ID=Kmarxianus_kctc_421;locus_tag=KCTC_0A04300;inference=similar to DNA sequence:INSDC:YKR085C;gene=KCTC0A04300
kctc_3Dec2014_scaffold_1.genbank	EMBL	CDS	882872	886117	.	+	0	ID=Kmarxianus_kctc_422;locus_tag=KCTC_0A04310;inference=similar to DNA sequence:INSDC:YKR086W;gene=KCTC0A04310
kctc_3Dec2014_scaffold_1.genbank	EMBL	CDS	886158	887198	.	-	0	ID=Kmarxianus_kctc_423;locus_tag=KCTC_0A04320;inference=similar to DNA sequence:INSDC:YKR087C;gene=KCTC0A04320
kctc_3Dec2014_scaffold_1.genbank	EMBL	CDS	887453	888172	.	+	0	ID=Kmarxianus_kctc_424;locus_tag=KCTC_0A04330;inference=similar to DNA sequence:INSDC:YOR077W;gene=KCTC0A04330
kctc_3Dec2014_scaffold_1.genbank	EMBL	CDS	888315	889232	.	-	0	ID=Kmarxianus_kctc_425;locus_tag=KCTC_0A04340;inference=similar to DNA sequence:INSDC:YKR088C;gene=KCTC0A04340
kctc_3Dec2014_scaffold_1.genbank	EMBL	CDS	889893	890744	.	+	0	ID=Kmarxianus_kctc_426;locus_tag=KCTC_0A04350;gene=KCTC0A04350;transl_table=1
kctc_3Dec2014_scaffold_1.genbank	EMBL	CDS	891111	891884	.	+	0	ID=Kmarxianus_kctc_427;locus_tag=KCTC_0A04360;inference=similar to DNA sequence:INSDC:YOR078W;gene=KCTC0A04360
kctc_3Dec2014_scaffold_1.genbank	EMBL	CDS	891956	892858	.	-	0	ID=Kmarxianus_kctc_428;locus_tag=KCTC_0A04370;inference=similar to DNA sequence:INSDC:YOR079C;gene=KCTC0A04370
kctc_3Dec2014_scaffold_1.genbank	EMBL	CDS	893178	895286	.	+	0	ID=Kmarxianus_kctc_429;locus_tag=KCTC_0A04380;inference=similar to DNA sequence:INSDC:YOR080W;gene=KCTC0A04380
kctc_3Dec2014_scaffold_1.genbank	EMBL	CDS	895405	897726	.	-	0	ID=Kmarxianus_kctc_430;locus_tag=KCTC_0A04390;inference=similar to DNA sequence:INSDC:YKR089C%2CYOR081C;gene=KCTC0A04390
kctc_3Dec2014_scaffold_1.genbank	EMBL	CDS	897981	898775	.	-	0	ID=Kmarxianus_kctc_431;locus_tag=KCTC_0A04400;inference=similar to DNA sequence:INSDC:YOL110W;gene=KCTC0A04400
kctc_3Dec2014_scaffold_1.genbank	EMBL	CDS	898945	899592	.	+	0	ID=Kmarxianus_kctc_432;locus_tag=KCTC_0A04410;inference=similar to DNA sequence:INSDC:YOL111C;gene=KCTC0A04410
kctc_3Dec2014_scaffold_1.genbank	EMBL	CDS	899652	901487	.	-	0	ID=Kmarxianus_kctc_433;locus_tag=KCTC_0A04420;inference=similar to DNA sequence:INSDC:YNL293W%2CYOL112W;gene=KCTC0A04420
kctc_3Dec2014_scaffold_1.genbank	EMBL	CDS	902117	903922	.	+	0	ID=Kmarxianus_kctc_434;locus_tag=KCTC_0A04430;inference=similar to DNA sequence:INSDC:YNL294C;gene=KCTC0A04430
kctc_3Dec2014_scaffold_1.genbank	EMBL	CDS	904068	905555	.	-	0	ID=Kmarxianus_kctc_435;locus_tag=KCTC_0A04440;inference=similar to DNA sequence:INSDC:YNL295W;gene=KCTC0A04440
kctc_3Dec2014_scaffold_1.genbank	EMBL	CDS	905917	910824	.	+	0	ID=Kmarxianus_kctc_436;locus_tag=KCTC_0A04450;inference=similar to DNA sequence:INSDC:YNL297C;gene=KCTC0A04450
kctc_3Dec2014_scaffold_1.genbank	EMBL	CDS	910896	913571	.	-	0	ID=Kmarxianus_kctc_437;locus_tag=KCTC_0A04460;inference=similar to DNA sequence:INSDC:YNL298W%2CYOL113W;gene=KCTC0A04460
kctc_3Dec2014_scaffold_1.genbank	EMBL	CDS	914131	914625	.	+	0	ID=Kmarxianus_kctc_438;locus_tag=KCTC_0A04470;inference=similar to DNA sequence:INSDC:YOL114C;gene=KCTC0A04470
kctc_3Dec2014_scaffold_1.genbank	EMBL	CDS	914673	916823	.	-	0	ID=Kmarxianus_kctc_439;locus_tag=KCTC_0A04480;inference=similar to DNA sequence:INSDC:YNL299W%2CYOL115W;gene=KCTC0A04480
kctc_3Dec2014_scaffold_1.genbank	EMBL	CDS	917416	918702	.	-	0	ID=Kmarxianus_kctc_440;locus_tag=KCTC_0A04490;inference=similar to DNA sequence:INSDC:YOL116W;gene=KCTC0A04490
kctc_3Dec2014_scaffold_1.genbank	EMBL	CDS	919545	919865	.	-	0	ID=Kmarxianus_kctc_441;locus_tag=KCTC_0A04500;inference=similar to DNA sequence:INSDC:YNL300W;gene=KCTC0A04500
kctc_3Dec2014_scaffold_1.genbank	EMBL	CDS	920593	922416	.	-	0	ID=Kmarxianus_kctc_442;locus_tag=KCTC_0A04510;inference=similar to DNA sequence:INSDC:YOL117W;gene=KCTC0A04510
kctc_3Dec2014_scaffold_1.genbank	EMBL	CDS	922651	923202	.	+	0	ID=Kmarxianus_kctc_443;locus_tag=KCTC_0A04520;gene=KCTC0A04520
kctc_3Dec2014_scaffold_1.genbank	EMBL	CDS	923615	925108	.	+	0	ID=Kmarxianus_kctc_444;locus_tag=KCTC_0A04530;inference=similar to DNA sequence:INSDC:YOL119C;gene=KCTC0A04530
kctc_3Dec2014_scaffold_1.genbank	EMBL	biological_region	925611	926694	.	+	0	ID=Kmarxianus_kctc_445;featflags=type:CDS;locus_tag=KCTC_0A04540;inference=similar to DNA sequence:INSDC:YNL301C%2CYOL120C;gene=KCTC0A04540
kctc_3Dec2014_scaffold_1.genbank	EMBL	CDS	925611	925722	.	+	0	Parent=kctc_3Dec2014_scaffold_1.genbank.507
kctc_3Dec2014_scaffold_1.genbank	EMBL	CDS	926246	926694	.	+	0	Parent=kctc_3Dec2014_scaffold_1.genbank.507
kctc_3Dec2014_scaffold_1.genbank	EMBL	biological_region	927711	928667	.	+	0	ID=Kmarxianus_kctc_446;featflags=type:CDS;locus_tag=KCTC_0A04550;inference=similar to DNA sequence:INSDC:YNL302C%2CYOL121C;gene=KCTC0A04550
kctc_3Dec2014_scaffold_1.genbank	EMBL	CDS	927711	927730	.	+	0	Parent=kctc_3Dec2014_scaffold_1.genbank.510
kctc_3Dec2014_scaffold_1.genbank	EMBL	CDS	928253	928667	.	+	0	Parent=kctc_3Dec2014_scaffold_1.genbank.510
kctc_3Dec2014_scaffold_1.genbank	EMBL	CDS	929154	930563	.	+	0	ID=Kmarxianus_kctc_447;locus_tag=KCTC_0A04560;inference=similar to DNA sequence:INSDC:YOR025W;gene=KCTC0A04560
kctc_3Dec2014_scaffold_1.genbank	EMBL	CDS	930980	931552	.	+	0	ID=Kmarxianus_kctc_448;locus_tag=KCTC_0A04570;inference=similar to DNA sequence:INSDC:YDR478W;gene=KCTC0A04570
kctc_3Dec2014_scaffold_1.genbank	EMBL	CDS	931618	933252	.	-	0	ID=Kmarxianus_kctc_449;locus_tag=KCTC_0A04580;inference=similar to DNA sequence:INSDC:YDR479C;gene=KCTC0A04580
kctc_3Dec2014_scaffold_1.genbank	EMBL	CDS	933528	934469	.	+	0	ID=Kmarxianus_kctc_450;locus_tag=KCTC_0A04590;inference=similar to DNA sequence:INSDC:YOR026W;gene=KCTC0A04590
kctc_3Dec2014_scaffold_1.genbank	EMBL	CDS	934542	936089	.	-	0	ID=Kmarxianus_kctc_451;locus_tag=KCTC_0A04600;inference=similar to DNA sequence:INSDC:YDR257C;gene=KCTC0A04600
kctc_3Dec2014_scaffold_1.genbank	EMBL	CDS	936801	938537	.	+	0	ID=Kmarxianus_kctc_452;locus_tag=KCTC_0A04610;inference=similar to DNA sequence:INSDC:YOR027W;gene=KCTC0A04610
kctc_3Dec2014_scaffold_1.genbank	EMBL	CDS	938838	939221	.	+	0	ID=Kmarxianus_kctc_453;locus_tag=KCTC_0A04620;inference=similar to DNA sequence:INSDC:YHR079C-A;gene=KCTC0A04620
kctc_3Dec2014_scaffold_1.genbank	EMBL	CDS	939690	941648	.	+	0	ID=Kmarxianus_kctc_454;locus_tag=KCTC_0A04630;inference=similar to DNA sequence:INSDC:YDR341C%2CYHR091C;gene=KCTC0A04630
kctc_3Dec2014_scaffold_1.genbank	EMBL	CDS	942045	942614	.	+	0	ID=Kmarxianus_kctc_455;locus_tag=KCTC_0A04640;inference=similar to DNA sequence:INSDC:YDR339C;gene=KCTC0A04640
kctc_3Dec2014_scaffold_1.genbank	EMBL	CDS	942677	943312	.	-	0	ID=Kmarxianus_kctc_456;locus_tag=KCTC_0A04650;gene=KCTC0A04650;transl_table=1
kctc_3Dec2014_scaffold_1.genbank	EMBL	CDS	943552	944616	.	+	0	ID=Kmarxianus_kctc_457;locus_tag=KCTC_0A04660;inference=similar to DNA sequence:INSDC:YHR090C;gene=KCTC0A04660
kctc_3Dec2014_scaffold_1.genbank	EMBL	CDS	944770	946884	.	+	0	ID=Kmarxianus_kctc_458;locus_tag=KCTC_0A04670;gene=KCTC0A04670;transl_table=1
kctc_3Dec2014_scaffold_1.genbank	EMBL	CDS	947015	947620	.	+	0	ID=Kmarxianus_kctc_459;locus_tag=KCTC_0A04680;gene=KCTC0A04680;transl_table=1
kctc_3Dec2014_scaffold_1.genbank	EMBL	CDS	948286	950058	.	+	0	ID=Kmarxianus_kctc_460;locus_tag=KCTC_0A04690;gene=KCTC0A04690;transl_table=1
kctc_3Dec2014_scaffold_1.genbank	EMBL	tRNA	950336	950408	.	-	.	ID=kctc_3Dec2014_scaffold_1.genbank.527;locus_tag=KCTC_0Atrna3K;gene=KCTC0Atrna3K;product=tRNA-Lys
kctc_3Dec2014_scaffold_1.genbank	EMBL	CDS	951138	953111	.	+	0	ID=Kmarxianus_kctc_461;locus_tag=KCTC_0A04700;gene=KCTC0A04700;transl_table=1
kctc_3Dec2014_scaffold_1.genbank	EMBL	CDS	954049	956376	.	+	0	ID=Kmarxianus_kctc_462;locus_tag=KCTC_0A04710;inference=similar to DNA sequence:INSDC:YJL165C%2CYKL168C;gene=KCTC0A04710
kctc_3Dec2014_scaffold_1.genbank	EMBL	CDS	956628	957044	.	-	0	ID=Kmarxianus_kctc_463;locus_tag=KCTC_0A04720;inference=similar to DNA sequence:INSDC:YKL170W;gene=KCTC0A04720
kctc_3Dec2014_scaffold_1.genbank	EMBL	CDS	957479	959908	.	-	0	ID=Kmarxianus_kctc_464;locus_tag=KCTC_0A04730;inference=similar to DNA sequence:INSDC:YKL171W;gene=KCTC0A04730
kctc_3Dec2014_scaffold_1.genbank	EMBL	CDS	960746	961030	.	-	0	ID=Kmarxianus_kctc_465;locus_tag=KCTC_0A04740;inference=similar to DNA sequence:INSDC:YJL166W;gene=KCTC0A04740
kctc_3Dec2014_scaffold_1.genbank	EMBL	CDS	961546	962595	.	-	0	ID=Kmarxianus_kctc_466;locus_tag=KCTC_0A04750;inference=similar to DNA sequence:INSDC:YJL167W;gene=KCTC0A04750
kctc_3Dec2014_scaffold_1.genbank	EMBL	CDS	963017	964267	.	-	0	ID=Kmarxianus_kctc_467;locus_tag=KCTC_0A04760;inference=similar to DNA sequence:INSDC:YKL172W;gene=KCTC0A04760
kctc_3Dec2014_scaffold_1.genbank	EMBL	CDS	964552	967377	.	-	0	ID=Kmarxianus_kctc_468;locus_tag=KCTC_0A04770;inference=similar to DNA sequence:INSDC:YKL173W;gene=KCTC0A04770
kctc_3Dec2014_scaffold_1.genbank	EMBL	CDS	967529	969190	.	+	0	ID=Kmarxianus_kctc_469;locus_tag=KCTC_0A04780;inference=similar to DNA sequence:INSDC:YKL174C;gene=KCTC0A04780
kctc_3Dec2014_scaffold_1.genbank	EMBL	CDS	969368	970945	.	-	0	ID=Kmarxianus_kctc_470;locus_tag=KCTC_0A04790;inference=similar to DNA sequence:INSDC:YKL175W;gene=KCTC0A04790
kctc_3Dec2014_scaffold_1.genbank	EMBL	CDS	971637	973823	.	+	0	ID=Kmarxianus_kctc_471;locus_tag=KCTC_0A04800;inference=similar to DNA sequence:INSDC:YKL176C;gene=KCTC0A04800
kctc_3Dec2014_scaffold_1.genbank	EMBL	CDS	974206	976344	.	+	0	ID=Kmarxianus_kctc_472;locus_tag=KCTC_0A04810;inference=similar to DNA sequence:INSDC:YJL168C;gene=KCTC0A04810
kctc_3Dec2014_scaffold_1.genbank	EMBL	CDS	976708	977271	.	+	0	ID=Kmarxianus_kctc_473;locus_tag=KCTC_0A04820;inference=similar to DNA sequence:INSDC:YJL170C;gene=KCTC0A04820
kctc_3Dec2014_scaffold_1.genbank	EMBL	CDS	978415	979734	.	+	0	ID=Kmarxianus_kctc_474;locus_tag=KCTC_0A04830;inference=similar to DNA sequence:INSDC:YKL178C;gene=KCTC0A04830
kctc_3Dec2014_scaffold_1.genbank	EMBL	CDS	979919	981658	.	-	0	ID=Kmarxianus_kctc_475;locus_tag=KCTC_0A04840;inference=similar to DNA sequence:INSDC:YJL172W;gene=KCTC0A04840
kctc_3Dec2014_scaffold_1.genbank	EMBL	CDS	982457	982807	.	+	0	ID=Kmarxianus_kctc_476;locus_tag=KCTC_0A04850;inference=similar to DNA sequence:INSDC:YJL173C;gene=KCTC0A04850
kctc_3Dec2014_scaffold_1.genbank	EMBL	CDS	982980	983804	.	-	0	ID=Kmarxianus_kctc_477;locus_tag=KCTC_0A04860;inference=similar to DNA sequence:INSDC:YJL174W;gene=KCTC0A04860
kctc_3Dec2014_scaffold_1.genbank	EMBL	CDS	986041	988983	.	+	0	ID=Kmarxianus_kctc_478;locus_tag=KCTC_0A04870;inference=similar to DNA sequence:INSDC:YJL176C;gene=KCTC0A04870
kctc_3Dec2014_scaffold_1.genbank	EMBL	CDS	989340	991376	.	+	0	ID=Kmarxianus_kctc_479;locus_tag=KCTC_0A04880;inference=similar to DNA sequence:INSDC:YKL179C;gene=KCTC0A04880
kctc_3Dec2014_scaffold_1.genbank	EMBL	CDS	991514	992443	.	-	0	ID=Kmarxianus_kctc_480;locus_tag=KCTC_0A04890;inference=similar to DNA sequence:INSDC:YJL177W%2CYKL180W;gene=KCTC0A04890
kctc_3Dec2014_scaffold_1.genbank	EMBL	CDS	993379	994218	.	+	0	ID=Kmarxianus_kctc_481;locus_tag=KCTC_0A04900;inference=similar to DNA sequence:INSDC:YJL178C;gene=KCTC0A04900
kctc_3Dec2014_scaffold_1.genbank	EMBL	CDS	994383	994724	.	-	0	ID=Kmarxianus_kctc_482;locus_tag=KCTC_0A04910;inference=similar to DNA sequence:INSDC:YJL179W;gene=KCTC0A04910
kctc_3Dec2014_scaffold_1.genbank	EMBL	CDS	995006	995995	.	+	0	ID=Kmarxianus_kctc_483;locus_tag=KCTC_0A04920;inference=similar to DNA sequence:INSDC:YJL180C;gene=KCTC0A04920
kctc_3Dec2014_scaffold_1.genbank	EMBL	CDS	996091	998544	.	-	0	ID=Kmarxianus_kctc_484;locus_tag=KCTC_0A04930;inference=similar to DNA sequence:INSDC:YJL181W%2CYJR030C;gene=KCTC0A04930
kctc_3Dec2014_scaffold_1.genbank	EMBL	CDS	999240	1000469	.	-	0	ID=Kmarxianus_kctc_485;locus_tag=KCTC_0A04940;inference=similar to DNA sequence:INSDC:YJL183W;gene=KCTC0A04940
kctc_3Dec2014_scaffold_1.genbank	EMBL	CDS	1001097	1002413	.	-	0	ID=Kmarxianus_kctc_486;locus_tag=KCTC_0A04950;inference=similar to DNA sequence:INSDC:YCR028C;gene=KCTC0A04950
kctc_3Dec2014_scaffold_1.genbank	EMBL	CDS	1002641	1002994	.	-	0	ID=Kmarxianus_kctc_487;locus_tag=KCTC_0A04960;inference=similar to DNA sequence:INSDC:YJL184W;gene=KCTC0A04960
kctc_3Dec2014_scaffold_1.genbank	EMBL	CDS	1003423	1003788	.	-	0	ID=Kmarxianus_kctc_488;featflags=start_before:true,end_after:true;locus_tag=KCTC_0A04970;gene=KCTC0A04970;transl_table=1
kctc_3Dec2014_scaffold_1.genbank	EMBL	CDS	1004732	1005394	.	+	0	ID=Kmarxianus_kctc_489;locus_tag=KCTC_0A04980;inference=similar to DNA sequence:INSDC:YJL185C;gene=KCTC0A04980
kctc_3Dec2014_scaffold_1.genbank	EMBL	CDS	1005418	1006341	.	-	0	ID=Kmarxianus_kctc_490;locus_tag=KCTC_0A04990;inference=similar to DNA sequence:INSDC:YCR030C;gene=KCTC0A04990
kctc_3Dec2014_scaffold_1.genbank	EMBL	CDS	1006871	1007431	.	+	0	ID=Kmarxianus_kctc_491;locus_tag=KCTC_0A05000;inference=similar to DNA sequence:INSDC:YKR065C;gene=KCTC0A05000
kctc_3Dec2014_scaffold_1.genbank	EMBL	CDS	1008719	1010317	.	+	0	ID=Kmarxianus_kctc_492;locus_tag=KCTC_0A05010;inference=similar to DNA sequence:INSDC:YJL149W;gene=KCTC0A05010
kctc_3Dec2014_scaffold_1.genbank	EMBL	CDS	1010550	1012514	.	-	0	ID=Kmarxianus_kctc_493;locus_tag=KCTC_0A05020;inference=similar to DNA sequence:INSDC:YKR064W;gene=KCTC0A05020
kctc_3Dec2014_scaffold_1.genbank	EMBL	CDS	1012973	1014346	.	+	0	ID=Kmarxianus_kctc_494;locus_tag=KCTC_0A05030;inference=similar to DNA sequence:INSDC:YKR063C;gene=KCTC0A05030
kctc_3Dec2014_scaffold_1.genbank	EMBL	CDS	1015577	1016152	.	+	0	ID=Kmarxianus_kctc_495;locus_tag=KCTC_0A05040;inference=similar to DNA sequence:INSDC:YJL148W;gene=KCTC0A05040
kctc_3Dec2014_scaffold_1.genbank	EMBL	CDS	1016258	1017109	.	-	0	ID=Kmarxianus_kctc_496;locus_tag=KCTC_0A05050;inference=similar to DNA sequence:INSDC:YKR062W;gene=KCTC0A05050
kctc_3Dec2014_scaffold_1.genbank	EMBL	CDS	1017818	1018930	.	-	0	ID=Kmarxianus_kctc_497;locus_tag=KCTC_0A05060;inference=similar to DNA sequence:INSDC:YJL147C;gene=KCTC0A05060
kctc_3Dec2014_scaffold_1.genbank	EMBL	CDS	1019570	1020676	.	+	0	ID=Kmarxianus_kctc_498;locus_tag=KCTC_0A05070;inference=similar to DNA sequence:INSDC:YJL146W;gene=KCTC0A05070
kctc_3Dec2014_scaffold_1.genbank	EMBL	CDS	1021143	1021985	.	+	0	ID=Kmarxianus_kctc_499;locus_tag=KCTC_0A05080;inference=similar to DNA sequence:INSDC:YJL145W;gene=KCTC0A05080
kctc_3Dec2014_scaffold_1.genbank	EMBL	CDS	1022126	1023280	.	-	0	ID=Kmarxianus_kctc_500;locus_tag=KCTC_0A05090;inference=similar to DNA sequence:INSDC:YGR286C;gene=KCTC0A05090
kctc_3Dec2014_scaffold_1.genbank	EMBL	CDS	1024343	1024600	.	+	0	ID=Kmarxianus_kctc_501;locus_tag=KCTC_0A05100;gene=KCTC0A05100;transl_table=1
kctc_3Dec2014_scaffold_1.genbank	EMBL	CDS	1025119	1025583	.	+	0	ID=Kmarxianus_kctc_502;locus_tag=KCTC_0A05110;inference=similar to DNA sequence:INSDC:YJL143W;gene=KCTC0A05110
kctc_3Dec2014_scaffold_1.genbank	EMBL	CDS	1025903	1028065	.	-	0	ID=Kmarxianus_kctc_503;locus_tag=KCTC_0A05120;inference=similar to DNA sequence:INSDC:YJL141C;gene=KCTC0A05120
kctc_3Dec2014_scaffold_1.genbank	EMBL	CDS	1028519	1029121	.	+	0	ID=Kmarxianus_kctc_504;locus_tag=KCTC_0A05130;inference=similar to DNA sequence:INSDC:YJL140W;gene=KCTC0A05130
kctc_3Dec2014_scaffold_1.genbank	EMBL	CDS	1029220	1030488	.	-	0	ID=Kmarxianus_kctc_505;locus_tag=KCTC_0A05140;inference=similar to DNA sequence:INSDC:YJL139C%2CYKR061W;gene=KCTC0A05140
kctc_3Dec2014_scaffold_1.genbank	EMBL	CDS	1030769	1031581	.	-	0	ID=Kmarxianus_kctc_506;locus_tag=KCTC_0A05150;inference=similar to DNA sequence:INSDC:YKR060W;gene=KCTC0A05150
kctc_3Dec2014_scaffold_1.genbank	EMBL	CDS	1031950	1033140	.	-	0	ID=Kmarxianus_kctc_507;locus_tag=KCTC_0A05160;inference=similar to DNA sequence:INSDC:YJL138C%2CYKR059W;gene=KCTC0A05160
kctc_3Dec2014_scaffold_1.genbank	EMBL	CDS	1033996	1035357	.	-	0	ID=Kmarxianus_kctc_508;locus_tag=KCTC_0A05170;inference=similar to DNA sequence:INSDC:YJL137C%2CYKR058W;gene=KCTC0A05170
kctc_3Dec2014_scaffold_1.genbank	EMBL	CDS	1036317	1036556	.	-	0	ID=Kmarxianus_kctc_509;featflags=end_after:true;locus_tag=KCTC_0A05180;gene=KCTC0A05180;transl_table=1
kctc_3Dec2014_scaffold_1.genbank	EMBL	CDS	1037883	1038389	.	+	0	ID=Kmarxianus_kctc_510;locus_tag=KCTC_0A05190;gene=KCTC0A05190;transl_table=1
kctc_3Dec2014_scaffold_1.genbank	EMBL	CDS	1038532	1040268	.	-	0	ID=Kmarxianus_kctc_511;locus_tag=KCTC_0A05200;inference=similar to DNA sequence:INSDC:YKR056W;gene=KCTC0A05200
kctc_3Dec2014_scaffold_1.genbank	EMBL	CDS	1040588	1041244	.	-	0	ID=Kmarxianus_kctc_512;locus_tag=KCTC_0A05210;inference=similar to DNA sequence:INSDC:YKR055W;gene=KCTC0A05210
kctc_3Dec2014_scaffold_1.genbank	EMBL	CDS	1041476	1053652	.	+	0	ID=Kmarxianus_kctc_513;locus_tag=KCTC_0A05220;inference=similar to DNA sequence:INSDC:YKR054C;gene=KCTC0A05220
kctc_3Dec2014_scaffold_1.genbank	EMBL	CDS	1054084	1055304	.	+	0	ID=Kmarxianus_kctc_514;locus_tag=KCTC_0A05230;inference=similar to DNA sequence:INSDC:YJL134W%2CYKR053C;gene=KCTC0A05230
kctc_3Dec2014_scaffold_1.genbank	EMBL	CDS	1055744	1055992	.	-	0	ID=Kmarxianus_kctc_515;locus_tag=KCTC_0A05240;inference=similar to DNA sequence:INSDC:YJL133C-A;gene=KCTC0A05240
kctc_3Dec2014_scaffold_1.genbank	EMBL	CDS	1056877	1059813	.	-	0	ID=Kmarxianus_kctc_516;locus_tag=KCTC_0A05250;inference=similar to DNA sequence:INSDC:YGR240C;gene=KCTC0A05250
kctc_3Dec2014_scaffold_1.genbank	EMBL	CDS	1060813	1062552	.	-	0	ID=Kmarxianus_kctc_517;locus_tag=KCTC_0A05260;inference=similar to DNA sequence:INSDC:YGR241C%2CYHR161C;gene=KCTC0A05260
kctc_3Dec2014_scaffold_1.genbank	EMBL	CDS	1063296	1064003	.	+	0	ID=Kmarxianus_kctc_518;locus_tag=KCTC_0A05270;gene=KCTC0A05270;transl_table=1
kctc_3Dec2014_scaffold_1.genbank	EMBL	CDS	1064225	1064635	.	+	0	ID=Kmarxianus_kctc_519;featflags=end_after:true;locus_tag=KCTC_0A05280;inference=similar to DNA sequence:INSDC:YGR243W%2CYHR162W;gene=KCTC0A05280
kctc_3Dec2014_scaffold_1.genbank	EMBL	CDS	1065033	1066307	.	-	0	ID=Kmarxianus_kctc_520;locus_tag=KCTC_0A05290;inference=similar to DNA sequence:INSDC:YGR244C;gene=KCTC0A05290
kctc_3Dec2014_scaffold_1.genbank	EMBL	CDS	1067461	1069785	.	-	0	ID=Kmarxianus_kctc_521;locus_tag=KCTC_0A05300;inference=similar to DNA sequence:INSDC:YGR245C;gene=KCTC0A05300
kctc_3Dec2014_scaffold_1.genbank	EMBL	CDS	1070410	1072089	.	-	0	ID=Kmarxianus_kctc_522;locus_tag=KCTC_0A05310;inference=similar to DNA sequence:INSDC:YGR246C;gene=KCTC0A05310
kctc_3Dec2014_scaffold_1.genbank	EMBL	CDS	1072505	1073149	.	+	0	ID=Kmarxianus_kctc_523;locus_tag=KCTC_0A05320;inference=similar to DNA sequence:INSDC:YGR247W;gene=KCTC0A05320
kctc_3Dec2014_scaffold_1.genbank	EMBL	CDS	1073542	1074342	.	+	0	ID=Kmarxianus_kctc_524;locus_tag=KCTC_0A05330;inference=similar to DNA sequence:INSDC:YGR248W%2CYHR163W;gene=KCTC0A05330
kctc_3Dec2014_scaffold_1.genbank	EMBL	CDS	1077780	1079237	.	+	0	ID=Kmarxianus_kctc_525;locus_tag=KCTC_0A05340;inference=similar to DNA sequence:INSDC:YGR249W;gene=KCTC0A05340
kctc_3Dec2014_scaffold_1.genbank	EMBL	CDS	1080873	1083464	.	-	0	ID=Kmarxianus_kctc_526;locus_tag=KCTC_0A05350;inference=similar to DNA sequence:INSDC:YGR250C;gene=KCTC0A05350
kctc_3Dec2014_scaffold_1.genbank	EMBL	CDS	1087682	1092118	.	-	0	ID=Kmarxianus_kctc_527;locus_tag=KCTC_0A05360;inference=similar to DNA sequence:INSDC:YHR164C;gene=KCTC0A05360
kctc_3Dec2014_scaffold_1.genbank	EMBL	CDS	1092526	1093629	.	-	0	ID=Kmarxianus_kctc_528;locus_tag=KCTC_0A05370;gene=KCTC0A05370
kctc_3Dec2014_scaffold_1.genbank	EMBL	CDS	1093974	1101224	.	-	0	ID=Kmarxianus_kctc_529;locus_tag=KCTC_0A05380;inference=similar to DNA sequence:INSDC:YHR165C;gene=KCTC0A05380
kctc_3Dec2014_scaffold_1.genbank	EMBL	CDS	1101706	1103604	.	-	0	ID=Kmarxianus_kctc_530;locus_tag=KCTC_0A05390;inference=similar to DNA sequence:INSDC:YHR166C;gene=KCTC0A05390
kctc_3Dec2014_scaffold_1.genbank	EMBL	CDS	1103898	1104689	.	+	0	ID=Kmarxianus_kctc_531;locus_tag=KCTC_0A05400;inference=similar to DNA sequence:INSDC:YHR167W;gene=KCTC0A05400
kctc_3Dec2014_scaffold_1.genbank	EMBL	CDS	1104916	1106562	.	+	0	ID=Kmarxianus_kctc_532;locus_tag=KCTC_0A05410;inference=similar to DNA sequence:INSDC:YHR168W;gene=KCTC0A05410
kctc_3Dec2014_scaffold_1.genbank	EMBL	CDS	1106719	1107264	.	+	0	ID=Kmarxianus_kctc_533;locus_tag=KCTC_0A05420;inference=similar to DNA sequence:INSDC:YOR276W;gene=KCTC0A05420
kctc_3Dec2014_scaffold_1.genbank	EMBL	CDS	1107726	1108835	.	+	0	ID=Kmarxianus_kctc_534;locus_tag=KCTC_0A05430;inference=similar to DNA sequence:INSDC:YMR214W;gene=KCTC0A05430
kctc_3Dec2014_scaffold_1.genbank	EMBL	CDS	1109854	1111365	.	+	0	ID=Kmarxianus_kctc_535;locus_tag=KCTC_0A05440;inference=similar to DNA sequence:INSDC:YMR215W;gene=KCTC0A05440
kctc_3Dec2014_scaffold_1.genbank	EMBL	CDS	1113163	1115307	.	-	0	ID=Kmarxianus_kctc_536;locus_tag=KCTC_0A05450;inference=similar to DNA sequence:INSDC:YMR216C;gene=KCTC0A05450
kctc_3Dec2014_scaffold_1.genbank	EMBL	CDS	1116005	1116781	.	-	0	ID=Kmarxianus_kctc_537;locus_tag=KCTC_0A05460;gene=KCTC0A05460;transl_table=1
kctc_3Dec2014_scaffold_1.genbank	EMBL	CDS	1116860	1117138	.	-	0	ID=Kmarxianus_kctc_538;featflags=start_before:true;locus_tag=KCTC_0A05470;gene=KCTC0A05470;transl_table=1
kctc_3Dec2014_scaffold_1.genbank	EMBL	CDS	1118278	1119852	.	+	0	ID=Kmarxianus_kctc_539;locus_tag=KCTC_0A05480;inference=similar to DNA sequence:INSDC:YMR217W;gene=KCTC0A05480
kctc_3Dec2014_scaffold_1.genbank	EMBL	CDS	1120306	1121091	.	+	0	ID=Kmarxianus_kctc_540;locus_tag=KCTC_0A05490;inference=similar to DNA sequence:INSDC:YOR278W;gene=KCTC0A05490
kctc_3Dec2014_scaffold_1.genbank	EMBL	CDS	1121120	1124323	.	-	0	ID=Kmarxianus_kctc_541;locus_tag=KCTC_0A05500;inference=similar to DNA sequence:INSDC:YMR218C;gene=KCTC0A05500
kctc_3Dec2014_scaffold_1.genbank	EMBL	CDS	1124537	1129192	.	+	0	ID=Kmarxianus_kctc_542;locus_tag=KCTC_0A05510;inference=similar to DNA sequence:INSDC:YMR219W;gene=KCTC0A05510
kctc_3Dec2014_scaffold_1.genbank	EMBL	CDS	1129470	1130819	.	+	0	ID=Kmarxianus_kctc_543;locus_tag=KCTC_0A05520;inference=similar to DNA sequence:INSDC:YMR220W;gene=KCTC0A05520
kctc_3Dec2014_scaffold_1.genbank	EMBL	CDS	1130936	1131883	.	-	0	ID=Kmarxianus_kctc_544;locus_tag=KCTC_0A05530;inference=similar to DNA sequence:INSDC:YOR279C;gene=KCTC0A05530
kctc_3Dec2014_scaffold_1.genbank	EMBL	CDS	1132288	1133826	.	-	0	ID=Kmarxianus_kctc_545;locus_tag=KCTC_0A05540;inference=similar to DNA sequence:INSDC:YMR221C;gene=KCTC0A05540
kctc_3Dec2014_scaffold_1.genbank	EMBL	CDS	1134357	1135136	.	-	0	ID=Kmarxianus_kctc_546;locus_tag=KCTC_0A05550;inference=similar to DNA sequence:INSDC:YOR280C;gene=KCTC0A05550
kctc_3Dec2014_scaffold_1.genbank	EMBL	CDS	1135401	1136060	.	-	0	ID=Kmarxianus_kctc_547;locus_tag=KCTC_0A05560;inference=similar to DNA sequence:INSDC:YMR222C;gene=KCTC0A05560
kctc_3Dec2014_scaffold_1.genbank	EMBL	CDS	1136730	1138073	.	+	0	ID=Kmarxianus_kctc_548;locus_tag=KCTC_0A05570;inference=similar to DNA sequence:INSDC:YMR223W;gene=KCTC0A05570
kctc_3Dec2014_scaffold_1.genbank	EMBL	CDS	1138140	1138982	.	-	0	ID=Kmarxianus_kctc_549;locus_tag=KCTC_0A05580;inference=similar to DNA sequence:INSDC:YOR281C;gene=KCTC0A05580
kctc_3Dec2014_scaffold_1.genbank	EMBL	CDS	1139355	1141415	.	-	0	ID=Kmarxianus_kctc_550;locus_tag=KCTC_0A05590;inference=similar to DNA sequence:INSDC:YMR224C;gene=KCTC0A05590
kctc_3Dec2014_scaffold_1.genbank	EMBL	CDS	1141631	1142323	.	+	0	ID=Kmarxianus_kctc_551;locus_tag=KCTC_0A05600;inference=similar to DNA sequence:INSDC:YOR283W;gene=KCTC0A05600
kctc_3Dec2014_scaffold_1.genbank	EMBL	CDS	1142569	1143006	.	+	0	ID=Kmarxianus_kctc_552;locus_tag=KCTC_0A05610;inference=similar to DNA sequence:INSDC:YOR285W;gene=KCTC0A05610
kctc_3Dec2014_scaffold_1.genbank	EMBL	CDS	1143427	1143855	.	+	0	ID=Kmarxianus_kctc_553;locus_tag=KCTC_0A05620;inference=similar to DNA sequence:INSDC:YOR286W;gene=KCTC0A05620
kctc_3Dec2014_scaffold_1.genbank	EMBL	CDS	1143972	1145009	.	-	0	ID=Kmarxianus_kctc_554;locus_tag=KCTC_0A05630;inference=similar to DNA sequence:INSDC:YOR287C;gene=KCTC0A05630
kctc_3Dec2014_scaffold_1.genbank	EMBL	biological_region	1145400	1145777	.	-	0	ID=Kmarxianus_kctc_555;featflags=type:CDS;locus_tag=KCTC_0A05640;inference=similar to DNA sequence:INSDC:YMR225C;gene=KCTC0A05640
kctc_3Dec2014_scaffold_1.genbank	EMBL	CDS	1145400	1145638	.	-	0	Parent=kctc_3Dec2014_scaffold_1.genbank.622
kctc_3Dec2014_scaffold_1.genbank	EMBL	CDS	1145720	1145777	.	-	0	Parent=kctc_3Dec2014_scaffold_1.genbank.622
kctc_3Dec2014_scaffold_1.genbank	EMBL	CDS	1146281	1146796	.	+	0	ID=Kmarxianus_kctc_556;locus_tag=KCTC_0A05650;inference=similar to DNA sequence:INSDC:YDR404C;gene=KCTC0A05650
kctc_3Dec2014_scaffold_1.genbank	EMBL	CDS	1147426	1149015	.	-	0	ID=Kmarxianus_kctc_557;locus_tag=KCTC_0A05660;inference=similar to DNA sequence:INSDC:YDR403W;gene=KCTC0A05660
kctc_3Dec2014_scaffold_1.genbank	EMBL	CDS	1149806	1151350	.	+	0	ID=Kmarxianus_kctc_558;locus_tag=KCTC_0A05670;inference=similar to DNA sequence:INSDC:YDR402C;gene=KCTC0A05670
kctc_3Dec2014_scaffold_1.genbank	EMBL	CDS	1151516	1152532	.	-	0	ID=Kmarxianus_kctc_559;locus_tag=KCTC_0A05680;inference=similar to DNA sequence:INSDC:YDR400W;gene=KCTC0A05680
kctc_3Dec2014_scaffold_1.genbank	EMBL	CDS	1154638	1155666	.	+	0	ID=Kmarxianus_kctc_560;locus_tag=KCTC_0A05690;gene=KCTC0A05690;transl_table=1
kctc_3Dec2014_scaffold_1.genbank	EMBL	CDS	1157077	1158501	.	+	0	ID=Kmarxianus_kctc_561;locus_tag=KCTC_0A05700;gene=KCTC0A05700;transl_table=1
kctc_3Dec2014_scaffold_1.genbank	EMBL	CDS	1158629	1159276	.	-	0	ID=Kmarxianus_kctc_562;locus_tag=KCTC_0A05710;inference=similar to DNA sequence:INSDC:YDR399W;gene=KCTC0A05710
kctc_3Dec2014_scaffold_1.genbank	EMBL	CDS	1160208	1162088	.	-	0	ID=Kmarxianus_kctc_563;locus_tag=KCTC_0A05720;inference=similar to DNA sequence:INSDC:YDR398W;gene=KCTC0A05720
kctc_3Dec2014_scaffold_1.genbank	EMBL	CDS	1163110	1163436	.	+	0	ID=Kmarxianus_kctc_564;featflags=start_before:true,end_after:true;locus_tag=KCTC_0A05730;gene=KCTC0A05730;transl_table=1
kctc_3Dec2014_scaffold_1.genbank	EMBL	CDS	1163887	1166745	.	-	0	ID=Kmarxianus_kctc_565;locus_tag=KCTC_0A05740;inference=similar to DNA sequence:INSDC:YDR395W;gene=KCTC0A05740
kctc_3Dec2014_scaffold_1.genbank	EMBL	CDS	1167208	1168725	.	+	0	ID=Kmarxianus_kctc_566;locus_tag=KCTC_0A05750;inference=similar to DNA sequence:INSDC:YOR149C;gene=KCTC0A05750
kctc_3Dec2014_scaffold_1.genbank	EMBL	CDS	1168837	1170123	.	-	0	ID=Kmarxianus_kctc_567;locus_tag=KCTC_0A05760;inference=similar to DNA sequence:INSDC:YDR394W;gene=KCTC0A05760
kctc_3Dec2014_scaffold_1.genbank	EMBL	CDS	1170518	1171759	.	-	0	ID=Kmarxianus_kctc_568;locus_tag=KCTC_0A05770;inference=similar to DNA sequence:INSDC:YDR393W;gene=KCTC0A05770
kctc_3Dec2014_scaffold_1.genbank	EMBL	CDS	1171950	1172483	.	+	0	ID=Kmarxianus_kctc_569;locus_tag=KCTC_0A05780;inference=similar to DNA sequence:INSDC:YOR148C;gene=KCTC0A05780
kctc_3Dec2014_scaffold_1.genbank	EMBL	CDS	1172612	1174366	.	-	0	ID=Kmarxianus_kctc_570;locus_tag=KCTC_0A05790;inference=similar to DNA sequence:INSDC:YOR147W;gene=KCTC0A05790
kctc_3Dec2014_scaffold_1.genbank	EMBL	CDS	1174954	1175778	.	+	0	ID=Kmarxianus_kctc_571;locus_tag=KCTC_0A05800;inference=similar to DNA sequence:INSDC:YOR145C;gene=KCTC0A05800
kctc_3Dec2014_scaffold_1.genbank	EMBL	tRNA	1175972	1176053	.	-	.	ID=kctc_3Dec2014_scaffold_1.genbank.641;locus_tag=KCTC_0Atrna3S;gene=KCTC0Atrna3S;product=tRNA-Ser
kctc_3Dec2014_scaffold_1.genbank	EMBL	CDS	1176254	1176805	.	-	0	ID=Kmarxianus_kctc_572;locus_tag=KCTC_0A05810;inference=similar to DNA sequence:INSDC:YHR189W;gene=KCTC0A05810
kctc_3Dec2014_scaffold_1.genbank	EMBL	CDS	1177124	1178023	.	+	0	ID=Kmarxianus_kctc_573;locus_tag=KCTC_0A05820;inference=similar to DNA sequence:INSDC:YML121W;gene=KCTC0A05820
kctc_3Dec2014_scaffold_1.genbank	EMBL	CDS	1178531	1180087	.	-	0	ID=Kmarxianus_kctc_574;locus_tag=KCTC_0A05830;inference=similar to DNA sequence:INSDC:YML120C;gene=KCTC0A05830
kctc_3Dec2014_scaffold_1.genbank	EMBL	CDS	1181715	1184693	.	+	0	ID=Kmarxianus_kctc_575;locus_tag=KCTC_0A05840;inference=similar to DNA sequence:INSDC:YMR287C;gene=KCTC0A05840
kctc_3Dec2014_scaffold_1.genbank	EMBL	CDS	1185142	1185918	.	+	0	ID=Kmarxianus_kctc_576;locus_tag=KCTC_0A05850;inference=similar to DNA sequence:INSDC:YML119W;gene=KCTC0A05850
kctc_3Dec2014_scaffold_1.genbank	EMBL	CDS	1186085	1186339	.	-	0	ID=Kmarxianus_kctc_577;locus_tag=KCTC_0A05860;inference=similar to DNA sequence:INSDC:YMR286W;gene=KCTC0A05860
kctc_3Dec2014_scaffold_1.genbank	EMBL	CDS	1186866	1188449	.	+	0	ID=Kmarxianus_kctc_578;locus_tag=KCTC_0A05870;inference=similar to DNA sequence:INSDC:YML118W%2CYMR285C;gene=KCTC0A05870
kctc_3Dec2014_scaffold_1.genbank	EMBL	CDS	1188478	1190253	.	-	0	ID=Kmarxianus_kctc_579;locus_tag=KCTC_0A05880;inference=similar to DNA sequence:INSDC:YMR284W;gene=KCTC0A05880
kctc_3Dec2014_scaffold_1.genbank	EMBL	CDS	1190761	1191888	.	+	0	ID=Kmarxianus_kctc_580;locus_tag=KCTC_0A05890;inference=similar to DNA sequence:INSDC:YOL003C;gene=KCTC0A05890
kctc_3Dec2014_scaffold_1.genbank	EMBL	CDS	1191972	1196447	.	-	0	ID=Kmarxianus_kctc_581;locus_tag=KCTC_0A05900;inference=similar to DNA sequence:INSDC:YOL004W;gene=KCTC0A05900
kctc_3Dec2014_scaffold_1.genbank	EMBL	CDS	1197075	1197440	.	+	0	ID=Kmarxianus_kctc_582;locus_tag=KCTC_0A05910;inference=similar to DNA sequence:INSDC:YOL005C;gene=KCTC0A05910
kctc_3Dec2014_scaffold_1.genbank	EMBL	CDS	1198232	1200346	.	-	0	ID=Kmarxianus_kctc_583;locus_tag=KCTC_0A05920;inference=similar to DNA sequence:INSDC:YMR001C;gene=KCTC0A05920
kctc_3Dec2014_scaffold_1.genbank	EMBL	CDS	1202000	1204303	.	+	0	ID=Kmarxianus_kctc_584;locus_tag=KCTC_0A05930;inference=similar to DNA sequence:INSDC:YOL006C;gene=KCTC0A05930
kctc_3Dec2014_scaffold_1.genbank	EMBL	CDS	1204922	1205383	.	+	0	ID=Kmarxianus_kctc_585;locus_tag=KCTC_0A05940;inference=similar to DNA sequence:INSDC:YMR002W;gene=KCTC0A05940
kctc_3Dec2014_scaffold_1.genbank	EMBL	CDS	1206210	1206983	.	+	0	ID=Kmarxianus_kctc_586;locus_tag=KCTC_0A05950;inference=similar to DNA sequence:INSDC:YMR003W;gene=KCTC0A05950
kctc_3Dec2014_scaffold_1.genbank	EMBL	CDS	1207218	1207805	.	-	0	ID=Kmarxianus_kctc_587;locus_tag=KCTC_0A05960;inference=similar to DNA sequence:INSDC:YOL008W;gene=KCTC0A05960
kctc_3Dec2014_scaffold_1.genbank	EMBL	CDS	1208036	1208938	.	+	0	ID=Kmarxianus_kctc_588;locus_tag=KCTC_0A05970;inference=similar to DNA sequence:INSDC:YOL009C;gene=KCTC0A05970
kctc_3Dec2014_scaffold_1.genbank	EMBL	CDS	1209212	1210756	.	+	0	ID=Kmarxianus_kctc_589;locus_tag=KCTC_0A05980;inference=similar to DNA sequence:INSDC:YMR004W;gene=KCTC0A05980
kctc_3Dec2014_scaffold_1.genbank	EMBL	CDS	1210885	1211982	.	-	0	ID=Kmarxianus_kctc_590;locus_tag=KCTC_0A05990;inference=similar to DNA sequence:INSDC:YOL010W;gene=KCTC0A05990
kctc_3Dec2014_scaffold_1.genbank	EMBL	CDS	1212638	1213720	.	+	0	ID=Kmarxianus_kctc_591;locus_tag=KCTC_0A06000;inference=similar to DNA sequence:INSDC:YMR005W;gene=KCTC0A06000
kctc_3Dec2014_scaffold_1.genbank	EMBL	CDS	1214222	1216174	.	-	0	ID=Kmarxianus_kctc_592;locus_tag=KCTC_0A06010;inference=similar to DNA sequence:INSDC:YMR008C%2CYOL011W;gene=KCTC0A06010
kctc_3Dec2014_scaffold_1.genbank	EMBL	CDS	1217652	1218050	.	+	0	ID=Kmarxianus_kctc_593;locus_tag=KCTC_0A06020;inference=similar to DNA sequence:INSDC:YOL012C;gene=KCTC0A06020
kctc_3Dec2014_scaffold_1.genbank	EMBL	CDS	1218360	1218851	.	-	0	ID=Kmarxianus_kctc_594;locus_tag=KCTC_0A06030;gene=KCTC0A06030
kctc_3Dec2014_scaffold_1.genbank	EMBL	CDS	1219232	1220866	.	+	0	ID=Kmarxianus_kctc_595;locus_tag=KCTC_0A06040;inference=similar to DNA sequence:INSDC:YOL013C;gene=KCTC0A06040
kctc_3Dec2014_scaffold_1.genbank	EMBL	CDS	1220994	1222439	.	-	0	ID=Kmarxianus_kctc_596;locus_tag=KCTC_0A06050;inference=similar to DNA sequence:INSDC:YML043C;gene=KCTC0A06050
kctc_3Dec2014_scaffold_1.genbank	EMBL	biological_region	1222892	1223014	.	+	.	ID=kctc_3Dec2014_scaffold_1.genbank.667;featflags=type:tRNA;locus_tag=KCTC_0Atrna3P;gene=KCTC0Atrna3P;product=tRNA-Pro
kctc_3Dec2014_scaffold_1.genbank	EMBL	tRNA	1222892	1222928	.	+	.	Parent=kctc_3Dec2014_scaffold_1.genbank.667
kctc_3Dec2014_scaffold_1.genbank	EMBL	tRNA	1222978	1223014	.	+	.	Parent=kctc_3Dec2014_scaffold_1.genbank.667
kctc_3Dec2014_scaffold_1.genbank	EMBL	CDS	1223293	1223673	.	+	0	ID=Kmarxianus_kctc_597;locus_tag=KCTC_0A06060;inference=similar to DNA sequence:INSDC:YGL127C;gene=KCTC0A06060
kctc_3Dec2014_scaffold_1.genbank	EMBL	CDS	1225206	1228733	.	+	0	ID=Kmarxianus_kctc_598;locus_tag=KCTC_0A06070;inference=similar to DNA sequence:INSDC:YBR218C%2CYGL062W;gene=KCTC0A06070
kctc_3Dec2014_scaffold_1.genbank	EMBL	CDS	1228917	1229528	.	-	0	ID=Kmarxianus_kctc_599;locus_tag=KCTC_0A06080;inference=similar to DNA sequence:INSDC:YGL061C;gene=KCTC0A06080
kctc_3Dec2014_scaffold_1.genbank	EMBL	CDS	1229784	1230371	.	-	0	ID=Kmarxianus_kctc_600;locus_tag=KCTC_0A06090;inference=similar to DNA sequence:INSDC:YBR217W;gene=KCTC0A06090
kctc_3Dec2014_scaffold_1.genbank	EMBL	CDS	1230643	1232757	.	+	0	ID=Kmarxianus_kctc_601;locus_tag=KCTC_0A06100;inference=similar to DNA sequence:INSDC:YBR216C%2CYGL060W;gene=KCTC0A06100
kctc_3Dec2014_scaffold_1.genbank	EMBL	CDS	1232868	1233470	.	-	0	ID=Kmarxianus_kctc_602;featflags=start_before:true,end_after:true;locus_tag=KCTC_0A06110;gene=KCTC0A06110;transl_table=1
kctc_3Dec2014_scaffold_1.genbank	EMBL	CDS	1234982	1236391	.	+	0	ID=Kmarxianus_kctc_603;locus_tag=KCTC_0A06120;inference=similar to DNA sequence:INSDC:YGL059W;gene=KCTC0A06120
kctc_3Dec2014_scaffold_1.genbank	EMBL	CDS	1234982	1236391	.	+	0	ID=Kmarxianus_kctc_604;locus_tag=KCTC_0A06130;gene=KCTC0A06130;transl_table=1
kctc_3Dec2014_scaffold_1.genbank	EMBL	CDS	1237033	1237530	.	+	0	ID=Kmarxianus_kctc_605;locus_tag=KCTC_0A06140;inference=similar to DNA sequence:INSDC:YGL058W;gene=KCTC0A06140
kctc_3Dec2014_scaffold_1.genbank	EMBL	CDS	1237795	1238349	.	-	0	ID=Kmarxianus_kctc_606;locus_tag=KCTC_0A06150;inference=similar to DNA sequence:INSDC:YGL057C;gene=KCTC0A06150
kctc_3Dec2014_scaffold_1.genbank	EMBL	CDS	1238839	1240371	.	-	0	ID=Kmarxianus_kctc_607;locus_tag=KCTC_0A06160;inference=similar to DNA sequence:INSDC:YBR214W%2CYGL056C;gene=KCTC0A06160
kctc_3Dec2014_scaffold_1.genbank	EMBL	CDS	1242292	1243725	.	+	0	ID=Kmarxianus_kctc_608;locus_tag=KCTC_0A06170;inference=similar to DNA sequence:INSDC:YGL055W;gene=KCTC0A06170
kctc_3Dec2014_scaffold_1.genbank	EMBL	CDS	1244312	1245142	.	-	0	ID=Kmarxianus_kctc_609;locus_tag=KCTC_0A06180;inference=similar to DNA sequence:INSDC:YBR213W;gene=KCTC0A06180
kctc_3Dec2014_scaffold_1.genbank	EMBL	CDS	1245658	1247571	.	-	0	ID=Kmarxianus_kctc_610;locus_tag=KCTC_0A06190;inference=similar to DNA sequence:INSDC:YBR212W;gene=KCTC0A06190
kctc_3Dec2014_scaffold_1.genbank	EMBL	CDS	1248883	1249386	.	-	0	ID=Kmarxianus_kctc_611;locus_tag=KCTC_0A06200;gene=KCTC0A06200;transl_table=1
kctc_3Dec2014_scaffold_1.genbank	EMBL	CDS	1250164	1251030	.	+	0	ID=Kmarxianus_kctc_612;locus_tag=KCTC_0A06210;inference=similar to DNA sequence:INSDC:YBR211C;gene=KCTC0A06210
kctc_3Dec2014_scaffold_1.genbank	EMBL	CDS	1251450	1251857	.	-	0	ID=Kmarxianus_kctc_613;locus_tag=KCTC_0A06220;inference=similar to DNA sequence:INSDC:YBR210W%2CYGL054C;gene=KCTC0A06220
kctc_3Dec2014_scaffold_1.genbank	EMBL	CDS	1252553	1253230	.	+	0	ID=Kmarxianus_kctc_614;locus_tag=KCTC_0A06230;gene=KCTC0A06230;transl_table=1
kctc_3Dec2014_scaffold_1.genbank	EMBL	tRNA	1253374	1253445	.	-	.	ID=kctc_3Dec2014_scaffold_1.genbank.688;locus_tag=KCTC_0Atrna2E;gene=KCTC0Atrna2E;product=tRNA-Glu
kctc_3Dec2014_scaffold_1.genbank	EMBL	CDS	1253860	1254537	.	-	0	ID=Kmarxianus_kctc_615;locus_tag=KCTC_0A06240;gene=KCTC0A06240;transl_table=1
kctc_3Dec2014_scaffold_1.genbank	EMBL	CDS	1255012	1255737	.	-	0	ID=Kmarxianus_kctc_616;locus_tag=KCTC_0A06250;inference=similar to DNA sequence:INSDC:YLR301W;gene=KCTC0A06250
kctc_3Dec2014_scaffold_1.genbank	EMBL	CDS	1256210	1261102	.	-	0	ID=Kmarxianus_kctc_617;locus_tag=KCTC_0A06260;inference=similar to DNA sequence:INSDC:YOR191W;gene=KCTC0A06260
kctc_3Dec2014_scaffold_1.genbank	EMBL	CDS	1261567	1262178	.	-	0	ID=Kmarxianus_kctc_618;locus_tag=KCTC_0A06270;inference=similar to DNA sequence:INSDC:YFL010C;gene=KCTC0A06270
kctc_3Dec2014_scaffold_1.genbank	EMBL	CDS	1263350	1264645	.	-	0	ID=Kmarxianus_kctc_619;locus_tag=KCTC_0A06280;inference=similar to DNA sequence:INSDC:YLR300W%2CYOR190W;gene=KCTC0A06280
kctc_3Dec2014_scaffold_1.genbank	EMBL	CDS	1266693	1267220	.	-	0	ID=Kmarxianus_kctc_620;locus_tag=KCTC_0A06290;inference=similar to DNA sequence:INSDC:YOR189W;gene=KCTC0A06290
kctc_3Dec2014_scaffold_1.genbank	EMBL	tRNA	1267922	1267993	.	+	.	ID=kctc_3Dec2014_scaffold_1.genbank.695;locus_tag=KCTC_0Atrna3E;gene=KCTC0Atrna3E;product=tRNA-Glu
kctc_3Dec2014_scaffold_1.genbank	EMBL	CDS	1268190	1272029	.	-	0	ID=Kmarxianus_kctc_621;locus_tag=KCTC_0A06300;inference=similar to DNA sequence:INSDC:YOR188W;gene=KCTC0A06300
kctc_3Dec2014_scaffold_1.genbank	EMBL	CDS	1272429	1274243	.	-	0	ID=Kmarxianus_kctc_622;locus_tag=KCTC_0A06310;inference=similar to DNA sequence:INSDC:YLR299W;gene=KCTC0A06310
kctc_3Dec2014_scaffold_1.genbank	EMBL	CDS	1274700	1275992	.	-	0	ID=Kmarxianus_kctc_623;locus_tag=KCTC_0A06320;inference=similar to DNA sequence:INSDC:YOR187W;gene=KCTC0A06320
kctc_3Dec2014_scaffold_1.genbank	EMBL	CDS	1276540	1277139	.	+	0	ID=Kmarxianus_kctc_624;locus_tag=KCTC_0A06330;inference=similar to DNA sequence:INSDC:YLR298C;gene=KCTC0A06330
kctc_3Dec2014_scaffold_1.genbank	EMBL	CDS	1277274	1277687	.	+	0	ID=Kmarxianus_kctc_625;locus_tag=KCTC_0A06340;inference=similar to DNA sequence:INSDC:YLR295C;gene=KCTC0A06340
kctc_3Dec2014_scaffold_1.genbank	EMBL	CDS	1277912	1278808	.	+	0	ID=Kmarxianus_kctc_626;locus_tag=KCTC_0A06350;gene=KCTC0A06350
kctc_3Dec2014_scaffold_1.genbank	EMBL	CDS	1279247	1279891	.	+	0	ID=Kmarxianus_kctc_627;locus_tag=KCTC_0A06360;inference=similar to DNA sequence:INSDC:YLR293C%2CYOR185C;gene=KCTC0A06360
kctc_3Dec2014_scaffold_1.genbank	EMBL	CDS	1280898	1281968	.	+	0	ID=Kmarxianus_kctc_628;locus_tag=KCTC_0A06370;gene=KCTC0A06370;transl_table=1
kctc_3Dec2014_scaffold_1.genbank	EMBL	CDS	1282522	1283199	.	-	0	ID=Kmarxianus_kctc_629;locus_tag=KCTC_0A06380;gene=KCTC0A06380;transl_table=1
kctc_3Dec2014_scaffold_1.genbank	EMBL	CDS	1283456	1285351	.	-	0	ID=Kmarxianus_kctc_630;locus_tag=KCTC_0A06390;inference=similar to DNA sequence:INSDC:YLR289W;gene=KCTC0A06390
kctc_3Dec2014_scaffold_1.genbank	EMBL	CDS	1285585	1286787	.	+	0	ID=Kmarxianus_kctc_631;locus_tag=KCTC_0A06400;inference=similar to DNA sequence:INSDC:YLR288C;gene=KCTC0A06400
kctc_3Dec2014_scaffold_1.genbank	EMBL	CDS	1286796	1287974	.	-	0	ID=Kmarxianus_kctc_632;locus_tag=KCTC_0A06410;inference=similar to DNA sequence:INSDC:YOR184W;gene=KCTC0A06410
kctc_3Dec2014_scaffold_1.genbank	EMBL	biological_region	1288669	1289371	.	+	0	ID=Kmarxianus_kctc_633;featflags=type:CDS;locus_tag=KCTC_0A06420;inference=similar to DNA sequence:INSDC:YLR287C-A%2CYOR182C;gene=KCTC0A06420
kctc_3Dec2014_scaffold_1.genbank	EMBL	CDS	1288669	1288671	.	+	0	Parent=kctc_3Dec2014_scaffold_1.genbank.708
kctc_3Dec2014_scaffold_1.genbank	EMBL	CDS	1289183	1289371	.	+	0	Parent=kctc_3Dec2014_scaffold_1.genbank.708
kctc_3Dec2014_scaffold_1.genbank	EMBL	CDS	1289754	1290809	.	+	0	ID=Kmarxianus_kctc_634;locus_tag=KCTC_0A06430;inference=similar to DNA sequence:INSDC:YLR287C;gene=KCTC0A06430
kctc_3Dec2014_scaffold_1.genbank	EMBL	CDS	1290920	1293136	.	-	0	ID=Kmarxianus_kctc_635;locus_tag=KCTC_0A06440;inference=similar to DNA sequence:INSDC:YOR181W;gene=KCTC0A06440
kctc_3Dec2014_scaffold_1.genbank	EMBL	CDS	1294515	1296191	.	+	0	ID=Kmarxianus_kctc_636;locus_tag=KCTC_0A06450;inference=similar to DNA sequence:INSDC:YLR286C;gene=KCTC0A06450
kctc_3Dec2014_scaffold_1.genbank	EMBL	CDS	1296587	1297399	.	-	0	ID=Kmarxianus_kctc_637;locus_tag=KCTC_0A06460;inference=similar to DNA sequence:INSDC:YLR285W;gene=KCTC0A06460
kctc_3Dec2014_scaffold_1.genbank	EMBL	CDS	1297940	1298782	.	+	0	ID=Kmarxianus_kctc_638;locus_tag=KCTC_0A06470;inference=similar to DNA sequence:INSDC:YLR284C%2CYOR180C;gene=KCTC0A06470
kctc_3Dec2014_scaffold_1.genbank	EMBL	CDS	1298789	1299625	.	-	0	ID=Kmarxianus_kctc_639;locus_tag=KCTC_0A06480;inference=similar to DNA sequence:INSDC:YLR283W;gene=KCTC0A06480
kctc_3Dec2014_scaffold_1.genbank	EMBL	CDS	1299890	1300426	.	+	0	ID=Kmarxianus_kctc_640;locus_tag=KCTC_0A06490;inference=similar to DNA sequence:INSDC:YLR281C;gene=KCTC0A06490
kctc_3Dec2014_scaffold_1.genbank	EMBL	CDS	1301001	1304693	.	+	0	ID=Kmarxianus_kctc_641;locus_tag=KCTC_0A06500;inference=similar to DNA sequence:INSDC:YLR278C;gene=KCTC0A06500
kctc_3Dec2014_scaffold_1.genbank	EMBL	CDS	1305332	1307635	.	+	0	ID=Kmarxianus_kctc_642;locus_tag=KCTC_0A06510;inference=similar to DNA sequence:INSDC:YLR277C%2CYOR179C;gene=KCTC0A06510
kctc_3Dec2014_scaffold_1.genbank	EMBL	CDS	1308158	1309936	.	+	0	ID=Kmarxianus_kctc_643;locus_tag=KCTC_0A06520;inference=similar to DNA sequence:INSDC:YLR276C;gene=KCTC0A06520
kctc_3Dec2014_scaffold_1.genbank	EMBL	CDS	1310000	1311697	.	-	0	ID=Kmarxianus_kctc_644;locus_tag=KCTC_0A06530;inference=similar to DNA sequence:INSDC:YGR077C;gene=KCTC0A06530
kctc_3Dec2014_scaffold_1.genbank	EMBL	CDS	1311976	1312812	.	+	0	ID=Kmarxianus_kctc_645;locus_tag=KCTC_0A06540;inference=similar to DNA sequence:INSDC:YOL073C;gene=KCTC0A06540
kctc_3Dec2014_scaffold_1.genbank	EMBL	CDS	1312875	1313477	.	-	0	ID=Kmarxianus_kctc_646;locus_tag=KCTC_0A06550;inference=similar to DNA sequence:INSDC:YGR078C;gene=KCTC0A06550
kctc_3Dec2014_scaffold_1.genbank	EMBL	CDS	1313738	1317508	.	+	0	ID=Kmarxianus_kctc_647;locus_tag=KCTC_0A06560;inference=similar to DNA sequence:INSDC:YOL075C;gene=KCTC0A06560
kctc_3Dec2014_scaffold_1.genbank	EMBL	CDS	1317713	1319113	.	-	0	ID=Kmarxianus_kctc_648;locus_tag=KCTC_0A06570;inference=similar to DNA sequence:INSDC:YBR138C;gene=KCTC0A06570
kctc_3Dec2014_scaffold_1.genbank	EMBL	CDS	1319981	1320061	.	+	0	ID=Kmarxianus_kctc_649;featflags=start_before:true;locus_tag=KCTC_0A06580;gene=KCTC0A06580;transl_table=1
kctc_3Dec2014_scaffold_1.genbank	EMBL	CDS	1320206	1321321	.	-	0	ID=Kmarxianus_kctc_650;locus_tag=KCTC_0A06590;gene=KCTC0A06590;transl_table=1
kctc_3Dec2014_scaffold_1.genbank	EMBL	CDS	1321675	1323513	.	-	0	ID=Kmarxianus_kctc_651;locus_tag=KCTC_0A06600;inference=similar to DNA sequence:INSDC:YDL013W;gene=KCTC0A06600
kctc_3Dec2014_scaffold_1.genbank	EMBL	CDS	1324158	1324883	.	-	0	ID=Kmarxianus_kctc_652;featflags=end_after:true;locus_tag=KCTC_0A06610;gene=KCTC0A06610;transl_table=1
kctc_3Dec2014_scaffold_1.genbank	EMBL	CDS	1326297	1328570	.	-	0	ID=Kmarxianus_kctc_653;locus_tag=KCTC_0A06620;gene=KCTC0A06620;transl_table=1
kctc_3Dec2014_scaffold_1.genbank	EMBL	CDS	1331328	1332362	.	+	0	ID=Kmarxianus_kctc_654;locus_tag=KCTC_0A06630;inference=similar to DNA sequence:INSDC:YDL015C;gene=KCTC0A06630
kctc_3Dec2014_scaffold_1.genbank	EMBL	CDS	1332537	1333976	.	-	0	ID=Kmarxianus_kctc_655;locus_tag=KCTC_0A06640;inference=similar to DNA sequence:INSDC:YDL017W;gene=KCTC0A06640
kctc_3Dec2014_scaffold_1.genbank	EMBL	CDS	1334270	1334899	.	+	0	ID=Kmarxianus_kctc_656;locus_tag=KCTC_0A06650;inference=similar to DNA sequence:INSDC:YDL018C;gene=KCTC0A06650
kctc_3Dec2014_scaffold_1.genbank	EMBL	CDS	1334979	1336577	.	-	0	ID=Kmarxianus_kctc_657;locus_tag=KCTC_0A06660;inference=similar to DNA sequence:INSDC:YIR027C;gene=KCTC0A06660
kctc_3Dec2014_scaffold_1.genbank	EMBL	CDS	1337211	1339877	.	-	0	ID=Kmarxianus_kctc_658;locus_tag=KCTC_0A06670;inference=similar to DNA sequence:INSDC:YBR017C;gene=KCTC0A06670
kctc_3Dec2014_scaffold_1.genbank	EMBL	CDS	1340217	1342376	.	-	0	ID=Kmarxianus_kctc_659;locus_tag=KCTC_0A06680;inference=similar to DNA sequence:INSDC:YAR014C;gene=KCTC0A06680
kctc_3Dec2014_scaffold_1.genbank	EMBL	CDS	1344124	1345041	.	+	0	ID=Kmarxianus_kctc_660;locus_tag=KCTC_0A06690;inference=similar to DNA sequence:INSDC:YAR015W;gene=KCTC0A06690
kctc_3Dec2014_scaffold_1.genbank	EMBL	CDS	1345127	1346338	.	-	0	ID=Kmarxianus_kctc_661;locus_tag=KCTC_0A06700;inference=similar to DNA sequence:INSDC:YAR018C;gene=KCTC0A06700
kctc_3Dec2014_scaffold_1.genbank	EMBL	CDS	1346544	1349051	.	-	0	ID=Kmarxianus_kctc_662;locus_tag=KCTC_0A06710;inference=similar to DNA sequence:INSDC:YAR019C;gene=KCTC0A06710
kctc_3Dec2014_scaffold_1.genbank	EMBL	CDS	1349318	1351414	.	+	0	ID=Kmarxianus_kctc_663;locus_tag=KCTC_0A06720;inference=similar to DNA sequence:INSDC:YAR035W;gene=KCTC0A06720
kctc_3Dec2014_scaffold_1.genbank	EMBL	CDS	1351985	1355674	.	+	0	ID=Kmarxianus_kctc_664;locus_tag=KCTC_0A06730;inference=similar to DNA sequence:INSDC:YDL019C%2CYAR042W;gene=KCTC0A06730
kctc_3Dec2014_scaffold_1.genbank	EMBL	CDS	1355864	1357093	.	-	0	ID=Kmarxianus_kctc_665;locus_tag=KCTC_0A06740;gene=KCTC0A06740;transl_table=1
kctc_3Dec2014_scaffold_1.genbank	EMBL	CDS	1358480	1360342	.	+	0	ID=Kmarxianus_kctc_666;locus_tag=KCTC_0A06750;inference=similar to DNA sequence:INSDC:YDL020C;gene=KCTC0A06750
kctc_3Dec2014_scaffold_1.genbank	EMBL	CDS	1360668	1361531	.	-	0	ID=Kmarxianus_kctc_667;locus_tag=KCTC_0A06760;inference=similar to DNA sequence:INSDC:YDL021W%2CYOL056W;gene=KCTC0A06760
kctc_3Dec2014_scaffold_1.genbank	EMBL	CDS	1361938	1363950	.	-	0	ID=Kmarxianus_kctc_668;locus_tag=KCTC_0A06770;inference=similar to DNA sequence:INSDC:YOL057W;gene=KCTC0A06770
kctc_3Dec2014_scaffold_1.genbank	EMBL	CDS	1364995	1366257	.	-	0	ID=Kmarxianus_kctc_669;locus_tag=KCTC_0A06780;inference=similar to DNA sequence:INSDC:YOL058W;gene=KCTC0A06780
kctc_3Dec2014_scaffold_1.genbank	EMBL	CDS	1367854	1369158	.	-	0	ID=Kmarxianus_kctc_670;locus_tag=KCTC_0A06790;inference=similar to DNA sequence:INSDC:YDL022W%2CYOL059W;gene=KCTC0A06790
kctc_3Dec2014_scaffold_1.genbank	EMBL	CDS	1371699	1373918	.	+	0	ID=Kmarxianus_kctc_671;locus_tag=KCTC_0A06800;inference=similar to DNA sequence:INSDC:YOL060C;gene=KCTC0A06800
kctc_3Dec2014_scaffold_1.genbank	EMBL	CDS	1374520	1376382	.	+	0	ID=Kmarxianus_kctc_672;locus_tag=KCTC_0A06810;inference=similar to DNA sequence:INSDC:YDL025C;gene=KCTC0A06810
kctc_3Dec2014_scaffold_1.genbank	EMBL	CDS	1376631	1378112	.	-	0	ID=Kmarxianus_kctc_673;locus_tag=KCTC_0A06820;inference=similar to DNA sequence:INSDC:YOL061W;gene=KCTC0A06820
kctc_3Dec2014_scaffold_1.genbank	EMBL	CDS	1378805	1380250	.	+	0	ID=Kmarxianus_kctc_674;locus_tag=KCTC_0A06830;inference=similar to DNA sequence:INSDC:YOL062C;gene=KCTC0A06830
kctc_3Dec2014_scaffold_1.genbank	EMBL	CDS	1380697	1381830	.	+	0	ID=Kmarxianus_kctc_675;locus_tag=KCTC_0A06840;inference=similar to DNA sequence:INSDC:YDL027C;gene=KCTC0A06840
kctc_3Dec2014_scaffold_1.genbank	EMBL	CDS	1382235	1383410	.	+	0	ID=Kmarxianus_kctc_676;locus_tag=KCTC_0A06850;inference=similar to DNA sequence:INSDC:YDL029W;gene=KCTC0A06850
kctc_3Dec2014_scaffold_1.genbank	EMBL	CDS	1383590	1386007	.	-	0	ID=Kmarxianus_kctc_677;locus_tag=KCTC_0A06860;inference=similar to DNA sequence:INSDC:YDL028C;gene=KCTC0A06860
kctc_3Dec2014_scaffold_1.genbank	EMBL	CDS	1386325	1388721	.	-	0	ID=Kmarxianus_kctc_678;locus_tag=KCTC_0A06870;inference=similar to DNA sequence:INSDC:YOL063C;gene=KCTC0A06870
kctc_3Dec2014_scaffold_1.genbank	EMBL	CDS	1389058	1390941	.	-	0	ID=Kmarxianus_kctc_679;locus_tag=KCTC_0A06880;inference=similar to DNA sequence:INSDC:YOL091W%2CYBR148W;gene=KCTC0A06880
kctc_3Dec2014_scaffold_1.genbank	EMBL	CDS	1391349	1392269	.	-	0	ID=Kmarxianus_kctc_680;locus_tag=KCTC_0A06890;inference=similar to DNA sequence:INSDC:YBR147W%2CYOL092W;gene=KCTC0A06890
kctc_3Dec2014_scaffold_1.genbank	EMBL	CDS	1392736	1393692	.	-	0	ID=Kmarxianus_kctc_681;locus_tag=KCTC_0A06900;inference=similar to DNA sequence:INSDC:YOL093W;gene=KCTC0A06900
kctc_3Dec2014_scaffold_1.genbank	EMBL	CDS	1394084	1395049	.	+	0	ID=Kmarxianus_kctc_682;locus_tag=KCTC_0A06910;inference=similar to DNA sequence:INSDC:YOL094C;gene=KCTC0A06910
kctc_3Dec2014_scaffold_1.genbank	EMBL	CDS	1395345	1397126	.	+	0	ID=Kmarxianus_kctc_683;locus_tag=KCTC_0A06920;inference=similar to DNA sequence:INSDC:YDR484W;gene=KCTC0A06920
kctc_3Dec2014_scaffold_1.genbank	EMBL	CDS	1397359	1399479	.	+	0	ID=Kmarxianus_kctc_684;locus_tag=KCTC_0A06930;inference=similar to DNA sequence:INSDC:YOL095C;gene=KCTC0A06930
kctc_3Dec2014_scaffold_1.genbank	EMBL	CDS	1399492	1401639	.	-	0	ID=Kmarxianus_kctc_685;locus_tag=KCTC_0A06940;inference=similar to DNA sequence:INSDC:YDR485C;gene=KCTC0A06940
kctc_3Dec2014_scaffold_1.genbank	EMBL	CDS	1401903	1402886	.	+	0	ID=Kmarxianus_kctc_686;locus_tag=KCTC_0A06950;inference=similar to DNA sequence:INSDC:YOL096C;gene=KCTC0A06950
kctc_3Dec2014_scaffold_1.genbank	EMBL	CDS	1403047	1403724	.	-	0	ID=Kmarxianus_kctc_687;locus_tag=KCTC_0A06960;inference=similar to DNA sequence:INSDC:YDR486C;gene=KCTC0A06960
kctc_3Dec2014_scaffold_1.genbank	EMBL	CDS	1404186	1405769	.	-	0	ID=Kmarxianus_kctc_688;locus_tag=KCTC_0A06970;inference=similar to DNA sequence:INSDC:YJL194W;gene=KCTC0A06970
kctc_3Dec2014_scaffold_1.genbank	EMBL	CDS	1407180	1411673	.	+	0	ID=Kmarxianus_kctc_689;locus_tag=KCTC_0A06980;inference=similar to DNA sequence:INSDC:YCR033W;gene=KCTC0A06980
kctc_3Dec2014_scaffold_1.genbank	EMBL	CDS	1412275	1413336	.	+	0	ID=Kmarxianus_kctc_690;locus_tag=KCTC_0A06990;inference=similar to DNA sequence:INSDC:YCR034W%2CYJL196C;gene=KCTC0A06990
kctc_3Dec2014_scaffold_1.genbank	EMBL	CDS	1413628	1414920	.	-	0	ID=Kmarxianus_kctc_691;locus_tag=KCTC_0A07000;inference=similar to DNA sequence:INSDC:YCR035C;gene=KCTC0A07000
kctc_3Dec2014_scaffold_1.genbank	EMBL	CDS	1415349	1416356	.	+	0	ID=Kmarxianus_kctc_692;locus_tag=KCTC_0A07010;inference=similar to DNA sequence:INSDC:YCR036W;gene=KCTC0A07010
kctc_3Dec2014_scaffold_1.genbank	EMBL	CDS	1416480	1420211	.	-	0	ID=Kmarxianus_kctc_693;locus_tag=KCTC_0A07020;inference=similar to DNA sequence:INSDC:YJL197W;gene=KCTC0A07020
kctc_3Dec2014_scaffold_1.genbank	EMBL	CDS	1420620	1423376	.	-	0	ID=Kmarxianus_kctc_694;locus_tag=KCTC_0A07030;inference=similar to DNA sequence:INSDC:YCR037C%2CYJL198W;gene=KCTC0A07030
kctc_3Dec2014_scaffold_1.genbank	EMBL	CDS	1424203	1424691	.	+	0	ID=Kmarxianus_kctc_695;locus_tag=KCTC_0A07040;gene=KCTC0A07040;transl_table=1
kctc_3Dec2014_scaffold_1.genbank	EMBL	CDS	1424882	1427275	.	+	0	ID=Kmarxianus_kctc_696;locus_tag=KCTC_0A07050;inference=similar to DNA sequence:INSDC:YJL200C;gene=KCTC0A07050
kctc_3Dec2014_scaffold_1.genbank	EMBL	CDS	1427558	1431655	.	-	0	ID=Kmarxianus_kctc_697;locus_tag=KCTC_0A07060;inference=similar to DNA sequence:INSDC:YCR038C;gene=KCTC0A07060
kctc_3Dec2014_scaffold_1.genbank	EMBL	CDS	1431972	1433699	.	-	0	ID=Kmarxianus_kctc_698;locus_tag=KCTC_0A07070;inference=similar to DNA sequence:INSDC:YJL201W;gene=KCTC0A07070
kctc_3Dec2014_scaffold_1.genbank	EMBL	CDS	1434549	1435658	.	-	0	ID=Kmarxianus_kctc_699;locus_tag=KCTC_0A07080;inference=similar to DNA sequence:INSDC:YJL203W;gene=KCTC0A07080
kctc_3Dec2014_scaffold_1.genbank	EMBL	CDS	1435891	1438242	.	+	0	ID=Kmarxianus_kctc_700;locus_tag=KCTC_0A07090;inference=similar to DNA sequence:INSDC:YJL204C;gene=KCTC0A07090
kctc_3Dec2014_scaffold_1.genbank	EMBL	CDS	1438295	1439296	.	-	0	ID=Kmarxianus_kctc_701;locus_tag=KCTC_0A07100;gene=KCTC0A07100;transl_table=1
kctc_3Dec2014_scaffold_1.genbank	EMBL	CDS	1439486	1439881	.	-	0	ID=Kmarxianus_kctc_702;locus_tag=KCTC_0A07110;inference=similar to DNA sequence:INSDC:YLR154C;gene=KCTC0A07110
kctc_3Dec2014_scaffold_1.genbank	EMBL	CDS	1440126	1440377	.	+	0	ID=Kmarxianus_kctc_703;featflags=end_after:true;locus_tag=KCTC_0A07120;inference=similar to DNA sequence:INSDC:YJL205C;gene=KCTC0A07120
kctc_3Dec2014_scaffold_1.genbank	EMBL	CDS	1440510	1443053	.	-	0	ID=Kmarxianus_kctc_704;locus_tag=KCTC_0A07130;gene=KCTC0A07130;transl_table=1
kctc_3Dec2014_scaffold_1.genbank	EMBL	CDS	1446413	1448389	.	+	0	ID=Kmarxianus_kctc_705;locus_tag=KCTC_0A07140;inference=similar to DNA sequence:INSDC:YJL206C;gene=KCTC0A07140
kctc_3Dec2014_scaffold_1.genbank	EMBL	CDS	1448657	1455157	.	+	0	ID=Kmarxianus_kctc_706;featflags=end_after:true;locus_tag=KCTC_0A07150;inference=similar to DNA sequence:INSDC:YJL207C;gene=KCTC0A07150
kctc_3Dec2014_scaffold_1.genbank	EMBL	CDS	1455155	1456928	.	-	0	ID=Kmarxianus_kctc_707;featflags=start_before:true;locus_tag=KCTC_0A07160;inference=similar to DNA sequence:INSDC:YNL243W;gene=KCTC0A07160
kctc_3Dec2014_scaffold_1.genbank	EMBL	CDS	1457896	1458222	.	+	0	ID=Kmarxianus_kctc_708;locus_tag=KCTC_0A07170;inference=similar to DNA sequence:INSDC:YNL244C;gene=KCTC0A07170
kctc_3Dec2014_scaffold_1.genbank	EMBL	CDS	1458593	1459144	.	+	0	ID=Kmarxianus_kctc_709;locus_tag=KCTC_0A07180;inference=similar to DNA sequence:INSDC:YNL245C;gene=KCTC0A07180
kctc_3Dec2014_scaffold_1.genbank	EMBL	CDS	1459155	1459922	.	-	0	ID=Kmarxianus_kctc_710;locus_tag=KCTC_0A07190;gene=KCTC0A07190;transl_table=1
kctc_3Dec2014_scaffold_1.genbank	EMBL	CDS	1460397	1462697	.	-	0	ID=Kmarxianus_kctc_711;locus_tag=KCTC_0A07200;inference=similar to DNA sequence:INSDC:YNL247W;gene=KCTC0A07200
kctc_3Dec2014_scaffold_1.genbank	EMBL	CDS	1463129	1465057	.	+	0	ID=Kmarxianus_kctc_712;locus_tag=KCTC_0A07210;inference=similar to DNA sequence:INSDC:YJR098C;gene=KCTC0A07210
kctc_3Dec2014_scaffold_1.genbank	EMBL	CDS	1465172	1465654	.	-	0	ID=Kmarxianus_kctc_713;locus_tag=KCTC_0A07220;inference=similar to DNA sequence:INSDC:YJR097W;gene=KCTC0A07220
kctc_3Dec2014_scaffold_1.genbank	EMBL	CDS	1466144	1467382	.	+	0	ID=Kmarxianus_kctc_714;locus_tag=KCTC_0A07230;inference=similar to DNA sequence:INSDC:YNL248C;gene=KCTC0A07230
kctc_3Dec2014_scaffold_1.genbank	EMBL	CDS	1467589	1469139	.	+	0	ID=Kmarxianus_kctc_715;locus_tag=KCTC_0A07240;inference=similar to DNA sequence:INSDC:YNL249C;gene=KCTC0A07240
kctc_3Dec2014_scaffold_1.genbank	EMBL	CDS	1469170	1473060	.	-	0	ID=Kmarxianus_kctc_716;locus_tag=KCTC_0A07250;inference=similar to DNA sequence:INSDC:YNL250W;gene=KCTC0A07250
kctc_3Dec2014_scaffold_1.genbank	EMBL	CDS	1473710	1475533	.	+	0	ID=Kmarxianus_kctc_717;locus_tag=KCTC_0A07260;inference=similar to DNA sequence:INSDC:YNL251C;gene=KCTC0A07260
kctc_3Dec2014_scaffold_1.genbank	EMBL	CDS	1475839	1476630	.	+	0	ID=Kmarxianus_kctc_718;locus_tag=KCTC_0A07270;inference=similar to DNA sequence:INSDC:YNL252C;gene=KCTC0A07270
kctc_3Dec2014_scaffold_1.genbank	EMBL	CDS	1476829	1478148	.	-	0	ID=Kmarxianus_kctc_719;locus_tag=KCTC_0A07280;inference=similar to DNA sequence:INSDC:YNL253W;gene=KCTC0A07280
kctc_3Dec2014_scaffold_1.genbank	EMBL	CDS	1478845	1479951	.	+	0	ID=Kmarxianus_kctc_720;locus_tag=KCTC_0A07290;inference=similar to DNA sequence:INSDC:YNL254C;gene=KCTC0A07290
kctc_3Dec2014_scaffold_1.genbank	EMBL	CDS	1480237	1480710	.	+	0	ID=Kmarxianus_kctc_721;locus_tag=KCTC_0A07300;inference=similar to DNA sequence:INSDC:YNL255C;gene=KCTC0A07300
kctc_3Dec2014_scaffold_1.genbank	EMBL	CDS	1480971	1483364	.	-	0	ID=Kmarxianus_kctc_722;locus_tag=KCTC_0A07310;inference=similar to DNA sequence:INSDC:YNL256W;gene=KCTC0A07310
kctc_3Dec2014_scaffold_1.genbank	EMBL	CDS	1484268	1485689	.	+	0	ID=Kmarxianus_kctc_723;locus_tag=KCTC_0A07320;inference=similar to DNA sequence:INSDC:YGR255C;gene=KCTC0A07320
kctc_3Dec2014_scaffold_1.genbank	EMBL	CDS	1485935	1487119	.	+	0	ID=Kmarxianus_kctc_724;locus_tag=KCTC_0A07330;inference=similar to DNA sequence:INSDC:YDR058C;gene=KCTC0A07330
kctc_3Dec2014_scaffold_1.genbank	EMBL	CDS	1487426	1490983	.	+	0	ID=Kmarxianus_kctc_725;locus_tag=KCTC_0A07340;inference=similar to DNA sequence:INSDC:YHR155W%2CYNL257C;gene=KCTC0A07340
kctc_3Dec2014_scaffold_1.genbank	EMBL	CDS	1491747	1493789	.	+	0	ID=Kmarxianus_kctc_726;locus_tag=KCTC_0A07350;inference=similar to DNA sequence:INSDC:YNL258C;gene=KCTC0A07350
kctc_3Dec2014_scaffold_1.genbank	EMBL	CDS	1494189	1494407	.	+	0	ID=Kmarxianus_kctc_727;locus_tag=KCTC_0A07360;inference=similar to DNA sequence:INSDC:YNL259C;gene=KCTC0A07360
kctc_3Dec2014_scaffold_1.genbank	EMBL	CDS	1494694	1495191	.	+	0	ID=Kmarxianus_kctc_728;locus_tag=KCTC_0A07370;inference=similar to DNA sequence:INSDC:YNL260C;gene=KCTC0A07370
kctc_3Dec2014_scaffold_1.genbank	EMBL	CDS	1495270	1496217	.	-	0	ID=Kmarxianus_kctc_729;locus_tag=KCTC_0A07380;inference=similar to DNA sequence:INSDC:YHR156C;gene=KCTC0A07380
kctc_3Dec2014_scaffold_1.genbank	EMBL	CDS	1496457	1497881	.	-	0	ID=Kmarxianus_kctc_730;locus_tag=KCTC_0A07390;inference=similar to DNA sequence:INSDC:YNL261W;gene=KCTC0A07390
kctc_3Dec2014_scaffold_1.genbank	EMBL	CDS	1498097	1504654	.	-	0	ID=Kmarxianus_kctc_731;locus_tag=KCTC_0A07400;inference=similar to DNA sequence:INSDC:YNL262W;gene=KCTC0A07400
kctc_3Dec2014_scaffold_1.genbank	EMBL	CDS	1505125	1506015	.	+	0	ID=Kmarxianus_kctc_732;locus_tag=KCTC_0A07410;inference=similar to DNA sequence:INSDC:YNL263C;gene=KCTC0A07410
kctc_3Dec2014_scaffold_1.genbank	EMBL	CDS	1506261	1507076	.	+	0	ID=Kmarxianus_kctc_733;locus_tag=KCTC_0A07420;inference=similar to DNA sequence:INSDC:YGL128C;gene=KCTC0A07420
kctc_3Dec2014_scaffold_1.genbank	EMBL	CDS	1507299	1508312	.	+	0	ID=Kmarxianus_kctc_734;locus_tag=KCTC_0A07430;inference=similar to DNA sequence:INSDC:YNL264C;gene=KCTC0A07430
kctc_3Dec2014_scaffold_1.genbank	EMBL	CDS	1508700	1512290	.	+	0	ID=Kmarxianus_kctc_735;locus_tag=KCTC_0A07440;inference=similar to DNA sequence:INSDC:YGL140C;gene=KCTC0A07440
kctc_3Dec2014_scaffold_1.genbank	EMBL	CDS	1512330	1513376	.	-	0	ID=Kmarxianus_kctc_736;locus_tag=KCTC_0A07450;inference=similar to DNA sequence:INSDC:YGR048W;gene=KCTC0A07450
kctc_3Dec2014_scaffold_1.genbank	EMBL	CDS	1513799	1516885	.	+	0	ID=Kmarxianus_kctc_737;locus_tag=KCTC_0A07460;inference=similar to DNA sequence:INSDC:YGR047C;gene=KCTC0A07460
kctc_3Dec2014_scaffold_1.genbank	EMBL	CDS	1517141	1517992	.	+	0	ID=Kmarxianus_kctc_738;locus_tag=KCTC_0A07470;inference=similar to DNA sequence:INSDC:YNL265C;gene=KCTC0A07470
kctc_3Dec2014_scaffold_1.genbank	EMBL	CDS	1518102	1519286	.	-	0	ID=Kmarxianus_kctc_739;locus_tag=KCTC_0A07480;inference=similar to DNA sequence:INSDC:YGR046W;gene=KCTC0A07480
kctc_3Dec2014_scaffold_1.genbank	EMBL	CDS	1519590	1522487	.	-	0	ID=Kmarxianus_kctc_740;locus_tag=KCTC_0A07490;inference=similar to DNA sequence:INSDC:YNL267W;gene=KCTC0A07490
kctc_3Dec2014_scaffold_1.genbank	EMBL	CDS	1523251	1524984	.	-	0	ID=Kmarxianus_kctc_741;locus_tag=KCTC_0A07500;inference=similar to DNA sequence:INSDC:YNL268W;gene=KCTC0A07500
kctc_3Dec2014_scaffold_1.genbank	EMBL	CDS	1527593	1529335	.	+	0	ID=Kmarxianus_kctc_742;locus_tag=KCTC_0A07510;inference=similar to DNA sequence:INSDC:YNL270C%2CYEL063C;gene=KCTC0A07510
kctc_3Dec2014_scaffold_1.genbank	EMBL	CDS	1531018	1536600	.	+	0	ID=Kmarxianus_kctc_743;locus_tag=KCTC_0A07520;inference=similar to DNA sequence:INSDC:YNL271C;gene=KCTC0A07520
kctc_3Dec2014_scaffold_1.genbank	EMBL	CDS	1536844	1538922	.	+	0	ID=Kmarxianus_kctc_744;locus_tag=KCTC_0A07530;inference=similar to DNA sequence:INSDC:YNL272C;gene=KCTC0A07530
kctc_3Dec2014_scaffold_1.genbank	EMBL	CDS	1539201	1540598	.	+	0	ID=Kmarxianus_kctc_745;locus_tag=KCTC_0A07540;inference=similar to DNA sequence:INSDC:YEL064C;gene=KCTC0A07540
kctc_3Dec2014_scaffold_1.genbank	EMBL	CDS	1540647	1544117	.	-	0	ID=Kmarxianus_kctc_746;locus_tag=KCTC_0A07550;inference=similar to DNA sequence:INSDC:YNL273W;gene=KCTC0A07550
kctc_3Dec2014_scaffold_1.genbank	EMBL	CDS	1546727	1548292	.	+	0	ID=Kmarxianus_kctc_747;locus_tag=KCTC_0A07560;gene=KCTC0A07560;transl_table=1
kctc_3Dec2014_scaffold_1.genbank	EMBL	CDS	1548525	1550225	.	-	0	ID=Kmarxianus_kctc_748;locus_tag=KCTC_0A07570;inference=similar to DNA sequence:INSDC:YOR154W;gene=KCTC0A07570
kctc_3Dec2014_scaffold_1.genbank	EMBL	CDS	1550549	1554730	.	-	0	ID=Kmarxianus_kctc_749;locus_tag=KCTC_0A07580;inference=similar to DNA sequence:INSDC:YCR042C;gene=KCTC0A07580
kctc_3Dec2014_scaffold_1.genbank	EMBL	CDS	1555599	1556648	.	+	0	ID=Kmarxianus_kctc_750;locus_tag=KCTC_0A07590;inference=similar to DNA sequence:INSDC:YNL274C;gene=KCTC0A07590
kctc_3Dec2014_scaffold_1.genbank	EMBL	CDS	1556801	1557187	.	-	0	ID=Kmarxianus_kctc_751;locus_tag=KCTC_0A07600;inference=similar to DNA sequence:INSDC:YCR043C;gene=KCTC0A07600
kctc_3Dec2014_scaffold_1.genbank	EMBL	CDS	1557497	1559185	.	-	0	ID=Kmarxianus_kctc_752;locus_tag=KCTC_0A07610;inference=similar to DNA sequence:INSDC:YNL275W;gene=KCTC0A07610
kctc_3Dec2014_scaffold_1.genbank	EMBL	CDS	1559646	1560689	.	-	0	ID=Kmarxianus_kctc_753;locus_tag=KCTC_0A07620;inference=similar to DNA sequence:INSDC:YCR044C;gene=KCTC0A07620
kctc_3Dec2014_scaffold_1.genbank	EMBL	CDS	1561111	1561776	.	-	0	ID=Kmarxianus_kctc_754;featflags=start_before:true;locus_tag=KCTC_0A07630;inference=similar to DNA sequence:INSDC:YER018C;gene=KCTC0A07630
kctc_3Dec2014_scaffold_1.genbank	EMBL	CDS	1562298	1563689	.	+	0	ID=Kmarxianus_kctc_755;featflags=start_before:true;locus_tag=KCTC_0A07640;gene=KCTC0A07640;transl_table=1
kctc_3Dec2014_scaffold_1.genbank	EMBL	CDS	1564492	1568187	.	+	0	ID=Kmarxianus_kctc_756;locus_tag=KCTC_0A07650;inference=similar to DNA sequence:INSDC:YLR189C;gene=KCTC0A07650
kctc_3Dec2014_scaffold_1.genbank	EMBL	CDS	1568550	1570028	.	-	0	ID=Kmarxianus_kctc_757;locus_tag=KCTC_0A07660;inference=similar to DNA sequence:INSDC:YNL277W;gene=KCTC0A07660
kctc_3Dec2014_scaffold_1.genbank	EMBL	CDS	1570615	1572687	.	-	0	ID=Kmarxianus_kctc_758;locus_tag=KCTC_0A07670;inference=similar to DNA sequence:INSDC:YLR188W;gene=KCTC0A07670
kctc_3Dec2014_scaffold_1.genbank	EMBL	CDS	1573102	1576482	.	-	0	ID=Kmarxianus_kctc_759;locus_tag=KCTC_0A07680;inference=similar to DNA sequence:INSDC:YLR187W%2CYNL278W;gene=KCTC0A07680
kctc_3Dec2014_scaffold_1.genbank	EMBL	CDS	1578695	1580626	.	-	0	ID=Kmarxianus_kctc_760;locus_tag=KCTC_0A07690;inference=similar to DNA sequence:INSDC:YNL279W;gene=KCTC0A07690
kctc_3Dec2014_scaffold_1.genbank	EMBL	CDS	1581095	1581853	.	-	0	ID=Kmarxianus_kctc_761;locus_tag=KCTC_0A07700;inference=similar to DNA sequence:INSDC:YLR186W;gene=KCTC0A07700
kctc_3Dec2014_scaffold_1.genbank	EMBL	CDS	1582620	1584629	.	+	0	ID=Kmarxianus_kctc_762;locus_tag=KCTC_0A07710;inference=similar to DNA sequence:INSDC:YDR499W;gene=KCTC0A07710
kctc_3Dec2014_scaffold_1.genbank	EMBL	CDS	1584878	1585141	.	-	0	ID=Kmarxianus_kctc_763;featflags=end_after:true;locus_tag=KCTC_0A07720;gene=KCTC0A07720;transl_table=1
kctc_3Dec2014_scaffold_1.genbank	EMBL	CDS	1586297	1587889	.	+	0	ID=Kmarxianus_kctc_764;locus_tag=KCTC_0A07730;inference=similar to DNA sequence:INSDC:YDR501W%2CYLR183C;gene=KCTC0A07730
kctc_3Dec2014_scaffold_1.genbank	EMBL	CDS	1588084	1590465	.	-	0	ID=Kmarxianus_kctc_765;locus_tag=KCTC_0A07740;inference=similar to DNA sequence:INSDC:YLR182W;gene=KCTC0A07740
kctc_3Dec2014_scaffold_1.genbank	EMBL	CDS	1590718	1591803	.	+	0	ID=Kmarxianus_kctc_766;locus_tag=KCTC_0A07750;inference=similar to DNA sequence:INSDC:YLR181C;gene=KCTC0A07750
kctc_3Dec2014_scaffold_1.genbank	EMBL	CDS	1592039	1593193	.	-	0	ID=Kmarxianus_kctc_767;locus_tag=KCTC_0A07760;inference=similar to DNA sequence:INSDC:YDR502C%2CYLR180W;gene=KCTC0A07760
kctc_3Dec2014_scaffold_1.genbank	EMBL	CDS	1594064	1594897	.	-	0	ID=Kmarxianus_kctc_768;locus_tag=KCTC_0A07770;inference=similar to DNA sequence:INSDC:YDR503C;gene=KCTC0A07770
kctc_3Dec2014_scaffold_1.genbank	EMBL	CDS	1595940	1596545	.	+	0	ID=Kmarxianus_kctc_769;locus_tag=KCTC_0A07780;inference=similar to DNA sequence:INSDC:YLR178C;gene=KCTC0A07780
kctc_3Dec2014_scaffold_1.genbank	EMBL	CDS	1597263	1599773	.	-	0	ID=Kmarxianus_kctc_770;locus_tag=KCTC_0A07790;inference=similar to DNA sequence:INSDC:YDR505C%2CYLR177W;gene=KCTC0A07790
kctc_3Dec2014_scaffold_1.genbank	EMBL	CDS	1600944	1602881	.	-	0	ID=Kmarxianus_kctc_771;locus_tag=KCTC_0A07800;inference=similar to DNA sequence:INSDC:YDR506C;gene=KCTC0A07800
kctc_3Dec2014_scaffold_1.genbank	EMBL	CDS	1603309	1604535	.	+	0	ID=Kmarxianus_kctc_772;locus_tag=KCTC_0A07810;gene=KCTC0A07810
kctc_3Dec2014_scaffold_1.genbank	EMBL	CDS	1604691	1608032	.	-	0	ID=Kmarxianus_kctc_773;locus_tag=KCTC_0A07820;inference=similar to DNA sequence:INSDC:YCL024W%2CYDR507C;gene=KCTC0A07820
kctc_3Dec2014_scaffold_1.genbank	EMBL	CDS	1609092	1609373	.	-	0	ID=Kmarxianus_kctc_774;locus_tag=KCTC_0A07830;inference=similar to DNA sequence:INSDC:YDR510W;gene=KCTC0A07830
kctc_3Dec2014_scaffold_1.genbank	EMBL	CDS	1611497	1613353	.	+	0	ID=Kmarxianus_kctc_775;locus_tag=KCTC_0A07840;inference=similar to DNA sequence:INSDC:YCL025C%2CYDR508C;gene=KCTC0A07840
kctc_3Dec2014_scaffold_1.genbank	EMBL	CDS	1614116	1614706	.	+	0	ID=Kmarxianus_kctc_776;locus_tag=KCTC_0A07850;inference=similar to DNA sequence:INSDC:YCL026C-B;gene=KCTC0A07850
kctc_3Dec2014_scaffold_1.genbank	EMBL	CDS	1615458	1616048	.	+	0	ID=Kmarxianus_kctc_777;locus_tag=KCTC_0A07860;inference=similar to DNA sequence:INSDC:YCL026C-A;gene=KCTC0A07860
kctc_3Dec2014_scaffold_1.genbank	EMBL	CDS	1616342	1617916	.	-	0	ID=Kmarxianus_kctc_778;locus_tag=KCTC_0A07870;inference=similar to DNA sequence:INSDC:YCL027W;gene=KCTC0A07870
kctc_3Dec2014_scaffold_1.genbank	EMBL	CDS	1621112	1622203	.	+	0	ID=Kmarxianus_kctc_779;locus_tag=KCTC_0A07880;gene=KCTC0A07880;transl_table=1
kctc_3Dec2014_scaffold_1.genbank	EMBL	CDS	1622796	1624028	.	+	0	ID=Kmarxianus_kctc_780;locus_tag=KCTC_0A07890;inference=similar to DNA sequence:INSDC:YCL029C;gene=KCTC0A07890
kctc_3Dec2014_scaffold_1.genbank	EMBL	CDS	1624368	1626776	.	+	0	ID=Kmarxianus_kctc_781;locus_tag=KCTC_0A07900;inference=similar to DNA sequence:INSDC:YCL030C;gene=KCTC0A07900
kctc_3Dec2014_scaffold_1.genbank	EMBL	CDS	1627063	1627449	.	+	0	ID=Kmarxianus_kctc_782;locus_tag=KCTC_0A07910;inference=similar to DNA sequence:INSDC:YDR511W;gene=KCTC0A07910
kctc_3Dec2014_scaffold_1.genbank	EMBL	CDS	1627622	1628599	.	+	0	ID=Kmarxianus_kctc_783;locus_tag=KCTC_0A07920;inference=similar to DNA sequence:INSDC:YCL031C;gene=KCTC0A07920
kctc_3Dec2014_scaffold_1.genbank	EMBL	CDS	1628770	1629669	.	-	0	ID=Kmarxianus_kctc_784;locus_tag=KCTC_0A07930;inference=similar to DNA sequence:INSDC:YCL032W;gene=KCTC0A07930
kctc_3Dec2014_scaffold_1.genbank	EMBL	CDS	1630037	1630297	.	-	0	ID=Kmarxianus_kctc_785;locus_tag=KCTC_0A07940;inference=similar to DNA sequence:INSDC:YDR512C;gene=KCTC0A07940
kctc_3Dec2014_scaffold_1.genbank	EMBL	CDS	1630572	1631003	.	+	0	ID=Kmarxianus_kctc_786;locus_tag=KCTC_0A07950;inference=similar to DNA sequence:INSDC:YCL033C;gene=KCTC0A07950
kctc_3Dec2014_scaffold_1.genbank	EMBL	CDS	1631073	1632071	.	-	0	ID=Kmarxianus_kctc_787;locus_tag=KCTC_0A07960;inference=similar to DNA sequence:INSDC:YCL034W;gene=KCTC0A07960
kctc_3Dec2014_scaffold_1.genbank	EMBL	CDS	1633370	1633693	.	+	0	ID=Kmarxianus_kctc_788;locus_tag=KCTC_0A07970;inference=similar to DNA sequence:INSDC:YCL035C%2CYDR513W;gene=KCTC0A07970
kctc_3Dec2014_scaffold_1.genbank	EMBL	CDS	1633902	1635134	.	-	0	ID=Kmarxianus_kctc_789;locus_tag=KCTC_0A07980;gene=KCTC0A07980;transl_table=1
kctc_3Dec2014_scaffold_1.genbank	EMBL	CDS	1636438	1637604	.	-	0	ID=Kmarxianus_kctc_790;locus_tag=KCTC_0A07990;gene=KCTC0A07990;transl_table=1
kctc_3Dec2014_scaffold_1.genbank	EMBL	CDS	1637930	1639015	.	-	0	ID=Kmarxianus_kctc_791;locus_tag=KCTC_0A08000;inference=similar to DNA sequence:INSDC:YCL036W%2CYDR514C;gene=KCTC0A08000
kctc_3Dec2014_scaffold_1.genbank	EMBL	CDS	1639503	1640954	.	+	0	ID=Kmarxianus_kctc_792;locus_tag=KCTC_0A08010;inference=similar to DNA sequence:INSDC:YCL037C%2CYDR515W;gene=KCTC0A08010
kctc_3Dec2014_scaffold_1.genbank	EMBL	CDS	1641357	1642847	.	+	0	ID=Kmarxianus_kctc_793;locus_tag=KCTC_0A08020;inference=similar to DNA sequence:INSDC:YCL038C;gene=KCTC0A08020
kctc_3Dec2014_scaffold_1.genbank	EMBL	CDS	1642840	1644990	.	-	0	ID=Kmarxianus_kctc_794;locus_tag=KCTC_0A08030;inference=similar to DNA sequence:INSDC:YCL039W;gene=KCTC0A08030
kctc_3Dec2014_scaffold_1.genbank	EMBL	CDS	1645593	1647038	.	-	0	ID=Kmarxianus_kctc_795;locus_tag=KCTC_0A08040;inference=similar to DNA sequence:INSDC:YCL040W%2CYDR516C;gene=KCTC0A08040
kctc_3Dec2014_scaffold_1.genbank	EMBL	CDS	1648391	1649563	.	+	0	ID=Kmarxianus_kctc_796;locus_tag=KCTC_0A08050;inference=similar to DNA sequence:INSDC:YDR517W;gene=KCTC0A08050
kctc_3Dec2014_scaffold_1.genbank	EMBL	CDS	1650007	1651569	.	+	0	ID=Kmarxianus_kctc_797;locus_tag=KCTC_0A08060;inference=similar to DNA sequence:INSDC:YCL043C%2CYDR518W;gene=KCTC0A08060
kctc_3Dec2014_scaffold_1.genbank	EMBL	CDS	1652022	1653182	.	+	0	ID=Kmarxianus_kctc_798;locus_tag=KCTC_0A08070;inference=similar to DNA sequence:INSDC:YCL044C;gene=KCTC0A08070
kctc_3Dec2014_scaffold_1.genbank	EMBL	CDS	1653518	1655680	.	+	0	ID=Kmarxianus_kctc_799;locus_tag=KCTC_0A08080;inference=similar to DNA sequence:INSDC:YCL045C;gene=KCTC0A08080
kctc_3Dec2014_scaffold_1.genbank	EMBL	CDS	1655971	1656393	.	+	0	ID=Kmarxianus_kctc_800;locus_tag=KCTC_0A08090;inference=similar to DNA sequence:INSDC:YDR519W;gene=KCTC0A08090
kctc_3Dec2014_scaffold_1.genbank	EMBL	CDS	1656535	1658475	.	-	0	ID=Kmarxianus_kctc_801;locus_tag=KCTC_0A08100;inference=similar to DNA sequence:INSDC:YDR520C;gene=KCTC0A08100
kctc_3Dec2014_scaffold_1.genbank	EMBL	CDS	1658864	1660156	.	-	0	ID=Kmarxianus_kctc_802;locus_tag=KCTC_0A08110;inference=similar to DNA sequence:INSDC:YCL048W%2CYDR522C;gene=KCTC0A08110
kctc_3Dec2014_scaffold_1.genbank	EMBL	CDS	1660859	1662349	.	-	0	ID=Kmarxianus_kctc_803;locus_tag=KCTC_0A08120;inference=similar to DNA sequence:INSDC:YDR523C;gene=KCTC0A08120
kctc_3Dec2014_scaffold_1.genbank	EMBL	CDS	1666881	1667108	.	+	0	ID=Kmarxianus_kctc_804;locus_tag=KCTC_0A08130;inference=similar to DNA sequence:INSDC:YDR525W-A;gene=KCTC0A08130
kctc_3Dec2014_scaffold_1.genbank	EMBL	CDS	1667534	1668970	.	+	0	ID=Kmarxianus_kctc_805;locus_tag=KCTC_0A08140;inference=similar to DNA sequence:INSDC:YDR527W;gene=KCTC0A08140
kctc_3Dec2014_scaffold_1.genbank	EMBL	CDS	1669679	1670734	.	+	0	ID=Kmarxianus_kctc_806;locus_tag=KCTC_0A08150;inference=similar to DNA sequence:INSDC:YDR532C;gene=KCTC0A08150
kctc_3Dec2014_scaffold_1.genbank	EMBL	CDS	1670837	1671931	.	-	0	ID=Kmarxianus_kctc_807;locus_tag=KCTC_0A08160;inference=similar to DNA sequence:INSDC:YDR531W;gene=KCTC0A08160
kctc_3Dec2014_scaffold_1.genbank	EMBL	CDS	1673125	1674108	.	+	0	ID=Kmarxianus_kctc_808;locus_tag=KCTC_0A08170;inference=similar to DNA sequence:INSDC:YCL050C%2CYDR530C;gene=KCTC0A08170
kctc_3Dec2014_scaffold_1.genbank	EMBL	CDS	1674605	1674988	.	+	0	ID=Kmarxianus_kctc_809;locus_tag=KCTC_0A08180;inference=similar to DNA sequence:INSDC:YDR529C;gene=KCTC0A08180
kctc_3Dec2014_scaffold_1.genbank	EMBL	CDS	1675723	1677129	.	-	0	ID=Kmarxianus_kctc_810;locus_tag=KCTC_0A08190;inference=similar to DNA sequence:INSDC:YCL051W%2CYDR528W;gene=KCTC0A08190
kctc_3Dec2014_scaffold_1.genbank	EMBL	CDS	1679059	1680333	.	+	0	ID=Kmarxianus_kctc_811;locus_tag=KCTC_0A08200;inference=similar to DNA sequence:INSDC:YCL052C;gene=KCTC0A08200
kctc_3Dec2014_scaffold_1.genbank	EMBL	CDS	1680413	1682920	.	-	0	ID=Kmarxianus_kctc_812;locus_tag=KCTC_0A08210;inference=similar to DNA sequence:INSDC:YCL054W;gene=KCTC0A08210
kctc_3Dec2014_scaffold_1.genbank	EMBL	CDS	1683751	1685268	.	+	0	ID=Kmarxianus_kctc_813;locus_tag=KCTC_0A08220;gene=KCTC0A08220;transl_table=1
kctc_3Dec2014_scaffold_1.genbank	EMBL	CDS	1685458	1686429	.	-	0	ID=Kmarxianus_kctc_814;locus_tag=KCTC_0A08230;inference=similar to DNA sequence:INSDC:YCL055W;gene=KCTC0A08230
kctc_3Dec2014_scaffold_1.genbank	EMBL	CDS	1687011	1688111	.	+	0	ID=Kmarxianus_kctc_815;locus_tag=KCTC_0A08240;gene=KCTC0A08240;transl_table=1
kctc_3Dec2014_scaffold_1.genbank	EMBL	CDS	1688575	1689585	.	-	0	ID=Kmarxianus_kctc_816;locus_tag=KCTC_0A08250;gene=KCTC0A08250
kctc_3Dec2014_scaffold_1.genbank	EMBL	CDS	1691482	1692075	.	+	0	ID=Kmarxianus_kctc_817;locus_tag=KCTC_0A08260;inference=similar to DNA sequence:INSDC:YCL056C;gene=KCTC0A08260
kctc_3Dec2014_scaffold_1.genbank	EMBL	CDS	1692092	1694230	.	-	0	ID=Kmarxianus_kctc_818;locus_tag=KCTC_0A08270;inference=similar to DNA sequence:INSDC:YCL057W;gene=KCTC0A08270
kctc_3Dec2014_scaffold_1.genbank	EMBL	CDS	1695056	1695304	.	+	0	ID=Kmarxianus_kctc_819;locus_tag=KCTC_0A08280;inference=similar to DNA sequence:INSDC:YCL057C-A;gene=KCTC0A08280
kctc_3Dec2014_scaffold_1.genbank	EMBL	CDS	1695834	1696178	.	-	0	ID=Kmarxianus_kctc_820;locus_tag=KCTC_0A08290;inference=similar to DNA sequence:INSDC:YCL058W-A;gene=KCTC0A08290
kctc_3Dec2014_scaffold_1.genbank	EMBL	CDS	1696602	1697561	.	+	0	ID=Kmarxianus_kctc_821;locus_tag=KCTC_0A08300;inference=similar to DNA sequence:INSDC:YCL059C;gene=KCTC0A08300
kctc_3Dec2014_scaffold_1.genbank	EMBL	CDS	1697941	1700781	.	+	0	ID=Kmarxianus_kctc_822;locus_tag=KCTC_0A08310;inference=similar to DNA sequence:INSDC:YCL061C;gene=KCTC0A08310
kctc_3Dec2014_scaffold_1.genbank	EMBL	CDS	1700829	1702313	.	-	0	ID=Kmarxianus_kctc_823;locus_tag=KCTC_0A08320;inference=similar to DNA sequence:INSDC:YCL063W;gene=KCTC0A08320
kctc_3Dec2014_scaffold_1.genbank	EMBL	CDS	1703155	1704231	.	+	0	ID=Kmarxianus_kctc_824;locus_tag=KCTC_0A08330;inference=similar to DNA sequence:INSDC:YCL064C;gene=KCTC0A08330
kctc_3Dec2014_scaffold_1.genbank	EMBL	CDS	1706865	1709576	.	+	0	ID=Kmarxianus_kctc_825;locus_tag=KCTC_0A08340;gene=KCTC0A08340;transl_table=1
kctc_3Dec2014_scaffold_1.genbank	EMBL	CDS	1709913	1710590	.	-	0	ID=Kmarxianus_kctc_826;locus_tag=KCTC_0A08350;inference=similar to DNA sequence:INSDC:YCR039C;gene=KCTC0A08350
kctc_3Dec2014_scaffold_1.genbank	EMBL	CDS	1710857	1711636	.	+	0	ID=Kmarxianus_kctc_827;locus_tag=KCTC_0A08360;inference=similar to DNA sequence:INSDC:YCR040W;gene=KCTC0A08360
kctc_3Dec2014_scaffold_1.genbank	EMBL	CDS	1711697	1712254	.	-	0	ID=Kmarxianus_kctc_828;locus_tag=KCTC_0A08370;gene=KCTC0A08370;transl_table=1
kctc_3Dec2014_scaffold_1.genbank	EMBL	CDS	1714353	1718180	.	-	0	ID=Kmarxianus_kctc_829;locus_tag=KCTC_0A08380;gene=KCTC0A08380;transl_table=1
kctc_3Dec2014_scaffold_1.genbank	EMBL	CDS	1718987	1720528	.	+	0	ID=Kmarxianus_kctc_830;locus_tag=KCTC_0A08390;gene=KCTC0A08390;transl_table=1
kctc_3Dec2014_scaffold_1.genbank	EMBL	CDS	1722255	1724114	.	+	0	ID=Kmarxianus_kctc_831;locus_tag=KCTC_0A08400;gene=KCTC0A08400;transl_table=1
kctc_3Dec2014_scaffold_1.genbank	EMBL	CDS	1725441	1726973	.	+	0	ID=Kmarxianus_kctc_832;locus_tag=KCTC_0A08410;gene=KCTC0A08410;transl_table=1
kctc_3Dec2014_scaffold_1.genbank	EMBL	CDS	1728651	1730495	.	-	0	ID=Kmarxianus_kctc_833;locus_tag=KCTC_0A08420;gene=KCTC0A08420;transl_table=1
kctc_3Dec2014_scaffold_1.genbank	EMBL	CDS	1731255	1737410	.	-	0	ID=Kmarxianus_kctc_834;locus_tag=KCTC_0A08430;gene=KCTC0A08430;transl_table=1
##gff-version 3
##sequence-region kctc_3Dec2014_scaffold_2.genbank 1 1700508
#!Date 2020-12-23
#!Type DNA
#!Source-version EMBOSS 6.6.0.0
kctc_3Dec2014_scaffold_2.genbank	EMBL	databank_entry	1	1700508	.	+	.	ID=kctc_3Dec2014_scaffold_2.genbank.1;mol_type=genomic DNA;organism=kctc-annotated_by_ygap
kctc_3Dec2014_scaffold_2.genbank	EMBL	CDS	1705	3234	.	+	0	ID=Kmarxianus_kctc_835;locus_tag=KCTC_0B00100;gene=KCTC0B00100;transl_table=1
kctc_3Dec2014_scaffold_2.genbank	EMBL	CDS	8968	9570	.	-	0	ID=Kmarxianus_kctc_836;featflags=start_before:true,end_after:true;locus_tag=KCTC_0B00110;codon_start=1;gene=KCTC0B00110;transl_table=1
kctc_3Dec2014_scaffold_2.genbank	EMBL	CDS	13967	14227	.	+	0	ID=Kmarxianus_kctc_837;locus_tag=KCTC_0B00120;gene=KCTC0B00120;transl_table=1
kctc_3Dec2014_scaffold_2.genbank	EMBL	CDS	15501	17882	.	+	0	ID=Kmarxianus_kctc_838;locus_tag=KCTC_0B00130;gene=KCTC0B00130;transl_table=1
kctc_3Dec2014_scaffold_2.genbank	EMBL	CDS	19169	20425	.	+	0	ID=Kmarxianus_kctc_839;locus_tag=KCTC_0B00140;gene=KCTC0B00140;transl_table=1
kctc_3Dec2014_scaffold_2.genbank	EMBL	CDS	22053	24113	.	+	0	ID=Kmarxianus_kctc_840;locus_tag=KCTC_0B00150;gene=KCTC0B00150;transl_table=1
kctc_3Dec2014_scaffold_2.genbank	EMBL	CDS	24767	26260	.	-	0	ID=Kmarxianus_kctc_841;featflags=start_before:true,end_after:true;locus_tag=KCTC_0B00160;codon_start=1;gene=KCTC0B00160;transl_table=1
kctc_3Dec2014_scaffold_2.genbank	EMBL	CDS	28231	30450	.	+	0	ID=Kmarxianus_kctc_842;locus_tag=KCTC_0B00170;gene=KCTC0B00170;transl_table=1
kctc_3Dec2014_scaffold_2.genbank	EMBL	CDS	31485	32315	.	+	0	ID=Kmarxianus_kctc_843;locus_tag=KCTC_0B00180;gene=KCTC0B00180;transl_table=1
kctc_3Dec2014_scaffold_2.genbank	EMBL	CDS	32646	33101	.	-	0	ID=Kmarxianus_kctc_844;featflags=end_after:true;locus_tag=KCTC_0B00190;codon_start=1;gene=KCTC0B00190;transl_table=1
kctc_3Dec2014_scaffold_2.genbank	EMBL	CDS	34113	35882	.	+	0	ID=Kmarxianus_kctc_845;locus_tag=KCTC_0B00200;gene=KCTC0B00200;transl_table=1
kctc_3Dec2014_scaffold_2.genbank	EMBL	CDS	36100	37695	.	-	0	ID=Kmarxianus_kctc_846;featflags=start_before:true;locus_tag=KCTC_0B00210;gene=KCTC0B00210;transl_table=1
kctc_3Dec2014_scaffold_2.genbank	EMBL	CDS	38920	39390	.	-	0	ID=Kmarxianus_kctc_847;locus_tag=KCTC_0B00220;gene=KCTC0B00220;transl_table=1
kctc_3Dec2014_scaffold_2.genbank	EMBL	CDS	40668	42350	.	+	0	ID=Kmarxianus_kctc_848;locus_tag=KCTC_0B00230;gene=KCTC0B00230
kctc_3Dec2014_scaffold_2.genbank	EMBL	CDS	42556	42897	.	-	0	ID=Kmarxianus_kctc_849;locus_tag=KCTC_0B00240;gene=KCTC0B00240;transl_table=1
kctc_3Dec2014_scaffold_2.genbank	EMBL	CDS	43232	43987	.	+	0	ID=Kmarxianus_kctc_850;locus_tag=KCTC_0B00250;inference=similar to DNA sequence:INSDC:YJR099W;gene=KCTC0B00250
kctc_3Dec2014_scaffold_2.genbank	EMBL	CDS	44027	45919	.	-	0	ID=Kmarxianus_kctc_851;locus_tag=KCTC_0B00260;inference=similar to DNA sequence:INSDC:YPR045C;gene=KCTC0B00260
kctc_3Dec2014_scaffold_2.genbank	EMBL	CDS	46330	47259	.	-	0	ID=Kmarxianus_kctc_852;featflags=start_before:true;locus_tag=KCTC_0B00270;gene=KCTC0B00270;transl_table=1
kctc_3Dec2014_scaffold_2.genbank	EMBL	CDS	47464	48375	.	-	0	ID=Kmarxianus_kctc_853;locus_tag=KCTC_0B00280;inference=similar to DNA sequence:INSDC:YJR100C;gene=KCTC0B00280
kctc_3Dec2014_scaffold_2.genbank	EMBL	CDS	48890	49816	.	-	0	ID=Kmarxianus_kctc_854;locus_tag=KCTC_0B00290;inference=similar to DNA sequence:INSDC:YDR075W;gene=KCTC0B00290
kctc_3Dec2014_scaffold_2.genbank	EMBL	CDS	50536	51618	.	+	0	ID=Kmarxianus_kctc_855;locus_tag=KCTC_0B00300;inference=similar to DNA sequence:INSDC:YER149C;gene=KCTC0B00300
kctc_3Dec2014_scaffold_2.genbank	EMBL	CDS	51956	52657	.	-	0	ID=Kmarxianus_kctc_856;locus_tag=KCTC_0B00310;inference=similar to DNA sequence:INSDC:YER148W;gene=KCTC0B00310
kctc_3Dec2014_scaffold_2.genbank	EMBL	CDS	53138	55099	.	+	0	ID=Kmarxianus_kctc_857;locus_tag=KCTC_0B00320;inference=similar to DNA sequence:INSDC:YER147C;gene=KCTC0B00320
kctc_3Dec2014_scaffold_2.genbank	EMBL	CDS	55414	57996	.	-	0	ID=Kmarxianus_kctc_858;featflags=start_before:true,end_after:true;locus_tag=KCTC_0B00330;gene=KCTC0B00330;transl_table=1
kctc_3Dec2014_scaffold_2.genbank	EMBL	CDS	58500	58841	.	-	0	ID=Kmarxianus_kctc_859;featflags=end_after:true;locus_tag=KCTC_0B00340;gene=KCTC0B00340;transl_table=1
kctc_3Dec2014_scaffold_2.genbank	EMBL	CDS	59542	60033	.	-	0	ID=Kmarxianus_kctc_860;locus_tag=KCTC_0B00350;gene=KCTC0B00350;transl_table=1
kctc_3Dec2014_scaffold_2.genbank	EMBL	CDS	60285	61922	.	+	0	ID=Kmarxianus_kctc_861;locus_tag=KCTC_0B00360;inference=similar to DNA sequence:INSDC:YDR072C;gene=KCTC0B00360
kctc_3Dec2014_scaffold_2.genbank	EMBL	CDS	62152	62400	.	-	0	ID=Kmarxianus_kctc_862;featflags=start_before:true;locus_tag=KCTC_0B00370;inference=similar to DNA sequence:INSDC:YER146W;gene=KCTC0B00370
kctc_3Dec2014_scaffold_2.genbank	EMBL	CDS	63290	63874	.	+	0	ID=Kmarxianus_kctc_863;locus_tag=KCTC_0B00380;inference=similar to DNA sequence:INSDC:YDR071C;gene=KCTC0B00380
kctc_3Dec2014_scaffold_2.genbank	EMBL	CDS	64558	64827	.	+	0	ID=Kmarxianus_kctc_864;locus_tag=KCTC_0B00390;inference=similar to DNA sequence:INSDC:YDR070C;gene=KCTC0B00390
kctc_3Dec2014_scaffold_2.genbank	EMBL	CDS	65424	67823	.	+	0	ID=Kmarxianus_kctc_865;locus_tag=KCTC_0B00400;inference=similar to DNA sequence:INSDC:YDR069C%2CYER144C;gene=KCTC0B00400
kctc_3Dec2014_scaffold_2.genbank	EMBL	CDS	68011	68778	.	-	0	ID=Kmarxianus_kctc_866;featflags=start_before:true;locus_tag=KCTC_0B00410;inference=similar to DNA sequence:INSDC:YDR068W;gene=KCTC0B00410
kctc_3Dec2014_scaffold_2.genbank	EMBL	CDS	69081	69773	.	+	0	ID=Kmarxianus_kctc_867;locus_tag=KCTC_0B00420;inference=similar to DNA sequence:INSDC:YDR067C;gene=KCTC0B00420
kctc_3Dec2014_scaffold_2.genbank	EMBL	CDS	69855	71114	.	-	0	ID=Kmarxianus_kctc_868;locus_tag=KCTC_0B00430;inference=similar to DNA sequence:INSDC:YER143W;gene=KCTC0B00430
kctc_3Dec2014_scaffold_2.genbank	EMBL	CDS	71314	72153	.	+	0	ID=Kmarxianus_kctc_869;locus_tag=KCTC_0B00440;inference=similar to DNA sequence:INSDC:YER142C;gene=KCTC0B00440
kctc_3Dec2014_scaffold_2.genbank	EMBL	CDS	72313	73791	.	-	0	ID=Kmarxianus_kctc_870;locus_tag=KCTC_0B00450;inference=similar to DNA sequence:INSDC:YER141W;gene=KCTC0B00450
kctc_3Dec2014_scaffold_2.genbank	EMBL	CDS	74132	77506	.	-	0	ID=Kmarxianus_kctc_871;locus_tag=KCTC_0B00460;inference=similar to DNA sequence:INSDC:YBL022C;gene=KCTC0B00460
kctc_3Dec2014_scaffold_2.genbank	EMBL	CDS	78049	78681	.	-	0	ID=Kmarxianus_kctc_872;featflags=start_before:true;locus_tag=KCTC_0B00470;inference=similar to DNA sequence:INSDC:YBL021C;gene=KCTC0B00470
kctc_3Dec2014_scaffold_2.genbank	EMBL	CDS	78958	80649	.	+	0	ID=Kmarxianus_kctc_873;locus_tag=KCTC_0B00480;inference=similar to DNA sequence:INSDC:YBL020W;gene=KCTC0B00480
kctc_3Dec2014_scaffold_2.genbank	EMBL	CDS	80860	82350	.	+	0	ID=Kmarxianus_kctc_874;locus_tag=KCTC_0B00490;inference=similar to DNA sequence:INSDC:YBL019W;gene=KCTC0B00490
kctc_3Dec2014_scaffold_2.genbank	EMBL	CDS	82418	82777	.	-	0	ID=Kmarxianus_kctc_875;featflags=start_before:true,end_after:true;locus_tag=KCTC_0B00500;gene=KCTC0B00500;transl_table=1
kctc_3Dec2014_scaffold_2.genbank	EMBL	CDS	83177	87064	.	-	0	ID=Kmarxianus_kctc_876;locus_tag=KCTC_0B00510;inference=similar to DNA sequence:INSDC:YBL017C;gene=KCTC0B00510
kctc_3Dec2014_scaffold_2.genbank	EMBL	CDS	87329	87829	.	-	0	ID=Kmarxianus_kctc_877;featflags=start_before:true,end_after:true;locus_tag=KCTC_0B00520;gene=KCTC0B00520;transl_table=1
kctc_3Dec2014_scaffold_2.genbank	EMBL	CDS	88580	89680	.	+	0	ID=Kmarxianus_kctc_878;locus_tag=KCTC_0B00530;inference=similar to DNA sequence:INSDC:YBL016W;gene=KCTC0B00530
kctc_3Dec2014_scaffold_2.genbank	EMBL	CDS	91441	93012	.	+	0	ID=Kmarxianus_kctc_879;locus_tag=KCTC_0B00540;inference=similar to DNA sequence:INSDC:YBL015W;gene=KCTC0B00540
kctc_3Dec2014_scaffold_2.genbank	EMBL	CDS	93660	94730	.	-	0	ID=Kmarxianus_kctc_880;featflags=start_before:true,end_after:true;locus_tag=KCTC_0B00550;gene=KCTC0B00550;transl_table=1
kctc_3Dec2014_scaffold_2.genbank	EMBL	CDS	94853	95803	.	+	0	ID=Kmarxianus_kctc_881;locus_tag=KCTC_0B00560;gene=KCTC0B00560
kctc_3Dec2014_scaffold_2.genbank	EMBL	CDS	96037	97023	.	+	0	ID=Kmarxianus_kctc_882;locus_tag=KCTC_0B00570;inference=similar to DNA sequence:INSDC:YGL025C;gene=KCTC0B00570
kctc_3Dec2014_scaffold_2.genbank	EMBL	CDS	97413	99542	.	+	0	ID=Kmarxianus_kctc_883;locus_tag=KCTC_0B00580;inference=similar to DNA sequence:INSDC:YGL026C;gene=KCTC0B00580
kctc_3Dec2014_scaffold_2.genbank	EMBL	CDS	99960	102599	.	+	0	ID=Kmarxianus_kctc_884;locus_tag=KCTC_0B00590;inference=similar to DNA sequence:INSDC:YBL014C;gene=KCTC0B00590
kctc_3Dec2014_scaffold_2.genbank	EMBL	CDS	103002	105461	.	+	0	ID=Kmarxianus_kctc_885;locus_tag=KCTC_0B00600;inference=similar to DNA sequence:INSDC:YGL027C;gene=KCTC0B00600
kctc_3Dec2014_scaffold_2.genbank	EMBL	CDS	106396	107952	.	+	0	ID=Kmarxianus_kctc_886;locus_tag=KCTC_0B00610;inference=similar to DNA sequence:INSDC:YGL028C;gene=KCTC0B00610
kctc_3Dec2014_scaffold_2.genbank	EMBL	CDS	108220	109203	.	-	0	ID=Kmarxianus_kctc_887;featflags=end_after:true;locus_tag=KCTC_0B00620;codon_start=1;gene=KCTC0B00620;transl_table=1
kctc_3Dec2014_scaffold_2.genbank	EMBL	tRNA	109495	109567	.	+	.	ID=kctc_3Dec2014_scaffold_2.genbank.55;locus_tag=KCTC_0Btrna1F;gene=KCTC0Btrna1F;product=tRNA-Phe
kctc_3Dec2014_scaffold_2.genbank	EMBL	CDS	109754	110113	.	-	0	ID=Kmarxianus_kctc_888;featflags=start_before:true,end_after:true;locus_tag=KCTC_0B00630;gene=KCTC0B00630;transl_table=1
kctc_3Dec2014_scaffold_2.genbank	EMBL	CDS	110388	112985	.	+	0	ID=Kmarxianus_kctc_889;locus_tag=KCTC_0B00640;inference=similar to DNA sequence:INSDC:YGR150C;gene=KCTC0B00640
kctc_3Dec2014_scaffold_2.genbank	EMBL	CDS	113276	114499	.	-	0	ID=Kmarxianus_kctc_890;featflags=start_before:true;locus_tag=KCTC_0B00650;inference=similar to DNA sequence:INSDC:YGR149W;gene=KCTC0B00650
kctc_3Dec2014_scaffold_2.genbank	EMBL	CDS	114969	115283	.	-	0	ID=Kmarxianus_kctc_891;featflags=end_after:true;locus_tag=KCTC_0B00660;gene=KCTC0B00660;transl_table=1
kctc_3Dec2014_scaffold_2.genbank	EMBL	CDS	116819	117286	.	+	0	ID=Kmarxianus_kctc_892;locus_tag=KCTC_0B00670;inference=similar to DNA sequence:INSDC:YGL031C%2CYGR148C;gene=KCTC0B00670
kctc_3Dec2014_scaffold_2.genbank	EMBL	CDS	118004	118276	.	+	0	ID=Kmarxianus_kctc_893;locus_tag=KCTC_0B00680;inference=similar to DNA sequence:INSDC:YGL032C;gene=KCTC0B00680
kctc_3Dec2014_scaffold_2.genbank	EMBL	CDS	118808	119461	.	+	0	ID=Kmarxianus_kctc_894;locus_tag=KCTC_0B00690;inference=similar to DNA sequence:INSDC:YGR147C;gene=KCTC0B00690
kctc_3Dec2014_scaffold_2.genbank	EMBL	CDS	119643	120569	.	-	0	ID=Kmarxianus_kctc_895;featflags=end_after:true;locus_tag=KCTC_0B00700;codon_start=1;gene=KCTC0B00700;transl_table=1
kctc_3Dec2014_scaffold_2.genbank	EMBL	CDS	121387	121959	.	-	0	ID=Kmarxianus_kctc_896;featflags=start_before:true,end_after:true;locus_tag=KCTC_0B00710;gene=KCTC0B00710;transl_table=1
kctc_3Dec2014_scaffold_2.genbank	EMBL	CDS	122451	123794	.	-	0	ID=Kmarxianus_kctc_897;locus_tag=KCTC_0B00720;gene=KCTC0B00720;transl_table=1
kctc_3Dec2014_scaffold_2.genbank	EMBL	CDS	125512	127152	.	+	0	ID=Kmarxianus_kctc_898;locus_tag=KCTC_0B00730;inference=similar to DNA sequence:INSDC:YGL035C;gene=KCTC0B00730
kctc_3Dec2014_scaffold_2.genbank	EMBL	CDS	127424	128872	.	+	0	ID=Kmarxianus_kctc_899;locus_tag=KCTC_0B00740;inference=similar to DNA sequence:INSDC:YMR268C;gene=KCTC0B00740
kctc_3Dec2014_scaffold_2.genbank	EMBL	CDS	128968	133797	.	-	0	ID=Kmarxianus_kctc_900;locus_tag=KCTC_0B00750;inference=similar to DNA sequence:INSDC:YML103C;gene=KCTC0B00750
kctc_3Dec2014_scaffold_2.genbank	EMBL	CDS	134087	134974	.	-	0	ID=Kmarxianus_kctc_901;featflags=end_after:true;locus_tag=KCTC_0B00760;gene=KCTC0B00760;transl_table=1
kctc_3Dec2014_scaffold_2.genbank	EMBL	CDS	135327	138050	.	-	0	ID=Kmarxianus_kctc_902;locus_tag=KCTC_0B00770;inference=similar to DNA sequence:INSDC:YMR266W;gene=KCTC0B00770
kctc_3Dec2014_scaffold_2.genbank	EMBL	CDS	138161	138679	.	-	0	ID=Kmarxianus_kctc_903;locus_tag=KCTC_0B00780;gene=KCTC0B00780;transl_table=1
kctc_3Dec2014_scaffold_2.genbank	EMBL	CDS	138900	140234	.	+	0	ID=Kmarxianus_kctc_904;locus_tag=KCTC_0B00790;gene=KCTC0B00790;transl_table=1
kctc_3Dec2014_scaffold_2.genbank	EMBL	CDS	140479	142041	.	+	0	ID=Kmarxianus_kctc_905;locus_tag=KCTC_0B00800;inference=similar to DNA sequence:INSDC:YMR265C;gene=KCTC0B00800
kctc_3Dec2014_scaffold_2.genbank	EMBL	CDS	142673	144199	.	+	0	ID=Kmarxianus_kctc_906;locus_tag=KCTC_0B00810;inference=similar to DNA sequence:INSDC:YML102W;gene=KCTC0B00810
kctc_3Dec2014_scaffold_2.genbank	EMBL	CDS	145244	145843	.	-	0	ID=Kmarxianus_kctc_907;featflags=start_before:true;locus_tag=KCTC_0B00820;inference=similar to DNA sequence:INSDC:YMR264W%2CYML101C;gene=KCTC0B00820
kctc_3Dec2014_scaffold_2.genbank	EMBL	CDS	146145	146561	.	-	0	ID=Kmarxianus_kctc_908;featflags=end_after:true;locus_tag=KCTC_0B00830;gene=KCTC0B00830;transl_table=1
kctc_3Dec2014_scaffold_2.genbank	EMBL	CDS	146914	147864	.	-	0	ID=Kmarxianus_kctc_909;featflags=start_before:true,end_after:true;locus_tag=KCTC_0B00840;gene=KCTC0B00840;transl_table=1
kctc_3Dec2014_scaffold_2.genbank	EMBL	CDS	148452	148745	.	-	0	ID=Kmarxianus_kctc_910;featflags=start_before:true,end_after:true;locus_tag=KCTC_0B00850;gene=KCTC0B00850;transl_table=1
kctc_3Dec2014_scaffold_2.genbank	EMBL	CDS	149402	149887	.	-	0	ID=Kmarxianus_kctc_911;featflags=start_before:true;locus_tag=KCTC_0B00860;gene=KCTC0B00860;transl_table=1
kctc_3Dec2014_scaffold_2.genbank	EMBL	CDS	150783	154520	.	+	0	ID=Kmarxianus_kctc_912;locus_tag=KCTC_0B00870;inference=similar to DNA sequence:INSDC:YML100W%2CYMR261C;gene=KCTC0B00870
kctc_3Dec2014_scaffold_2.genbank	EMBL	CDS	155223	155693	.	+	0	ID=Kmarxianus_kctc_913;locus_tag=KCTC_0B00880;inference=similar to DNA sequence:INSDC:YMR260C;gene=KCTC0B00880
kctc_3Dec2014_scaffold_2.genbank	EMBL	CDS	155940	157004	.	-	0	ID=Kmarxianus_kctc_914;locus_tag=KCTC_0B00890;gene=KCTC0B00890;transl_table=1
kctc_3Dec2014_scaffold_2.genbank	EMBL	CDS	157284	158852	.	-	0	ID=Kmarxianus_kctc_915;locus_tag=KCTC_0B00900;inference=similar to DNA sequence:INSDC:YBR103W;gene=KCTC0B00900
kctc_3Dec2014_scaffold_2.genbank	EMBL	CDS	159200	161353	.	+	0	ID=Kmarxianus_kctc_916;locus_tag=KCTC_0B00910;inference=similar to DNA sequence:INSDC:YBR102C;gene=KCTC0B00910
kctc_3Dec2014_scaffold_2.genbank	EMBL	CDS	161743	162615	.	+	0	ID=Kmarxianus_kctc_917;locus_tag=KCTC_0B00920;inference=similar to DNA sequence:INSDC:YBR101C;gene=KCTC0B00920
kctc_3Dec2014_scaffold_2.genbank	EMBL	CDS	162799	164928	.	-	0	ID=Kmarxianus_kctc_918;locus_tag=KCTC_0B00930;inference=similar to DNA sequence:INSDC:YBR098W;gene=KCTC0B00930
kctc_3Dec2014_scaffold_2.genbank	EMBL	CDS	165221	168283	.	-	0	ID=Kmarxianus_kctc_919;featflags=start_before:true;locus_tag=KCTC_0B00940;inference=similar to DNA sequence:INSDC:YPR055W;gene=KCTC0B00940
kctc_3Dec2014_scaffold_2.genbank	EMBL	CDS	168629	169498	.	-	0	ID=Kmarxianus_kctc_920;locus_tag=KCTC_0B00950;inference=similar to DNA sequence:INSDC:YHL025W;gene=KCTC0B00950
kctc_3Dec2014_scaffold_2.genbank	EMBL	CDS	170308	172773	.	+	0	ID=Kmarxianus_kctc_921;locus_tag=KCTC_0B00960;inference=similar to DNA sequence:INSDC:YHR028C;gene=KCTC0B00960
kctc_3Dec2014_scaffold_2.genbank	EMBL	CDS	173219	176236	.	+	0	ID=Kmarxianus_kctc_922;locus_tag=KCTC_0B00970;inference=similar to DNA sequence:INSDC:YHR027C;gene=KCTC0B00970
kctc_3Dec2014_scaffold_2.genbank	EMBL	CDS	176479	177114	.	-	0	ID=Kmarxianus_kctc_923;locus_tag=KCTC_0B00980;inference=similar to DNA sequence:INSDC:YHR026W;gene=KCTC0B00980
kctc_3Dec2014_scaffold_2.genbank	EMBL	CDS	177633	178703	.	-	0	ID=Kmarxianus_kctc_924;featflags=start_before:true;locus_tag=KCTC_0B00990;inference=similar to DNA sequence:INSDC:YHR025W;gene=KCTC0B00990
kctc_3Dec2014_scaffold_2.genbank	EMBL	CDS	179316	180782	.	+	0	ID=Kmarxianus_kctc_925;locus_tag=KCTC_0B01000;inference=similar to DNA sequence:INSDC:YHR024C;gene=KCTC0B01000
kctc_3Dec2014_scaffold_2.genbank	EMBL	CDS	180999	186545	.	-	0	ID=Kmarxianus_kctc_926;featflags=end_after:true;locus_tag=KCTC_0B01010;gene=KCTC0B01010;transl_table=1
kctc_3Dec2014_scaffold_2.genbank	EMBL	CDS	187401	189353	.	+	0	ID=Kmarxianus_kctc_927;locus_tag=KCTC_0B01020;gene=KCTC0B01020;transl_table=1
kctc_3Dec2014_scaffold_2.genbank	EMBL	CDS	190874	192055	.	+	0	ID=Kmarxianus_kctc_928;locus_tag=KCTC_0B01030;inference=similar to DNA sequence:INSDC:YHR022C;gene=KCTC0B01030
kctc_3Dec2014_scaffold_2.genbank	EMBL	biological_region	192689	193520	.	+	0	ID=Kmarxianus_kctc_929;featflags=type:CDS;locus_tag=KCTC_0B01040;inference=similar to DNA sequence:INSDC:YHR021C%2CYKL156W;gene=KCTC0B01040
kctc_3Dec2014_scaffold_2.genbank	EMBL	CDS	192689	192691	.	+	0	Parent=kctc_3Dec2014_scaffold_2.genbank.97
kctc_3Dec2014_scaffold_2.genbank	EMBL	CDS	193275	193520	.	+	0	Parent=kctc_3Dec2014_scaffold_2.genbank.97
kctc_3Dec2014_scaffold_2.genbank	EMBL	CDS	193794	195992	.	-	0	ID=Kmarxianus_kctc_930;locus_tag=KCTC_0B01050;inference=similar to DNA sequence:INSDC:YKL155C;gene=KCTC0B01050
kctc_3Dec2014_scaffold_2.genbank	EMBL	CDS	196379	197098	.	+	0	ID=Kmarxianus_kctc_931;featflags=start_before:true;locus_tag=KCTC_0B01060;gene=KCTC0B01060;transl_table=1
kctc_3Dec2014_scaffold_2.genbank	EMBL	CDS	197221	197415	.	-	0	ID=Kmarxianus_kctc_932;featflags=start_before:true;locus_tag=KCTC_0B01070;inference=similar to DNA sequence:INSDC:YIL102C-A;gene=KCTC0B01070
kctc_3Dec2014_scaffold_2.genbank	EMBL	tRNA	197701	197772	.	+	.	ID=kctc_3Dec2014_scaffold_2.genbank.103;locus_tag=KCTC_0Btrna3R;gene=KCTC0Btrna3R;product=tRNA-Arg
kctc_3Dec2014_scaffold_2.genbank	EMBL	CDS	198026	202972	.	+	0	ID=Kmarxianus_kctc_933;locus_tag=KCTC_0B01080;inference=similar to DNA sequence:INSDC:YJL039C;gene=KCTC0B01080
kctc_3Dec2014_scaffold_2.genbank	EMBL	CDS	203122	205464	.	-	0	ID=Kmarxianus_kctc_934;locus_tag=KCTC_0B01090;inference=similar to DNA sequence:INSDC:YJL041W;gene=KCTC0B01090
kctc_3Dec2014_scaffold_2.genbank	EMBL	CDS	206235	210206	.	-	0	ID=Kmarxianus_kctc_935;featflags=start_before:true;locus_tag=KCTC_0B01100;inference=similar to DNA sequence:INSDC:YJL042W;gene=KCTC0B01100
kctc_3Dec2014_scaffold_2.genbank	EMBL	CDS	211060	212001	.	+	0	ID=Kmarxianus_kctc_936;locus_tag=KCTC_0B01110;inference=similar to DNA sequence:INSDC:YJL044C;gene=KCTC0B01110
kctc_3Dec2014_scaffold_2.genbank	EMBL	CDS	212233	212976	.	-	0	ID=Kmarxianus_kctc_937;locus_tag=KCTC_0B01120;inference=similar to DNA sequence:INSDC:YKL152C;gene=KCTC0B01120
kctc_3Dec2014_scaffold_2.genbank	EMBL	CDS	214876	215709	.	+	0	ID=Kmarxianus_kctc_938;locus_tag=KCTC_0B01130;inference=similar to DNA sequence:INSDC:YCR010C%2CYNR002C;gene=KCTC0B01130
kctc_3Dec2014_scaffold_2.genbank	EMBL	CDS	216349	217146	.	+	0	ID=Kmarxianus_kctc_939;locus_tag=KCTC_0B01140;inference=similar to DNA sequence:INSDC:YCR009C;gene=KCTC0B01140
kctc_3Dec2014_scaffold_2.genbank	EMBL	CDS	218154	221936	.	+	0	ID=Kmarxianus_kctc_940;locus_tag=KCTC_0B01160;gene=KCTC0B01160;transl_table=1
kctc_3Dec2014_scaffold_2.genbank	EMBL	CDS	218154	221936	.	+	0	ID=Kmarxianus_kctc_941;locus_tag=KCTC_0B01150;gene=KCTC0B01150;transl_table=1
kctc_3Dec2014_scaffold_2.genbank	EMBL	CDS	222664	224328	.	-	0	ID=Kmarxianus_kctc_942;locus_tag=KCTC_0B01170;inference=similar to DNA sequence:INSDC:YCR008W;gene=KCTC0B01170
kctc_3Dec2014_scaffold_2.genbank	EMBL	tRNA	225077	225150	.	-	.	ID=kctc_3Dec2014_scaffold_2.genbank.114;locus_tag=KCTC_0Btrna2N;gene=KCTC0Btrna2N;product=tRNA-Asn
kctc_3Dec2014_scaffold_2.genbank	EMBL	CDS	225661	225981	.	-	0	ID=Kmarxianus_kctc_943;featflags=start_before:true,end_after:true;locus_tag=KCTC_0B01180;codon_start=1;gene=KCTC0B01180
kctc_3Dec2014_scaffold_2.genbank	EMBL	CDS	227689	229419	.	-	0	ID=Kmarxianus_kctc_944;locus_tag=KCTC_0B01190;gene=KCTC0B01190;transl_table=1
kctc_3Dec2014_scaffold_2.genbank	EMBL	tRNA	229697	229768	.	+	.	ID=kctc_3Dec2014_scaffold_2.genbank.117;locus_tag=KCTC_0Btrna4P;gene=KCTC0Btrna4P;product=tRNA-Pro
kctc_3Dec2014_scaffold_2.genbank	EMBL	CDS	232958	233701	.	+	0	ID=Kmarxianus_kctc_945;locus_tag=KCTC_0B01200;gene=KCTC0B01200;transl_table=1
kctc_3Dec2014_scaffold_2.genbank	EMBL	CDS	234045	235748	.	-	0	ID=Kmarxianus_kctc_946;featflags=start_before:true;locus_tag=KCTC_0B01210;gene=KCTC0B01210;transl_table=1
kctc_3Dec2014_scaffold_2.genbank	EMBL	CDS	236168	236722	.	-	0	ID=Kmarxianus_kctc_947;featflags=start_before:true;locus_tag=KCTC_0B01220;inference=similar to DNA sequence:INSDC:YCR003W;gene=KCTC0B01220
kctc_3Dec2014_scaffold_2.genbank	EMBL	CDS	237291	238307	.	+	0	ID=Kmarxianus_kctc_948;locus_tag=KCTC_0B01230;inference=similar to DNA sequence:INSDC:YCR002C;gene=KCTC0B01230
kctc_3Dec2014_scaffold_2.genbank	EMBL	CDS	239826	242156	.	-	0	ID=Kmarxianus_kctc_949;locus_tag=KCTC_0B01240;inference=similar to DNA sequence:INSDC:YLL001W;gene=KCTC0B01240
kctc_3Dec2014_scaffold_2.genbank	EMBL	CDS	242663	243958	.	-	0	ID=Kmarxianus_kctc_950;locus_tag=KCTC_0B01250;inference=similar to DNA sequence:INSDC:YLL002W;gene=KCTC0B01250
kctc_3Dec2014_scaffold_2.genbank	EMBL	biological_region	244255	244994	.	-	0	ID=Kmarxianus_kctc_951;featflags=type:CDS;locus_tag=KCTC_0B01260;inference=similar to DNA sequence:INSDC:YJL001W;gene=KCTC0B01260
kctc_3Dec2014_scaffold_2.genbank	EMBL	CDS	244255	244837	.	-	0	Parent=kctc_3Dec2014_scaffold_2.genbank.124
kctc_3Dec2014_scaffold_2.genbank	EMBL	CDS	244930	244994	.	-	0	Parent=kctc_3Dec2014_scaffold_2.genbank.124
kctc_3Dec2014_scaffold_2.genbank	EMBL	CDS	245418	248408	.	-	0	ID=Kmarxianus_kctc_952;featflags=start_before:true;locus_tag=KCTC_0B01270;inference=similar to DNA sequence:INSDC:YLL003W;gene=KCTC0B01270
kctc_3Dec2014_scaffold_2.genbank	EMBL	CDS	248752	250134	.	+	0	ID=Kmarxianus_kctc_953;locus_tag=KCTC_0B01280;inference=similar to DNA sequence:INSDC:YJL002C;gene=KCTC0B01280
kctc_3Dec2014_scaffold_2.genbank	EMBL	CDS	250293	252224	.	-	0	ID=Kmarxianus_kctc_954;locus_tag=KCTC_0B01290;inference=similar to DNA sequence:INSDC:YLL004W;gene=KCTC0B01290
kctc_3Dec2014_scaffold_2.genbank	EMBL	CDS	252618	252974	.	-	0	ID=Kmarxianus_kctc_955;locus_tag=KCTC_0B01300;inference=similar to DNA sequence:INSDC:YJL003W;gene=KCTC0B01300
kctc_3Dec2014_scaffold_2.genbank	EMBL	CDS	254399	258583	.	+	0	ID=Kmarxianus_kctc_956;locus_tag=KCTC_0B01310;inference=similar to DNA sequence:INSDC:YDR216W;gene=KCTC0B01310
kctc_3Dec2014_scaffold_2.genbank	EMBL	CDS	258927	261731	.	-	0	ID=Kmarxianus_kctc_957;featflags=start_before:true,end_after:true;locus_tag=KCTC_0B01320;gene=KCTC0B01320;transl_table=1
kctc_3Dec2014_scaffold_2.genbank	EMBL	CDS	262688	263416	.	+	0	ID=Kmarxianus_kctc_958;featflags=start_before:true,end_after:true;locus_tag=KCTC_0B01330;gene=KCTC0B01330;transl_table=1
kctc_3Dec2014_scaffold_2.genbank	EMBL	CDS	264024	265085	.	-	0	ID=Kmarxianus_kctc_959;locus_tag=KCTC_0B01340;inference=similar to DNA sequence:INSDC:YDR218C;gene=KCTC0B01340
kctc_3Dec2014_scaffold_2.genbank	EMBL	CDS	265465	266628	.	-	0	ID=Kmarxianus_kctc_960;featflags=start_before:true,end_after:true;locus_tag=KCTC_0B01350;gene=KCTC0B01350;transl_table=1
kctc_3Dec2014_scaffold_2.genbank	EMBL	CDS	267058	268452	.	-	0	ID=Kmarxianus_kctc_961;featflags=end_after:true;locus_tag=KCTC_0B01360;gene=KCTC0B01360;transl_table=1
kctc_3Dec2014_scaffold_2.genbank	EMBL	CDS	269060	271102	.	+	0	ID=Kmarxianus_kctc_962;locus_tag=KCTC_0B01370;inference=similar to DNA sequence:INSDC:YDR221W;gene=KCTC0B01370
kctc_3Dec2014_scaffold_2.genbank	EMBL	CDS	272083	273369	.	+	0	ID=Kmarxianus_kctc_963;locus_tag=KCTC_0B01380;inference=similar to DNA sequence:INSDC:YDR222W%2CYLR225C;gene=KCTC0B01380
kctc_3Dec2014_scaffold_2.genbank	EMBL	CDS	273979	277185	.	+	0	ID=Kmarxianus_kctc_964;locus_tag=KCTC_0B01390;inference=similar to DNA sequence:INSDC:YDR223W%2CYLR223C;gene=KCTC0B01390
kctc_3Dec2014_scaffold_2.genbank	EMBL	CDS	277571	280039	.	+	0	ID=Kmarxianus_kctc_965;locus_tag=KCTC_0B01400;inference=similar to DNA sequence:INSDC:YLR222C;gene=KCTC0B01400
kctc_3Dec2014_scaffold_2.genbank	EMBL	CDS	280325	280927	.	+	0	ID=Kmarxianus_kctc_966;locus_tag=KCTC_0B01410;inference=similar to DNA sequence:INSDC:YLR221C;gene=KCTC0B01410
kctc_3Dec2014_scaffold_2.genbank	EMBL	CDS	281166	282038	.	-	0	ID=Kmarxianus_kctc_967;locus_tag=KCTC_0B01420;inference=similar to DNA sequence:INSDC:YLR220W;gene=KCTC0B01420
kctc_3Dec2014_scaffold_2.genbank	EMBL	CDS	283481	284578	.	-	0	ID=Kmarxianus_kctc_968;featflags=start_before:true,end_after:true;locus_tag=KCTC_0B01430;gene=KCTC0B01430;transl_table=1
kctc_3Dec2014_scaffold_2.genbank	EMBL	CDS	284967	285383	.	-	0	ID=Kmarxianus_kctc_969;featflags=end_after:true;locus_tag=KCTC_0B01440;gene=KCTC0B01440;transl_table=1
kctc_3Dec2014_scaffold_2.genbank	EMBL	CDS	285815	286567	.	-	0	ID=Kmarxianus_kctc_970;locus_tag=KCTC_0B01450;inference=similar to DNA sequence:INSDC:YDR099W%2CYER177W;gene=KCTC0B01450
kctc_3Dec2014_scaffold_2.genbank	EMBL	CDS	288026	288289	.	-	0	ID=Kmarxianus_kctc_971;featflags=start_before:true,end_after:true;locus_tag=KCTC_0B01460;codon_start=1;gene=KCTC0B01460;transl_table=1
kctc_3Dec2014_scaffold_2.genbank	EMBL	CDS	289191	289322	.	+	0	ID=Kmarxianus_kctc_972;featflags=start_before:true,end_after:true;locus_tag=KCTC_0B01470;codon_start=1;gene=KCTC0B01470
kctc_3Dec2014_scaffold_2.genbank	EMBL	CDS	289847	290545	.	-	0	ID=Kmarxianus_kctc_973;featflags=end_after:true;locus_tag=KCTC_0B01480;codon_start=1;gene=KCTC0B01480;transl_table=1
kctc_3Dec2014_scaffold_2.genbank	EMBL	CDS	291901	292548	.	-	0	ID=Kmarxianus_kctc_974;locus_tag=KCTC_0B01490;gene=KCTC0B01490;transl_table=1
kctc_3Dec2014_scaffold_2.genbank	EMBL	biological_region	293002	293116	.	+	.	ID=kctc_3Dec2014_scaffold_2.genbank.150;featflags=type:tRNA;locus_tag=KCTC_0Btrna3L;gene=KCTC0Btrna3L;product=tRNA-Leu
kctc_3Dec2014_scaffold_2.genbank	EMBL	tRNA	293002	293040	.	+	.	Parent=kctc_3Dec2014_scaffold_2.genbank.150
kctc_3Dec2014_scaffold_2.genbank	EMBL	tRNA	293072	293116	.	+	.	Parent=kctc_3Dec2014_scaffold_2.genbank.150
kctc_3Dec2014_scaffold_2.genbank	EMBL	CDS	293389	297867	.	-	0	ID=Kmarxianus_kctc_975;featflags=start_before:true,end_after:true;locus_tag=KCTC_0B01500;gene=KCTC0B01500;transl_table=1
kctc_3Dec2014_scaffold_2.genbank	EMBL	CDS	299143	300774	.	+	0	ID=Kmarxianus_kctc_976;locus_tag=KCTC_0B01510;inference=similar to DNA sequence:INSDC:YGL158W%2CYLR248W;gene=KCTC0B01510
kctc_3Dec2014_scaffold_2.genbank	EMBL	CDS	301049	303445	.	-	0	ID=Kmarxianus_kctc_977;locus_tag=KCTC_0B01520;inference=similar to DNA sequence:INSDC:YJL102W;gene=KCTC0B01520
kctc_3Dec2014_scaffold_2.genbank	EMBL	CDS	303771	304700	.	+	0	ID=Kmarxianus_kctc_978;locus_tag=KCTC_0B01530;inference=similar to DNA sequence:INSDC:YKR026C;gene=KCTC0B01530
kctc_3Dec2014_scaffold_2.genbank	EMBL	CDS	304768	305529	.	-	0	ID=Kmarxianus_kctc_979;featflags=start_before:true;locus_tag=KCTC_0B01540;inference=similar to DNA sequence:INSDC:YKR025W;gene=KCTC0B01540
kctc_3Dec2014_scaffold_2.genbank	EMBL	CDS	306079	308289	.	+	0	ID=Kmarxianus_kctc_980;locus_tag=KCTC_0B01550;inference=similar to DNA sequence:INSDC:YKR024C;gene=KCTC0B01550
kctc_3Dec2014_scaffold_2.genbank	EMBL	CDS	308643	310439	.	+	0	ID=Kmarxianus_kctc_981;locus_tag=KCTC_0B01560;inference=similar to DNA sequence:INSDC:YJL103C;gene=KCTC0B01560
kctc_3Dec2014_scaffold_2.genbank	EMBL	CDS	310589	312085	.	-	0	ID=Kmarxianus_kctc_982;locus_tag=KCTC_0B01570;inference=similar to DNA sequence:INSDC:YKR023W;gene=KCTC0B01570
kctc_3Dec2014_scaffold_2.genbank	EMBL	CDS	313317	313649	.	-	0	ID=Kmarxianus_kctc_983;featflags=start_before:true;locus_tag=KCTC_0B01580;inference=similar to DNA sequence:INSDC:YJL104W;gene=KCTC0B01580
kctc_3Dec2014_scaffold_2.genbank	EMBL	CDS	314451	316307	.	+	0	ID=Kmarxianus_kctc_984;locus_tag=KCTC_0B01590;inference=similar to DNA sequence:INSDC:YKL109W;gene=KCTC0B01590
kctc_3Dec2014_scaffold_2.genbank	EMBL	CDS	316777	317949	.	-	0	ID=Kmarxianus_kctc_985;locus_tag=KCTC_0B01600;inference=similar to DNA sequence:INSDC:YMR094W;gene=KCTC0B01600
kctc_3Dec2014_scaffold_2.genbank	EMBL	CDS	317956	319257	.	+	0	ID=Kmarxianus_kctc_986;locus_tag=KCTC_0B01610;inference=similar to DNA sequence:INSDC:YKL108W;gene=KCTC0B01610
kctc_3Dec2014_scaffold_2.genbank	EMBL	CDS	319390	320937	.	-	0	ID=Kmarxianus_kctc_987;featflags=start_before:true;locus_tag=KCTC_0B01620;inference=similar to DNA sequence:INSDC:YMR093W;gene=KCTC0B01620
kctc_3Dec2014_scaffold_2.genbank	EMBL	CDS	321537	323405	.	+	0	ID=Kmarxianus_kctc_988;locus_tag=KCTC_0B01630;inference=similar to DNA sequence:INSDC:YMR092C;gene=KCTC0B01630
kctc_3Dec2014_scaffold_2.genbank	EMBL	CDS	323788	325074	.	+	0	ID=Kmarxianus_kctc_989;locus_tag=KCTC_0B01640;inference=similar to DNA sequence:INSDC:YMR091C;gene=KCTC0B01640
kctc_3Dec2014_scaffold_2.genbank	EMBL	CDS	325462	327987	.	+	0	ID=Kmarxianus_kctc_990;locus_tag=KCTC_0B01650;inference=similar to DNA sequence:INSDC:YMR089C;gene=KCTC0B01650
kctc_3Dec2014_scaffold_2.genbank	EMBL	CDS	328481	330178	.	+	0	ID=Kmarxianus_kctc_991;locus_tag=KCTC_0B01660;inference=similar to DNA sequence:INSDC:YMR088C;gene=KCTC0B01660
kctc_3Dec2014_scaffold_2.genbank	EMBL	CDS	330258	330998	.	-	0	ID=Kmarxianus_kctc_992;featflags=start_before:true;locus_tag=KCTC_0B01670;inference=similar to DNA sequence:INSDC:YMR087W;gene=KCTC0B01670
kctc_3Dec2014_scaffold_2.genbank	EMBL	CDS	331463	332749	.	+	0	ID=Kmarxianus_kctc_993;locus_tag=KCTC_0B01680;inference=similar to DNA sequence:INSDC:YKL106W;gene=KCTC0B01680
kctc_3Dec2014_scaffold_2.genbank	EMBL	CDS	332968	335772	.	-	0	ID=Kmarxianus_kctc_994;featflags=start_before:true;locus_tag=KCTC_0B01690;inference=similar to DNA sequence:INSDC:YKL105C%2CYMR086W;gene=KCTC0B01690
kctc_3Dec2014_scaffold_2.genbank	EMBL	CDS	336495	338615	.	-	0	ID=Kmarxianus_kctc_995;locus_tag=KCTC_0B01700;inference=similar to DNA sequence:INSDC:YKL104C%2CYMR085W;gene=KCTC0B01700
kctc_3Dec2014_scaffold_2.genbank	EMBL	CDS	339348	340919	.	-	0	ID=Kmarxianus_kctc_996;featflags=start_before:true;locus_tag=KCTC_0B01710;inference=similar to DNA sequence:INSDC:YKL103C;gene=KCTC0B01710
kctc_3Dec2014_scaffold_2.genbank	EMBL	CDS	341960	345871	.	+	0	ID=Kmarxianus_kctc_997;locus_tag=KCTC_0B01720;inference=similar to DNA sequence:INSDC:YKL101W;gene=KCTC0B01720
kctc_3Dec2014_scaffold_2.genbank	EMBL	CDS	346212	347351	.	-	0	ID=Kmarxianus_kctc_998;featflags=start_before:true;locus_tag=KCTC_0B01730;inference=similar to DNA sequence:INSDC:YMR083W;gene=KCTC0B01730
kctc_3Dec2014_scaffold_2.genbank	EMBL	CDS	348886	349584	.	-	0	ID=Kmarxianus_kctc_999;featflags=start_before:true;locus_tag=KCTC_0B01740;inference=similar to DNA sequence:INSDC:YKL099C;gene=KCTC0B01740
kctc_3Dec2014_scaffold_2.genbank	EMBL	CDS	350010	350891	.	+	0	ID=Kmarxianus_kctc_1000;locus_tag=KCTC_0B01750;inference=similar to DNA sequence:INSDC:YKL098W;gene=KCTC0B01750
kctc_3Dec2014_scaffold_2.genbank	EMBL	CDS	351020	351922	.	-	0	ID=Kmarxianus_kctc_1001;locus_tag=KCTC_0B01760;inference=similar to DNA sequence:INSDC:YDL198C;gene=KCTC0B01760
kctc_3Dec2014_scaffold_2.genbank	EMBL	CDS	352500	354356	.	+	0	ID=Kmarxianus_kctc_1002;locus_tag=KCTC_0B01770;inference=similar to DNA sequence:INSDC:YDR228C;gene=KCTC0B01770
kctc_3Dec2014_scaffold_2.genbank	EMBL	CDS	354619	355734	.	-	0	ID=Kmarxianus_kctc_1003;locus_tag=KCTC_0B01780;gene=KCTC0B01780;transl_table=1
kctc_3Dec2014_scaffold_2.genbank	EMBL	CDS	355825	357867	.	-	0	ID=Kmarxianus_kctc_1004;featflags=start_before:true,end_after:true;locus_tag=KCTC_0B01790;gene=KCTC0B01790;transl_table=1
kctc_3Dec2014_scaffold_2.genbank	EMBL	CDS	358845	361310	.	-	0	ID=Kmarxianus_kctc_1005;featflags=start_before:true,end_after:true;locus_tag=KCTC_0B01800;gene=KCTC0B01800;transl_table=1
kctc_3Dec2014_scaffold_2.genbank	EMBL	CDS	361959	362540	.	-	0	ID=Kmarxianus_kctc_1006;featflags=start_before:true,end_after:true;locus_tag=KCTC_0B01810;codon_start=1;gene=KCTC0B01810;transl_table=1
kctc_3Dec2014_scaffold_2.genbank	EMBL	CDS	365687	366370	.	-	0	ID=Kmarxianus_kctc_1007;locus_tag=KCTC_0B01820;inference=similar to DNA sequence:INSDC:YDR226W;gene=KCTC0B01820
kctc_3Dec2014_scaffold_2.genbank	EMBL	CDS	367428	369569	.	+	0	ID=Kmarxianus_kctc_1008;locus_tag=KCTC_0B01830;inference=similar to DNA sequence:INSDC:YLR219W;gene=KCTC0B01830
kctc_3Dec2014_scaffold_2.genbank	EMBL	CDS	369943	370410	.	+	0	ID=Kmarxianus_kctc_1009;locus_tag=KCTC_0B01840;gene=KCTC0B01840;transl_table=1
kctc_3Dec2014_scaffold_2.genbank	EMBL	CDS	371071	371469	.	+	0	ID=Kmarxianus_kctc_1010;locus_tag=KCTC_0B01850;gene=KCTC0B01850;transl_table=1
kctc_3Dec2014_scaffold_2.genbank	EMBL	CDS	371807	375175	.	+	0	ID=Kmarxianus_kctc_1011;locus_tag=KCTC_0B01860;inference=similar to DNA sequence:INSDC:YDR104C;gene=KCTC0B01860
kctc_3Dec2014_scaffold_2.genbank	EMBL	CDS	375404	377461	.	-	0	ID=Kmarxianus_kctc_1012;featflags=start_before:true;locus_tag=KCTC_0B01870;inference=similar to DNA sequence:INSDC:YDR103W;gene=KCTC0B01870
kctc_3Dec2014_scaffold_2.genbank	EMBL	CDS	378691	379932	.	-	0	ID=Kmarxianus_kctc_1013;locus_tag=KCTC_0B01880;inference=similar to DNA sequence:INSDC:YER178W;gene=KCTC0B01880
kctc_3Dec2014_scaffold_2.genbank	EMBL	CDS	380813	382528	.	+	0	ID=Kmarxianus_kctc_1014;locus_tag=KCTC_0B01890;inference=similar to DNA sequence:INSDC:YDR101C;gene=KCTC0B01890
kctc_3Dec2014_scaffold_2.genbank	EMBL	CDS	383053	384033	.	+	0	ID=Kmarxianus_kctc_1015;featflags=start_before:true;locus_tag=KCTC_0B01900;gene=KCTC0B01900;transl_table=1
kctc_3Dec2014_scaffold_2.genbank	EMBL	CDS	384095	385504	.	-	0	ID=Kmarxianus_kctc_1016;locus_tag=KCTC_0B01910;inference=similar to DNA sequence:INSDC:YDR105C;gene=KCTC0B01910
kctc_3Dec2014_scaffold_2.genbank	EMBL	CDS	385722	386498	.	+	0	ID=Kmarxianus_kctc_1017;locus_tag=KCTC_0B01920;inference=similar to DNA sequence:INSDC:YDR106W;gene=KCTC0B01920
kctc_3Dec2014_scaffold_2.genbank	EMBL	CDS	386604	387515	.	-	0	ID=Kmarxianus_kctc_1018;locus_tag=KCTC_0B01930;inference=similar to DNA sequence:INSDC:YER180C;gene=KCTC0B01930
kctc_3Dec2014_scaffold_2.genbank	EMBL	CDS	387739	387942	.	-	0	ID=Kmarxianus_kctc_1019;locus_tag=KCTC_0B01940;inference=similar to DNA sequence:INSDC:YER180C-A;gene=KCTC0B01940
kctc_3Dec2014_scaffold_2.genbank	EMBL	tRNA	388315	388388	.	-	.	ID=kctc_3Dec2014_scaffold_2.genbank.198;locus_tag=KCTC_0Btrna1I;gene=KCTC0Btrna1I;product=tRNA-Ile
kctc_3Dec2014_scaffold_2.genbank	EMBL	CDS	388691	391507	.	+	0	ID=Kmarxianus_kctc_1020;locus_tag=KCTC_0B01950;inference=similar to DNA sequence:INSDC:YBR073W;gene=KCTC0B01950
kctc_3Dec2014_scaffold_2.genbank	EMBL	CDS	391562	393460	.	-	0	ID=Kmarxianus_kctc_1021;locus_tag=KCTC_0B01960;inference=similar to DNA sequence:INSDC:YDR049W;gene=KCTC0B01960
kctc_3Dec2014_scaffold_2.genbank	EMBL	CDS	393810	394919	.	-	0	ID=Kmarxianus_kctc_1022;locus_tag=KCTC_0B01970;inference=similar to DNA sequence:INSDC:YDR047W;gene=KCTC0B01970
kctc_3Dec2014_scaffold_2.genbank	EMBL	tRNA	395312	395395	.	+	.	ID=kctc_3Dec2014_scaffold_2.genbank.202;locus_tag=KCTC_0Btrna4L;gene=KCTC0Btrna4L;product=tRNA-Leu
kctc_3Dec2014_scaffold_2.genbank	EMBL	tRNA	395547	395630	.	-	.	ID=kctc_3Dec2014_scaffold_2.genbank.203;locus_tag=KCTC_0Btrna5L;gene=KCTC0Btrna5L;product=tRNA-Leu
kctc_3Dec2014_scaffold_2.genbank	EMBL	CDS	396115	398880	.	+	0	ID=Kmarxianus_kctc_1023;locus_tag=KCTC_0B01980;inference=similar to DNA sequence:INSDC:YBR074W;gene=KCTC0B01980
kctc_3Dec2014_scaffold_2.genbank	EMBL	CDS	399119	401473	.	-	0	ID=Kmarxianus_kctc_1024;featflags=start_before:true,end_after:true;locus_tag=KCTC_0B01990;codon_start=1;gene=KCTC0B01990
kctc_3Dec2014_scaffold_2.genbank	EMBL	CDS	403901	406861	.	-	0	ID=Kmarxianus_kctc_1025;featflags=start_before:true,end_after:true;locus_tag=KCTC_0B02000;gene=KCTC0B02000;transl_table=1
kctc_3Dec2014_scaffold_2.genbank	EMBL	CDS	409198	409683	.	+	0	ID=Kmarxianus_kctc_1026;locus_tag=KCTC_0B02010;gene=KCTC0B02010;transl_table=1
kctc_3Dec2014_scaffold_2.genbank	EMBL	CDS	413418	414635	.	+	0	ID=Kmarxianus_kctc_1027;locus_tag=KCTC_0B02020;gene=KCTC0B02020
kctc_3Dec2014_scaffold_2.genbank	EMBL	CDS	414642	415106	.	+	0	ID=Kmarxianus_kctc_1028;locus_tag=KCTC_0B02030;gene=KCTC0B02030;transl_table=1
kctc_3Dec2014_scaffold_2.genbank	EMBL	CDS	416087	418048	.	-	0	ID=Kmarxianus_kctc_1029;locus_tag=KCTC_0B02040;inference=similar to DNA sequence:INSDC:YDR052C;gene=KCTC0B02040
kctc_3Dec2014_scaffold_2.genbank	EMBL	CDS	418423	418839	.	-	0	ID=Kmarxianus_kctc_1030;featflags=start_before:true;locus_tag=KCTC_0B02050;inference=similar to DNA sequence:INSDC:YBR077C;gene=KCTC0B02050
kctc_3Dec2014_scaffold_2.genbank	EMBL	biological_region	419150	419239	.	+	.	ID=kctc_3Dec2014_scaffold_2.genbank.212;featflags=type:tRNA;locus_tag=KCTC_0Btrna4R;gene=KCTC0Btrna4R;product=tRNA-Arg
kctc_3Dec2014_scaffold_2.genbank	EMBL	tRNA	419150	419187	.	+	.	Parent=kctc_3Dec2014_scaffold_2.genbank.212
kctc_3Dec2014_scaffold_2.genbank	EMBL	tRNA	419203	419239	.	+	.	Parent=kctc_3Dec2014_scaffold_2.genbank.212
kctc_3Dec2014_scaffold_2.genbank	EMBL	CDS	419644	421440	.	+	0	ID=Kmarxianus_kctc_1031;locus_tag=KCTC_0B02060;inference=similar to DNA sequence:INSDC:YDR137W;gene=KCTC0B02060
kctc_3Dec2014_scaffold_2.genbank	EMBL	CDS	421544	423256	.	-	0	ID=Kmarxianus_kctc_1032;locus_tag=KCTC_0B02070;inference=similar to DNA sequence:INSDC:YLR114C;gene=KCTC0B02070
kctc_3Dec2014_scaffold_2.genbank	EMBL	CDS	423746	425974	.	+	0	ID=Kmarxianus_kctc_1033;locus_tag=KCTC_0B02080;inference=similar to DNA sequence:INSDC:YDR138W;gene=KCTC0B02080
kctc_3Dec2014_scaffold_2.genbank	EMBL	CDS	426286	427620	.	+	0	ID=Kmarxianus_kctc_1034;locus_tag=KCTC_0B02090;inference=similar to DNA sequence:INSDC:YPL146C;gene=KCTC0B02090
kctc_3Dec2014_scaffold_2.genbank	EMBL	CDS	427828	430044	.	-	0	ID=Kmarxianus_kctc_1035;featflags=start_before:true,end_after:true;locus_tag=KCTC_0B02100;gene=KCTC0B02100;transl_table=1
kctc_3Dec2014_scaffold_2.genbank	EMBL	CDS	430996	431859	.	+	0	ID=Kmarxianus_kctc_1036;locus_tag=KCTC_0B02110;gene=KCTC0B02110
kctc_3Dec2014_scaffold_2.genbank	EMBL	CDS	432181	432789	.	+	0	ID=Kmarxianus_kctc_1037;featflags=end_after:true;locus_tag=KCTC_0B02120;gene=KCTC0B02120
kctc_3Dec2014_scaffold_2.genbank	EMBL	CDS	432788	433495	.	+	0	ID=Kmarxianus_kctc_1038;locus_tag=KCTC_0B02130;inference=similar to DNA sequence:INSDC:YPL148C;gene=KCTC0B02130
kctc_3Dec2014_scaffold_2.genbank	EMBL	CDS	434248	435501	.	+	0	ID=Kmarxianus_kctc_1039;locus_tag=KCTC_0B02140;inference=similar to DNA sequence:INSDC:YOR239W;gene=KCTC0B02140
kctc_3Dec2014_scaffold_2.genbank	EMBL	CDS	435541	436356	.	-	0	ID=Kmarxianus_kctc_1040;locus_tag=KCTC_0B02150;inference=similar to DNA sequence:INSDC:YPL149W;gene=KCTC0B02150
kctc_3Dec2014_scaffold_2.genbank	EMBL	CDS	436579	438102	.	+	0	ID=Kmarxianus_kctc_1041;locus_tag=KCTC_0B02160;gene=KCTC0B02160
kctc_3Dec2014_scaffold_2.genbank	EMBL	CDS	438161	440704	.	-	0	ID=Kmarxianus_kctc_1042;locus_tag=KCTC_0B02170;inference=similar to DNA sequence:INSDC:YPL150W;gene=KCTC0B02170
kctc_3Dec2014_scaffold_2.genbank	EMBL	CDS	441446	442936	.	+	0	ID=Kmarxianus_kctc_1043;locus_tag=KCTC_0B02180;inference=similar to DNA sequence:INSDC:YOR241W;gene=KCTC0B02180
kctc_3Dec2014_scaffold_2.genbank	EMBL	CDS	443017	444156	.	-	0	ID=Kmarxianus_kctc_1044;locus_tag=KCTC_0B02190;inference=similar to DNA sequence:INSDC:YOR242C;gene=KCTC0B02190
kctc_3Dec2014_scaffold_2.genbank	EMBL	CDS	444709	446739	.	-	0	ID=Kmarxianus_kctc_1045;locus_tag=KCTC_0B02200;inference=similar to DNA sequence:INSDC:YOR243C;gene=KCTC0B02200
kctc_3Dec2014_scaffold_2.genbank	EMBL	CDS	447022	448305	.	+	0	ID=Kmarxianus_kctc_1046;locus_tag=KCTC_0B02210;inference=similar to DNA sequence:INSDC:YPL151C;gene=KCTC0B02210
kctc_3Dec2014_scaffold_2.genbank	EMBL	CDS	448657	449973	.	+	0	ID=Kmarxianus_kctc_1047;locus_tag=KCTC_0B02220;inference=similar to DNA sequence:INSDC:YOR244W;gene=KCTC0B02220
kctc_3Dec2014_scaffold_2.genbank	EMBL	CDS	450023	451114	.	-	0	ID=Kmarxianus_kctc_1048;locus_tag=KCTC_0B02230;inference=similar to DNA sequence:INSDC:YPL152W;gene=KCTC0B02230
kctc_3Dec2014_scaffold_2.genbank	EMBL	CDS	451460	452701	.	-	0	ID=Kmarxianus_kctc_1049;featflags=end_after:true;locus_tag=KCTC_0B02240;gene=KCTC0B02240;transl_table=1
kctc_3Dec2014_scaffold_2.genbank	EMBL	CDS	453648	456071	.	+	0	ID=Kmarxianus_kctc_1050;locus_tag=KCTC_0B02250;inference=similar to DNA sequence:INSDC:YPL153C;gene=KCTC0B02250
kctc_3Dec2014_scaffold_2.genbank	EMBL	CDS	456261	457139	.	-	0	ID=Kmarxianus_kctc_1051;locus_tag=KCTC_0B02260;inference=similar to DNA sequence:INSDC:YDR489W;gene=KCTC0B02260
kctc_3Dec2014_scaffold_2.genbank	EMBL	CDS	457405	459111	.	+	0	ID=Kmarxianus_kctc_1052;locus_tag=KCTC_0B02270;inference=similar to DNA sequence:INSDC:YDR488C;gene=KCTC0B02270
kctc_3Dec2014_scaffold_2.genbank	EMBL	CDS	459194	460927	.	-	0	ID=Kmarxianus_kctc_1053;featflags=end_after:true;locus_tag=KCTC_0B02280;codon_start=1;gene=KCTC0B02280;transl_table=1
kctc_3Dec2014_scaffold_2.genbank	EMBL	tRNA	461845	461918	.	+	.	ID=kctc_3Dec2014_scaffold_2.genbank.238;locus_tag=KCTC_0Btrna3N;gene=KCTC0Btrna3N;product=tRNA-Asn
kctc_3Dec2014_scaffold_2.genbank	EMBL	CDS	462279	463364	.	+	0	ID=Kmarxianus_kctc_1054;locus_tag=KCTC_0B02290;inference=similar to DNA sequence:INSDC:YPL015C;gene=KCTC0B02290
kctc_3Dec2014_scaffold_2.genbank	EMBL	CDS	463361	466018	.	+	0	ID=Kmarxianus_kctc_1055;locus_tag=KCTC_0B02300;inference=similar to DNA sequence:INSDC:YFL003C;gene=KCTC0B02300
kctc_3Dec2014_scaffold_2.genbank	EMBL	CDS	466079	467746	.	-	0	ID=Kmarxianus_kctc_1056;locus_tag=KCTC_0B02310;inference=similar to DNA sequence:INSDC:YPL020C;gene=KCTC0B02310
kctc_3Dec2014_scaffold_2.genbank	EMBL	CDS	468360	470723	.	+	0	ID=Kmarxianus_kctc_1057;locus_tag=KCTC_0B02320;inference=similar to DNA sequence:INSDC:YKR099W;gene=KCTC0B02320
kctc_3Dec2014_scaffold_2.genbank	EMBL	CDS	470872	471084	.	-	0	ID=Kmarxianus_kctc_1058;featflags=end_after:true;locus_tag=KCTC_0B02330;gene=KCTC0B02330;transl_table=1
kctc_3Dec2014_scaffold_2.genbank	EMBL	CDS	471522	472064	.	+	0	ID=Kmarxianus_kctc_1059;locus_tag=KCTC_0B02340;inference=similar to DNA sequence:INSDC:YIL157C;gene=KCTC0B02340
kctc_3Dec2014_scaffold_2.genbank	EMBL	CDS	472318	473292	.	-	0	ID=Kmarxianus_kctc_1060;featflags=start_before:true,end_after:true;locus_tag=KCTC_0B02350;gene=KCTC0B02350;transl_table=1
kctc_3Dec2014_scaffold_2.genbank	EMBL	CDS	473964	477914	.	-	0	ID=Kmarxianus_kctc_1061;featflags=end_after:true;locus_tag=KCTC_0B02360;gene=KCTC0B02360;transl_table=1
kctc_3Dec2014_scaffold_2.genbank	EMBL	CDS	478810	480045	.	+	0	ID=Kmarxianus_kctc_1062;locus_tag=KCTC_0B02370;inference=similar to DNA sequence:INSDC:YIL160C;gene=KCTC0B02370
kctc_3Dec2014_scaffold_2.genbank	EMBL	CDS	480127	480651	.	-	0	ID=Kmarxianus_kctc_1063;featflags=start_before:true,end_after:true;locus_tag=KCTC_0B02380;gene=KCTC0B02380;transl_table=1
kctc_3Dec2014_scaffold_2.genbank	EMBL	CDS	481640	483304	.	+	0	ID=Kmarxianus_kctc_1064;locus_tag=KCTC_0B02390;gene=KCTC0B02390;transl_table=1
kctc_3Dec2014_scaffold_2.genbank	EMBL	CDS	484103	485896	.	-	0	ID=Kmarxianus_kctc_1065;locus_tag=KCTC_0B02400;gene=KCTC0B02400;transl_table=1
kctc_3Dec2014_scaffold_2.genbank	EMBL	CDS	485975	486079	.	-	0	ID=Kmarxianus_kctc_1066;featflags=start_before:true;locus_tag=KCTC_0B02410;gene=KCTC0B02410;transl_table=1
kctc_3Dec2014_scaffold_2.genbank	EMBL	CDS	488201	489565	.	+	0	ID=Kmarxianus_kctc_1067;locus_tag=KCTC_0B02420;gene=KCTC0B02420;transl_table=1
kctc_3Dec2014_scaffold_2.genbank	EMBL	CDS	490095	491738	.	+	0	ID=Kmarxianus_kctc_1068;locus_tag=KCTC_0B02430;inference=similar to DNA sequence:INSDC:YGL116W;gene=KCTC0B02430
kctc_3Dec2014_scaffold_2.genbank	EMBL	CDS	492691	493680	.	+	0	ID=Kmarxianus_kctc_1069;locus_tag=KCTC_0B02440;inference=similar to DNA sequence:INSDC:YGL115W;gene=KCTC0B02440
kctc_3Dec2014_scaffold_2.genbank	EMBL	CDS	494290	496545	.	+	0	ID=Kmarxianus_kctc_1070;locus_tag=KCTC_0B02450;inference=similar to DNA sequence:INSDC:YGL114W;gene=KCTC0B02450
kctc_3Dec2014_scaffold_2.genbank	EMBL	CDS	496618	497319	.	-	0	ID=Kmarxianus_kctc_1071;featflags=end_after:true;locus_tag=KCTC_0B02460;gene=KCTC0B02460;transl_table=1
kctc_3Dec2014_scaffold_2.genbank	EMBL	CDS	497858	499104	.	+	0	ID=Kmarxianus_kctc_1072;featflags=end_after:true;locus_tag=KCTC_0B02470;inference=similar to DNA sequence:INSDC:YBR233W;gene=KCTC0B02470
kctc_3Dec2014_scaffold_2.genbank	EMBL	CDS	499469	501358	.	+	0	ID=Kmarxianus_kctc_1073;locus_tag=KCTC_0B02480;inference=similar to DNA sequence:INSDC:YGL113W;gene=KCTC0B02480
kctc_3Dec2014_scaffold_2.genbank	EMBL	CDS	501472	502992	.	-	0	ID=Kmarxianus_kctc_1074;featflags=start_before:true,end_after:true;locus_tag=KCTC_0B02490;gene=KCTC0B02490;transl_table=1
kctc_3Dec2014_scaffold_2.genbank	EMBL	CDS	503330	503578	.	+	0	ID=Kmarxianus_kctc_1075;locus_tag=KCTC_0B02500;inference=similar to DNA sequence:INSDC:YBR233W-A;gene=KCTC0B02500
kctc_3Dec2014_scaffold_2.genbank	EMBL	CDS	503670	504791	.	-	0	ID=Kmarxianus_kctc_1076;locus_tag=KCTC_0B02510;inference=similar to DNA sequence:INSDC:YBR234C;gene=KCTC0B02510
kctc_3Dec2014_scaffold_2.genbank	EMBL	CDS	505368	506666	.	+	0	ID=Kmarxianus_kctc_1077;locus_tag=KCTC_0B02520;inference=similar to DNA sequence:INSDC:YGL111W;gene=KCTC0B02520
kctc_3Dec2014_scaffold_2.genbank	EMBL	CDS	506757	508682	.	-	0	ID=Kmarxianus_kctc_1078;featflags=start_before:true;locus_tag=KCTC_0B02530;inference=similar to DNA sequence:INSDC:YGL110C;gene=KCTC0B02530
kctc_3Dec2014_scaffold_2.genbank	EMBL	CDS	508916	512194	.	+	0	ID=Kmarxianus_kctc_1079;locus_tag=KCTC_0B02540;inference=similar to DNA sequence:INSDC:YBR235W;gene=KCTC0B02540
kctc_3Dec2014_scaffold_2.genbank	EMBL	CDS	512329	513591	.	-	0	ID=Kmarxianus_kctc_1080;locus_tag=KCTC_0B02550;inference=similar to DNA sequence:INSDC:YBR236C;gene=KCTC0B02550
kctc_3Dec2014_scaffold_2.genbank	EMBL	CDS	514074	516527	.	+	0	ID=Kmarxianus_kctc_1081;locus_tag=KCTC_0B02560;inference=similar to DNA sequence:INSDC:YBR237W;gene=KCTC0B02560
kctc_3Dec2014_scaffold_2.genbank	EMBL	CDS	516553	516867	.	-	0	ID=Kmarxianus_kctc_1082;locus_tag=KCTC_0B02570;inference=similar to DNA sequence:INSDC:YGL108C;gene=KCTC0B02570
kctc_3Dec2014_scaffold_2.genbank	EMBL	CDS	517427	519475	.	-	0	ID=Kmarxianus_kctc_1083;locus_tag=KCTC_0B02580;inference=similar to DNA sequence:INSDC:YBR238C%2CYGL107C;gene=KCTC0B02580
kctc_3Dec2014_scaffold_2.genbank	EMBL	CDS	520540	520968	.	+	0	ID=Kmarxianus_kctc_1084;locus_tag=KCTC_0B02590;inference=similar to DNA sequence:INSDC:YGL106W;gene=KCTC0B02590
kctc_3Dec2014_scaffold_2.genbank	EMBL	CDS	521007	522509	.	-	0	ID=Kmarxianus_kctc_1085;locus_tag=KCTC_0B02600;inference=similar to DNA sequence:INSDC:YBR239C;gene=KCTC0B02600
kctc_3Dec2014_scaffold_2.genbank	EMBL	CDS	523204	524340	.	+	0	ID=Kmarxianus_kctc_1086;locus_tag=KCTC_0B02610;inference=similar to DNA sequence:INSDC:YGL105W;gene=KCTC0B02610
kctc_3Dec2014_scaffold_2.genbank	EMBL	CDS	524506	525606	.	-	0	ID=Kmarxianus_kctc_1087;locus_tag=KCTC_0B02620;inference=similar to DNA sequence:INSDC:YBR240C;gene=KCTC0B02620
kctc_3Dec2014_scaffold_2.genbank	EMBL	CDS	526225	526674	.	+	0	ID=Kmarxianus_kctc_1088;locus_tag=KCTC_0B02630;inference=similar to DNA sequence:INSDC:YCR083W;gene=KCTC0B02630
kctc_3Dec2014_scaffold_2.genbank	EMBL	CDS	526949	527767	.	+	0	ID=Kmarxianus_kctc_1089;locus_tag=KCTC_0B02640;inference=similar to DNA sequence:INSDC:YNR040W;gene=KCTC0B02640
kctc_3Dec2014_scaffold_2.genbank	EMBL	CDS	527865	528989	.	-	0	ID=Kmarxianus_kctc_1090;locus_tag=KCTC_0B02650;inference=similar to DNA sequence:INSDC:YNR041C;gene=KCTC0B02650
kctc_3Dec2014_scaffold_2.genbank	EMBL	biological_region	529683	530739	.	+	0	ID=Kmarxianus_kctc_1091;featflags=type:CDS;locus_tag=KCTC_0B02660;inference=similar to DNA sequence:INSDC:YNR043W;gene=KCTC0B02660
kctc_3Dec2014_scaffold_2.genbank	EMBL	CDS	529683	530276	.	+	0	Parent=kctc_3Dec2014_scaffold_2.genbank.276
kctc_3Dec2014_scaffold_2.genbank	EMBL	CDS	530605	530739	.	+	0	Parent=kctc_3Dec2014_scaffold_2.genbank.276
kctc_3Dec2014_scaffold_2.genbank	EMBL	CDS	531452	533542	.	-	0	ID=Kmarxianus_kctc_1092;locus_tag=KCTC_0B02670;inference=similar to DNA sequence:INSDC:YCR084C;gene=KCTC0B02670
kctc_3Dec2014_scaffold_2.genbank	EMBL	CDS	534136	534666	.	+	0	ID=Kmarxianus_kctc_1093;locus_tag=KCTC_0B02680;inference=similar to DNA sequence:INSDC:YCR086W;gene=KCTC0B02680
kctc_3Dec2014_scaffold_2.genbank	EMBL	CDS	534737	535198	.	-	0	ID=Kmarxianus_kctc_1094;locus_tag=KCTC_0B02690;inference=similar to DNA sequence:INSDC:YCR087C-A;gene=KCTC0B02690
kctc_3Dec2014_scaffold_2.genbank	EMBL	CDS	536036	537895	.	+	0	ID=Kmarxianus_kctc_1095;locus_tag=KCTC_0B02700;inference=similar to DNA sequence:INSDC:YCR088W;gene=KCTC0B02700
kctc_3Dec2014_scaffold_2.genbank	EMBL	CDS	538025	538585	.	-	0	ID=Kmarxianus_kctc_1096;locus_tag=KCTC_0B02710;inference=similar to DNA sequence:INSDC:YCR090C;gene=KCTC0B02710
kctc_3Dec2014_scaffold_2.genbank	EMBL	CDS	538990	540285	.	+	0	ID=Kmarxianus_kctc_1097;locus_tag=KCTC_0B02720;inference=similar to DNA sequence:INSDC:YML038C;gene=KCTC0B02720
kctc_3Dec2014_scaffold_2.genbank	EMBL	CDS	541046	542752	.	+	0	ID=Kmarxianus_kctc_1098;locus_tag=KCTC_0B02730;inference=similar to DNA sequence:INSDC:YDR463W%2CYHR006W;gene=KCTC0B02730
kctc_3Dec2014_scaffold_2.genbank	EMBL	CDS	543546	546704	.	+	0	ID=Kmarxianus_kctc_1099;locus_tag=KCTC_0B02740;inference=similar to DNA sequence:INSDC:YGL201C;gene=KCTC0B02740
kctc_3Dec2014_scaffold_2.genbank	EMBL	CDS	546736	547191	.	-	0	ID=Kmarxianus_kctc_1100;locus_tag=KCTC_0B02750;gene=KCTC0B02750;transl_table=1
kctc_3Dec2014_scaffold_2.genbank	EMBL	CDS	547526	550237	.	+	0	ID=Kmarxianus_kctc_1101;locus_tag=KCTC_0B02760;inference=similar to DNA sequence:INSDC:YPR160W;gene=KCTC0B02760
kctc_3Dec2014_scaffold_2.genbank	EMBL	CDS	551544	553130	.	+	0	ID=Kmarxianus_kctc_1102;locus_tag=KCTC_0B02770;gene=KCTC0B02770;transl_table=1
kctc_3Dec2014_scaffold_2.genbank	EMBL	CDS	553386	554876	.	-	0	ID=Kmarxianus_kctc_1103;featflags=start_before:true;locus_tag=KCTC_0B02780;inference=similar to DNA sequence:INSDC:YGL202W;gene=KCTC0B02780
kctc_3Dec2014_scaffold_2.genbank	EMBL	CDS	556088	557974	.	+	0	ID=Kmarxianus_kctc_1104;locus_tag=KCTC_0B02790;inference=similar to DNA sequence:INSDC:YGL203C;gene=KCTC0B02790
kctc_3Dec2014_scaffold_2.genbank	EMBL	CDS	558072	558548	.	-	0	ID=Kmarxianus_kctc_1105;featflags=start_before:true,end_after:true;locus_tag=KCTC_0B02800;codon_start=1;gene=KCTC0B02800;transl_table=1
kctc_3Dec2014_scaffold_2.genbank	EMBL	CDS	559909	560733	.	-	0	ID=Kmarxianus_kctc_1106;locus_tag=KCTC_0B02810;inference=similar to DNA sequence:INSDC:YER026C;gene=KCTC0B02810
kctc_3Dec2014_scaffold_2.genbank	EMBL	CDS	561383	563590	.	-	0	ID=Kmarxianus_kctc_1107;locus_tag=KCTC_0B02820;inference=similar to DNA sequence:INSDC:YGL205W;gene=KCTC0B02820
kctc_3Dec2014_scaffold_2.genbank	EMBL	CDS	564943	569907	.	+	0	ID=Kmarxianus_kctc_1108;locus_tag=KCTC_0B02830;inference=similar to DNA sequence:INSDC:YGL206C;gene=KCTC0B02830
kctc_3Dec2014_scaffold_2.genbank	EMBL	CDS	570354	573215	.	-	0	ID=Kmarxianus_kctc_1109;featflags=start_before:true;locus_tag=KCTC_0B02840;inference=similar to DNA sequence:INSDC:YGL207W;gene=KCTC0B02840
kctc_3Dec2014_scaffold_2.genbank	EMBL	CDS	573605	574483	.	+	0	ID=Kmarxianus_kctc_1110;locus_tag=KCTC_0B02850;gene=KCTC0B02850;transl_table=1
kctc_3Dec2014_scaffold_2.genbank	EMBL	CDS	574928	576520	.	+	0	ID=Kmarxianus_kctc_1111;locus_tag=KCTC_0B02860;inference=similar to DNA sequence:INSDC:YGL122C;gene=KCTC0B02860
kctc_3Dec2014_scaffold_2.genbank	EMBL	CDS	577004	577684	.	-	0	ID=Kmarxianus_kctc_1112;featflags=end_after:true;locus_tag=KCTC_0B02870;gene=KCTC0B02870;transl_table=1
kctc_3Dec2014_scaffold_2.genbank	EMBL	CDS	579121	579585	.	+	0	ID=Kmarxianus_kctc_1113;featflags=start_before:true;locus_tag=KCTC_0B02880;gene=KCTC0B02880;transl_table=1
kctc_3Dec2014_scaffold_2.genbank	EMBL	CDS	580005	581645	.	+	0	ID=Kmarxianus_kctc_1114;locus_tag=KCTC_0B02890;inference=similar to DNA sequence:INSDC:YGL124C;gene=KCTC0B02890
kctc_3Dec2014_scaffold_2.genbank	EMBL	CDS	581588	582349	.	-	0	ID=Kmarxianus_kctc_1115;locus_tag=KCTC_0B02900;gene=KCTC0B02900;transl_table=1
kctc_3Dec2014_scaffold_2.genbank	EMBL	CDS	582992	585655	.	+	0	ID=Kmarxianus_kctc_1116;locus_tag=KCTC_0B02910;inference=similar to DNA sequence:INSDC:YBR229C;gene=KCTC0B02910
kctc_3Dec2014_scaffold_2.genbank	EMBL	CDS	585703	586563	.	-	0	ID=Kmarxianus_kctc_1117;featflags=end_after:true;locus_tag=KCTC_0B02920;gene=KCTC0B02920;transl_table=1
kctc_3Dec2014_scaffold_2.genbank	EMBL	CDS	586932	588437	.	+	0	ID=Kmarxianus_kctc_1118;locus_tag=KCTC_0B02930;inference=similar to DNA sequence:INSDC:YBR227C;gene=KCTC0B02930
kctc_3Dec2014_scaffold_2.genbank	EMBL	CDS	588589	590451	.	-	0	ID=Kmarxianus_kctc_1119;locus_tag=KCTC_0B02940;inference=similar to DNA sequence:INSDC:YBR225W;gene=KCTC0B02940
kctc_3Dec2014_scaffold_2.genbank	EMBL	CDS	591162	593009	.	-	0	ID=Kmarxianus_kctc_1120;locus_tag=KCTC_0B02950;inference=similar to DNA sequence:INSDC:YGL125W;gene=KCTC0B02950
kctc_3Dec2014_scaffold_2.genbank	EMBL	CDS	593918	595417	.	+	0	ID=Kmarxianus_kctc_1121;locus_tag=KCTC_0B02960;inference=similar to DNA sequence:INSDC:YBR223C;gene=KCTC0B02960
kctc_3Dec2014_scaffold_2.genbank	EMBL	CDS	595946	597007	.	+	0	ID=Kmarxianus_kctc_1122;locus_tag=KCTC_0B02970;inference=similar to DNA sequence:INSDC:YBR221C;gene=KCTC0B02970
kctc_3Dec2014_scaffold_2.genbank	EMBL	CDS	598427	599980	.	+	0	ID=Kmarxianus_kctc_1123;locus_tag=KCTC_0B02980;inference=similar to DNA sequence:INSDC:YBR220C;gene=KCTC0B02980
kctc_3Dec2014_scaffold_2.genbank	EMBL	CDS	600825	603218	.	+	0	ID=Kmarxianus_kctc_1124;locus_tag=KCTC_0B02990;gene=KCTC0B02990;transl_table=1
kctc_3Dec2014_scaffold_2.genbank	EMBL	CDS	603396	604394	.	-	0	ID=Kmarxianus_kctc_1125;featflags=start_before:true;locus_tag=KCTC_0B03000;inference=similar to DNA sequence:INSDC:YGL126W;gene=KCTC0B03000
kctc_3Dec2014_scaffold_2.genbank	EMBL	biological_region	604845	604967	.	+	.	ID=kctc_3Dec2014_scaffold_2.genbank.313;featflags=type:tRNA;locus_tag=KCTC_0Btrna5P;gene=KCTC0Btrna5P;product=tRNA-Pro
kctc_3Dec2014_scaffold_2.genbank	EMBL	tRNA	604845	604881	.	+	.	Parent=kctc_3Dec2014_scaffold_2.genbank.313
kctc_3Dec2014_scaffold_2.genbank	EMBL	tRNA	604931	604967	.	+	.	Parent=kctc_3Dec2014_scaffold_2.genbank.313
kctc_3Dec2014_scaffold_2.genbank	EMBL	CDS	605454	607112	.	-	0	ID=Kmarxianus_kctc_1126;featflags=start_before:true;locus_tag=KCTC_0B03010;inference=similar to DNA sequence:INSDC:YLR259C;gene=KCTC0B03010
kctc_3Dec2014_scaffold_2.genbank	EMBL	CDS	608284	609915	.	+	0	ID=Kmarxianus_kctc_1127;locus_tag=KCTC_0B03020;gene=KCTC0B03020;transl_table=1
kctc_3Dec2014_scaffold_2.genbank	EMBL	CDS	610123	611784	.	-	0	ID=Kmarxianus_kctc_1128;featflags=end_after:true;locus_tag=KCTC_0B03030;codon_start=1;gene=KCTC0B03030;transl_table=1
kctc_3Dec2014_scaffold_2.genbank	EMBL	CDS	612707	613495	.	-	0	ID=Kmarxianus_kctc_1129;locus_tag=KCTC_0B03040;inference=similar to DNA sequence:INSDC:YGL044C;gene=KCTC0B03040
kctc_3Dec2014_scaffold_2.genbank	EMBL	CDS	613859	614752	.	+	0	ID=Kmarxianus_kctc_1130;locus_tag=KCTC_0B03050;inference=similar to DNA sequence:INSDC:YGL043W;gene=KCTC0B03050
kctc_3Dec2014_scaffold_2.genbank	EMBL	CDS	615135	615554	.	+	0	ID=Kmarxianus_kctc_1131;locus_tag=KCTC_0B03060;inference=similar to DNA sequence:INSDC:YGL041W-A;gene=KCTC0B03060
kctc_3Dec2014_scaffold_2.genbank	EMBL	CDS	615690	617171	.	-	0	ID=Kmarxianus_kctc_1132;locus_tag=KCTC_0B03070;inference=similar to DNA sequence:INSDC:YGR155W;gene=KCTC0B03070
kctc_3Dec2014_scaffold_2.genbank	EMBL	CDS	618354	619022	.	+	0	ID=Kmarxianus_kctc_1133;locus_tag=KCTC_0B03080;inference=similar to DNA sequence:INSDC:YMR077C;gene=KCTC0B03080
kctc_3Dec2014_scaffold_2.genbank	EMBL	CDS	619344	620369	.	-	0	ID=Kmarxianus_kctc_1134;featflags=start_before:true;locus_tag=KCTC_0B03090;inference=similar to DNA sequence:INSDC:YGL040C;gene=KCTC0B03090
kctc_3Dec2014_scaffold_2.genbank	EMBL	CDS	620926	621669	.	+	0	ID=Kmarxianus_kctc_1135;locus_tag=KCTC_0B03100;gene=KCTC0B03100
kctc_3Dec2014_scaffold_2.genbank	EMBL	CDS	621952	622335	.	+	0	ID=Kmarxianus_kctc_1136;locus_tag=KCTC_0B03110;inference=similar to DNA sequence:INSDC:YER137C;gene=KCTC0B03110
kctc_3Dec2014_scaffold_2.genbank	EMBL	CDS	622440	622727	.	-	0	ID=Kmarxianus_kctc_1137;locus_tag=KCTC_0B03120;inference=similar to DNA sequence:INSDC:YBL026W;gene=KCTC0B03120
kctc_3Dec2014_scaffold_2.genbank	EMBL	CDS	623150	624487	.	-	0	ID=Kmarxianus_kctc_1138;locus_tag=KCTC_0B03130;inference=similar to DNA sequence:INSDC:YER136W;gene=KCTC0B03130
kctc_3Dec2014_scaffold_2.genbank	EMBL	CDS	625325	626593	.	+	0	ID=Kmarxianus_kctc_1139;locus_tag=KCTC_0B03140;inference=similar to DNA sequence:INSDC:YGL185C;gene=KCTC0B03140
kctc_3Dec2014_scaffold_2.genbank	EMBL	CDS	627816	628886	.	+	0	ID=Kmarxianus_kctc_1140;locus_tag=KCTC_0B03150;gene=KCTC0B03150;transl_table=1
kctc_3Dec2014_scaffold_2.genbank	EMBL	CDS	629260	630618	.	-	0	ID=Kmarxianus_kctc_1141;locus_tag=KCTC_0B03160;inference=similar to DNA sequence:INSDC:YGL194C;gene=KCTC0B03160
kctc_3Dec2014_scaffold_2.genbank	EMBL	CDS	631431	633038	.	+	0	ID=Kmarxianus_kctc_1142;locus_tag=KCTC_0B03170;inference=similar to DNA sequence:INSDC:YGL192W;gene=KCTC0B03170
kctc_3Dec2014_scaffold_2.genbank	EMBL	CDS	633673	634056	.	+	0	ID=Kmarxianus_kctc_1143;locus_tag=KCTC_0B03180;inference=similar to DNA sequence:INSDC:YGL191W;gene=KCTC0B03180
kctc_3Dec2014_scaffold_2.genbank	EMBL	CDS	634632	635990	.	-	0	ID=Kmarxianus_kctc_1144;locus_tag=KCTC_0B03190;inference=similar to DNA sequence:INSDC:YGL190C;gene=KCTC0B03190
kctc_3Dec2014_scaffold_2.genbank	EMBL	CDS	637406	642193	.	-	0	ID=Kmarxianus_kctc_1145;locus_tag=KCTC_0B03200;inference=similar to DNA sequence:INSDC:YFL033C;gene=KCTC0B03200
kctc_3Dec2014_scaffold_2.genbank	EMBL	CDS	642834	643835	.	+	0	ID=Kmarxianus_kctc_1146;locus_tag=KCTC_0B03210;inference=similar to DNA sequence:INSDC:YLR059C;gene=KCTC0B03210
kctc_3Dec2014_scaffold_2.genbank	EMBL	CDS	644623	645534	.	+	0	ID=Kmarxianus_kctc_1147;locus_tag=KCTC_0B03220;inference=similar to DNA sequence:INSDC:YFL031W;gene=KCTC0B03220
kctc_3Dec2014_scaffold_2.genbank	EMBL	CDS	646509	647621	.	+	0	ID=Kmarxianus_kctc_1148;locus_tag=KCTC_0B03230;inference=similar to DNA sequence:INSDC:YFL030W;gene=KCTC0B03230
kctc_3Dec2014_scaffold_2.genbank	EMBL	CDS	648413	649822	.	+	0	ID=Kmarxianus_kctc_1149;locus_tag=KCTC_0B03240;inference=similar to DNA sequence:INSDC:YLR058C;gene=KCTC0B03240
kctc_3Dec2014_scaffold_2.genbank	EMBL	CDS	650202	652337	.	-	0	ID=Kmarxianus_kctc_1150;featflags=start_before:true;locus_tag=KCTC_0B03250;inference=similar to DNA sequence:INSDC:YLR057W;gene=KCTC0B03250
kctc_3Dec2014_scaffold_2.genbank	EMBL	CDS	652695	652847	.	+	0	ID=Kmarxianus_kctc_1151;locus_tag=KCTC_0B03260;gene=KCTC0B03260;transl_table=1
kctc_3Dec2014_scaffold_2.genbank	EMBL	CDS	652840	653793	.	-	0	ID=Kmarxianus_kctc_1152;locus_tag=KCTC_0B03270;inference=similar to DNA sequence:INSDC:YFL029C;gene=KCTC0B03270
kctc_3Dec2014_scaffold_2.genbank	EMBL	CDS	654345	655403	.	-	0	ID=Kmarxianus_kctc_1153;locus_tag=KCTC_0B03280;inference=similar to DNA sequence:INSDC:YLR056W;gene=KCTC0B03280
kctc_3Dec2014_scaffold_2.genbank	EMBL	CDS	656334	657137	.	-	0	ID=Kmarxianus_kctc_1154;featflags=start_before:true,end_after:true;locus_tag=KCTC_0B03290;gene=KCTC0B03290;transl_table=1
kctc_3Dec2014_scaffold_2.genbank	EMBL	CDS	657497	659413	.	+	0	ID=Kmarxianus_kctc_1155;locus_tag=KCTC_0B03300;inference=similar to DNA sequence:INSDC:YLR055C;gene=KCTC0B03300
kctc_3Dec2014_scaffold_2.genbank	EMBL	CDS	659590	660792	.	-	0	ID=Kmarxianus_kctc_1156;featflags=start_before:true;locus_tag=KCTC_0B03310;inference=similar to DNA sequence:INSDC:YFL027C;gene=KCTC0B03310
kctc_3Dec2014_scaffold_2.genbank	EMBL	CDS	661232	661540	.	+	0	ID=Kmarxianus_kctc_1157;locus_tag=KCTC_0B03320;inference=similar to DNA sequence:INSDC:YMR244C-A;gene=KCTC0B03320
kctc_3Dec2014_scaffold_2.genbank	EMBL	CDS	662085	663104	.	-	0	ID=Kmarxianus_kctc_1158;featflags=start_before:true;locus_tag=KCTC_0B03330;inference=similar to DNA sequence:INSDC:YMR244W;gene=KCTC0B03330
kctc_3Dec2014_scaffold_2.genbank	EMBL	CDS	664752	666080	.	+	0	ID=Kmarxianus_kctc_1159;locus_tag=KCTC_0B03340;inference=similar to DNA sequence:INSDC:YMR243C%2CYOR316C;gene=KCTC0B03340
kctc_3Dec2014_scaffold_2.genbank	EMBL	CDS	667008	668063	.	-	0	ID=Kmarxianus_kctc_1160;locus_tag=KCTC_0B03350;inference=similar to DNA sequence:INSDC:YOR315W;gene=KCTC0B03350
kctc_3Dec2014_scaffold_2.genbank	EMBL	CDS	673039	675432	.	+	0	ID=Kmarxianus_kctc_1161;locus_tag=KCTC_0B03360;gene=KCTC0B03360;transl_table=1
kctc_3Dec2014_scaffold_2.genbank	EMBL	CDS	676738	677793	.	+	0	ID=Kmarxianus_kctc_1162;locus_tag=KCTC_0B03370;inference=similar to DNA sequence:INSDC:YOR313C;gene=KCTC0B03370
kctc_3Dec2014_scaffold_2.genbank	EMBL	CDS	679513	680028	.	+	0	ID=Kmarxianus_kctc_1163;featflags=start_before:true;locus_tag=KCTC_0B03380;gene=KCTC0B03380;transl_table=1
kctc_3Dec2014_scaffold_2.genbank	EMBL	CDS	680603	681448	.	+	0	ID=Kmarxianus_kctc_1164;locus_tag=KCTC_0B03390;inference=similar to DNA sequence:INSDC:YOR311C;gene=KCTC0B03390
kctc_3Dec2014_scaffold_2.genbank	EMBL	CDS	682062	683603	.	+	0	ID=Kmarxianus_kctc_1165;locus_tag=KCTC_0B03400;inference=similar to DNA sequence:INSDC:YOR310C;gene=KCTC0B03400
kctc_3Dec2014_scaffold_2.genbank	EMBL	CDS	683961	685604	.	+	0	ID=Kmarxianus_kctc_1166;locus_tag=KCTC_0B03410;inference=similar to DNA sequence:INSDC:YOR308C;gene=KCTC0B03410
kctc_3Dec2014_scaffold_2.genbank	EMBL	CDS	686144	687475	.	+	0	ID=Kmarxianus_kctc_1167;locus_tag=KCTC_0B03420;inference=similar to DNA sequence:INSDC:YOR307C;gene=KCTC0B03420
kctc_3Dec2014_scaffold_2.genbank	EMBL	CDS	687959	688885	.	-	0	ID=Kmarxianus_kctc_1168;locus_tag=KCTC_0B03430;inference=similar to DNA sequence:INSDC:YMR241W;gene=KCTC0B03430
kctc_3Dec2014_scaffold_2.genbank	EMBL	CDS	688927	689520	.	+	0	ID=Kmarxianus_kctc_1169;locus_tag=KCTC_0B03440;gene=KCTC0B03440;transl_table=1
kctc_3Dec2014_scaffold_2.genbank	EMBL	CDS	690108	691580	.	+	0	ID=Kmarxianus_kctc_1170;locus_tag=KCTC_0B03450;inference=similar to DNA sequence:INSDC:YOR306C;gene=KCTC0B03450
kctc_3Dec2014_scaffold_2.genbank	EMBL	CDS	691834	692526	.	-	0	ID=Kmarxianus_kctc_1171;featflags=start_before:true;locus_tag=KCTC_0B03460;inference=similar to DNA sequence:INSDC:YOR305W;gene=KCTC0B03460
kctc_3Dec2014_scaffold_2.genbank	EMBL	CDS	692763	692972	.	+	0	ID=Kmarxianus_kctc_1172;locus_tag=KCTC_0B03470;inference=similar to DNA sequence:INSDC:YOR304C-A;gene=KCTC0B03470
kctc_3Dec2014_scaffold_2.genbank	EMBL	CDS	693173	694636	.	+	0	ID=Kmarxianus_kctc_1173;locus_tag=KCTC_0B03480;inference=similar to DNA sequence:INSDC:YMR240C;gene=KCTC0B03480
kctc_3Dec2014_scaffold_2.genbank	EMBL	CDS	694949	697471	.	+	0	ID=Kmarxianus_kctc_1174;locus_tag=KCTC_0B03490;inference=similar to DNA sequence:INSDC:YDL040C;gene=KCTC0B03490
kctc_3Dec2014_scaffold_2.genbank	EMBL	CDS	697858	698961	.	-	0	ID=Kmarxianus_kctc_1175;featflags=start_before:true;locus_tag=KCTC_0B03500;inference=similar to DNA sequence:INSDC:YBR018C;gene=KCTC0B03500
kctc_3Dec2014_scaffold_2.genbank	EMBL	CDS	700470	702545	.	-	0	ID=Kmarxianus_kctc_1176;locus_tag=KCTC_0B03510;inference=similar to DNA sequence:INSDC:YBR019C;gene=KCTC0B03510
kctc_3Dec2014_scaffold_2.genbank	EMBL	CDS	704137	705657	.	+	0	ID=Kmarxianus_kctc_1177;locus_tag=KCTC_0B03520;inference=similar to DNA sequence:INSDC:YBR020W%2CYDR009W;gene=KCTC0B03520
kctc_3Dec2014_scaffold_2.genbank	EMBL	CDS	706236	708101	.	-	0	ID=Kmarxianus_kctc_1178;locus_tag=KCTC_0B03530;gene=KCTC0B03530;transl_table=1
kctc_3Dec2014_scaffold_2.genbank	EMBL	CDS	710514	710942	.	+	0	ID=Kmarxianus_kctc_1179;locus_tag=KCTC_0B03540;inference=similar to DNA sequence:INSDC:YPR100W;gene=KCTC0B03540
kctc_3Dec2014_scaffold_2.genbank	EMBL	CDS	711152	712804	.	-	0	ID=Kmarxianus_kctc_1180;featflags=end_after:true;locus_tag=KCTC_0B03550;gene=KCTC0B03550;transl_table=1
kctc_3Dec2014_scaffold_2.genbank	EMBL	CDS	713398	714297	.	-	0	ID=Kmarxianus_kctc_1181;featflags=start_before:true;locus_tag=KCTC_0B03560;inference=similar to DNA sequence:INSDC:YGR084C;gene=KCTC0B03560
kctc_3Dec2014_scaffold_2.genbank	EMBL	CDS	714661	715158	.	+	0	ID=Kmarxianus_kctc_1182;locus_tag=KCTC_0B03570;inference=similar to DNA sequence:INSDC:YPR101W;gene=KCTC0B03570
kctc_3Dec2014_scaffold_2.genbank	EMBL	CDS	715291	715815	.	-	0	ID=Kmarxianus_kctc_1183;locus_tag=KCTC_0B03580;inference=similar to DNA sequence:INSDC:YGR085C%2CYPR102C;gene=KCTC0B03580
kctc_3Dec2014_scaffold_2.genbank	EMBL	CDS	716589	717443	.	+	0	ID=Kmarxianus_kctc_1184;locus_tag=KCTC_0B03590;inference=similar to DNA sequence:INSDC:YPR103W;gene=KCTC0B03590
kctc_3Dec2014_scaffold_2.genbank	EMBL	CDS	717970	720381	.	-	0	ID=Kmarxianus_kctc_1185;featflags=start_before:true;locus_tag=KCTC_0B03600;inference=similar to DNA sequence:INSDC:YPR104C;gene=KCTC0B03600
kctc_3Dec2014_scaffold_2.genbank	EMBL	CDS	720616	722958	.	-	0	ID=Kmarxianus_kctc_1186;locus_tag=KCTC_0B03610;inference=similar to DNA sequence:INSDC:YPR105C;gene=KCTC0B03610
kctc_3Dec2014_scaffold_2.genbank	EMBL	CDS	723992	724840	.	-	0	ID=Kmarxianus_kctc_1187;featflags=start_before:true;locus_tag=KCTC_0B03620;inference=similar to DNA sequence:INSDC:YGR086C;gene=KCTC0B03620
kctc_3Dec2014_scaffold_2.genbank	EMBL	CDS	725670	726299	.	-	0	ID=Kmarxianus_kctc_1188;featflags=start_before:true;locus_tag=KCTC_0B03630;inference=similar to DNA sequence:INSDC:YPR107C;gene=KCTC0B03630
kctc_3Dec2014_scaffold_2.genbank	EMBL	CDS	726580	727098	.	-	0	ID=Kmarxianus_kctc_1189;locus_tag=KCTC_0B03640;inference=similar to DNA sequence:INSDC:YAL008W;gene=KCTC0B03640
kctc_3Dec2014_scaffold_2.genbank	EMBL	CDS	727590	729086	.	-	0	ID=Kmarxianus_kctc_1190;featflags=start_before:true,end_after:true;locus_tag=KCTC_0B03650;gene=KCTC0B03650;transl_table=1
kctc_3Dec2014_scaffold_2.genbank	EMBL	CDS	730998	731852	.	-	0	ID=Kmarxianus_kctc_1191;featflags=end_after:true;locus_tag=KCTC_0B03660;gene=KCTC0B03660;transl_table=1
kctc_3Dec2014_scaffold_2.genbank	EMBL	CDS	732476	733873	.	+	0	ID=Kmarxianus_kctc_1192;locus_tag=KCTC_0B03670;inference=similar to DNA sequence:INSDC:YAL010C;gene=KCTC0B03670
kctc_3Dec2014_scaffold_2.genbank	EMBL	CDS	733973	736321	.	-	0	ID=Kmarxianus_kctc_1193;locus_tag=KCTC_0B03680;inference=similar to DNA sequence:INSDC:YAL011W;gene=KCTC0B03680
kctc_3Dec2014_scaffold_2.genbank	EMBL	CDS	736581	739919	.	+	0	ID=Kmarxianus_kctc_1194;locus_tag=KCTC_0B03690;inference=similar to DNA sequence:INSDC:YOL034W;gene=KCTC0B03690
kctc_3Dec2014_scaffold_2.genbank	EMBL	CDS	740206	741813	.	+	0	ID=Kmarxianus_kctc_1195;locus_tag=KCTC_0B03700;inference=similar to DNA sequence:INSDC:YOL033W;gene=KCTC0B03700
kctc_3Dec2014_scaffold_2.genbank	EMBL	CDS	742091	742843	.	+	0	ID=Kmarxianus_kctc_1196;locus_tag=KCTC_0B03710;inference=similar to DNA sequence:INSDC:YOL032W;gene=KCTC0B03710
kctc_3Dec2014_scaffold_2.genbank	EMBL	CDS	742879	744129	.	-	0	ID=Kmarxianus_kctc_1197;locus_tag=KCTC_0B03720;inference=similar to DNA sequence:INSDC:YOL031C;gene=KCTC0B03720
kctc_3Dec2014_scaffold_2.genbank	EMBL	CDS	744617	745789	.	-	0	ID=Kmarxianus_kctc_1198;locus_tag=KCTC_0B03730;inference=similar to DNA sequence:INSDC:YAL012W;gene=KCTC0B03730
kctc_3Dec2014_scaffold_2.genbank	EMBL	CDS	746762	747085	.	-	0	ID=Kmarxianus_kctc_1199;locus_tag=KCTC_0B03740;inference=similar to DNA sequence:INSDC:YOL039W;gene=KCTC0B03740
kctc_3Dec2014_scaffold_2.genbank	EMBL	CDS	747957	748385	.	+	0	ID=Kmarxianus_kctc_1200;locus_tag=KCTC_0B03750;inference=similar to DNA sequence:INSDC:YOL040C;gene=KCTC0B03750
kctc_3Dec2014_scaffold_2.genbank	EMBL	CDS	749147	749854	.	-	0	ID=Kmarxianus_kctc_1201;featflags=start_before:true,end_after:true;locus_tag=KCTC_0B03760;gene=KCTC0B03760;transl_table=1
kctc_3Dec2014_scaffold_2.genbank	EMBL	CDS	750045	750761	.	+	0	ID=Kmarxianus_kctc_1202;locus_tag=KCTC_0B03770;gene=KCTC0B03770;transl_table=1
kctc_3Dec2014_scaffold_2.genbank	EMBL	CDS	751863	753209	.	+	0	ID=Kmarxianus_kctc_1203;locus_tag=KCTC_0B03780;inference=similar to DNA sequence:INSDC:YOL041C;gene=KCTC0B03780
kctc_3Dec2014_scaffold_2.genbank	EMBL	CDS	753579	754358	.	+	0	ID=Kmarxianus_kctc_1204;locus_tag=KCTC_0B03790;inference=similar to DNA sequence:INSDC:YAL014C;gene=KCTC0B03790
kctc_3Dec2014_scaffold_2.genbank	EMBL	CDS	754689	755237	.	-	0	ID=Kmarxianus_kctc_1205;featflags=start_before:true;locus_tag=KCTC_0B03800;gene=KCTC0B03800
kctc_3Dec2014_scaffold_2.genbank	EMBL	CDS	755617	756732	.	-	0	ID=Kmarxianus_kctc_1206;locus_tag=KCTC_0B03810;inference=similar to DNA sequence:INSDC:YOL042W;gene=KCTC0B03810
kctc_3Dec2014_scaffold_2.genbank	EMBL	CDS	757056	758156	.	+	0	ID=Kmarxianus_kctc_1207;locus_tag=KCTC_0B03820;inference=similar to DNA sequence:INSDC:YAL015C%2CYOL043C;gene=KCTC0B03820
kctc_3Dec2014_scaffold_2.genbank	EMBL	CDS	758321	760132	.	-	0	ID=Kmarxianus_kctc_1208;featflags=end_after:true;locus_tag=KCTC_0B03830;gene=KCTC0B03830;transl_table=1
kctc_3Dec2014_scaffold_2.genbank	EMBL	CDS	760542	761606	.	-	0	ID=Kmarxianus_kctc_1209;locus_tag=KCTC_0B03840;inference=similar to DNA sequence:INSDC:YOL044W;gene=KCTC0B03840
kctc_3Dec2014_scaffold_2.genbank	EMBL	CDS	762121	763662	.	+	0	ID=Kmarxianus_kctc_1210;locus_tag=KCTC_0B03850;gene=KCTC0B03850;transl_table=1
kctc_3Dec2014_scaffold_2.genbank	EMBL	CDS	763954	767574	.	-	0	ID=Kmarxianus_kctc_1211;locus_tag=KCTC_0B03860;inference=similar to DNA sequence:INSDC:YAL017W%2CYOL045W;gene=KCTC0B03860
kctc_3Dec2014_scaffold_2.genbank	EMBL	CDS	769848	770777	.	+	0	ID=Kmarxianus_kctc_1212;locus_tag=KCTC_0B03870;inference=similar to DNA sequence:INSDC:YOL047C;gene=KCTC0B03870
kctc_3Dec2014_scaffold_2.genbank	EMBL	CDS	772265	775453	.	+	0	ID=Kmarxianus_kctc_1213;locus_tag=KCTC_0B03880;inference=similar to DNA sequence:INSDC:YOL051W;gene=KCTC0B03880
kctc_3Dec2014_scaffold_2.genbank	EMBL	CDS	775836	777299	.	+	0	ID=Kmarxianus_kctc_1214;locus_tag=KCTC_0B03890;inference=similar to DNA sequence:INSDC:YOL049W;gene=KCTC0B03890
kctc_3Dec2014_scaffold_2.genbank	EMBL	CDS	778245	781370	.	-	0	ID=Kmarxianus_kctc_1215;locus_tag=KCTC_0B03900;gene=KCTC0B03900;transl_table=1
kctc_3Dec2014_scaffold_2.genbank	EMBL	tRNA	781666	781737	.	-	.	ID=kctc_3Dec2014_scaffold_2.genbank.406;locus_tag=KCTC_0Btrna5E;gene=KCTC0Btrna5E;product=tRNA-Glu
kctc_3Dec2014_scaffold_2.genbank	EMBL	CDS	782206	784944	.	-	0	ID=Kmarxianus_kctc_1216;featflags=start_before:true;locus_tag=KCTC_0B03910;inference=similar to DNA sequence:INSDC:YOR048C;gene=KCTC0B03910
kctc_3Dec2014_scaffold_2.genbank	EMBL	CDS	785391	788318	.	-	0	ID=Kmarxianus_kctc_1217;locus_tag=KCTC_0B03920;inference=similar to DNA sequence:INSDC:YDR270W;gene=KCTC0B03920
kctc_3Dec2014_scaffold_2.genbank	EMBL	CDS	789350	789553	.	+	0	ID=Kmarxianus_kctc_1218;locus_tag=KCTC_0B03930;inference=similar to DNA sequence:INSDC:YDL085C-A;gene=KCTC0B03930
kctc_3Dec2014_scaffold_2.genbank	EMBL	CDS	789765	790808	.	-	0	ID=Kmarxianus_kctc_1219;locus_tag=KCTC_0B03940;inference=similar to DNA sequence:INSDC:YMR146C;gene=KCTC0B03940
kctc_3Dec2014_scaffold_2.genbank	EMBL	CDS	791277	792089	.	-	0	ID=Kmarxianus_kctc_1220;locus_tag=KCTC_0B03950;inference=similar to DNA sequence:INSDC:YDL086W;gene=KCTC0B03950
kctc_3Dec2014_scaffold_2.genbank	EMBL	CDS	792386	793183	.	+	0	ID=Kmarxianus_kctc_1221;locus_tag=KCTC_0B03960;inference=similar to DNA sequence:INSDC:YPL034W;gene=KCTC0B03960
kctc_3Dec2014_scaffold_2.genbank	EMBL	CDS	794352	794624	.	+	0	ID=Kmarxianus_kctc_1222;locus_tag=KCTC_0B03970;gene=KCTC0B03970;transl_table=1
kctc_3Dec2014_scaffold_2.genbank	EMBL	CDS	795443	795664	.	+	0	ID=Kmarxianus_kctc_1223;featflags=start_before:true,end_after:true;locus_tag=KCTC_0B03980;gene=KCTC0B03980;transl_table=1
kctc_3Dec2014_scaffold_2.genbank	EMBL	CDS	796179	796976	.	+	0	ID=Kmarxianus_kctc_1224;locus_tag=KCTC_0B03990;inference=similar to DNA sequence:INSDC:YMR149W;gene=KCTC0B03990
kctc_3Dec2014_scaffold_2.genbank	EMBL	CDS	797043	797543	.	-	0	ID=Kmarxianus_kctc_1225;featflags=start_before:true;locus_tag=KCTC_0B04000;inference=similar to DNA sequence:INSDC:YMR150C;gene=KCTC0B04000
kctc_3Dec2014_scaffold_2.genbank	EMBL	CDS	797656	798291	.	-	0	ID=Kmarxianus_kctc_1226;featflags=end_after:true;locus_tag=KCTC_0B04010;gene=KCTC0B04010;transl_table=1
kctc_3Dec2014_scaffold_2.genbank	EMBL	CDS	798594	799394	.	+	0	ID=Kmarxianus_kctc_1227;locus_tag=KCTC_0B04020;inference=similar to DNA sequence:INSDC:YDL087C;gene=KCTC0B04020
kctc_3Dec2014_scaffold_2.genbank	EMBL	CDS	799687	800955	.	+	0	ID=Kmarxianus_kctc_1228;locus_tag=KCTC_0B04030;inference=similar to DNA sequence:INSDC:YDL088C%2CYMR153W;gene=KCTC0B04030
kctc_3Dec2014_scaffold_2.genbank	EMBL	CDS	801233	802708	.	-	0	ID=Kmarxianus_kctc_1229;featflags=start_before:true;locus_tag=KCTC_0B04040;inference=similar to DNA sequence:INSDC:YDL089W;gene=KCTC0B04040
kctc_3Dec2014_scaffold_2.genbank	EMBL	CDS	802931	805009	.	-	0	ID=Kmarxianus_kctc_1230;featflags=start_before:true;locus_tag=KCTC_0B04050;inference=similar to DNA sequence:INSDC:YMR154C;gene=KCTC0B04050
kctc_3Dec2014_scaffold_2.genbank	EMBL	CDS	805197	806486	.	+	0	ID=Kmarxianus_kctc_1231;locus_tag=KCTC_0B04060;inference=similar to DNA sequence:INSDC:YDL090C;gene=KCTC0B04060
kctc_3Dec2014_scaffold_2.genbank	EMBL	CDS	806815	808074	.	+	0	ID=Kmarxianus_kctc_1232;locus_tag=KCTC_0B04070;inference=similar to DNA sequence:INSDC:YDL091C;gene=KCTC0B04070
kctc_3Dec2014_scaffold_2.genbank	EMBL	CDS	808184	808546	.	-	0	ID=Kmarxianus_kctc_1233;featflags=start_before:true,end_after:true;locus_tag=KCTC_0B04080;gene=KCTC0B04080;transl_table=1
kctc_3Dec2014_scaffold_2.genbank	EMBL	CDS	809814	811049	.	+	0	ID=Kmarxianus_kctc_1234;locus_tag=KCTC_0B04090;gene=KCTC0B04090;transl_table=1
kctc_3Dec2014_scaffold_2.genbank	EMBL	CDS	811925	812455	.	-	0	ID=Kmarxianus_kctc_1235;featflags=start_before:true,end_after:true;locus_tag=KCTC_0B04100;codon_start=1;gene=KCTC0B04100;transl_table=1
kctc_3Dec2014_scaffold_2.genbank	EMBL	CDS	816344	817324	.	-	0	ID=Kmarxianus_kctc_1236;locus_tag=KCTC_0B04110;inference=similar to DNA sequence:INSDC:YNR035C;gene=KCTC0B04110
kctc_3Dec2014_scaffold_2.genbank	EMBL	CDS	817651	818154	.	-	0	ID=Kmarxianus_kctc_1237;locus_tag=KCTC_0B04120;inference=similar to DNA sequence:INSDC:YNR036C;gene=KCTC0B04120
kctc_3Dec2014_scaffold_2.genbank	EMBL	CDS	818774	820267	.	+	0	ID=Kmarxianus_kctc_1238;locus_tag=KCTC_0B04130;inference=similar to DNA sequence:INSDC:YCR079W;gene=KCTC0B04130
kctc_3Dec2014_scaffold_2.genbank	EMBL	CDS	820540	820815	.	-	0	ID=Kmarxianus_kctc_1239;locus_tag=KCTC_0B04140;inference=similar to DNA sequence:INSDC:YNR037C;gene=KCTC0B04140
kctc_3Dec2014_scaffold_2.genbank	EMBL	CDS	821102	823033	.	+	0	ID=Kmarxianus_kctc_1240;locus_tag=KCTC_0B04150;inference=similar to DNA sequence:INSDC:YNR038W;gene=KCTC0B04150
kctc_3Dec2014_scaffold_2.genbank	EMBL	CDS	823315	827283	.	+	0	ID=Kmarxianus_kctc_1241;locus_tag=KCTC_0B04160;inference=similar to DNA sequence:INSDC:YCR081W;gene=KCTC0B04160
kctc_3Dec2014_scaffold_2.genbank	EMBL	CDS	827371	829293	.	-	0	ID=Kmarxianus_kctc_1242;featflags=end_after:true;locus_tag=KCTC_0B04170;gene=KCTC0B04170;transl_table=1
kctc_3Dec2014_scaffold_2.genbank	EMBL	CDS	830271	830669	.	+	0	ID=Kmarxianus_kctc_1243;locus_tag=KCTC_0B04180;inference=similar to DNA sequence:INSDC:YCR082W;gene=KCTC0B04180
kctc_3Dec2014_scaffold_2.genbank	EMBL	CDS	831212	832804	.	-	0	ID=Kmarxianus_kctc_1244;locus_tag=KCTC_0B04190;inference=similar to DNA sequence:INSDC:YBR241C%2CYGL104C;gene=KCTC0B04190
kctc_3Dec2014_scaffold_2.genbank	EMBL	CDS	834193	834594	.	+	0	ID=Kmarxianus_kctc_1245;featflags=start_before:true;locus_tag=KCTC_0B04200;gene=KCTC0B04200;transl_table=1
kctc_3Dec2014_scaffold_2.genbank	EMBL	CDS	835081	835857	.	+	0	ID=Kmarxianus_kctc_1246;locus_tag=KCTC_0B04210;inference=similar to DNA sequence:INSDC:YBR242W%2CYGL101W;gene=KCTC0B04210
kctc_3Dec2014_scaffold_2.genbank	EMBL	CDS	835994	837337	.	-	0	ID=Kmarxianus_kctc_1247;locus_tag=KCTC_0B04220;inference=similar to DNA sequence:INSDC:YBR243C;gene=KCTC0B04220
kctc_3Dec2014_scaffold_2.genbank	EMBL	CDS	837671	838678	.	+	0	ID=Kmarxianus_kctc_1248;locus_tag=KCTC_0B04230;inference=similar to DNA sequence:INSDC:YGL100W;gene=KCTC0B04230
kctc_3Dec2014_scaffold_2.genbank	EMBL	CDS	839728	840312	.	+	0	ID=Kmarxianus_kctc_1249;locus_tag=KCTC_0B04240;inference=similar to DNA sequence:INSDC:YBR244W;gene=KCTC0B04240
kctc_3Dec2014_scaffold_2.genbank	EMBL	CDS	840865	841758	.	-	0	ID=Kmarxianus_kctc_1250;featflags=start_before:true,end_after:true;locus_tag=KCTC_0B04250;codon_start=1;gene=KCTC0B04250;transl_table=1
kctc_3Dec2014_scaffold_2.genbank	EMBL	CDS	841756	843879	.	-	0	ID=Kmarxianus_kctc_1251;featflags=start_before:true;locus_tag=KCTC_0B04260;inference=similar to DNA sequence:INSDC:YBR245C;gene=KCTC0B04260
kctc_3Dec2014_scaffold_2.genbank	EMBL	CDS	844210	845340	.	+	0	ID=Kmarxianus_kctc_1252;locus_tag=KCTC_0B04270;inference=similar to DNA sequence:INSDC:YBR246W;gene=KCTC0B04270
kctc_3Dec2014_scaffold_2.genbank	EMBL	CDS	845564	847513	.	+	0	ID=Kmarxianus_kctc_1253;locus_tag=KCTC_0B04280;inference=similar to DNA sequence:INSDC:YGL099W;gene=KCTC0B04280
kctc_3Dec2014_scaffold_2.genbank	EMBL	CDS	848363	849136	.	+	0	ID=Kmarxianus_kctc_1254;locus_tag=KCTC_0B04290;inference=similar to DNA sequence:INSDC:YGL098W;gene=KCTC0B04290
kctc_3Dec2014_scaffold_2.genbank	EMBL	CDS	849390	850811	.	-	0	ID=Kmarxianus_kctc_1255;locus_tag=KCTC_0B04300;inference=similar to DNA sequence:INSDC:YBR247C;gene=KCTC0B04300
kctc_3Dec2014_scaffold_2.genbank	EMBL	CDS	851414	852853	.	+	0	ID=Kmarxianus_kctc_1256;locus_tag=KCTC_0B04310;inference=similar to DNA sequence:INSDC:YGL097W;gene=KCTC0B04310
kctc_3Dec2014_scaffold_2.genbank	EMBL	CDS	852991	854643	.	-	0	ID=Kmarxianus_kctc_1257;featflags=start_before:true;locus_tag=KCTC_0B04320;inference=similar to DNA sequence:INSDC:YBR248C;gene=KCTC0B04320
kctc_3Dec2014_scaffold_2.genbank	EMBL	CDS	855104	856129	.	-	0	ID=Kmarxianus_kctc_1258;featflags=start_before:true;locus_tag=KCTC_0B04330;inference=similar to DNA sequence:INSDC:YBR249C;gene=KCTC0B04330
kctc_3Dec2014_scaffold_2.genbank	EMBL	CDS	856672	857892	.	-	0	ID=Kmarxianus_kctc_1259;featflags=start_before:true,end_after:true;locus_tag=KCTC_0B04340;gene=KCTC0B04340;transl_table=1
kctc_3Dec2014_scaffold_2.genbank	EMBL	CDS	858060	858938	.	+	0	ID=Kmarxianus_kctc_1260;locus_tag=KCTC_0B04350;gene=KCTC0B04350
kctc_3Dec2014_scaffold_2.genbank	EMBL	CDS	860258	861853	.	+	0	ID=Kmarxianus_kctc_1261;locus_tag=KCTC_0B04360;inference=similar to DNA sequence:INSDC:YMR199W%2CYPL256C;gene=KCTC0B04360
kctc_3Dec2014_scaffold_2.genbank	EMBL	CDS	862538	863263	.	+	0	ID=Kmarxianus_kctc_1262;locus_tag=KCTC_0B04370;inference=similar to DNA sequence:INSDC:YMR200W;gene=KCTC0B04370
kctc_3Dec2014_scaffold_2.genbank	EMBL	CDS	863693	865507	.	+	0	ID=Kmarxianus_kctc_1263;locus_tag=KCTC_0B04380;inference=similar to DNA sequence:INSDC:YNR006W;gene=KCTC0B04380
kctc_3Dec2014_scaffold_2.genbank	EMBL	CDS	865683	866723	.	-	0	ID=Kmarxianus_kctc_1264;featflags=end_after:true;locus_tag=KCTC_0B04390;gene=KCTC0B04390;transl_table=1
kctc_3Dec2014_scaffold_2.genbank	EMBL	CDS	867123	868571	.	+	0	ID=Kmarxianus_kctc_1265;locus_tag=KCTC_0B04400;inference=similar to DNA sequence:INSDC:YDL054C;gene=KCTC0B04400
kctc_3Dec2014_scaffold_2.genbank	EMBL	CDS	868964	870406	.	+	0	ID=Kmarxianus_kctc_1266;locus_tag=KCTC_0B04410;inference=similar to DNA sequence:INSDC:YLR378C;gene=KCTC0B04410
kctc_3Dec2014_scaffold_2.genbank	EMBL	biological_region	870695	870784	.	-	.	ID=kctc_3Dec2014_scaffold_2.genbank.458;featflags=type:tRNA;locus_tag=KCTC_0Btrna4K;gene=KCTC0Btrna4K;product=tRNA-Lys
kctc_3Dec2014_scaffold_2.genbank	EMBL	tRNA	870695	870731	.	-	.	Parent=kctc_3Dec2014_scaffold_2.genbank.458
kctc_3Dec2014_scaffold_2.genbank	EMBL	tRNA	870747	870784	.	-	.	Parent=kctc_3Dec2014_scaffold_2.genbank.458
kctc_3Dec2014_scaffold_2.genbank	EMBL	CDS	871022	871780	.	-	0	ID=Kmarxianus_kctc_1267;featflags=start_before:true,end_after:true;locus_tag=KCTC_0B04420;gene=KCTC0B04420;transl_table=1
kctc_3Dec2014_scaffold_2.genbank	EMBL	CDS	872198	873466	.	+	0	ID=Kmarxianus_kctc_1268;locus_tag=KCTC_0B04430;inference=similar to DNA sequence:INSDC:YDR076W;gene=KCTC0B04430
kctc_3Dec2014_scaffold_2.genbank	EMBL	CDS	874531	875220	.	+	0	ID=Kmarxianus_kctc_1269;locus_tag=KCTC_0B04440;inference=similar to DNA sequence:INSDC:YDR077W%2CYER150W;gene=KCTC0B04440
kctc_3Dec2014_scaffold_2.genbank	EMBL	CDS	876062	878242	.	-	0	ID=Kmarxianus_kctc_1270;locus_tag=KCTC_0B04450;gene=KCTC0B04450;transl_table=1
kctc_3Dec2014_scaffold_2.genbank	EMBL	CDS	879734	880306	.	-	0	ID=Kmarxianus_kctc_1271;featflags=start_before:true,end_after:true;locus_tag=KCTC_0B04460;gene=KCTC0B04460;transl_table=1
kctc_3Dec2014_scaffold_2.genbank	EMBL	CDS	882910	885267	.	-	0	ID=Kmarxianus_kctc_1272;featflags=start_before:true;locus_tag=KCTC_0B04470;inference=similar to DNA sequence:INSDC:YER151C;gene=KCTC0B04470
kctc_3Dec2014_scaffold_2.genbank	EMBL	CDS	885774	886427	.	-	0	ID=Kmarxianus_kctc_1273;locus_tag=KCTC_0B04480;inference=similar to DNA sequence:INSDC:YDR078C;gene=KCTC0B04480
kctc_3Dec2014_scaffold_2.genbank	EMBL	CDS	887014	888336	.	-	0	ID=Kmarxianus_kctc_1274;featflags=end_after:true;locus_tag=KCTC_0B04490;gene=KCTC0B04490;transl_table=1
kctc_3Dec2014_scaffold_2.genbank	EMBL	CDS	888779	889573	.	-	0	ID=Kmarxianus_kctc_1275;featflags=start_before:true,end_after:true;locus_tag=KCTC_0B04500;gene=KCTC0B04500;transl_table=1
kctc_3Dec2014_scaffold_2.genbank	EMBL	CDS	890137	891207	.	+	0	ID=Kmarxianus_kctc_1276;featflags=start_before:true,end_after:true;locus_tag=KCTC_0B04510;gene=KCTC0B04510;transl_table=1
kctc_3Dec2014_scaffold_2.genbank	EMBL	CDS	891357	897485	.	-	0	ID=Kmarxianus_kctc_1277;locus_tag=KCTC_0B04520;inference=similar to DNA sequence:INSDC:YER155C;gene=KCTC0B04520
kctc_3Dec2014_scaffold_2.genbank	EMBL	CDS	899521	901695	.	+	0	ID=Kmarxianus_kctc_1278;locus_tag=KCTC_0B04530;inference=similar to DNA sequence:INSDC:YLL032C;gene=KCTC0B04530
kctc_3Dec2014_scaffold_2.genbank	EMBL	CDS	901784	902350	.	-	0	ID=Kmarxianus_kctc_1279;locus_tag=KCTC_0B04540;inference=similar to DNA sequence:INSDC:YLL033W;gene=KCTC0B04540
kctc_3Dec2014_scaffold_2.genbank	EMBL	CDS	902714	905158	.	+	0	ID=Kmarxianus_kctc_1280;locus_tag=KCTC_0B04550;inference=similar to DNA sequence:INSDC:YLL034C;gene=KCTC0B04550
kctc_3Dec2014_scaffold_2.genbank	EMBL	CDS	905197	906927	.	-	0	ID=Kmarxianus_kctc_1281;featflags=start_before:true,end_after:true;locus_tag=KCTC_0B04560;gene=KCTC0B04560;transl_table=1
kctc_3Dec2014_scaffold_2.genbank	EMBL	CDS	907508	908893	.	-	0	ID=Kmarxianus_kctc_1282;featflags=end_after:true;locus_tag=KCTC_0B04570;gene=KCTC0B04570;transl_table=1
kctc_3Dec2014_scaffold_2.genbank	EMBL	CDS	910428	911945	.	-	0	ID=Kmarxianus_kctc_1283;locus_tag=KCTC_0B04580;inference=similar to DNA sequence:INSDC:YHL028W;gene=KCTC0B04580
kctc_3Dec2014_scaffold_2.genbank	EMBL	CDS	914643	915791	.	+	0	ID=Kmarxianus_kctc_1284;locus_tag=KCTC_0B04590;inference=similar to DNA sequence:INSDC:YLL039C;gene=KCTC0B04590
kctc_3Dec2014_scaffold_2.genbank	EMBL	CDS	916072	921621	.	-	0	ID=Kmarxianus_kctc_1285;featflags=start_before:true;locus_tag=KCTC_0B04600;inference=similar to DNA sequence:INSDC:YHL030W;gene=KCTC0B04600
kctc_3Dec2014_scaffold_2.genbank	EMBL	CDS	921938	923776	.	+	0	ID=Kmarxianus_kctc_1286;locus_tag=KCTC_0B04610;inference=similar to DNA sequence:INSDC:YDR362C;gene=KCTC0B04610
kctc_3Dec2014_scaffold_2.genbank	EMBL	CDS	923842	925113	.	-	0	ID=Kmarxianus_kctc_1287;featflags=end_after:true;locus_tag=KCTC_0B04620;gene=KCTC0B04620;transl_table=1
kctc_3Dec2014_scaffold_2.genbank	EMBL	CDS	925551	926159	.	-	0	ID=Kmarxianus_kctc_1288;featflags=start_before:true;locus_tag=KCTC_0B04630;inference=similar to DNA sequence:INSDC:YHR110W;gene=KCTC0B04630
kctc_3Dec2014_scaffold_2.genbank	EMBL	CDS	926489	927988	.	-	0	ID=Kmarxianus_kctc_1289;featflags=start_before:true;locus_tag=KCTC_0B04640;inference=similar to DNA sequence:INSDC:YHR109W;gene=KCTC0B04640
kctc_3Dec2014_scaffold_2.genbank	EMBL	CDS	928322	929134	.	+	0	ID=Kmarxianus_kctc_1290;locus_tag=KCTC_0B04650;inference=similar to DNA sequence:INSDC:YDR361C;gene=KCTC0B04650
kctc_3Dec2014_scaffold_2.genbank	EMBL	CDS	929697	932678	.	+	0	ID=Kmarxianus_kctc_1291;locus_tag=KCTC_0B04660;inference=similar to DNA sequence:INSDC:YDR359C;gene=KCTC0B04660
kctc_3Dec2014_scaffold_2.genbank	EMBL	CDS	932866	934614	.	-	0	ID=Kmarxianus_kctc_1292;locus_tag=KCTC_0B04670;inference=similar to DNA sequence:INSDC:YDR358W%2CYHR108W;gene=KCTC0B04670
kctc_3Dec2014_scaffold_2.genbank	EMBL	CDS	934970	935302	.	+	0	ID=Kmarxianus_kctc_1293;locus_tag=KCTC_0B04680;inference=similar to DNA sequence:INSDC:YDR357C;gene=KCTC0B04680
kctc_3Dec2014_scaffold_2.genbank	EMBL	CDS	935345	937990	.	-	0	ID=Kmarxianus_kctc_1294;featflags=end_after:true;locus_tag=KCTC_0B04690;gene=KCTC0B04690;transl_table=1
kctc_3Dec2014_scaffold_2.genbank	EMBL	CDS	938257	939450	.	-	0	ID=Kmarxianus_kctc_1295;featflags=start_before:true;locus_tag=KCTC_0B04700;inference=similar to DNA sequence:INSDC:YBR271W;gene=KCTC0B04700
kctc_3Dec2014_scaffold_2.genbank	EMBL	CDS	939697	940800	.	-	0	ID=Kmarxianus_kctc_1296;locus_tag=KCTC_0B04710;inference=similar to DNA sequence:INSDC:YDR354W;gene=KCTC0B04710
kctc_3Dec2014_scaffold_2.genbank	EMBL	CDS	941334	942401	.	+	0	ID=Kmarxianus_kctc_1297;locus_tag=KCTC_0B04720;inference=similar to DNA sequence:INSDC:YLL022C;gene=KCTC0B04720
kctc_3Dec2014_scaffold_2.genbank	EMBL	CDS	943022	944683	.	-	0	ID=Kmarxianus_kctc_1298;locus_tag=KCTC_0B04730;gene=KCTC0B04730;transl_table=1
kctc_3Dec2014_scaffold_2.genbank	EMBL	CDS	950220	951044	.	+	0	ID=Kmarxianus_kctc_1299;locus_tag=KCTC_0B04740;inference=similar to DNA sequence:INSDC:YLL023C;gene=KCTC0B04740
kctc_3Dec2014_scaffold_2.genbank	EMBL	CDS	951922	953844	.	+	0	ID=Kmarxianus_kctc_1300;locus_tag=KCTC_0B04750;inference=similar to DNA sequence:INSDC:YLL024C;gene=KCTC0B04750
kctc_3Dec2014_scaffold_2.genbank	EMBL	biological_region	954432	954548	.	+	.	ID=kctc_3Dec2014_scaffold_2.genbank.495;featflags=type:tRNA;locus_tag=KCTC_0Btrna6L;gene=KCTC0Btrna6L;product=tRNA-Leu
kctc_3Dec2014_scaffold_2.genbank	EMBL	tRNA	954432	954469	.	+	.	Parent=kctc_3Dec2014_scaffold_2.genbank.495
kctc_3Dec2014_scaffold_2.genbank	EMBL	tRNA	954504	954548	.	+	.	Parent=kctc_3Dec2014_scaffold_2.genbank.495
kctc_3Dec2014_scaffold_2.genbank	EMBL	CDS	954849	955784	.	+	0	ID=Kmarxianus_kctc_1301;locus_tag=KCTC_0B04760;inference=similar to DNA sequence:INSDC:YPR011C;gene=KCTC0B04760
kctc_3Dec2014_scaffold_2.genbank	EMBL	CDS	956571	956789	.	+	0	ID=Kmarxianus_kctc_1302;locus_tag=KCTC_0B04770;inference=similar to DNA sequence:INSDC:YPR010C-A;gene=KCTC0B04770
kctc_3Dec2014_scaffold_2.genbank	EMBL	CDS	957182	959038	.	-	0	ID=Kmarxianus_kctc_1303;locus_tag=KCTC_0B04780;gene=KCTC0B04780;transl_table=1
kctc_3Dec2014_scaffold_2.genbank	EMBL	CDS	960018	960839	.	-	0	ID=Kmarxianus_kctc_1304;featflags=end_after:true;locus_tag=KCTC_0B04790;gene=KCTC0B04790;transl_table=1
kctc_3Dec2014_scaffold_2.genbank	EMBL	CDS	961395	961751	.	+	0	ID=Kmarxianus_kctc_1305;locus_tag=KCTC_0B04800;inference=similar to DNA sequence:INSDC:YGR020C;gene=KCTC0B04800
kctc_3Dec2014_scaffold_2.genbank	EMBL	CDS	962671	963606	.	-	0	ID=Kmarxianus_kctc_1306;featflags=start_before:true;locus_tag=KCTC_0B04810;inference=similar to DNA sequence:INSDC:YLR330W;gene=KCTC0B04810
kctc_3Dec2014_scaffold_2.genbank	EMBL	CDS	965310	967253	.	+	0	ID=Kmarxianus_kctc_1307;locus_tag=KCTC_0B04820;inference=similar to DNA sequence:INSDC:YJL045W%2CYKL148C;gene=KCTC0B04820
kctc_3Dec2014_scaffold_2.genbank	EMBL	CDS	968059	969213	.	+	0	ID=Kmarxianus_kctc_1308;locus_tag=KCTC_0B04830;inference=similar to DNA sequence:INSDC:YKL149C;gene=KCTC0B04830
kctc_3Dec2014_scaffold_2.genbank	EMBL	CDS	969393	970280	.	-	0	ID=Kmarxianus_kctc_1309;locus_tag=KCTC_0B04840;inference=similar to DNA sequence:INSDC:YKL150W;gene=KCTC0B04840
kctc_3Dec2014_scaffold_2.genbank	EMBL	CDS	971019	972017	.	+	0	ID=Kmarxianus_kctc_1310;locus_tag=KCTC_0B04850;inference=similar to DNA sequence:INSDC:YKL151C;gene=KCTC0B04850
kctc_3Dec2014_scaffold_2.genbank	EMBL	CDS	972174	973112	.	-	0	ID=Kmarxianus_kctc_1311;locus_tag=KCTC_0B04860;inference=similar to DNA sequence:INSDC:YNR003C;gene=KCTC0B04860
kctc_3Dec2014_scaffold_2.genbank	EMBL	CDS	973490	976540	.	-	0	ID=Kmarxianus_kctc_1312;locus_tag=KCTC_0B04870;inference=similar to DNA sequence:INSDC:YCR011C;gene=KCTC0B04870
kctc_3Dec2014_scaffold_2.genbank	EMBL	CDS	977029	977982	.	-	0	ID=Kmarxianus_kctc_1313;featflags=start_before:true,end_after:true;locus_tag=KCTC_0B04880;gene=KCTC0B04880;transl_table=1
kctc_3Dec2014_scaffold_2.genbank	EMBL	CDS	978316	984486	.	+	0	ID=Kmarxianus_kctc_1314;locus_tag=KCTC_0B04890;inference=similar to DNA sequence:INSDC:YFR019W;gene=KCTC0B04890
kctc_3Dec2014_scaffold_2.genbank	EMBL	biological_region	984633	984727	.	-	.	ID=kctc_3Dec2014_scaffold_2.genbank.512;featflags=type:tRNA;locus_tag=KCTC_0Btrna4S;gene=KCTC0Btrna4S;product=tRNA-Ser
kctc_3Dec2014_scaffold_2.genbank	EMBL	tRNA	984633	984678	.	-	.	Parent=kctc_3Dec2014_scaffold_2.genbank.512
kctc_3Dec2014_scaffold_2.genbank	EMBL	tRNA	984690	984727	.	-	.	Parent=kctc_3Dec2014_scaffold_2.genbank.512
kctc_3Dec2014_scaffold_2.genbank	EMBL	CDS	985427	986968	.	+	0	ID=Kmarxianus_kctc_1315;locus_tag=KCTC_0B04900;inference=similar to DNA sequence:INSDC:YFR021W;gene=KCTC0B04900
kctc_3Dec2014_scaffold_2.genbank	EMBL	CDS	988305	990635	.	+	0	ID=Kmarxianus_kctc_1316;locus_tag=KCTC_0B04910;inference=similar to DNA sequence:INSDC:YFR022W%2CYOR018W;gene=KCTC0B04910
kctc_3Dec2014_scaffold_2.genbank	EMBL	tRNA	990875	990946	.	+	.	ID=kctc_3Dec2014_scaffold_2.genbank.517;locus_tag=KCTC_0Btrna1D;gene=KCTC0Btrna1D;product=tRNA-Asp
kctc_3Dec2014_scaffold_2.genbank	EMBL	CDS	991291	991428	.	-	0	ID=Kmarxianus_kctc_1317;featflags=end_after:true;locus_tag=KCTC_0B04920;gene=KCTC0B04920;transl_table=1
kctc_3Dec2014_scaffold_2.genbank	EMBL	biological_region	992179	992605	.	+	0	ID=Kmarxianus_kctc_1318;featflags=type:CDS;locus_tag=KCTC_0B04930;inference=similar to DNA sequence:INSDC:YCL008C;gene=KCTC0B04930
kctc_3Dec2014_scaffold_2.genbank	EMBL	CDS	992179	992426	.	+	0	Parent=kctc_3Dec2014_scaffold_2.genbank.519
kctc_3Dec2014_scaffold_2.genbank	EMBL	CDS	992569	992605	.	+	0	Parent=kctc_3Dec2014_scaffold_2.genbank.519
kctc_3Dec2014_scaffold_2.genbank	EMBL	CDS	993822	996554	.	+	0	ID=Kmarxianus_kctc_1319;locus_tag=KCTC_0B04940;gene=KCTC0B04940;transl_table=1
kctc_3Dec2014_scaffold_2.genbank	EMBL	CDS	996986	998422	.	+	0	ID=Kmarxianus_kctc_1320;locus_tag=KCTC_0B04950;inference=similar to DNA sequence:INSDC:YLR175W;gene=KCTC0B04950
kctc_3Dec2014_scaffold_2.genbank	EMBL	CDS	999296	1000363	.	-	0	ID=Kmarxianus_kctc_1321;locus_tag=KCTC_0B04960;inference=similar to DNA sequence:INSDC:YNL007C;gene=KCTC0B04960
kctc_3Dec2014_scaffold_2.genbank	EMBL	CDS	1000886	1001797	.	+	0	ID=Kmarxianus_kctc_1322;locus_tag=KCTC_0B04970;inference=similar to DNA sequence:INSDC:YNL006W;gene=KCTC0B04970
kctc_3Dec2014_scaffold_2.genbank	EMBL	CDS	1002387	1004849	.	-	0	ID=Kmarxianus_kctc_1323;locus_tag=KCTC_0B04980;inference=similar to DNA sequence:INSDC:YLR176C;gene=KCTC0B04980
kctc_3Dec2014_scaffold_2.genbank	EMBL	CDS	1005983	1006558	.	-	0	ID=Kmarxianus_kctc_1324;locus_tag=KCTC_0B04990;gene=KCTC0B04990;transl_table=1
kctc_3Dec2014_scaffold_2.genbank	EMBL	CDS	1006575	1007540	.	+	0	ID=Kmarxianus_kctc_1325;locus_tag=KCTC_0B05000;inference=similar to DNA sequence:INSDC:YNL002C;gene=KCTC0B05000
kctc_3Dec2014_scaffold_2.genbank	EMBL	CDS	1008944	1010032	.	+	0	ID=Kmarxianus_kctc_1326;locus_tag=KCTC_0B05010;inference=similar to DNA sequence:INSDC:YCL018W;gene=KCTC0B05010
kctc_3Dec2014_scaffold_2.genbank	EMBL	CDS	1010566	1012026	.	-	0	ID=Kmarxianus_kctc_1327;locus_tag=KCTC_0B05020;inference=similar to DNA sequence:INSDC:YCL017C;gene=KCTC0B05020
kctc_3Dec2014_scaffold_2.genbank	EMBL	CDS	1012583	1013407	.	+	0	ID=Kmarxianus_kctc_1328;locus_tag=KCTC_0B05030;inference=similar to DNA sequence:INSDC:YNL003C;gene=KCTC0B05030
kctc_3Dec2014_scaffold_2.genbank	EMBL	CDS	1013620	1014732	.	-	0	ID=Kmarxianus_kctc_1329;locus_tag=KCTC_0B05040;inference=similar to DNA sequence:INSDC:YCL016C;gene=KCTC0B05040
kctc_3Dec2014_scaffold_2.genbank	EMBL	CDS	1015272	1019636	.	+	0	ID=Kmarxianus_kctc_1330;locus_tag=KCTC_0B05050;inference=similar to DNA sequence:INSDC:YCL014W;gene=KCTC0B05050
kctc_3Dec2014_scaffold_2.genbank	EMBL	CDS	1019762	1021069	.	-	0	ID=Kmarxianus_kctc_1331;featflags=end_after:true;locus_tag=KCTC_0B05060;gene=KCTC0B05060;transl_table=1
kctc_3Dec2014_scaffold_2.genbank	EMBL	CDS	1021860	1023788	.	+	0	ID=Kmarxianus_kctc_1332;locus_tag=KCTC_0B05070;gene=KCTC0B05070;transl_table=1
kctc_3Dec2014_scaffold_2.genbank	EMBL	CDS	1024527	1026206	.	+	0	ID=Kmarxianus_kctc_1333;locus_tag=KCTC_0B05080;inference=similar to DNA sequence:INSDC:YGL186C;gene=KCTC0B05080
kctc_3Dec2014_scaffold_2.genbank	EMBL	CDS	1026914	1027378	.	+	0	ID=Kmarxianus_kctc_1334;locus_tag=KCTC_0B05090;inference=similar to DNA sequence:INSDC:YGL187C;gene=KCTC0B05090
kctc_3Dec2014_scaffold_2.genbank	EMBL	CDS	1028907	1029266	.	+	0	ID=Kmarxianus_kctc_1335;locus_tag=KCTC_0B05100;inference=similar to DNA sequence:INSDC:YER131W%2CYGL189C;gene=KCTC0B05100
kctc_3Dec2014_scaffold_2.genbank	EMBL	CDS	1029794	1031581	.	+	0	ID=Kmarxianus_kctc_1336;locus_tag=KCTC_0B05110;inference=similar to DNA sequence:INSDC:YLR060W;gene=KCTC0B05110
kctc_3Dec2014_scaffold_2.genbank	EMBL	CDS	1031882	1034227	.	-	0	ID=Kmarxianus_kctc_1337;featflags=start_before:true,end_after:true;locus_tag=KCTC_0B05120;gene=KCTC0B05120;transl_table=1
kctc_3Dec2014_scaffold_2.genbank	EMBL	biological_region	1034924	1035642	.	+	0	ID=Kmarxianus_kctc_1338;featflags=type:CDS;locus_tag=KCTC_0B05130;inference=similar to DNA sequence:INSDC:YFL034C-A%2CYLR061W;gene=KCTC0B05130
kctc_3Dec2014_scaffold_2.genbank	EMBL	CDS	1034924	1034935	.	+	0	Parent=kctc_3Dec2014_scaffold_2.genbank.541
kctc_3Dec2014_scaffold_2.genbank	EMBL	CDS	1035292	1035642	.	+	0	Parent=kctc_3Dec2014_scaffold_2.genbank.541
kctc_3Dec2014_scaffold_2.genbank	EMBL	CDS	1036255	1036515	.	-	0	ID=Kmarxianus_kctc_1339;featflags=start_before:true,end_after:true;locus_tag=KCTC_0B05140;gene=KCTC0B05140;transl_table=1
kctc_3Dec2014_scaffold_2.genbank	EMBL	CDS	1036989	1038167	.	-	0	ID=Kmarxianus_kctc_1340;locus_tag=KCTC_0B05150;inference=similar to DNA sequence:INSDC:YLR459W;gene=KCTC0B05150
kctc_3Dec2014_scaffold_2.genbank	EMBL	CDS	1038609	1040891	.	+	0	ID=Kmarxianus_kctc_1341;locus_tag=KCTC_0B05160;inference=similar to DNA sequence:INSDC:YPR181C;gene=KCTC0B05160
kctc_3Dec2014_scaffold_2.genbank	EMBL	CDS	1041072	1042085	.	-	0	ID=Kmarxianus_kctc_1342;locus_tag=KCTC_0B05170;inference=similar to DNA sequence:INSDC:YPR180W;gene=KCTC0B05170
kctc_3Dec2014_scaffold_2.genbank	EMBL	CDS	1042565	1044475	.	+	0	ID=Kmarxianus_kctc_1343;locus_tag=KCTC_0B05180;inference=similar to DNA sequence:INSDC:YPR179C;gene=KCTC0B05180
kctc_3Dec2014_scaffold_2.genbank	EMBL	CDS	1044552	1045919	.	-	0	ID=Kmarxianus_kctc_1344;locus_tag=KCTC_0B05190;inference=similar to DNA sequence:INSDC:YPR178W;gene=KCTC0B05190
kctc_3Dec2014_scaffold_2.genbank	EMBL	CDS	1046133	1047107	.	+	0	ID=Kmarxianus_kctc_1345;locus_tag=KCTC_0B05200;inference=similar to DNA sequence:INSDC:YPR176C;gene=KCTC0B05200
kctc_3Dec2014_scaffold_2.genbank	EMBL	CDS	1047168	1049285	.	-	0	ID=Kmarxianus_kctc_1346;locus_tag=KCTC_0B05210;inference=similar to DNA sequence:INSDC:YPR175W;gene=KCTC0B05210
kctc_3Dec2014_scaffold_2.genbank	EMBL	CDS	1049723	1050745	.	+	0	ID=Kmarxianus_kctc_1347;locus_tag=KCTC_0B05220;inference=similar to DNA sequence:INSDC:YLR457C%2CYPR174C;gene=KCTC0B05220
kctc_3Dec2014_scaffold_2.genbank	EMBL	CDS	1053873	1056983	.	+	0	ID=Kmarxianus_kctc_1348;locus_tag=KCTC_0B05230;inference=similar to DNA sequence:INSDC:YGR125W;gene=KCTC0B05230
kctc_3Dec2014_scaffold_2.genbank	EMBL	CDS	1057347	1057784	.	+	0	ID=Kmarxianus_kctc_1349;locus_tag=KCTC_0B05240;inference=similar to DNA sequence:INSDC:YGR126W;gene=KCTC0B05240
kctc_3Dec2014_scaffold_2.genbank	EMBL	CDS	1057952	1058875	.	+	0	ID=Kmarxianus_kctc_1350;locus_tag=KCTC_0B05250;inference=similar to DNA sequence:INSDC:YGR127W;gene=KCTC0B05250
kctc_3Dec2014_scaffold_2.genbank	EMBL	CDS	1058946	1060883	.	-	0	ID=Kmarxianus_kctc_1351;locus_tag=KCTC_0B05260;inference=similar to DNA sequence:INSDC:YGR128C;gene=KCTC0B05260
kctc_3Dec2014_scaffold_2.genbank	EMBL	CDS	1061179	1061820	.	+	0	ID=Kmarxianus_kctc_1352;locus_tag=KCTC_0B05270;inference=similar to DNA sequence:INSDC:YGR129W;gene=KCTC0B05270
kctc_3Dec2014_scaffold_2.genbank	EMBL	CDS	1061885	1063135	.	-	0	ID=Kmarxianus_kctc_1353;featflags=start_before:true;locus_tag=KCTC_0B05280;inference=similar to DNA sequence:INSDC:YPR148C;gene=KCTC0B05280
kctc_3Dec2014_scaffold_2.genbank	EMBL	CDS	1063507	1063977	.	+	0	ID=Kmarxianus_kctc_1354;locus_tag=KCTC_0B05290;inference=similar to DNA sequence:INSDC:YER050C;gene=KCTC0B05290
kctc_3Dec2014_scaffold_2.genbank	EMBL	CDS	1064108	1065295	.	-	0	ID=Kmarxianus_kctc_1355;featflags=start_before:true,end_after:true;locus_tag=KCTC_0B05300;gene=KCTC0B05300;transl_table=1
kctc_3Dec2014_scaffold_2.genbank	EMBL	CDS	1066504	1067409	.	+	0	ID=Kmarxianus_kctc_1356;locus_tag=KCTC_0B05310;inference=similar to DNA sequence:INSDC:YIL041W;gene=KCTC0B05310
kctc_3Dec2014_scaffold_2.genbank	EMBL	CDS	1067821	1069620	.	-	0	ID=Kmarxianus_kctc_1357;featflags=start_before:true;locus_tag=KCTC_0B05320;inference=similar to DNA sequence:INSDC:YER049W;gene=KCTC0B05320
kctc_3Dec2014_scaffold_2.genbank	EMBL	CDS	1069890	1070393	.	+	0	ID=Kmarxianus_kctc_1358;locus_tag=KCTC_0B05330;gene=KCTC0B05330;transl_table=1
kctc_3Dec2014_scaffold_2.genbank	EMBL	CDS	1070520	1070795	.	-	0	ID=Kmarxianus_kctc_1359;locus_tag=KCTC_0B05340;inference=similar to DNA sequence:INSDC:YER048W-A;gene=KCTC0B05340
kctc_3Dec2014_scaffold_2.genbank	EMBL	CDS	1071148	1071597	.	+	0	ID=Kmarxianus_kctc_1360;locus_tag=KCTC_0B05350;inference=similar to DNA sequence:INSDC:YIL040W;gene=KCTC0B05350
kctc_3Dec2014_scaffold_2.genbank	EMBL	CDS	1072134	1073405	.	+	0	ID=Kmarxianus_kctc_1361;locus_tag=KCTC_0B05360;inference=similar to DNA sequence:INSDC:YER048C;gene=KCTC0B05360
kctc_3Dec2014_scaffold_2.genbank	EMBL	CDS	1073827	1075209	.	+	0	ID=Kmarxianus_kctc_1362;locus_tag=KCTC_0B05370;inference=similar to DNA sequence:INSDC:YIL039W;gene=KCTC0B05370
kctc_3Dec2014_scaffold_2.genbank	EMBL	CDS	1075534	1077867	.	+	0	ID=Kmarxianus_kctc_1363;locus_tag=KCTC_0B05380;inference=similar to DNA sequence:INSDC:YER047C;gene=KCTC0B05380
kctc_3Dec2014_scaffold_2.genbank	EMBL	CDS	1078413	1079534	.	+	0	ID=Kmarxianus_kctc_1364;locus_tag=KCTC_0B05390;gene=KCTC0B05390;transl_table=1
kctc_3Dec2014_scaffold_2.genbank	EMBL	CDS	1079737	1082013	.	-	0	ID=Kmarxianus_kctc_1365;featflags=start_before:true;locus_tag=KCTC_0B05400;inference=similar to DNA sequence:INSDC:YIL038C;gene=KCTC0B05400
kctc_3Dec2014_scaffold_2.genbank	EMBL	CDS	1082394	1084163	.	-	0	ID=Kmarxianus_kctc_1366;featflags=start_before:true;locus_tag=KCTC_0B05410;inference=similar to DNA sequence:INSDC:YIL037C;gene=KCTC0B05410
kctc_3Dec2014_scaffold_2.genbank	EMBL	CDS	1084569	1085402	.	-	0	ID=Kmarxianus_kctc_1367;featflags=start_before:true;locus_tag=KCTC_0B05420;inference=similar to DNA sequence:INSDC:YER046W;gene=KCTC0B05420
kctc_3Dec2014_scaffold_2.genbank	EMBL	CDS	1086616	1088163	.	+	0	ID=Kmarxianus_kctc_1368;locus_tag=KCTC_0B05430;inference=similar to DNA sequence:INSDC:YER045C%2CYIL036W;gene=KCTC0B05430
kctc_3Dec2014_scaffold_2.genbank	EMBL	CDS	1088985	1090040	.	+	0	ID=Kmarxianus_kctc_1369;featflags=start_before:true,end_after:true;locus_tag=KCTC_0B05440;gene=KCTC0B05440;transl_table=1
kctc_3Dec2014_scaffold_2.genbank	EMBL	CDS	1090231	1091352	.	-	0	ID=Kmarxianus_kctc_1370;locus_tag=KCTC_0B05450;inference=similar to DNA sequence:INSDC:YIL035C;gene=KCTC0B05450
kctc_3Dec2014_scaffold_2.genbank	EMBL	CDS	1091794	1092633	.	-	0	ID=Kmarxianus_kctc_1371;locus_tag=KCTC_0B05460;inference=similar to DNA sequence:INSDC:YIL034C;gene=KCTC0B05460
kctc_3Dec2014_scaffold_2.genbank	EMBL	CDS	1093350	1093799	.	+	0	ID=Kmarxianus_kctc_1372;locus_tag=KCTC_0B05470;inference=similar to DNA sequence:INSDC:YER044C;gene=KCTC0B05470
kctc_3Dec2014_scaffold_2.genbank	EMBL	CDS	1094110	1095510	.	-	0	ID=Kmarxianus_kctc_1373;locus_tag=KCTC_0B05480;inference=similar to DNA sequence:INSDC:YIL033C;gene=KCTC0B05480
kctc_3Dec2014_scaffold_2.genbank	EMBL	CDS	1096279	1096672	.	-	0	ID=Kmarxianus_kctc_1374;featflags=start_before:true;locus_tag=KCTC_0B05490;gene=KCTC0B05490
kctc_3Dec2014_scaffold_2.genbank	EMBL	CDS	1096671	1098539	.	-	0	ID=Kmarxianus_kctc_1375;featflags=start_before:true;locus_tag=KCTC_0B05500;inference=similar to DNA sequence:INSDC:YFR038W;gene=KCTC0B05500
kctc_3Dec2014_scaffold_2.genbank	EMBL	CDS	1098940	1100601	.	+	0	ID=Kmarxianus_kctc_1376;locus_tag=KCTC_0B05510;inference=similar to DNA sequence:INSDC:YFR037C;gene=KCTC0B05510
kctc_3Dec2014_scaffold_2.genbank	EMBL	CDS	1100864	1101424	.	+	0	ID=Kmarxianus_kctc_1377;locus_tag=KCTC_0B05520;inference=similar to DNA sequence:INSDC:YLR119W;gene=KCTC0B05520
kctc_3Dec2014_scaffold_2.genbank	EMBL	CDS	1101562	1102680	.	-	0	ID=Kmarxianus_kctc_1378;locus_tag=KCTC_0B05530;inference=similar to DNA sequence:INSDC:YDR142C;gene=KCTC0B05530
kctc_3Dec2014_scaffold_2.genbank	EMBL	CDS	1103174	1104091	.	-	0	ID=Kmarxianus_kctc_1379;locus_tag=KCTC_0B05540;gene=KCTC0B05540;transl_table=1
kctc_3Dec2014_scaffold_2.genbank	EMBL	CDS	1104374	1105258	.	-	0	ID=Kmarxianus_kctc_1380;featflags=start_before:true,end_after:true;locus_tag=KCTC_0B05550;gene=KCTC0B05550;transl_table=1
kctc_3Dec2014_scaffold_2.genbank	EMBL	CDS	1105916	1107718	.	-	0	ID=Kmarxianus_kctc_1381;locus_tag=KCTC_0B05560;inference=similar to DNA sequence:INSDC:YDR144C%2CYLR120C;gene=KCTC0B05560
kctc_3Dec2014_scaffold_2.genbank	EMBL	CDS	1108608	1109138	.	+	0	ID=Kmarxianus_kctc_1382;locus_tag=KCTC_0B05570;inference=similar to DNA sequence:INSDC:YGR133W;gene=KCTC0B05570
kctc_3Dec2014_scaffold_2.genbank	EMBL	CDS	1109300	1109794	.	+	0	ID=Kmarxianus_kctc_1383;locus_tag=KCTC_0B05580;gene=KCTC0B05580;transl_table=1
kctc_3Dec2014_scaffold_2.genbank	EMBL	CDS	1109978	1110562	.	-	0	ID=Kmarxianus_kctc_1384;locus_tag=KCTC_0B05590;inference=similar to DNA sequence:INSDC:YPR151C;gene=KCTC0B05590
kctc_3Dec2014_scaffold_2.genbank	EMBL	CDS	1111491	1115129	.	+	0	ID=Kmarxianus_kctc_1385;locus_tag=KCTC_0B05600;inference=similar to DNA sequence:INSDC:YGR134W;gene=KCTC0B05600
kctc_3Dec2014_scaffold_2.genbank	EMBL	CDS	1115125	1116456	.	-	0	ID=Kmarxianus_kctc_1386;featflags=start_before:true;locus_tag=KCTC_0B05610;inference=similar to DNA sequence:INSDC:YPR152C;gene=KCTC0B05610
kctc_3Dec2014_scaffold_2.genbank	EMBL	CDS	1116719	1117474	.	+	0	ID=Kmarxianus_kctc_1387;locus_tag=KCTC_0B05620;inference=similar to DNA sequence:INSDC:YGR135W;gene=KCTC0B05620
kctc_3Dec2014_scaffold_2.genbank	EMBL	biological_region	1117705	1118218	.	+	0	ID=Kmarxianus_kctc_1388;featflags=type:CDS;locus_tag=KCTC_0B05630;inference=similar to DNA sequence:INSDC:YPR153W;gene=KCTC0B05630
kctc_3Dec2014_scaffold_2.genbank	EMBL	CDS	1117705	1117709	.	+	0	Parent=kctc_3Dec2014_scaffold_2.genbank.593
kctc_3Dec2014_scaffold_2.genbank	EMBL	CDS	1117801	1118218	.	+	0	Parent=kctc_3Dec2014_scaffold_2.genbank.593
kctc_3Dec2014_scaffold_2.genbank	EMBL	CDS	1118770	1119444	.	+	0	ID=Kmarxianus_kctc_1389;locus_tag=KCTC_0B05640;inference=similar to DNA sequence:INSDC:YGR136W%2CYPR154W;gene=KCTC0B05640
kctc_3Dec2014_scaffold_2.genbank	EMBL	CDS	1119588	1121396	.	-	0	ID=Kmarxianus_kctc_1390;locus_tag=KCTC_0B05650;inference=similar to DNA sequence:INSDC:YPR155C;gene=KCTC0B05650
kctc_3Dec2014_scaffold_2.genbank	EMBL	CDS	1122460	1123980	.	-	0	ID=Kmarxianus_kctc_1391;featflags=start_before:true,end_after:true;locus_tag=KCTC_0B05660;gene=KCTC0B05660;transl_table=1
kctc_3Dec2014_scaffold_2.genbank	EMBL	CDS	1126253	1128535	.	+	0	ID=Kmarxianus_kctc_1392;locus_tag=KCTC_0B05670;inference=similar to DNA sequence:INSDC:YGR140W;gene=KCTC0B05670
kctc_3Dec2014_scaffold_2.genbank	EMBL	CDS	1128703	1129989	.	+	0	ID=Kmarxianus_kctc_1393;locus_tag=KCTC_0B05680;inference=similar to DNA sequence:INSDC:YGR141W%2CYPR157W;gene=KCTC0B05680
kctc_3Dec2014_scaffold_2.genbank	EMBL	CDS	1130474	1131595	.	+	0	ID=Kmarxianus_kctc_1394;locus_tag=KCTC_0B05690;inference=similar to DNA sequence:INSDC:YGR142W%2CYPR158W;gene=KCTC0B05690
kctc_3Dec2014_scaffold_2.genbank	EMBL	tRNA	1131926	1131998	.	+	.	ID=kctc_3Dec2014_scaffold_2.genbank.602;locus_tag=KCTC_0Btrna3A;gene=KCTC0Btrna3A;product=tRNA-Ala
kctc_3Dec2014_scaffold_2.genbank	EMBL	CDS	1132887	1133783	.	+	0	ID=Kmarxianus_kctc_1395;locus_tag=KCTC_0B05700;gene=KCTC0B05700
kctc_3Dec2014_scaffold_2.genbank	EMBL	CDS	1135218	1137494	.	+	0	ID=Kmarxianus_kctc_1396;locus_tag=KCTC_0B05710;inference=similar to DNA sequence:INSDC:YGR143W%2CYPR159W;gene=KCTC0B05710
kctc_3Dec2014_scaffold_2.genbank	EMBL	CDS	1137981	1142270	.	+	0	ID=Kmarxianus_kctc_1397;locus_tag=KCTC_0B05720;inference=similar to DNA sequence:INSDC:YDR464W;gene=KCTC0B05720
kctc_3Dec2014_scaffold_2.genbank	EMBL	CDS	1142583	1144163	.	-	0	ID=Kmarxianus_kctc_1398;locus_tag=KCTC_0B05730;inference=similar to DNA sequence:INSDC:YHR007C;gene=KCTC0B05730
kctc_3Dec2014_scaffold_2.genbank	EMBL	CDS	1144795	1146048	.	-	0	ID=Kmarxianus_kctc_1399;featflags=start_before:true;locus_tag=KCTC_0B05740;inference=similar to DNA sequence:INSDC:YDR465C;gene=KCTC0B05740
kctc_3Dec2014_scaffold_2.genbank	EMBL	CDS	1146383	1147069	.	-	0	ID=Kmarxianus_kctc_1400;locus_tag=KCTC_0B05750;inference=similar to DNA sequence:INSDC:YHR008C;gene=KCTC0B05750
kctc_3Dec2014_scaffold_2.genbank	EMBL	CDS	1148118	1150184	.	+	0	ID=Kmarxianus_kctc_1401;locus_tag=KCTC_0B05760;inference=similar to DNA sequence:INSDC:YDR466W;gene=KCTC0B05760
kctc_3Dec2014_scaffold_2.genbank	EMBL	CDS	1150902	1152488	.	-	0	ID=Kmarxianus_kctc_1402;featflags=end_after:true;locus_tag=KCTC_0B05770;gene=KCTC0B05770;transl_table=1
kctc_3Dec2014_scaffold_2.genbank	EMBL	CDS	1153230	1153886	.	-	0	ID=Kmarxianus_kctc_1403;featflags=start_before:true;locus_tag=KCTC_0B05780;inference=similar to DNA sequence:INSDC:YDR468C;gene=KCTC0B05780
kctc_3Dec2014_scaffold_2.genbank	EMBL	CDS	1154158	1154556	.	+	0	ID=Kmarxianus_kctc_1404;locus_tag=KCTC_0B05790;inference=similar to DNA sequence:INSDC:YDR469W;gene=KCTC0B05790
kctc_3Dec2014_scaffold_2.genbank	EMBL	CDS	1154670	1156127	.	-	0	ID=Kmarxianus_kctc_1405;locus_tag=KCTC_0B05800;inference=similar to DNA sequence:INSDC:YDR470C;gene=KCTC0B05800
kctc_3Dec2014_scaffold_2.genbank	EMBL	CDS	1156531	1157388	.	-	0	ID=Kmarxianus_kctc_1406;locus_tag=KCTC_0B05810;gene=KCTC0B05810
kctc_3Dec2014_scaffold_2.genbank	EMBL	CDS	1158967	1159368	.	+	0	ID=Kmarxianus_kctc_1407;featflags=start_before:true;locus_tag=KCTC_0B05820;gene=KCTC0B05820;transl_table=1
kctc_3Dec2014_scaffold_2.genbank	EMBL	CDS	1159686	1161020	.	+	0	ID=Kmarxianus_kctc_1408;locus_tag=KCTC_0B05830;inference=similar to DNA sequence:INSDC:YHR011W;gene=KCTC0B05830
kctc_3Dec2014_scaffold_2.genbank	EMBL	CDS	1161280	1162203	.	+	0	ID=Kmarxianus_kctc_1409;featflags=end_after:true;locus_tag=KCTC_0B05840;inference=similar to DNA sequence:INSDC:YHR012W;gene=KCTC0B05840
kctc_3Dec2014_scaffold_2.genbank	EMBL	CDS	1162795	1163484	.	-	0	ID=Kmarxianus_kctc_1410;locus_tag=KCTC_0B05850;inference=similar to DNA sequence:INSDC:YHR013C;gene=KCTC0B05850
kctc_3Dec2014_scaffold_2.genbank	EMBL	CDS	1163741	1164478	.	+	0	ID=Kmarxianus_kctc_1411;locus_tag=KCTC_0B05860;inference=similar to DNA sequence:INSDC:YDR472W;gene=KCTC0B05860
kctc_3Dec2014_scaffold_2.genbank	EMBL	CDS	1164478	1165152	.	+	0	ID=Kmarxianus_kctc_1412;locus_tag=KCTC_0B05870;inference=similar to DNA sequence:INSDC:YHR014W;gene=KCTC0B05870
kctc_3Dec2014_scaffold_2.genbank	EMBL	CDS	1165591	1167930	.	+	0	ID=Kmarxianus_kctc_1413;locus_tag=KCTC_0B05880;inference=similar to DNA sequence:INSDC:YOR144C;gene=KCTC0B05880
kctc_3Dec2014_scaffold_2.genbank	EMBL	CDS	1168024	1169013	.	-	0	ID=Kmarxianus_kctc_1414;locus_tag=KCTC_0B05890;inference=similar to DNA sequence:INSDC:YDR392W;gene=KCTC0B05890
kctc_3Dec2014_scaffold_2.genbank	EMBL	CDS	1169251	1170189	.	+	0	ID=Kmarxianus_kctc_1415;locus_tag=KCTC_0B05900;inference=similar to DNA sequence:INSDC:YOR143C;gene=KCTC0B05900
kctc_3Dec2014_scaffold_2.genbank	EMBL	CDS	1170742	1171698	.	-	0	ID=Kmarxianus_kctc_1416;locus_tag=KCTC_0B05910;inference=similar to DNA sequence:INSDC:YOR142W;gene=KCTC0B05910
kctc_3Dec2014_scaffold_2.genbank	EMBL	CDS	1172133	1172627	.	+	0	ID=Kmarxianus_kctc_1417;locus_tag=KCTC_0B05920;gene=KCTC0B05920;transl_table=1
kctc_3Dec2014_scaffold_2.genbank	EMBL	CDS	1173073	1175460	.	+	0	ID=Kmarxianus_kctc_1418;locus_tag=KCTC_0B05930;inference=similar to DNA sequence:INSDC:YOR141C;gene=KCTC0B05930
kctc_3Dec2014_scaffold_2.genbank	EMBL	CDS	1175635	1177770	.	-	0	ID=Kmarxianus_kctc_1419;featflags=start_before:true,end_after:true;locus_tag=KCTC_0B05940;gene=KCTC0B05940;transl_table=1
kctc_3Dec2014_scaffold_2.genbank	EMBL	CDS	1179039	1180778	.	+	0	ID=Kmarxianus_kctc_1420;locus_tag=KCTC_0B05950;inference=similar to DNA sequence:INSDC:YOR138C;gene=KCTC0B05950
kctc_3Dec2014_scaffold_2.genbank	EMBL	CDS	1181613	1183352	.	+	0	ID=Kmarxianus_kctc_1421;locus_tag=KCTC_0B05960;inference=similar to DNA sequence:INSDC:YOR137C;gene=KCTC0B05960
kctc_3Dec2014_scaffold_2.genbank	EMBL	CDS	1184077	1185099	.	-	0	ID=Kmarxianus_kctc_1422;featflags=end_after:true;locus_tag=KCTC_0B05970;gene=KCTC0B05970;transl_table=1
kctc_3Dec2014_scaffold_2.genbank	EMBL	CDS	1186175	1188070	.	+	0	ID=Kmarxianus_kctc_1423;locus_tag=KCTC_0B05980;inference=similar to DNA sequence:INSDC:YDR390C;gene=KCTC0B05980
kctc_3Dec2014_scaffold_2.genbank	EMBL	CDS	1188602	1190416	.	-	0	ID=Kmarxianus_kctc_1424;featflags=start_before:true,end_after:true;locus_tag=KCTC_0B05990;gene=KCTC0B05990;transl_table=1
kctc_3Dec2014_scaffold_2.genbank	EMBL	CDS	1191880	1193271	.	-	0	ID=Kmarxianus_kctc_1425;locus_tag=KCTC_0B06000;inference=similar to DNA sequence:INSDC:YDR388W;gene=KCTC0B06000
kctc_3Dec2014_scaffold_2.genbank	EMBL	CDS	1194682	1196439	.	+	0	ID=Kmarxianus_kctc_1426;locus_tag=KCTC_0B06010;inference=similar to DNA sequence:INSDC:YDR387C;gene=KCTC0B06010
kctc_3Dec2014_scaffold_2.genbank	EMBL	CDS	1196564	1198417	.	-	0	ID=Kmarxianus_kctc_1427;locus_tag=KCTC_0B06020;inference=similar to DNA sequence:INSDC:YDR386W;gene=KCTC0B06020
kctc_3Dec2014_scaffold_2.genbank	EMBL	CDS	1198835	1201363	.	-	0	ID=Kmarxianus_kctc_1428;locus_tag=KCTC_0B06030;inference=similar to DNA sequence:INSDC:YDR385W%2CYOR133W;gene=KCTC0B06030
kctc_3Dec2014_scaffold_2.genbank	EMBL	CDS	1202034	1203716	.	-	0	ID=Kmarxianus_kctc_1429;locus_tag=KCTC_0B06040;inference=similar to DNA sequence:INSDC:YOR132W;gene=KCTC0B06040
kctc_3Dec2014_scaffold_2.genbank	EMBL	CDS	1204177	1204797	.	+	0	ID=Kmarxianus_kctc_1430;featflags=end_after:true;locus_tag=KCTC_0B06050;inference=similar to DNA sequence:INSDC:YOR131C;gene=KCTC0B06050
kctc_3Dec2014_scaffold_2.genbank	EMBL	CDS	1206821	1207726	.	+	0	ID=Kmarxianus_kctc_1431;locus_tag=KCTC_0B06060;gene=KCTC0B06060;transl_table=1
kctc_3Dec2014_scaffold_2.genbank	EMBL	CDS	1209429	1210241	.	+	0	ID=Kmarxianus_kctc_1432;locus_tag=KCTC_0B06070;inference=similar to DNA sequence:INSDC:YDR384C;gene=KCTC0B06070
kctc_3Dec2014_scaffold_2.genbank	EMBL	CDS	1210667	1211299	.	+	0	ID=Kmarxianus_kctc_1433;locus_tag=KCTC_0B06080;inference=similar to DNA sequence:INSDC:YDR383C;gene=KCTC0B06080
kctc_3Dec2014_scaffold_2.genbank	EMBL	CDS	1211553	1211882	.	-	0	ID=Kmarxianus_kctc_1434;locus_tag=KCTC_0B06090;inference=similar to DNA sequence:INSDC:YDR382W;gene=KCTC0B06090
kctc_3Dec2014_scaffold_2.genbank	EMBL	CDS	1212517	1213371	.	+	0	ID=Kmarxianus_kctc_1435;locus_tag=KCTC_0B06100;inference=similar to DNA sequence:INSDC:YOR130C;gene=KCTC0B06100
kctc_3Dec2014_scaffold_2.genbank	EMBL	CDS	1213446	1214360	.	-	0	ID=Kmarxianus_kctc_1436;locus_tag=KCTC_0B06110;gene=KCTC0B06110
kctc_3Dec2014_scaffold_2.genbank	EMBL	CDS	1214668	1214835	.	-	0	ID=Kmarxianus_kctc_1437;featflags=start_before:true;locus_tag=KCTC_0B06120;gene=KCTC0B06120
kctc_3Dec2014_scaffold_2.genbank	EMBL	CDS	1215347	1215670	.	+	0	ID=Kmarxianus_kctc_1438;locus_tag=KCTC_0B06130;inference=similar to DNA sequence:INSDC:YDR381C-A;gene=KCTC0B06130
kctc_3Dec2014_scaffold_2.genbank	EMBL	CDS	1216082	1218053	.	-	0	ID=Kmarxianus_kctc_1439;locus_tag=KCTC_0B06140;inference=similar to DNA sequence:INSDC:YDR381W;gene=KCTC0B06140
kctc_3Dec2014_scaffold_2.genbank	EMBL	CDS	1218692	1221457	.	+	0	ID=Kmarxianus_kctc_1440;locus_tag=KCTC_0B06150;inference=similar to DNA sequence:INSDC:YOR129C;gene=KCTC0B06150
kctc_3Dec2014_scaffold_2.genbank	EMBL	CDS	1221777	1223666	.	-	0	ID=Kmarxianus_kctc_1441;featflags=start_before:true;locus_tag=KCTC_0B06160;inference=similar to DNA sequence:INSDC:YDR380W;gene=KCTC0B06160
kctc_3Dec2014_scaffold_2.genbank	EMBL	CDS	1225362	1227071	.	+	0	ID=Kmarxianus_kctc_1442;locus_tag=KCTC_0B06170;inference=similar to DNA sequence:INSDC:YOR128C;gene=KCTC0B06170
kctc_3Dec2014_scaffold_2.genbank	EMBL	CDS	1227220	1230342	.	-	0	ID=Kmarxianus_kctc_1443;featflags=end_after:true;locus_tag=KCTC_0B06180;codon_start=1;gene=KCTC0B06180;transl_table=1
kctc_3Dec2014_scaffold_2.genbank	EMBL	CDS	1233943	1235376	.	-	0	ID=Kmarxianus_kctc_1444;featflags=end_after:true;locus_tag=KCTC_0B06190;codon_start=1;gene=KCTC0B06190;transl_table=1
kctc_3Dec2014_scaffold_2.genbank	EMBL	CDS	1236447	1236686	.	+	0	ID=Kmarxianus_kctc_1445;locus_tag=KCTC_0B06200;inference=similar to DNA sequence:INSDC:YDR379C-A;gene=KCTC0B06200
kctc_3Dec2014_scaffold_2.genbank	EMBL	CDS	1236921	1240034	.	-	0	ID=Kmarxianus_kctc_1446;locus_tag=KCTC_0B06210;inference=similar to DNA sequence:INSDC:YDR379W%2CYOR127W;gene=KCTC0B06210
kctc_3Dec2014_scaffold_2.genbank	EMBL	CDS	1241313	1241555	.	+	0	ID=Kmarxianus_kctc_1447;locus_tag=KCTC_0B06220;inference=similar to DNA sequence:INSDC:YDR378C;gene=KCTC0B06220
kctc_3Dec2014_scaffold_2.genbank	EMBL	CDS	1242216	1242461	.	-	0	ID=Kmarxianus_kctc_1448;featflags=end_after:true;locus_tag=KCTC_0B06230;gene=KCTC0B06230;transl_table=1
kctc_3Dec2014_scaffold_2.genbank	EMBL	CDS	1243318	1244748	.	-	0	ID=Kmarxianus_kctc_1449;featflags=start_before:true;locus_tag=KCTC_0B06240;inference=similar to DNA sequence:INSDC:YDR376W;gene=KCTC0B06240
kctc_3Dec2014_scaffold_2.genbank	EMBL	CDS	1245310	1246035	.	+	0	ID=Kmarxianus_kctc_1450;locus_tag=KCTC_0B06250;inference=similar to DNA sequence:INSDC:YOR126C;gene=KCTC0B06250
kctc_3Dec2014_scaffold_2.genbank	EMBL	CDS	1246337	1247677	.	+	0	ID=Kmarxianus_kctc_1451;locus_tag=KCTC_0B06260;inference=similar to DNA sequence:INSDC:YDR375C;gene=KCTC0B06260
kctc_3Dec2014_scaffold_2.genbank	EMBL	CDS	1247768	1248019	.	-	0	ID=Kmarxianus_kctc_1452;featflags=start_before:true;locus_tag=KCTC_0B06270;inference=similar to DNA sequence:INSDC:YDR374W-A;gene=KCTC0B06270
kctc_3Dec2014_scaffold_2.genbank	EMBL	CDS	1248313	1249113	.	+	0	ID=Kmarxianus_kctc_1453;locus_tag=KCTC_0B06280;inference=similar to DNA sequence:INSDC:YDR374C;gene=KCTC0B06280
kctc_3Dec2014_scaffold_2.genbank	EMBL	CDS	1249563	1250411	.	+	0	ID=Kmarxianus_kctc_1454;locus_tag=KCTC_0B06290;inference=similar to DNA sequence:INSDC:YOR125C;gene=KCTC0B06290
kctc_3Dec2014_scaffold_2.genbank	EMBL	CDS	1250597	1251169	.	-	0	ID=Kmarxianus_kctc_1455;locus_tag=KCTC_0B06300;inference=similar to DNA sequence:INSDC:YDR373W;gene=KCTC0B06300
kctc_3Dec2014_scaffold_2.genbank	EMBL	CDS	1252317	1255988	.	+	0	ID=Kmarxianus_kctc_1456;locus_tag=KCTC_0B06310;inference=similar to DNA sequence:INSDC:YOR124C;gene=KCTC0B06310
kctc_3Dec2014_scaffold_2.genbank	EMBL	CDS	1256366	1257346	.	+	0	ID=Kmarxianus_kctc_1457;locus_tag=KCTC_0B06320;inference=similar to DNA sequence:INSDC:YDR372C;gene=KCTC0B06320
kctc_3Dec2014_scaffold_2.genbank	EMBL	CDS	1257498	1258940	.	-	0	ID=Kmarxianus_kctc_1458;locus_tag=KCTC_0B06330;inference=similar to DNA sequence:INSDC:YDR371W;gene=KCTC0B06330
kctc_3Dec2014_scaffold_2.genbank	EMBL	CDS	1259344	1260585	.	+	0	ID=Kmarxianus_kctc_1459;locus_tag=KCTC_0B06340;inference=similar to DNA sequence:INSDC:YOR123C;gene=KCTC0B06340
kctc_3Dec2014_scaffold_2.genbank	EMBL	biological_region	1261176	1261792	.	+	0	ID=Kmarxianus_kctc_1460;featflags=type:CDS;locus_tag=KCTC_0B06350;inference=similar to DNA sequence:INSDC:YOR122C;gene=KCTC0B06350
kctc_3Dec2014_scaffold_2.genbank	EMBL	CDS	1261176	1261188	.	+	0	Parent=kctc_3Dec2014_scaffold_2.genbank.668
kctc_3Dec2014_scaffold_2.genbank	EMBL	CDS	1261425	1261792	.	+	0	Parent=kctc_3Dec2014_scaffold_2.genbank.668
kctc_3Dec2014_scaffold_2.genbank	EMBL	CDS	1262046	1262357	.	-	0	ID=Kmarxianus_kctc_1461;locus_tag=KCTC_0B06360;gene=KCTC0B06360
kctc_3Dec2014_scaffold_2.genbank	EMBL	CDS	1263509	1264756	.	+	0	ID=Kmarxianus_kctc_1462;locus_tag=KCTC_0B06370;inference=similar to DNA sequence:INSDC:YDR370C;gene=KCTC0B06370
kctc_3Dec2014_scaffold_2.genbank	EMBL	CDS	1265010	1266443	.	+	0	ID=Kmarxianus_kctc_1463;locus_tag=KCTC_0B06380;gene=KCTC0B06380
kctc_3Dec2014_scaffold_2.genbank	EMBL	CDS	1266732	1269218	.	+	0	ID=Kmarxianus_kctc_1464;locus_tag=KCTC_0B06390;inference=similar to DNA sequence:INSDC:YDR369C;gene=KCTC0B06390
kctc_3Dec2014_scaffold_2.genbank	EMBL	CDS	1269396	1270316	.	-	0	ID=Kmarxianus_kctc_1465;featflags=end_after:true;locus_tag=KCTC_0B06400;gene=KCTC0B06400;transl_table=1
kctc_3Dec2014_scaffold_2.genbank	EMBL	CDS	1271341	1272612	.	-	0	ID=Kmarxianus_kctc_1466;featflags=start_before:true;locus_tag=KCTC_0B06410;inference=similar to DNA sequence:INSDC:YNL323W;gene=KCTC0B06410
kctc_3Dec2014_scaffold_2.genbank	EMBL	CDS	1274134	1275753	.	+	0	ID=Kmarxianus_kctc_1467;locus_tag=KCTC_0B06420;inference=similar to DNA sequence:INSDC:YGR197C%2CYJR015W;gene=KCTC0B06420
kctc_3Dec2014_scaffold_2.genbank	EMBL	CDS	1276124	1278727	.	+	0	ID=Kmarxianus_kctc_1468;locus_tag=KCTC_0B06430;inference=similar to DNA sequence:INSDC:YNL325C;gene=KCTC0B06430
kctc_3Dec2014_scaffold_2.genbank	EMBL	CDS	1278757	1279473	.	-	0	ID=Kmarxianus_kctc_1469;locus_tag=KCTC_0B06440;inference=similar to DNA sequence:INSDC:YOL142W;gene=KCTC0B06440
kctc_3Dec2014_scaffold_2.genbank	EMBL	CDS	1279786	1280763	.	+	0	ID=Kmarxianus_kctc_1470;locus_tag=KCTC_0B06450;inference=similar to DNA sequence:INSDC:YNL326C;gene=KCTC0B06450
kctc_3Dec2014_scaffold_2.genbank	EMBL	CDS	1281692	1282456	.	-	0	ID=Kmarxianus_kctc_1471;featflags=start_before:true,end_after:true;locus_tag=KCTC_0B06460;gene=KCTC0B06460;transl_table=1
kctc_3Dec2014_scaffold_2.genbank	EMBL	CDS	1284191	1284637	.	+	0	ID=Kmarxianus_kctc_1472;locus_tag=KCTC_0B06470;inference=similar to DNA sequence:INSDC:YNL328C;gene=KCTC0B06470
kctc_3Dec2014_scaffold_2.genbank	EMBL	CDS	1284964	1287963	.	+	0	ID=Kmarxianus_kctc_1473;locus_tag=KCTC_0B06480;inference=similar to DNA sequence:INSDC:YNL329C;gene=KCTC0B06480
kctc_3Dec2014_scaffold_2.genbank	EMBL	CDS	1288295	1289593	.	+	0	ID=Kmarxianus_kctc_1474;locus_tag=KCTC_0B06490;inference=similar to DNA sequence:INSDC:YNL330C;gene=KCTC0B06490
kctc_3Dec2014_scaffold_2.genbank	EMBL	CDS	1290024	1290521	.	+	0	ID=Kmarxianus_kctc_1475;locus_tag=KCTC_0B06500;inference=similar to DNA sequence:INSDC:YOL143C;gene=KCTC0B06500
kctc_3Dec2014_scaffold_2.genbank	EMBL	CDS	1290615	1292105	.	-	0	ID=Kmarxianus_kctc_1476;locus_tag=KCTC_0B06510;inference=similar to DNA sequence:INSDC:YOL144W;gene=KCTC0B06510
kctc_3Dec2014_scaffold_2.genbank	EMBL	CDS	1292496	1295819	.	+	0	ID=Kmarxianus_kctc_1477;locus_tag=KCTC_0B06520;inference=similar to DNA sequence:INSDC:YOL145C;gene=KCTC0B06520
kctc_3Dec2014_scaffold_2.genbank	EMBL	CDS	1296090	1296656	.	-	0	ID=Kmarxianus_kctc_1478;locus_tag=KCTC_0B06530;inference=similar to DNA sequence:INSDC:YOL146W;gene=KCTC0B06530
kctc_3Dec2014_scaffold_2.genbank	EMBL	CDS	1297615	1298319	.	+	0	ID=Kmarxianus_kctc_1479;locus_tag=KCTC_0B06540;inference=similar to DNA sequence:INSDC:YOL147C;gene=KCTC0B06540
kctc_3Dec2014_scaffold_2.genbank	EMBL	CDS	1298853	1300581	.	+	0	ID=Kmarxianus_kctc_1480;featflags=end_after:true;locus_tag=KCTC_0B06550;inference=similar to DNA sequence:INSDC:YOL148C;gene=KCTC0B06550
kctc_3Dec2014_scaffold_2.genbank	EMBL	CDS	1300673	1301239	.	-	0	ID=Kmarxianus_kctc_1481;locus_tag=KCTC_0B06560;inference=similar to DNA sequence:INSDC:YOL149W;gene=KCTC0B06560
kctc_3Dec2014_scaffold_2.genbank	EMBL	CDS	1301590	1302567	.	+	0	ID=Kmarxianus_kctc_1482;locus_tag=KCTC_0B06570;gene=KCTC0B06570;transl_table=1
kctc_3Dec2014_scaffold_2.genbank	EMBL	CDS	1302620	1304335	.	-	0	ID=Kmarxianus_kctc_1483;locus_tag=KCTC_0B06580;gene=KCTC0B06580;transl_table=1
kctc_3Dec2014_scaffold_2.genbank	EMBL	CDS	1304924	1305265	.	-	0	ID=Kmarxianus_kctc_1484;featflags=end_after:true;locus_tag=KCTC_0B06590;gene=KCTC0B06590;transl_table=1
kctc_3Dec2014_scaffold_2.genbank	EMBL	CDS	1305943	1307187	.	+	0	ID=Kmarxianus_kctc_1485;locus_tag=KCTC_0B06600;inference=similar to DNA sequence:INSDC:YNR045W;gene=KCTC0B06600
kctc_3Dec2014_scaffold_2.genbank	EMBL	CDS	1307802	1309157	.	+	0	ID=Kmarxianus_kctc_1486;locus_tag=KCTC_0B06610;inference=similar to DNA sequence:INSDC:YMR164C;gene=KCTC0B06610
kctc_3Dec2014_scaffold_2.genbank	EMBL	CDS	1309609	1311633	.	+	0	ID=Kmarxianus_kctc_1487;locus_tag=KCTC_0B06620;inference=similar to DNA sequence:INSDC:YMR163C;gene=KCTC0B06620
kctc_3Dec2014_scaffold_2.genbank	EMBL	CDS	1311883	1313295	.	-	0	ID=Kmarxianus_kctc_1488;locus_tag=KCTC_0B06630;inference=similar to DNA sequence:INSDC:YDL103C;gene=KCTC0B06630
kctc_3Dec2014_scaffold_2.genbank	EMBL	CDS	1314204	1318907	.	+	0	ID=Kmarxianus_kctc_1489;locus_tag=KCTC_0B06640;inference=similar to DNA sequence:INSDC:YMR162C;gene=KCTC0B06640
kctc_3Dec2014_scaffold_2.genbank	EMBL	CDS	1319182	1319913	.	-	0	ID=Kmarxianus_kctc_1490;locus_tag=KCTC_0B06650;inference=similar to DNA sequence:INSDC:YMR161W;gene=KCTC0B06650
kctc_3Dec2014_scaffold_2.genbank	EMBL	CDS	1320983	1324288	.	+	0	ID=Kmarxianus_kctc_1491;locus_tag=KCTC_0B06660;inference=similar to DNA sequence:INSDC:YDL102W;gene=KCTC0B06660
kctc_3Dec2014_scaffold_2.genbank	EMBL	CDS	1324339	1325589	.	-	0	ID=Kmarxianus_kctc_1492;locus_tag=KCTC_0B06670;inference=similar to DNA sequence:INSDC:YDL101C;gene=KCTC0B06670
kctc_3Dec2014_scaffold_2.genbank	EMBL	CDS	1326223	1328379	.	-	0	ID=Kmarxianus_kctc_1493;locus_tag=KCTC_0B06680;inference=similar to DNA sequence:INSDC:YMR160W;gene=KCTC0B06680
kctc_3Dec2014_scaffold_2.genbank	EMBL	CDS	1328751	1329131	.	+	0	ID=Kmarxianus_kctc_1494;locus_tag=KCTC_0B06690;inference=similar to DNA sequence:INSDC:YMR159C;gene=KCTC0B06690
kctc_3Dec2014_scaffold_2.genbank	EMBL	tRNA	1329271	1329343	.	+	.	ID=kctc_3Dec2014_scaffold_2.genbank.705;locus_tag=KCTC_0Btrna2M;gene=KCTC0Btrna2M;product=tRNA-Met
kctc_3Dec2014_scaffold_2.genbank	EMBL	CDS	1329642	1330691	.	-	0	ID=Kmarxianus_kctc_1495;locus_tag=KCTC_0B06700;inference=similar to DNA sequence:INSDC:YDL100C;gene=KCTC0B06700
kctc_3Dec2014_scaffold_2.genbank	EMBL	CDS	1331223	1332161	.	+	0	ID=Kmarxianus_kctc_1496;locus_tag=KCTC_0B06710;inference=similar to DNA sequence:INSDC:YDL099W;gene=KCTC0B06710
kctc_3Dec2014_scaffold_2.genbank	EMBL	CDS	1332479	1332946	.	-	0	ID=Kmarxianus_kctc_1497;locus_tag=KCTC_0B06720;inference=similar to DNA sequence:INSDC:YMR158W;gene=KCTC0B06720
kctc_3Dec2014_scaffold_2.genbank	EMBL	CDS	1333485	1334138	.	+	0	ID=Kmarxianus_kctc_1498;locus_tag=KCTC_0B06730;inference=similar to DNA sequence:INSDC:YMR157C;gene=KCTC0B06730
kctc_3Dec2014_scaffold_2.genbank	EMBL	CDS	1334262	1334825	.	-	0	ID=Kmarxianus_kctc_1499;locus_tag=KCTC_0B06740;inference=similar to DNA sequence:INSDC:YDL098C;gene=KCTC0B06740
kctc_3Dec2014_scaffold_2.genbank	EMBL	CDS	1335053	1335769	.	+	0	ID=Kmarxianus_kctc_1500;locus_tag=KCTC_0B06750;inference=similar to DNA sequence:INSDC:YMR156C;gene=KCTC0B06750
kctc_3Dec2014_scaffold_2.genbank	EMBL	CDS	1335820	1337094	.	-	0	ID=Kmarxianus_kctc_1501;locus_tag=KCTC_0B06760;inference=similar to DNA sequence:INSDC:YDL097C;gene=KCTC0B06760
kctc_3Dec2014_scaffold_2.genbank	EMBL	CDS	1337900	1340401	.	+	0	ID=Kmarxianus_kctc_1502;locus_tag=KCTC_0B06770;inference=similar to DNA sequence:INSDC:YDL095W;gene=KCTC0B06770
kctc_3Dec2014_scaffold_2.genbank	EMBL	CDS	1340593	1342425	.	-	0	ID=Kmarxianus_kctc_1503;featflags=start_before:true,end_after:true;locus_tag=KCTC_0B06780;gene=KCTC0B06780;transl_table=1
kctc_3Dec2014_scaffold_2.genbank	EMBL	CDS	1343684	1345138	.	+	0	ID=Kmarxianus_kctc_1504;locus_tag=KCTC_0B06790;gene=KCTC0B06790;transl_table=1
kctc_3Dec2014_scaffold_2.genbank	EMBL	CDS	1345817	1345882	.	-	0	ID=Kmarxianus_kctc_1505;featflags=start_before:true,end_after:true;locus_tag=KCTC_0B06800;codon_start=1;gene=KCTC0B06800;transl_table=1
kctc_3Dec2014_scaffold_2.genbank	EMBL	CDS	1345824	1346021	.	+	0	ID=Kmarxianus_kctc_1506;locus_tag=KCTC_0B06810;inference=similar to DNA sequence:INSDC:YML129C;gene=KCTC0B06810
kctc_3Dec2014_scaffold_2.genbank	EMBL	CDS	1346449	1347027	.	-	0	ID=Kmarxianus_kctc_1507;featflags=start_before:true;locus_tag=KCTC_0B06820;gene=KCTC0B06820
kctc_3Dec2014_scaffold_2.genbank	EMBL	CDS	1347559	1348311	.	+	0	ID=Kmarxianus_kctc_1508;locus_tag=KCTC_0B06830;inference=similar to DNA sequence:INSDC:YML092C;gene=KCTC0B06830
kctc_3Dec2014_scaffold_2.genbank	EMBL	CDS	1348591	1351227	.	-	0	ID=Kmarxianus_kctc_1509;locus_tag=KCTC_0B06840;inference=similar to DNA sequence:INSDC:YML093W;gene=KCTC0B06840
kctc_3Dec2014_scaffold_2.genbank	EMBL	CDS	1351646	1352095	.	-	0	ID=Kmarxianus_kctc_1510;featflags=end_after:true;locus_tag=KCTC_0B06850;gene=KCTC0B06850;transl_table=1
kctc_3Dec2014_scaffold_2.genbank	EMBL	CDS	1352433	1353104	.	+	0	ID=Kmarxianus_kctc_1511;locus_tag=KCTC_0B06860;inference=similar to DNA sequence:INSDC:YML095C;gene=KCTC0B06860
kctc_3Dec2014_scaffold_2.genbank	EMBL	CDS	1353120	1354682	.	-	0	ID=Kmarxianus_kctc_1512;featflags=start_before:true;locus_tag=KCTC_0B06870;inference=similar to DNA sequence:INSDC:YML096W;gene=KCTC0B06870
kctc_3Dec2014_scaffold_2.genbank	EMBL	CDS	1355051	1356361	.	+	0	ID=Kmarxianus_kctc_1513;locus_tag=KCTC_0B06880;inference=similar to DNA sequence:INSDC:YML097C;gene=KCTC0B06880
kctc_3Dec2014_scaffold_2.genbank	EMBL	CDS	1356706	1358361	.	+	0	ID=Kmarxianus_kctc_1514;locus_tag=KCTC_0B06890;inference=similar to DNA sequence:INSDC:YML130C;gene=KCTC0B06890
kctc_3Dec2014_scaffold_2.genbank	EMBL	CDS	1358729	1359064	.	-	0	ID=Kmarxianus_kctc_1515;featflags=start_before:true;locus_tag=KCTC_0B06900;inference=similar to DNA sequence:INSDC:YML098W;gene=KCTC0B06900
kctc_3Dec2014_scaffold_2.genbank	EMBL	CDS	1359580	1362360	.	+	0	ID=Kmarxianus_kctc_1516;locus_tag=KCTC_0B06910;inference=similar to DNA sequence:INSDC:YML099C;gene=KCTC0B06910
kctc_3Dec2014_scaffold_2.genbank	EMBL	CDS	1362943	1364364	.	+	0	ID=Kmarxianus_kctc_1517;locus_tag=KCTC_0B06920;inference=similar to DNA sequence:INSDC:YMR171C;gene=KCTC0B06920
kctc_3Dec2014_scaffold_2.genbank	EMBL	CDS	1364815	1366356	.	-	0	ID=Kmarxianus_kctc_1518;locus_tag=KCTC_0B06930;inference=similar to DNA sequence:INSDC:YDL106C;gene=KCTC0B06930
kctc_3Dec2014_scaffold_2.genbank	EMBL	CDS	1367078	1368589	.	-	0	ID=Kmarxianus_kctc_1519;locus_tag=KCTC_0B06940;inference=similar to DNA sequence:INSDC:YMR170C;gene=KCTC0B06940
kctc_3Dec2014_scaffold_2.genbank	EMBL	CDS	1369886	1371391	.	+	0	ID=Kmarxianus_kctc_1520;locus_tag=KCTC_0B06950;inference=similar to DNA sequence:INSDC:YMR169C;gene=KCTC0B06950
kctc_3Dec2014_scaffold_2.genbank	EMBL	CDS	1371717	1373567	.	+	0	ID=Kmarxianus_kctc_1521;locus_tag=KCTC_0B06960;inference=similar to DNA sequence:INSDC:YMR168C;gene=KCTC0B06960
kctc_3Dec2014_scaffold_2.genbank	EMBL	CDS	1373620	1375773	.	-	0	ID=Kmarxianus_kctc_1522;featflags=end_after:true;locus_tag=KCTC_0B06970;gene=KCTC0B06970;transl_table=1
kctc_3Dec2014_scaffold_2.genbank	EMBL	CDS	1376047	1377198	.	+	0	ID=Kmarxianus_kctc_1523;locus_tag=KCTC_0B06980;inference=similar to DNA sequence:INSDC:YDL105W;gene=KCTC0B06980
kctc_3Dec2014_scaffold_2.genbank	EMBL	CDS	1377295	1378425	.	-	0	ID=Kmarxianus_kctc_1524;featflags=start_before:true,end_after:true;locus_tag=KCTC_0B06990;gene=KCTC0B06990;transl_table=1
kctc_3Dec2014_scaffold_2.genbank	EMBL	CDS	1379069	1380169	.	+	0	ID=Kmarxianus_kctc_1525;locus_tag=KCTC_0B07000;inference=similar to DNA sequence:INSDC:YMR166C;gene=KCTC0B07000
kctc_3Dec2014_scaffold_2.genbank	EMBL	CDS	1380746	1383271	.	+	0	ID=Kmarxianus_kctc_1526;locus_tag=KCTC_0B07010;inference=similar to DNA sequence:INSDC:YMR165C;gene=KCTC0B07010
kctc_3Dec2014_scaffold_2.genbank	EMBL	CDS	1384480	1385025	.	+	0	ID=Kmarxianus_kctc_1527;locus_tag=KCTC_0B07020;gene=KCTC0B07020;transl_table=1
kctc_3Dec2014_scaffold_2.genbank	EMBL	tRNA	1385661	1385742	.	+	.	ID=kctc_3Dec2014_scaffold_2.genbank.739;locus_tag=KCTC_0Btrna5S;gene=KCTC0Btrna5S;product=tRNA-Ser
kctc_3Dec2014_scaffold_2.genbank	EMBL	tRNA	1385990	1386071	.	+	.	ID=kctc_3Dec2014_scaffold_2.genbank.740;locus_tag=KCTC_0Btrna6S;gene=KCTC0Btrna6S;product=tRNA-Ser
kctc_3Dec2014_scaffold_2.genbank	EMBL	CDS	1386470	1388974	.	-	0	ID=Kmarxianus_kctc_1528;featflags=start_before:true,end_after:true;locus_tag=KCTC_0B07030;gene=KCTC0B07030;transl_table=1
kctc_3Dec2014_scaffold_2.genbank	EMBL	CDS	1390005	1391891	.	+	0	ID=Kmarxianus_kctc_1529;locus_tag=KCTC_0B07040;inference=similar to DNA sequence:INSDC:YJR001W;gene=KCTC0B07040
kctc_3Dec2014_scaffold_2.genbank	EMBL	CDS	1392313	1394160	.	+	0	ID=Kmarxianus_kctc_1530;locus_tag=KCTC_0B07050;inference=similar to DNA sequence:INSDC:YJR002W;gene=KCTC0B07050
kctc_3Dec2014_scaffold_2.genbank	EMBL	CDS	1394275	1396254	.	-	0	ID=Kmarxianus_kctc_1531;locus_tag=KCTC_0B07060;inference=similar to DNA sequence:INSDC:YLR002C;gene=KCTC0B07060
kctc_3Dec2014_scaffold_2.genbank	EMBL	CDS	1396649	1397296	.	+	0	ID=Kmarxianus_kctc_1532;locus_tag=KCTC_0B07070;gene=KCTC0B07070;transl_table=1
kctc_3Dec2014_scaffold_2.genbank	EMBL	CDS	1397782	1398732	.	-	0	ID=Kmarxianus_kctc_1533;featflags=start_before:true,end_after:true;locus_tag=KCTC_0B07080;gene=KCTC0B07080;transl_table=1
kctc_3Dec2014_scaffold_2.genbank	EMBL	CDS	1399538	1399933	.	-	0	ID=Kmarxianus_kctc_1534;featflags=start_before:true;locus_tag=KCTC_0B07090;inference=similar to DNA sequence:INSDC:YJR012C;gene=KCTC0B07090
kctc_3Dec2014_scaffold_2.genbank	EMBL	CDS	1400176	1401384	.	+	0	ID=Kmarxianus_kctc_1535;locus_tag=KCTC_0B07100;inference=similar to DNA sequence:INSDC:YJR013W;gene=KCTC0B07100
kctc_3Dec2014_scaffold_2.genbank	EMBL	CDS	1401720	1402457	.	+	0	ID=Kmarxianus_kctc_1536;locus_tag=KCTC_0B07110;inference=similar to DNA sequence:INSDC:YGR195W;gene=KCTC0B07110
kctc_3Dec2014_scaffold_2.genbank	EMBL	CDS	1402512	1404068	.	-	0	ID=Kmarxianus_kctc_1537;featflags=end_after:true;locus_tag=KCTC_0B07120;gene=KCTC0B07120;transl_table=1
kctc_3Dec2014_scaffold_2.genbank	EMBL	CDS	1405371	1407149	.	-	0	ID=Kmarxianus_kctc_1538;locus_tag=KCTC_0B07130;inference=similar to DNA sequence:INSDC:YHR050W;gene=KCTC0B07130
kctc_3Dec2014_scaffold_2.genbank	EMBL	CDS	1408677	1410716	.	+	0	ID=Kmarxianus_kctc_1539;locus_tag=KCTC_0B07140;inference=similar to DNA sequence:INSDC:YJL034W;gene=KCTC0B07140
kctc_3Dec2014_scaffold_2.genbank	EMBL	CDS	1411524	1412135	.	-	0	ID=Kmarxianus_kctc_1540;locus_tag=KCTC_0B07150;inference=similar to DNA sequence:INSDC:YLR016C;gene=KCTC0B07150
kctc_3Dec2014_scaffold_2.genbank	EMBL	CDS	1412513	1414843	.	+	0	ID=Kmarxianus_kctc_1541;locus_tag=KCTC_0B07160;inference=similar to DNA sequence:INSDC:YJL033W;gene=KCTC0B07160
kctc_3Dec2014_scaffold_2.genbank	EMBL	CDS	1415240	1416211	.	+	0	ID=Kmarxianus_kctc_1542;locus_tag=KCTC_0B07170;inference=similar to DNA sequence:INSDC:YJL006C;gene=KCTC0B07170
kctc_3Dec2014_scaffold_2.genbank	EMBL	CDS	1416256	1417236	.	-	0	ID=Kmarxianus_kctc_1543;featflags=end_after:true;locus_tag=KCTC_0B07180;gene=KCTC0B07180;transl_table=1
kctc_3Dec2014_scaffold_2.genbank	EMBL	CDS	1417548	1418141	.	+	0	ID=Kmarxianus_kctc_1544;locus_tag=KCTC_0B07190;inference=similar to DNA sequence:INSDC:YJL030W;gene=KCTC0B07190
kctc_3Dec2014_scaffold_2.genbank	EMBL	CDS	1418290	1418859	.	-	0	ID=Kmarxianus_kctc_1545;featflags=start_before:true,end_after:true;locus_tag=KCTC_0B07200;codon_start=1;gene=KCTC0B07200;transl_table=1
kctc_3Dec2014_scaffold_2.genbank	EMBL	CDS	1419254	1421641	.	-	0	ID=Kmarxianus_kctc_1546;featflags=start_before:true;locus_tag=KCTC_0B07210;inference=similar to DNA sequence:INSDC:YJL029C;gene=KCTC0B07210
kctc_3Dec2014_scaffold_2.genbank	EMBL	tRNA	1421974	1422046	.	-	.	ID=kctc_3Dec2014_scaffold_2.genbank.760;locus_tag=KCTC_0Btrna3M;gene=KCTC0Btrna3M;product=tRNA-Met
kctc_3Dec2014_scaffold_2.genbank	EMBL	CDS	1422343	1424058	.	+	0	ID=Kmarxianus_kctc_1547;locus_tag=KCTC_0B07220;inference=similar to DNA sequence:INSDC:YJL008C;gene=KCTC0B07220
kctc_3Dec2014_scaffold_2.genbank	EMBL	CDS	1424914	1428057	.	+	0	ID=Kmarxianus_kctc_1548;locus_tag=KCTC_0B07230;gene=KCTC0B07230;transl_table=1
kctc_3Dec2014_scaffold_2.genbank	EMBL	CDS	1428152	1432714	.	-	0	ID=Kmarxianus_kctc_1549;locus_tag=KCTC_0B07240;inference=similar to DNA sequence:INSDC:Scer_YGOB_SDC25%2CYLR310C;gene=KCTC0B07240
kctc_3Dec2014_scaffold_2.genbank	EMBL	CDS	1433175	1433471	.	-	0	ID=Kmarxianus_kctc_1550;featflags=end_after:true;locus_tag=KCTC_0B07250;gene=KCTC0B07250;transl_table=1
kctc_3Dec2014_scaffold_2.genbank	EMBL	CDS	1433801	1436041	.	-	0	ID=Kmarxianus_kctc_1551;locus_tag=KCTC_0B07260;inference=similar to DNA sequence:INSDC:YLR274W;gene=KCTC0B07260
kctc_3Dec2014_scaffold_2.genbank	EMBL	CDS	1439738	1442044	.	+	0	ID=Kmarxianus_kctc_1552;locus_tag=KCTC_0B07270;inference=similar to DNA sequence:INSDC:YLR273C%2CYOR178C;gene=KCTC0B07270
kctc_3Dec2014_scaffold_2.genbank	EMBL	CDS	1442884	1443294	.	+	0	ID=Kmarxianus_kctc_1553;locus_tag=KCTC_0B07280;gene=KCTC0B07280;transl_table=1
kctc_3Dec2014_scaffold_2.genbank	EMBL	CDS	1444775	1445623	.	-	0	ID=Kmarxianus_kctc_1554;featflags=start_before:true;locus_tag=KCTC_0B07290;inference=similar to DNA sequence:INSDC:YDR054C;gene=KCTC0B07290
kctc_3Dec2014_scaffold_2.genbank	EMBL	CDS	1447565	1449268	.	+	0	ID=Kmarxianus_kctc_1555;locus_tag=KCTC_0B07300;inference=similar to DNA sequence:INSDC:YPR083W;gene=KCTC0B07300
kctc_3Dec2014_scaffold_2.genbank	EMBL	CDS	1449656	1451116	.	-	0	ID=Kmarxianus_kctc_1556;featflags=start_before:true;locus_tag=KCTC_0B07310;inference=similar to DNA sequence:INSDC:YBR127C;gene=KCTC0B07310
kctc_3Dec2014_scaffold_2.genbank	EMBL	CDS	1451568	1452485	.	-	0	ID=Kmarxianus_kctc_1557;locus_tag=KCTC_0B07320;inference=similar to DNA sequence:INSDC:YBR128C;gene=KCTC0B07320
kctc_3Dec2014_scaffold_2.genbank	EMBL	CDS	1452885	1454243	.	+	0	ID=Kmarxianus_kctc_1558;locus_tag=KCTC_0B07330;inference=similar to DNA sequence:INSDC:YPR084W;gene=KCTC0B07330
kctc_3Dec2014_scaffold_2.genbank	EMBL	CDS	1454274	1455473	.	-	0	ID=Kmarxianus_kctc_1559;featflags=start_before:true;locus_tag=KCTC_0B07340;inference=similar to DNA sequence:INSDC:YPR085C;gene=KCTC0B07340
kctc_3Dec2014_scaffold_2.genbank	EMBL	CDS	1455739	1456626	.	-	0	ID=Kmarxianus_kctc_1560;featflags=start_before:true;locus_tag=KCTC_0B07350;inference=similar to DNA sequence:INSDC:YBR129C;gene=KCTC0B07350
kctc_3Dec2014_scaffold_2.genbank	EMBL	CDS	1457110	1458171	.	-	0	ID=Kmarxianus_kctc_1561;featflags=start_before:true;locus_tag=KCTC_0B07360;inference=similar to DNA sequence:INSDC:YBR130C;gene=KCTC0B07360
kctc_3Dec2014_scaffold_2.genbank	EMBL	CDS	1458574	1460175	.	-	0	ID=Kmarxianus_kctc_1562;locus_tag=KCTC_0B07370;inference=similar to DNA sequence:INSDC:YPR088C;gene=KCTC0B07370
kctc_3Dec2014_scaffold_2.genbank	EMBL	CDS	1460560	1462437	.	+	0	ID=Kmarxianus_kctc_1563;locus_tag=KCTC_0B07380;inference=similar to DNA sequence:INSDC:YBR131W;gene=KCTC0B07380
kctc_3Dec2014_scaffold_2.genbank	EMBL	CDS	1462540	1463250	.	-	0	ID=Kmarxianus_kctc_1564;featflags=start_before:true,end_after:true;locus_tag=KCTC_0B07390;codon_start=1;gene=KCTC0B07390;transl_table=1
kctc_3Dec2014_scaffold_2.genbank	EMBL	CDS	1464714	1465298	.	+	0	ID=Kmarxianus_kctc_1565;locus_tag=KCTC_0B07400;inference=similar to DNA sequence:INSDC:YMR184W;gene=KCTC0B07400
kctc_3Dec2014_scaffold_2.genbank	EMBL	CDS	1465389	1466228	.	-	0	ID=Kmarxianus_kctc_1566;locus_tag=KCTC_0B07410;inference=similar to DNA sequence:INSDC:YPL237W;gene=KCTC0B07410
kctc_3Dec2014_scaffold_2.genbank	EMBL	CDS	1466727	1467329	.	-	0	ID=Kmarxianus_kctc_1567;featflags=start_before:true;locus_tag=KCTC_0B07420;inference=similar to DNA sequence:INSDC:YPL239W;gene=KCTC0B07420
kctc_3Dec2014_scaffold_2.genbank	EMBL	CDS	1467678	1470593	.	+	0	ID=Kmarxianus_kctc_1568;locus_tag=KCTC_0B07430;inference=similar to DNA sequence:INSDC:YMR185W;gene=KCTC0B07430
kctc_3Dec2014_scaffold_2.genbank	EMBL	CDS	1471009	1472334	.	-	0	ID=Kmarxianus_kctc_1569;locus_tag=KCTC_0B07440;inference=similar to DNA sequence:INSDC:YHR190W;gene=KCTC0B07440
kctc_3Dec2014_scaffold_2.genbank	EMBL	tRNA	1472958	1473029	.	-	.	ID=kctc_3Dec2014_scaffold_2.genbank.784;locus_tag=KCTC_0Btrna3Q;gene=KCTC0Btrna3Q;product=tRNA-Gln
kctc_3Dec2014_scaffold_2.genbank	EMBL	CDS	1473692	1474261	.	+	0	ID=Kmarxianus_kctc_1570;locus_tag=KCTC_0B07450;inference=similar to DNA sequence:INSDC:YJL218W;gene=KCTC0B07450
kctc_3Dec2014_scaffold_2.genbank	EMBL	tRNA	1474510	1474581	.	+	.	ID=kctc_3Dec2014_scaffold_2.genbank.786;locus_tag=KCTC_0Btrna4Q;gene=KCTC0Btrna4Q;product=tRNA-Gln
kctc_3Dec2014_scaffold_2.genbank	EMBL	CDS	1474878	1475903	.	+	0	ID=Kmarxianus_kctc_1571;locus_tag=KCTC_0B07460;inference=similar to DNA sequence:INSDC:YDR288W;gene=KCTC0B07460
kctc_3Dec2014_scaffold_2.genbank	EMBL	CDS	1476652	1478709	.	+	0	ID=Kmarxianus_kctc_1572;locus_tag=KCTC_0B07470;inference=similar to DNA sequence:INSDC:YHR042W;gene=KCTC0B07470
kctc_3Dec2014_scaffold_2.genbank	EMBL	CDS	1479148	1479594	.	+	0	ID=Kmarxianus_kctc_1573;featflags=end_after:true;locus_tag=KCTC_0B07480;inference=similar to DNA sequence:INSDC:YDL219W;gene=KCTC0B07480
kctc_3Dec2014_scaffold_2.genbank	EMBL	CDS	1480026	1481219	.	+	0	ID=Kmarxianus_kctc_1574;featflags=end_after:true;locus_tag=KCTC_0B07490;inference=similar to DNA sequence:INSDC:YNL191W;gene=KCTC0B07490
kctc_3Dec2014_scaffold_2.genbank	EMBL	CDS	1482108	1482602	.	+	0	ID=Kmarxianus_kctc_1575;locus_tag=KCTC_0B07500;inference=similar to DNA sequence:INSDC:YNL190W;gene=KCTC0B07500
kctc_3Dec2014_scaffold_2.genbank	EMBL	CDS	1484238	1485854	.	+	0	ID=Kmarxianus_kctc_1576;locus_tag=KCTC_0B07510;inference=similar to DNA sequence:INSDC:YNL189W;gene=KCTC0B07510
kctc_3Dec2014_scaffold_2.genbank	EMBL	CDS	1486228	1487037	.	+	0	ID=Kmarxianus_kctc_1577;locus_tag=KCTC_0B07520;inference=similar to DNA sequence:INSDC:YNL188W;gene=KCTC0B07520
kctc_3Dec2014_scaffold_2.genbank	EMBL	CDS	1487093	1487683	.	-	0	ID=Kmarxianus_kctc_1578;locus_tag=KCTC_0B07530;inference=similar to DNA sequence:INSDC:YDL217C;gene=KCTC0B07530
kctc_3Dec2014_scaffold_2.genbank	EMBL	CDS	1487956	1489221	.	+	0	ID=Kmarxianus_kctc_1579;locus_tag=KCTC_0B07540;inference=similar to DNA sequence:INSDC:YNL187W;gene=KCTC0B07540
kctc_3Dec2014_scaffold_2.genbank	EMBL	CDS	1489208	1490347	.	-	0	ID=Kmarxianus_kctc_1580;featflags=start_before:true;locus_tag=KCTC_0B07550;inference=similar to DNA sequence:INSDC:YDL216C;gene=KCTC0B07550
kctc_3Dec2014_scaffold_2.genbank	EMBL	CDS	1490749	1493853	.	-	0	ID=Kmarxianus_kctc_1581;locus_tag=KCTC_0B07560;inference=similar to DNA sequence:INSDC:YDL215C;gene=KCTC0B07560
kctc_3Dec2014_scaffold_2.genbank	EMBL	CDS	1496391	1498718	.	+	0	ID=Kmarxianus_kctc_1582;locus_tag=KCTC_0B07570;inference=similar to DNA sequence:INSDC:YNL186W;gene=KCTC0B07570
kctc_3Dec2014_scaffold_2.genbank	EMBL	CDS	1499022	1499468	.	-	0	ID=Kmarxianus_kctc_1583;featflags=start_before:true;locus_tag=KCTC_0B07580;inference=similar to DNA sequence:INSDC:YNL185C;gene=KCTC0B07580
kctc_3Dec2014_scaffold_2.genbank	EMBL	CDS	1499958	1502345	.	-	0	ID=Kmarxianus_kctc_1584;locus_tag=KCTC_0B07590;inference=similar to DNA sequence:INSDC:YDL214C%2CYNL183C;gene=KCTC0B07590
kctc_3Dec2014_scaffold_2.genbank	EMBL	CDS	1503697	1504158	.	-	0	ID=Kmarxianus_kctc_1585;featflags=end_after:true;locus_tag=KCTC_0B07600;gene=KCTC0B07600;transl_table=1
kctc_3Dec2014_scaffold_2.genbank	EMBL	CDS	1504715	1506229	.	-	0	ID=Kmarxianus_kctc_1586;featflags=start_before:true;locus_tag=KCTC_0B07610;inference=similar to DNA sequence:INSDC:YNL182C;gene=KCTC0B07610
kctc_3Dec2014_scaffold_2.genbank	EMBL	CDS	1506561	1507814	.	+	0	ID=Kmarxianus_kctc_1587;locus_tag=KCTC_0B07620;inference=similar to DNA sequence:INSDC:YNL181W;gene=KCTC0B07620
kctc_3Dec2014_scaffold_2.genbank	EMBL	CDS	1508346	1509116	.	-	0	ID=Kmarxianus_kctc_1588;locus_tag=KCTC_0B07630;inference=similar to DNA sequence:INSDC:YNL180C;gene=KCTC0B07630
kctc_3Dec2014_scaffold_2.genbank	EMBL	CDS	1511199	1511912	.	+	0	ID=Kmarxianus_kctc_1589;locus_tag=KCTC_0B07640;inference=similar to DNA sequence:INSDC:YNL178W;gene=KCTC0B07640
kctc_3Dec2014_scaffold_2.genbank	EMBL	CDS	1512377	1512991	.	+	0	ID=Kmarxianus_kctc_1590;locus_tag=KCTC_0B07650;inference=similar to DNA sequence:INSDC:YDL212W;gene=KCTC0B07650
kctc_3Dec2014_scaffold_2.genbank	EMBL	CDS	1513169	1514065	.	-	0	ID=Kmarxianus_kctc_1591;locus_tag=KCTC_0B07660;inference=similar to DNA sequence:INSDC:YNL177C;gene=KCTC0B07660
kctc_3Dec2014_scaffold_2.genbank	EMBL	CDS	1514551	1515564	.	-	0	ID=Kmarxianus_kctc_1592;featflags=start_before:true,end_after:true;locus_tag=KCTC_0B07670;gene=KCTC0B07670;transl_table=1
kctc_3Dec2014_scaffold_2.genbank	EMBL	CDS	1516368	1517540	.	-	0	ID=Kmarxianus_kctc_1593;locus_tag=KCTC_0B07680;inference=similar to DNA sequence:INSDC:YNL175C;gene=KCTC0B07680
kctc_3Dec2014_scaffold_2.genbank	EMBL	CDS	1518384	1519559	.	-	0	ID=Kmarxianus_kctc_1594;featflags=start_before:true;locus_tag=KCTC_0B07690;inference=similar to DNA sequence:INSDC:YHR146W%2CYNL173C;gene=KCTC0B07690
kctc_3Dec2014_scaffold_2.genbank	EMBL	biological_region	1520705	1520827	.	+	.	ID=kctc_3Dec2014_scaffold_2.genbank.811;featflags=type:tRNA;locus_tag=KCTC_0Btrna6P;gene=KCTC0Btrna6P;product=tRNA-Pro
kctc_3Dec2014_scaffold_2.genbank	EMBL	tRNA	1520705	1520741	.	+	.	Parent=kctc_3Dec2014_scaffold_2.genbank.811
kctc_3Dec2014_scaffold_2.genbank	EMBL	tRNA	1520791	1520827	.	+	.	Parent=kctc_3Dec2014_scaffold_2.genbank.811
kctc_3Dec2014_scaffold_2.genbank	EMBL	CDS	1521170	1526179	.	+	0	ID=Kmarxianus_kctc_1595;locus_tag=KCTC_0B07700;inference=similar to DNA sequence:INSDC:YNL172W;gene=KCTC0B07700
kctc_3Dec2014_scaffold_2.genbank	EMBL	CDS	1526430	1527965	.	-	0	ID=Kmarxianus_kctc_1596;featflags=start_before:true;locus_tag=KCTC_0B07710;inference=similar to DNA sequence:INSDC:YNL169C;gene=KCTC0B07710
kctc_3Dec2014_scaffold_2.genbank	EMBL	CDS	1528428	1529390	.	+	0	ID=Kmarxianus_kctc_1597;locus_tag=KCTC_0B07720;inference=similar to DNA sequence:INSDC:YHR144C;gene=KCTC0B07720
kctc_3Dec2014_scaffold_2.genbank	EMBL	CDS	1529484	1530275	.	-	0	ID=Kmarxianus_kctc_1598;locus_tag=KCTC_0B07730;inference=similar to DNA sequence:INSDC:YNL168C;gene=KCTC0B07730
kctc_3Dec2014_scaffold_2.genbank	EMBL	CDS	1530796	1532493	.	-	0	ID=Kmarxianus_kctc_1599;locus_tag=KCTC_0B07740;inference=similar to DNA sequence:INSDC:YNL167C;gene=KCTC0B07740
kctc_3Dec2014_scaffold_2.genbank	EMBL	CDS	1533074	1533286	.	-	0	ID=Kmarxianus_kctc_1600;locus_tag=KCTC_0B07750;inference=similar to DNA sequence:INSDC:YHR143W-A;gene=KCTC0B07750
kctc_3Dec2014_scaffold_2.genbank	EMBL	CDS	1533699	1534829	.	-	0	ID=Kmarxianus_kctc_1601;locus_tag=KCTC_0B07760;inference=similar to DNA sequence:INSDC:YNL166C;gene=KCTC0B07760
kctc_3Dec2014_scaffold_2.genbank	EMBL	CDS	1535140	1536228	.	+	0	ID=Kmarxianus_kctc_1602;locus_tag=KCTC_0B07770;inference=similar to DNA sequence:INSDC:YNL165W;gene=KCTC0B07770
kctc_3Dec2014_scaffold_2.genbank	EMBL	CDS	1536932	1537147	.	-	0	ID=Kmarxianus_kctc_1603;featflags=start_before:true;locus_tag=KCTC_0B07780;inference=similar to DNA sequence:INSDC:YHR143W;gene=KCTC0B07780
kctc_3Dec2014_scaffold_2.genbank	EMBL	CDS	1538066	1539067	.	-	0	ID=Kmarxianus_kctc_1604;featflags=start_before:true;locus_tag=KCTC_0B07790;inference=similar to DNA sequence:INSDC:YNL164C;gene=KCTC0B07790
kctc_3Dec2014_scaffold_2.genbank	EMBL	CDS	1539397	1542825	.	-	0	ID=Kmarxianus_kctc_1605;locus_tag=KCTC_0B07800;inference=similar to DNA sequence:INSDC:YNL163C;gene=KCTC0B07800
kctc_3Dec2014_scaffold_2.genbank	EMBL	CDS	1543116	1543337	.	+	0	ID=Kmarxianus_kctc_1606;locus_tag=KCTC_0B07810;inference=similar to DNA sequence:INSDC:YNL162W-A;gene=KCTC0B07810
kctc_3Dec2014_scaffold_2.genbank	EMBL	CDS	1543538	1544491	.	-	0	ID=Kmarxianus_kctc_1607;locus_tag=KCTC_0B07820;inference=similar to DNA sequence:INSDC:YHR142W;gene=KCTC0B07820
kctc_3Dec2014_scaffold_2.genbank	EMBL	biological_region	1545379	1546128	.	+	0	ID=Kmarxianus_kctc_1608;featflags=type:CDS;locus_tag=KCTC_0B07830;inference=similar to DNA sequence:INSDC:YHR141C%2CYNL162W;gene=KCTC0B07830
kctc_3Dec2014_scaffold_2.genbank	EMBL	CDS	1545379	1545382	.	+	0	Parent=kctc_3Dec2014_scaffold_2.genbank.827
kctc_3Dec2014_scaffold_2.genbank	EMBL	CDS	1545812	1546128	.	+	0	Parent=kctc_3Dec2014_scaffold_2.genbank.827
kctc_3Dec2014_scaffold_2.genbank	EMBL	CDS	1546581	1548833	.	+	0	ID=Kmarxianus_kctc_1609;locus_tag=KCTC_0B07840;inference=similar to DNA sequence:INSDC:YNL161W;gene=KCTC0B07840
kctc_3Dec2014_scaffold_2.genbank	EMBL	CDS	1549615	1550232	.	-	0	ID=Kmarxianus_kctc_1610;featflags=start_before:true,end_after:true;locus_tag=KCTC_0B07850;gene=KCTC0B07850;transl_table=1
kctc_3Dec2014_scaffold_2.genbank	EMBL	CDS	1552224	1553705	.	+	0	ID=Kmarxianus_kctc_1611;locus_tag=KCTC_0B07860;inference=similar to DNA sequence:INSDC:YNL142W;gene=KCTC0B07860
kctc_3Dec2014_scaffold_2.genbank	EMBL	CDS	1554419	1554946	.	+	0	ID=Kmarxianus_kctc_1612;locus_tag=KCTC_0B07870;inference=similar to DNA sequence:INSDC:YLR050C;gene=KCTC0B07870
kctc_3Dec2014_scaffold_2.genbank	EMBL	CDS	1555078	1555545	.	+	0	ID=Kmarxianus_kctc_1613;locus_tag=KCTC_0B07880;inference=similar to DNA sequence:INSDC:YFL017C;gene=KCTC0B07880
kctc_3Dec2014_scaffold_2.genbank	EMBL	CDS	1555596	1555796	.	-	0	ID=Kmarxianus_kctc_1614;featflags=end_after:true;locus_tag=KCTC_0B07890;gene=KCTC0B07890;transl_table=1
kctc_3Dec2014_scaffold_2.genbank	EMBL	CDS	1556283	1557683	.	-	0	ID=Kmarxianus_kctc_1615;locus_tag=KCTC_0B07900;inference=similar to DNA sequence:INSDC:YFL016C;gene=KCTC0B07900
kctc_3Dec2014_scaffold_2.genbank	EMBL	CDS	1559186	1559500	.	+	0	ID=Kmarxianus_kctc_1616;locus_tag=KCTC_0B07910;inference=similar to DNA sequence:INSDC:YFL014W;gene=KCTC0B07910
kctc_3Dec2014_scaffold_2.genbank	EMBL	CDS	1559797	1560645	.	+	0	ID=Kmarxianus_kctc_1617;locus_tag=KCTC_0B07920;inference=similar to DNA sequence:INSDC:YPL018W;gene=KCTC0B07920
kctc_3Dec2014_scaffold_2.genbank	EMBL	CDS	1560725	1562761	.	-	0	ID=Kmarxianus_kctc_1618;featflags=start_before:true;locus_tag=KCTC_0B07930;inference=similar to DNA sequence:INSDC:YFL013C;gene=KCTC0B07930
kctc_3Dec2014_scaffold_2.genbank	EMBL	CDS	1563441	1564502	.	-	0	ID=Kmarxianus_kctc_1619;featflags=end_after:true;locus_tag=KCTC_0B07940;codon_start=1;gene=KCTC0B07940
kctc_3Dec2014_scaffold_2.genbank	EMBL	CDS	1565543	1567507	.	+	0	ID=Kmarxianus_kctc_1620;locus_tag=KCTC_0B07950;inference=similar to DNA sequence:INSDC:YFL009W;gene=KCTC0B07950
kctc_3Dec2014_scaffold_2.genbank	EMBL	CDS	1568283	1568696	.	+	0	ID=Kmarxianus_kctc_1621;locus_tag=KCTC_0B07960;gene=KCTC0B07960;transl_table=1
kctc_3Dec2014_scaffold_2.genbank	EMBL	CDS	1569490	1573218	.	+	0	ID=Kmarxianus_kctc_1622;locus_tag=KCTC_0B07970;inference=similar to DNA sequence:INSDC:YFL008W;gene=KCTC0B07970
kctc_3Dec2014_scaffold_2.genbank	EMBL	CDS	1573495	1574742	.	-	0	ID=Kmarxianus_kctc_1623;locus_tag=KCTC_0B07980;inference=similar to DNA sequence:INSDC:YOR237W%2CYPL145C;gene=KCTC0B07980
kctc_3Dec2014_scaffold_2.genbank	EMBL	CDS	1575457	1576134	.	-	0	ID=Kmarxianus_kctc_1624;featflags=start_before:true;locus_tag=KCTC_0B07990;inference=similar to DNA sequence:INSDC:YOR236W;gene=KCTC0B07990
kctc_3Dec2014_scaffold_2.genbank	EMBL	CDS	1576372	1576839	.	+	0	ID=Kmarxianus_kctc_1625;locus_tag=KCTC_0B08000;inference=similar to DNA sequence:INSDC:YPL144W;gene=KCTC0B08000
kctc_3Dec2014_scaffold_2.genbank	EMBL	CDS	1577793	1579883	.	+	0	ID=Kmarxianus_kctc_1626;locus_tag=KCTC_0B08010;gene=KCTC0B08010;transl_table=1
kctc_3Dec2014_scaffold_2.genbank	EMBL	CDS	1582334	1582639	.	+	0	ID=Kmarxianus_kctc_1627;featflags=start_before:true;locus_tag=KCTC_0B08020;gene=KCTC0B08020;transl_table=1
kctc_3Dec2014_scaffold_2.genbank	EMBL	CDS	1582934	1585636	.	-	0	ID=Kmarxianus_kctc_1628;locus_tag=KCTC_0B08030;inference=similar to DNA sequence:INSDC:YOR233W%2CYPL141C;gene=KCTC0B08030
kctc_3Dec2014_scaffold_2.genbank	EMBL	CDS	1586414	1587184	.	-	0	ID=Kmarxianus_kctc_1629;locus_tag=KCTC_0B08040;inference=similar to DNA sequence:INSDC:YOR232W;gene=KCTC0B08040
kctc_3Dec2014_scaffold_2.genbank	EMBL	CDS	1587490	1589007	.	-	0	ID=Kmarxianus_kctc_1630;locus_tag=KCTC_0B08050;inference=similar to DNA sequence:INSDC:YOR231W%2CYPL140C;gene=KCTC0B08050
kctc_3Dec2014_scaffold_2.genbank	EMBL	CDS	1589935	1591251	.	-	0	ID=Kmarxianus_kctc_1631;featflags=start_before:true,end_after:true;locus_tag=KCTC_0B08060;gene=KCTC0B08060;transl_table=1
kctc_3Dec2014_scaffold_2.genbank	EMBL	CDS	1591659	1592672	.	-	0	ID=Kmarxianus_kctc_1632;featflags=start_before:true;locus_tag=KCTC_0B08070;inference=similar to DNA sequence:INSDC:YPL138C;gene=KCTC0B08070
kctc_3Dec2014_scaffold_2.genbank	EMBL	CDS	1592937	1593800	.	+	0	ID=Kmarxianus_kctc_1633;locus_tag=KCTC_0B08080;inference=similar to DNA sequence:INSDC:YOR228C;gene=KCTC0B08080
kctc_3Dec2014_scaffold_2.genbank	EMBL	CDS	1593930	1597685	.	-	0	ID=Kmarxianus_kctc_1634;featflags=start_before:true;locus_tag=KCTC_0B08090;inference=similar to DNA sequence:INSDC:YOR227W%2CYPL137C;gene=KCTC0B08090
kctc_3Dec2014_scaffold_2.genbank	EMBL	CDS	1598536	1599006	.	-	0	ID=Kmarxianus_kctc_1635;locus_tag=KCTC_0B08100;gene=KCTC0B08100;transl_table=1
kctc_3Dec2014_scaffold_2.genbank	EMBL	CDS	1599456	1599992	.	+	0	ID=Kmarxianus_kctc_1636;locus_tag=KCTC_0B08110;inference=similar to DNA sequence:INSDC:YOR226C%2CYPL135W;gene=KCTC0B08110
kctc_3Dec2014_scaffold_2.genbank	EMBL	CDS	1600634	1601071	.	+	0	ID=Kmarxianus_kctc_1637;locus_tag=KCTC_0B08120;inference=similar to DNA sequence:INSDC:YOR224C;gene=KCTC0B08120
kctc_3Dec2014_scaffold_2.genbank	EMBL	CDS	1601582	1602235	.	+	0	ID=Kmarxianus_kctc_1638;locus_tag=KCTC_0B08130;gene=KCTC0B08130;transl_table=1
kctc_3Dec2014_scaffold_2.genbank	EMBL	CDS	1602380	1603120	.	-	0	ID=Kmarxianus_kctc_1639;locus_tag=KCTC_0B08140;inference=similar to DNA sequence:INSDC:YOR223W;gene=KCTC0B08140
kctc_3Dec2014_scaffold_2.genbank	EMBL	CDS	1604111	1605007	.	-	0	ID=Kmarxianus_kctc_1640;locus_tag=KCTC_0B08150;inference=similar to DNA sequence:INSDC:YOR222W%2CYPL134C;gene=KCTC0B08150
kctc_3Dec2014_scaffold_2.genbank	EMBL	CDS	1606227	1607183	.	+	0	ID=Kmarxianus_kctc_1641;locus_tag=KCTC_0B08160;inference=similar to DNA sequence:INSDC:YOR221C;gene=KCTC0B08160
kctc_3Dec2014_scaffold_2.genbank	EMBL	CDS	1607258	1608697	.	-	0	ID=Kmarxianus_kctc_1642;locus_tag=KCTC_0B08170;inference=similar to DNA sequence:INSDC:YPL133C;gene=KCTC0B08170
kctc_3Dec2014_scaffold_2.genbank	EMBL	CDS	1608971	1609750	.	+	0	ID=Kmarxianus_kctc_1643;locus_tag=KCTC_0B08180;inference=similar to DNA sequence:INSDC:YPL132W;gene=KCTC0B08180
kctc_3Dec2014_scaffold_2.genbank	EMBL	CDS	1610074	1610841	.	-	0	ID=Kmarxianus_kctc_1644;locus_tag=KCTC_0B08190;inference=similar to DNA sequence:INSDC:YOR220W;gene=KCTC0B08190
kctc_3Dec2014_scaffold_2.genbank	EMBL	CDS	1612570	1613463	.	+	0	ID=Kmarxianus_kctc_1645;locus_tag=KCTC_0B08200;inference=similar to DNA sequence:INSDC:YPL131W;gene=KCTC0B08200
kctc_3Dec2014_scaffold_2.genbank	EMBL	CDS	1613998	1616613	.	+	0	ID=Kmarxianus_kctc_1646;locus_tag=KCTC_0B08210;inference=similar to DNA sequence:INSDC:YOR219C;gene=KCTC0B08210
kctc_3Dec2014_scaffold_2.genbank	EMBL	CDS	1616801	1619131	.	-	0	ID=Kmarxianus_kctc_1647;featflags=start_before:true;locus_tag=KCTC_0B08220;inference=similar to DNA sequence:INSDC:YOR217W;gene=KCTC0B08220
kctc_3Dec2014_scaffold_2.genbank	EMBL	CDS	1619542	1620993	.	+	0	ID=Kmarxianus_kctc_1648;locus_tag=KCTC_0B08230;inference=similar to DNA sequence:INSDC:YOR216C;gene=KCTC0B08230
kctc_3Dec2014_scaffold_2.genbank	EMBL	CDS	1621348	1621908	.	+	0	ID=Kmarxianus_kctc_1649;locus_tag=KCTC_0B08240;inference=similar to DNA sequence:INSDC:YOR215C;gene=KCTC0B08240
kctc_3Dec2014_scaffold_2.genbank	EMBL	CDS	1621348	1621908	.	+	0	ID=Kmarxianus_kctc_1650;locus_tag=KCTC_0B08260;gene=KCTC0B08260;transl_table=1
kctc_3Dec2014_scaffold_2.genbank	EMBL	CDS	1621348	1621908	.	+	0	ID=Kmarxianus_kctc_1651;locus_tag=KCTC_0B08250;gene=KCTC0B08250;transl_table=1
kctc_3Dec2014_scaffold_2.genbank	EMBL	CDS	1622648	1623325	.	+	0	ID=Kmarxianus_kctc_1652;locus_tag=KCTC_0B08270;inference=similar to DNA sequence:INSDC:YPL129W;gene=KCTC0B08270
kctc_3Dec2014_scaffold_2.genbank	EMBL	CDS	1624055	1624471	.	+	0	ID=Kmarxianus_kctc_1653;locus_tag=KCTC_0B08280;inference=similar to DNA sequence:INSDC:YOR213C;gene=KCTC0B08280
kctc_3Dec2014_scaffold_2.genbank	EMBL	CDS	1624573	1625838	.	-	0	ID=Kmarxianus_kctc_1654;featflags=start_before:true,end_after:true;locus_tag=KCTC_0B08290;gene=KCTC0B08290;transl_table=1
kctc_3Dec2014_scaffold_2.genbank	EMBL	CDS	1626727	1628106	.	-	0	ID=Kmarxianus_kctc_1655;featflags=start_before:true;locus_tag=KCTC_0B08300;inference=similar to DNA sequence:INSDC:YPL128C;gene=KCTC0B08300
kctc_3Dec2014_scaffold_2.genbank	EMBL	CDS	1629668	1629865	.	-	0	ID=Kmarxianus_kctc_1656;featflags=start_before:true,end_after:true;locus_tag=KCTC_0B08310;gene=KCTC0B08310;transl_table=1
kctc_3Dec2014_scaffold_2.genbank	EMBL	CDS	1631343	1633985	.	+	0	ID=Kmarxianus_kctc_1657;locus_tag=KCTC_0B08320;inference=similar to DNA sequence:INSDC:YOR211C;gene=KCTC0B08320
kctc_3Dec2014_scaffold_2.genbank	EMBL	CDS	1634255	1634467	.	-	0	ID=Kmarxianus_kctc_1658;locus_tag=KCTC_0B08330;inference=similar to DNA sequence:INSDC:YOR210W;gene=KCTC0B08330
kctc_3Dec2014_scaffold_2.genbank	EMBL	CDS	1634856	1637429	.	+	0	ID=Kmarxianus_kctc_1659;locus_tag=KCTC_0B08340;inference=similar to DNA sequence:INSDC:YPL126W;gene=KCTC0B08340
kctc_3Dec2014_scaffold_2.genbank	EMBL	CDS	1638247	1639530	.	+	0	ID=Kmarxianus_kctc_1660;locus_tag=KCTC_0B08350;inference=similar to DNA sequence:INSDC:YOR209C;gene=KCTC0B08350
kctc_3Dec2014_scaffold_2.genbank	EMBL	CDS	1640081	1643152	.	+	0	ID=Kmarxianus_kctc_1661;locus_tag=KCTC_0B08360;inference=similar to DNA sequence:INSDC:YPL125W;gene=KCTC0B08360
kctc_3Dec2014_scaffold_2.genbank	EMBL	CDS	1643242	1645737	.	-	0	ID=Kmarxianus_kctc_1662;featflags=end_after:true;locus_tag=KCTC_0B08370;gene=KCTC0B08370;transl_table=1
kctc_3Dec2014_scaffold_2.genbank	EMBL	CDS	1648155	1649036	.	+	0	ID=Kmarxianus_kctc_1663;locus_tag=KCTC_0B08380;inference=similar to DNA sequence:INSDC:YPL124W;gene=KCTC0B08380
kctc_3Dec2014_scaffold_2.genbank	EMBL	CDS	1649274	1650191	.	-	0	ID=Kmarxianus_kctc_1664;featflags=start_before:true,end_after:true;locus_tag=KCTC_0B08390;gene=KCTC0B08390;transl_table=1
kctc_3Dec2014_scaffold_2.genbank	EMBL	CDS	1650819	1652084	.	-	0	ID=Kmarxianus_kctc_1665;locus_tag=KCTC_0B08400;gene=KCTC0B08400;transl_table=1
kctc_3Dec2014_scaffold_2.genbank	EMBL	tRNA	1653113	1653184	.	-	.	ID=kctc_3Dec2014_scaffold_2.genbank.887;locus_tag=KCTC_0Btrna1C;gene=KCTC0Btrna1C;product=tRNA-Cys
kctc_3Dec2014_scaffold_2.genbank	EMBL	CDS	1653342	1655009	.	-	0	ID=Kmarxianus_kctc_1666;featflags=end_after:true;locus_tag=KCTC_0B08410;gene=KCTC0B08410;transl_table=1
kctc_3Dec2014_scaffold_2.genbank	EMBL	CDS	1655351	1655956	.	+	0	ID=Kmarxianus_kctc_1667;locus_tag=KCTC_0B08420;inference=similar to DNA sequence:INSDC:YJL072C;gene=KCTC0B08420
kctc_3Dec2014_scaffold_2.genbank	EMBL	CDS	1657213	1657695	.	+	0	ID=Kmarxianus_kctc_1668;locus_tag=KCTC_0B08430;inference=similar to DNA sequence:INSDC:YBR285W;gene=KCTC0B08430
kctc_3Dec2014_scaffold_2.genbank	EMBL	CDS	1658889	1661564	.	+	0	ID=Kmarxianus_kctc_1669;locus_tag=KCTC_0B08440;gene=KCTC0B08440;transl_table=1
kctc_3Dec2014_scaffold_2.genbank	EMBL	CDS	1663413	1664960	.	+	0	ID=Kmarxianus_kctc_1670;locus_tag=KCTC_0B08450;inference=similar to DNA sequence:INSDC:YBR286W;gene=KCTC0B08450
kctc_3Dec2014_scaffold_2.genbank	EMBL	CDS	1665199	1667097	.	-	0	ID=Kmarxianus_kctc_1671;locus_tag=KCTC_0B08460;inference=similar to DNA sequence:INSDC:YJL073W;gene=KCTC0B08460
kctc_3Dec2014_scaffold_2.genbank	EMBL	CDS	1668575	1669867	.	+	0	ID=Kmarxianus_kctc_1672;locus_tag=KCTC_0B08470;inference=similar to DNA sequence:INSDC:YBR287W;gene=KCTC0B08470
kctc_3Dec2014_scaffold_2.genbank	EMBL	biological_region	1670646	1670763	.	+	.	ID=kctc_3Dec2014_scaffold_2.genbank.895;featflags=type:tRNA;locus_tag=KCTC_0Btrna7L;gene=KCTC0Btrna7L;product=tRNA-Leu
kctc_3Dec2014_scaffold_2.genbank	EMBL	tRNA	1670646	1670684	.	+	.	Parent=kctc_3Dec2014_scaffold_2.genbank.895
kctc_3Dec2014_scaffold_2.genbank	EMBL	tRNA	1670719	1670763	.	+	.	Parent=kctc_3Dec2014_scaffold_2.genbank.895
kctc_3Dec2014_scaffold_2.genbank	EMBL	CDS	1670969	1671565	.	-	0	ID=Kmarxianus_kctc_1673;featflags=start_before:true,end_after:true;locus_tag=KCTC_0B08480;gene=KCTC0B08480;transl_table=1
kctc_3Dec2014_scaffold_2.genbank	EMBL	CDS	1672219	1674582	.	+	0	ID=Kmarxianus_kctc_1674;locus_tag=KCTC_0B08490;inference=similar to DNA sequence:INSDC:YJL094C;gene=KCTC0B08490
kctc_3Dec2014_scaffold_2.genbank	EMBL	CDS	1675559	1676818	.	-	0	ID=Kmarxianus_kctc_1675;featflags=start_before:true,end_after:true;locus_tag=KCTC_0B08500;codon_start=1;gene=KCTC0B08500;transl_table=1
kctc_3Dec2014_scaffold_2.genbank	EMBL	CDS	1677860	1679533	.	+	0	ID=Kmarxianus_kctc_1676;locus_tag=KCTC_0B08510;gene=KCTC0B08510;transl_table=1
kctc_3Dec2014_scaffold_2.genbank	EMBL	CDS	1680727	1682562	.	+	0	ID=Kmarxianus_kctc_1677;locus_tag=KCTC_0B08520;inference=similar to DNA sequence:INSDC:YOR370C;gene=KCTC0B08520
kctc_3Dec2014_scaffold_2.genbank	EMBL	CDS	1683070	1684476	.	-	0	ID=Kmarxianus_kctc_1678;featflags=end_after:true;locus_tag=KCTC_0B08530;codon_start=1;gene=KCTC0B08530;transl_table=1
kctc_3Dec2014_scaffold_2.genbank	EMBL	CDS	1685724	1687304	.	-	0	ID=Kmarxianus_kctc_1679;featflags=start_before:true,end_after:true;locus_tag=KCTC_0B08540;codon_start=1;gene=KCTC0B08540;transl_table=1
kctc_3Dec2014_scaffold_2.genbank	EMBL	CDS	1688697	1689485	.	-	0	ID=Kmarxianus_kctc_1680;locus_tag=KCTC_0B08550;gene=KCTC0B08550;transl_table=1
##gff-version 3
##sequence-region kctc_3Dec2014_scaffold_3.genbank 1 1577254
#!Date 2020-12-23
#!Type DNA
#!Source-version EMBOSS 6.6.0.0
kctc_3Dec2014_scaffold_3.genbank	EMBL	databank_entry	1	1577254	.	+	.	ID=kctc_3Dec2014_scaffold_3.genbank.1;mol_type=genomic DNA;organism=kctc-annotated_by_ygap
kctc_3Dec2014_scaffold_3.genbank	EMBL	CDS	1221	6512	.	-	0	ID=Kmarxianus_kctc_1681;locus_tag=KCTC_0C00100;gene=KCTC0C00100;transl_table=1
kctc_3Dec2014_scaffold_3.genbank	EMBL	CDS	8053	11130	.	-	0	ID=Kmarxianus_kctc_1682;locus_tag=KCTC_0C00110;gene=KCTC0C00110;transl_table=1
kctc_3Dec2014_scaffold_3.genbank	EMBL	CDS	14323	16086	.	+	0	ID=Kmarxianus_kctc_1683;locus_tag=KCTC_0C00120;gene=KCTC0C00120;transl_table=1
kctc_3Dec2014_scaffold_3.genbank	EMBL	CDS	16769	19306	.	-	0	ID=Kmarxianus_kctc_1684;locus_tag=KCTC_0C00130;gene=KCTC0C00130;transl_table=1
kctc_3Dec2014_scaffold_3.genbank	EMBL	CDS	20830	22419	.	-	0	ID=Kmarxianus_kctc_1685;featflags=start_before:true,end_after:true;locus_tag=KCTC_0C00140;codon_start=1;gene=KCTC0C00140;transl_table=1
kctc_3Dec2014_scaffold_3.genbank	EMBL	CDS	24797	26455	.	-	0	ID=Kmarxianus_kctc_1686;featflags=end_after:true;locus_tag=KCTC_0C00150;codon_start=1;gene=KCTC0C00150;transl_table=1
kctc_3Dec2014_scaffold_3.genbank	EMBL	CDS	27543	29180	.	+	0	ID=Kmarxianus_kctc_1687;locus_tag=KCTC_0C00160;gene=KCTC0C00160;transl_table=1
kctc_3Dec2014_scaffold_3.genbank	EMBL	CDS	30202	31620	.	+	0	ID=Kmarxianus_kctc_1688;locus_tag=KCTC_0C00170;gene=KCTC0C00170;transl_table=1
kctc_3Dec2014_scaffold_3.genbank	EMBL	CDS	32380	33309	.	+	0	ID=Kmarxianus_kctc_1689;locus_tag=KCTC_0C00180;gene=KCTC0C00180;transl_table=1
kctc_3Dec2014_scaffold_3.genbank	EMBL	CDS	34178	35887	.	+	0	ID=Kmarxianus_kctc_1690;locus_tag=KCTC_0C00190;gene=KCTC0C00190;transl_table=1
kctc_3Dec2014_scaffold_3.genbank	EMBL	CDS	35995	37017	.	-	0	ID=Kmarxianus_kctc_1691;featflags=end_after:true;locus_tag=KCTC_0C00200;codon_start=1;gene=KCTC0C00200;transl_table=1
kctc_3Dec2014_scaffold_3.genbank	EMBL	CDS	37498	39111	.	+	0	ID=Kmarxianus_kctc_1692;locus_tag=KCTC_0C00210;gene=KCTC0C00210;transl_table=1
kctc_3Dec2014_scaffold_3.genbank	EMBL	CDS	40894	42099	.	+	0	ID=Kmarxianus_kctc_1693;locus_tag=KCTC_0C00220;gene=KCTC0C00220;transl_table=1
kctc_3Dec2014_scaffold_3.genbank	EMBL	CDS	42150	42842	.	-	0	ID=Kmarxianus_kctc_1694;featflags=end_after:true;locus_tag=KCTC_0C00230;codon_start=1;gene=KCTC0C00230;transl_table=1
kctc_3Dec2014_scaffold_3.genbank	EMBL	CDS	43780	44421	.	+	0	ID=Kmarxianus_kctc_1695;locus_tag=KCTC_0C00240;gene=KCTC0C00240;transl_table=1
kctc_3Dec2014_scaffold_3.genbank	EMBL	CDS	44444	44764	.	-	0	ID=Kmarxianus_kctc_1696;locus_tag=KCTC_0C00250;gene=KCTC0C00250;transl_table=1
kctc_3Dec2014_scaffold_3.genbank	EMBL	CDS	45423	46607	.	-	0	ID=Kmarxianus_kctc_1697;featflags=start_before:true;locus_tag=KCTC_0C00260;inference=similar to DNA sequence:INSDC:YGR234W;gene=KCTC0C00260
kctc_3Dec2014_scaffold_3.genbank	EMBL	CDS	48316	49239	.	+	0	ID=Kmarxianus_kctc_1698;locus_tag=KCTC_0C00270;inference=similar to DNA sequence:INSDC:YJR077C;gene=KCTC0C00270
kctc_3Dec2014_scaffold_3.genbank	EMBL	CDS	50137	50673	.	-	0	ID=Kmarxianus_kctc_1699;featflags=end_after:true;locus_tag=KCTC_0C00280;gene=KCTC0C00280;transl_table=1
kctc_3Dec2014_scaffold_3.genbank	EMBL	CDS	51336	53513	.	-	0	ID=Kmarxianus_kctc_1700;locus_tag=KCTC_0C00290;inference=similar to DNA sequence:INSDC:YKL213C;gene=KCTC0C00290
kctc_3Dec2014_scaffold_3.genbank	EMBL	CDS	53865	55736	.	+	0	ID=Kmarxianus_kctc_1701;locus_tag=KCTC_0C00300;inference=similar to DNA sequence:INSDC:YKL212W;gene=KCTC0C00300
kctc_3Dec2014_scaffold_3.genbank	EMBL	CDS	55912	57381	.	-	0	ID=Kmarxianus_kctc_1702;featflags=end_after:true;locus_tag=KCTC_0C00310;gene=KCTC0C00310;transl_table=1
kctc_3Dec2014_scaffold_3.genbank	EMBL	CDS	58149	59417	.	+	0	ID=Kmarxianus_kctc_1703;locus_tag=KCTC_0C00320;inference=similar to DNA sequence:INSDC:YJR076C;gene=KCTC0C00320
kctc_3Dec2014_scaffold_3.genbank	EMBL	CDS	60237	61418	.	-	0	ID=Kmarxianus_kctc_1704;featflags=start_before:true;locus_tag=KCTC_0C00330;inference=similar to DNA sequence:INSDC:YJR075W;gene=KCTC0C00330
kctc_3Dec2014_scaffold_3.genbank	EMBL	CDS	61848	62441	.	-	0	ID=Kmarxianus_kctc_1705;locus_tag=KCTC_0C00340;inference=similar to DNA sequence:INSDC:YJR074W;gene=KCTC0C00340
kctc_3Dec2014_scaffold_3.genbank	EMBL	CDS	62870	65932	.	+	0	ID=Kmarxianus_kctc_1706;locus_tag=KCTC_0C00350;inference=similar to DNA sequence:INSDC:YKL210W;gene=KCTC0C00350
kctc_3Dec2014_scaffold_3.genbank	EMBL	CDS	66173	69991	.	-	0	ID=Kmarxianus_kctc_1707;featflags=start_before:true;locus_tag=KCTC_0C00360;inference=similar to DNA sequence:INSDC:YKL209C;gene=KCTC0C00360
kctc_3Dec2014_scaffold_3.genbank	EMBL	CDS	70865	71518	.	+	0	ID=Kmarxianus_kctc_1708;locus_tag=KCTC_0C00370;inference=similar to DNA sequence:INSDC:YJR073C;gene=KCTC0C00370
kctc_3Dec2014_scaffold_3.genbank	EMBL	tRNA	71818	71889	.	-	.	ID=kctc_3Dec2014_scaffold_3.genbank.30;locus_tag=KCTC_0Ctrna3T;gene=KCTC0Ctrna3T;product=tRNA-Thr
kctc_3Dec2014_scaffold_3.genbank	EMBL	CDS	72125	72847	.	+	0	ID=Kmarxianus_kctc_1709;locus_tag=KCTC_0C00380;inference=similar to DNA sequence:INSDC:YKL208W;gene=KCTC0C00380
kctc_3Dec2014_scaffold_3.genbank	EMBL	CDS	73032	74858	.	+	0	ID=Kmarxianus_kctc_1710;locus_tag=KCTC_0C00390;gene=KCTC0C00390;transl_table=1
kctc_3Dec2014_scaffold_3.genbank	EMBL	CDS	75189	76001	.	+	0	ID=Kmarxianus_kctc_1711;locus_tag=KCTC_0C00400;inference=similar to DNA sequence:INSDC:YKL207W;gene=KCTC0C00400
kctc_3Dec2014_scaffold_3.genbank	EMBL	CDS	76357	77538	.	+	0	ID=Kmarxianus_kctc_1712;locus_tag=KCTC_0C00410;inference=similar to DNA sequence:INSDC:YJR072C;gene=KCTC0C00410
kctc_3Dec2014_scaffold_3.genbank	EMBL	CDS	77614	78438	.	-	0	ID=Kmarxianus_kctc_1713;locus_tag=KCTC_0C00420;inference=similar to DNA sequence:INSDC:YKL206C;gene=KCTC0C00420
kctc_3Dec2014_scaffold_3.genbank	EMBL	CDS	79425	80393	.	+	0	ID=Kmarxianus_kctc_1714;locus_tag=KCTC_0C00430;inference=similar to DNA sequence:INSDC:YJR070C;gene=KCTC0C00430
kctc_3Dec2014_scaffold_3.genbank	EMBL	CDS	80647	81231	.	+	0	ID=Kmarxianus_kctc_1715;locus_tag=KCTC_0C00440;inference=similar to DNA sequence:INSDC:YJR069C;gene=KCTC0C00440
kctc_3Dec2014_scaffold_3.genbank	EMBL	CDS	81638	84922	.	+	0	ID=Kmarxianus_kctc_1716;locus_tag=KCTC_0C00450;inference=similar to DNA sequence:INSDC:YKL205W;gene=KCTC0C00450
kctc_3Dec2014_scaffold_3.genbank	EMBL	CDS	85475	87442	.	+	0	ID=Kmarxianus_kctc_1717;locus_tag=KCTC_0C00460;inference=similar to DNA sequence:INSDC:YKL204W;gene=KCTC0C00460
kctc_3Dec2014_scaffold_3.genbank	EMBL	CDS	87556	88611	.	-	0	ID=Kmarxianus_kctc_1718;locus_tag=KCTC_0C00470;inference=similar to DNA sequence:INSDC:YJR068W;gene=KCTC0C00470
kctc_3Dec2014_scaffold_3.genbank	EMBL	CDS	88851	89267	.	+	0	ID=Kmarxianus_kctc_1719;locus_tag=KCTC_0C00480;inference=similar to DNA sequence:INSDC:YJR067C;gene=KCTC0C00480
kctc_3Dec2014_scaffold_3.genbank	EMBL	CDS	89351	89507	.	-	0	ID=Kmarxianus_kctc_1720;featflags=start_before:true;locus_tag=KCTC_0C00490;inference=similar to DNA sequence:INSDC:YJR066W%2CYKL203C;gene=KCTC0C00490
kctc_3Dec2014_scaffold_3.genbank	EMBL	CDS	97299	98861	.	-	0	ID=Kmarxianus_kctc_1721;locus_tag=KCTC_0C00500;gene=KCTC0C00500;transl_table=1
kctc_3Dec2014_scaffold_3.genbank	EMBL	CDS	99463	100830	.	+	0	ID=Kmarxianus_kctc_1722;locus_tag=KCTC_0C00510;inference=similar to DNA sequence:INSDC:YJR065C;gene=KCTC0C00510
kctc_3Dec2014_scaffold_3.genbank	EMBL	CDS	101355	103007	.	-	0	ID=Kmarxianus_kctc_1723;locus_tag=KCTC_0C00520;inference=similar to DNA sequence:INSDC:YJR064W;gene=KCTC0C00520
kctc_3Dec2014_scaffold_3.genbank	EMBL	CDS	103353	103760	.	-	0	ID=Kmarxianus_kctc_1724;featflags=end_after:true;locus_tag=KCTC_0C00530;gene=KCTC0C00530;transl_table=1
kctc_3Dec2014_scaffold_3.genbank	EMBL	CDS	105171	108131	.	+	0	ID=Kmarxianus_kctc_1725;locus_tag=KCTC_0C00540;inference=similar to DNA sequence:INSDC:YKL201C%2CYJR061W;gene=KCTC0C00540
kctc_3Dec2014_scaffold_3.genbank	EMBL	CDS	108716	109942	.	+	0	ID=Kmarxianus_kctc_1726;locus_tag=KCTC_0C00550;inference=similar to DNA sequence:INSDC:YJR062C;gene=KCTC0C00550
kctc_3Dec2014_scaffold_3.genbank	EMBL	CDS	110109	112904	.	-	0	ID=Kmarxianus_kctc_1727;locus_tag=KCTC_0C00560;gene=KCTC0C00560;transl_table=1
kctc_3Dec2014_scaffold_3.genbank	EMBL	CDS	113666	114034	.	-	0	ID=Kmarxianus_kctc_1728;featflags=start_before:true,end_after:true;locus_tag=KCTC_0C00570;gene=KCTC0C00570;transl_table=1
kctc_3Dec2014_scaffold_3.genbank	EMBL	CDS	115299	117638	.	+	0	ID=Kmarxianus_kctc_1729;locus_tag=KCTC_0C00580;inference=similar to DNA sequence:INSDC:YMR078C;gene=KCTC0C00580
kctc_3Dec2014_scaffold_3.genbank	EMBL	tRNA	117896	117969	.	+	.	ID=kctc_3Dec2014_scaffold_3.genbank.52;locus_tag=KCTC_0Ctrna2V;gene=KCTC0Ctrna2V;product=tRNA-Val
kctc_3Dec2014_scaffold_3.genbank	EMBL	CDS	118293	119477	.	+	0	ID=Kmarxianus_kctc_1730;locus_tag=KCTC_0C00590;inference=similar to DNA sequence:INSDC:YHL009C;gene=KCTC0C00590
kctc_3Dec2014_scaffold_3.genbank	EMBL	CDS	119860	121095	.	+	0	ID=Kmarxianus_kctc_1731;locus_tag=KCTC_0C00600;inference=similar to DNA sequence:INSDC:YKL090W;gene=KCTC0C00600
kctc_3Dec2014_scaffold_3.genbank	EMBL	CDS	121347	122981	.	+	0	ID=Kmarxianus_kctc_1732;locus_tag=KCTC_0C00610;inference=similar to DNA sequence:INSDC:YKL089W;gene=KCTC0C00610
kctc_3Dec2014_scaffold_3.genbank	EMBL	CDS	123187	126537	.	-	0	ID=Kmarxianus_kctc_1733;locus_tag=KCTC_0C00620;inference=similar to DNA sequence:INSDC:YHL007C;gene=KCTC0C00620
kctc_3Dec2014_scaffold_3.genbank	EMBL	CDS	127370	131581	.	-	0	ID=Kmarxianus_kctc_1734;featflags=end_after:true;locus_tag=KCTC_0C00630;gene=KCTC0C00630;transl_table=1
kctc_3Dec2014_scaffold_3.genbank	EMBL	CDS	132391	133101	.	+	0	ID=Kmarxianus_kctc_1735;locus_tag=KCTC_0C00640;inference=similar to DNA sequence:INSDC:YKL009W;gene=KCTC0C00640
kctc_3Dec2014_scaffold_3.genbank	EMBL	CDS	133199	133699	.	-	0	ID=Kmarxianus_kctc_1736;featflags=start_before:true;locus_tag=KCTC_0C00650;inference=similar to DNA sequence:INSDC:YHL006C;gene=KCTC0C00650
kctc_3Dec2014_scaffold_3.genbank	EMBL	CDS	134067	135281	.	+	0	ID=Kmarxianus_kctc_1737;locus_tag=KCTC_0C00660;inference=similar to DNA sequence:INSDC:YHL004W;gene=KCTC0C00660
kctc_3Dec2014_scaffold_3.genbank	EMBL	CDS	135951	137105	.	-	0	ID=Kmarxianus_kctc_1738;featflags=start_before:true;locus_tag=KCTC_0C00670;inference=similar to DNA sequence:INSDC:YHL003C%2CYKL008C;gene=KCTC0C00670
kctc_3Dec2014_scaffold_3.genbank	EMBL	CDS	138705	140252	.	+	0	ID=Kmarxianus_kctc_1739;locus_tag=KCTC_0C00680;inference=similar to DNA sequence:INSDC:YHL002W;gene=KCTC0C00680
kctc_3Dec2014_scaffold_3.genbank	EMBL	CDS	140640	141440	.	+	0	ID=Kmarxianus_kctc_1740;locus_tag=KCTC_0C00690;inference=similar to DNA sequence:INSDC:YKL007W;gene=KCTC0C00690
kctc_3Dec2014_scaffold_3.genbank	EMBL	CDS	141521	141778	.	-	0	ID=Kmarxianus_kctc_1741;featflags=end_after:true;locus_tag=KCTC_0C00700;gene=KCTC0C00700;transl_table=1
kctc_3Dec2014_scaffold_3.genbank	EMBL	CDS	142580	143059	.	+	0	ID=Kmarxianus_kctc_1742;locus_tag=KCTC_0C00710;gene=KCTC0C00710;transl_table=1
kctc_3Dec2014_scaffold_3.genbank	EMBL	CDS	143323	144070	.	+	0	ID=Kmarxianus_kctc_1743;featflags=end_after:true;locus_tag=KCTC_0C00720;inference=similar to DNA sequence:INSDC:YHL001W%2CYKL006W;gene=KCTC0C00720
kctc_3Dec2014_scaffold_3.genbank	EMBL	CDS	145098	146348	.	+	0	ID=Kmarxianus_kctc_1744;locus_tag=KCTC_0C00730;inference=similar to DNA sequence:INSDC:YKL004W;gene=KCTC0C00730
kctc_3Dec2014_scaffold_3.genbank	EMBL	CDS	146870	147259	.	-	0	ID=Kmarxianus_kctc_1745;locus_tag=KCTC_0C00740;inference=similar to DNA sequence:INSDC:YKL003C;gene=KCTC0C00740
kctc_3Dec2014_scaffold_3.genbank	EMBL	CDS	147998	148555	.	+	0	ID=Kmarxianus_kctc_1746;featflags=start_before:true,end_after:true;locus_tag=KCTC_0C00750;gene=KCTC0C00750;transl_table=1
kctc_3Dec2014_scaffold_3.genbank	EMBL	CDS	148755	149351	.	-	0	ID=Kmarxianus_kctc_1747;featflags=start_before:true;locus_tag=KCTC_0C00760;inference=similar to DNA sequence:INSDC:YKL001C;gene=KCTC0C00760
kctc_3Dec2014_scaffold_3.genbank	EMBL	CDS	151637	153691	.	-	0	ID=Kmarxianus_kctc_1748;locus_tag=KCTC_0C00770;inference=similar to DNA sequence:INSDC:YKR001C;gene=KCTC0C00770
kctc_3Dec2014_scaffold_3.genbank	EMBL	CDS	155237	157093	.	+	0	ID=Kmarxianus_kctc_1749;locus_tag=KCTC_0C00780;inference=similar to DNA sequence:INSDC:YKR002W;gene=KCTC0C00780
kctc_3Dec2014_scaffold_3.genbank	EMBL	CDS	158405	160144	.	+	0	ID=Kmarxianus_kctc_1750;locus_tag=KCTC_0C00790;inference=similar to DNA sequence:INSDC:YGR055W;gene=KCTC0C00790
kctc_3Dec2014_scaffold_3.genbank	EMBL	CDS	160539	163277	.	+	0	ID=Kmarxianus_kctc_1751;locus_tag=KCTC_0C00800;inference=similar to DNA sequence:INSDC:YGR056W%2CYLR357W;gene=KCTC0C00800
kctc_3Dec2014_scaffold_3.genbank	EMBL	CDS	163792	165240	.	+	0	ID=Kmarxianus_kctc_1752;locus_tag=KCTC_0C00810;inference=similar to DNA sequence:INSDC:YLR359W;gene=KCTC0C00810
kctc_3Dec2014_scaffold_3.genbank	EMBL	CDS	165447	166190	.	-	0	ID=Kmarxianus_kctc_1753;featflags=start_before:true;locus_tag=KCTC_0C00820;inference=similar to DNA sequence:INSDC:YGR057C;gene=KCTC0C00820
kctc_3Dec2014_scaffold_3.genbank	EMBL	biological_region	166834	168291	.	+	0	ID=Kmarxianus_kctc_1754;featflags=type:CDS;locus_tag=KCTC_0C00830;inference=similar to DNA sequence:INSDC:YLR360W;gene=KCTC0C00830
kctc_3Dec2014_scaffold_3.genbank	EMBL	CDS	166834	166857	.	+	0	Parent=kctc_3Dec2014_scaffold_3.genbank.77
kctc_3Dec2014_scaffold_3.genbank	EMBL	CDS	167011	168291	.	+	0	Parent=kctc_3Dec2014_scaffold_3.genbank.77
kctc_3Dec2014_scaffold_3.genbank	EMBL	CDS	168263	170008	.	-	0	ID=Kmarxianus_kctc_1755;locus_tag=KCTC_0C00840;inference=similar to DNA sequence:INSDC:YLR361C;gene=KCTC0C00840
kctc_3Dec2014_scaffold_3.genbank	EMBL	CDS	170339	170581	.	-	0	ID=Kmarxianus_kctc_1756;featflags=start_before:true,end_after:true;locus_tag=KCTC_0C00850;gene=KCTC0C00850;transl_table=1
kctc_3Dec2014_scaffold_3.genbank	EMBL	CDS	170894	173101	.	+	0	ID=Kmarxianus_kctc_1757;locus_tag=KCTC_0C00860;inference=similar to DNA sequence:INSDC:YLR362W;gene=KCTC0C00860
kctc_3Dec2014_scaffold_3.genbank	EMBL	CDS	173325	176399	.	+	0	ID=Kmarxianus_kctc_1758;locus_tag=KCTC_0C00870;inference=similar to DNA sequence:INSDC:YMR231W;gene=KCTC0C00870
kctc_3Dec2014_scaffold_3.genbank	EMBL	CDS	176722	178794	.	+	0	ID=Kmarxianus_kctc_1759;locus_tag=KCTC_0C00880;inference=similar to DNA sequence:INSDC:YMR232W;gene=KCTC0C00880
kctc_3Dec2014_scaffold_3.genbank	EMBL	CDS	179019	179639	.	+	0	ID=Kmarxianus_kctc_1760;locus_tag=KCTC_0C00890;inference=similar to DNA sequence:INSDC:YOR294W;gene=KCTC0C00890
kctc_3Dec2014_scaffold_3.genbank	EMBL	biological_region	179988	180816	.	+	0	ID=Kmarxianus_kctc_1761;featflags=type:CDS;locus_tag=KCTC_0C00900;inference=similar to DNA sequence:INSDC:YMR233W%2CYOR295W;gene=KCTC0C00900
kctc_3Dec2014_scaffold_3.genbank	EMBL	CDS	179988	179996	.	+	0	Parent=kctc_3Dec2014_scaffold_3.genbank.86
kctc_3Dec2014_scaffold_3.genbank	EMBL	CDS	180133	180816	.	+	0	Parent=kctc_3Dec2014_scaffold_3.genbank.86
kctc_3Dec2014_scaffold_3.genbank	EMBL	CDS	181118	185224	.	+	0	ID=Kmarxianus_kctc_1762;locus_tag=KCTC_0C00910;inference=similar to DNA sequence:INSDC:YOR296W;gene=KCTC0C00910
kctc_3Dec2014_scaffold_3.genbank	EMBL	CDS	185651	186517	.	+	0	ID=Kmarxianus_kctc_1763;locus_tag=KCTC_0C00920;gene=KCTC0C00920;transl_table=1
kctc_3Dec2014_scaffold_3.genbank	EMBL	CDS	186757	187854	.	+	0	ID=Kmarxianus_kctc_1764;locus_tag=KCTC_0C00930;inference=similar to DNA sequence:INSDC:YMR234W;gene=KCTC0C00930
kctc_3Dec2014_scaffold_3.genbank	EMBL	CDS	188862	190943	.	+	0	ID=Kmarxianus_kctc_1765;locus_tag=KCTC_0C00940;inference=similar to DNA sequence:INSDC:YMR246W%2CYOR317W;gene=KCTC0C00940
kctc_3Dec2014_scaffold_3.genbank	EMBL	CDS	191960	193228	.	-	0	ID=Kmarxianus_kctc_1766;featflags=start_before:true,end_after:true;locus_tag=KCTC_0C00950;gene=KCTC0C00950;transl_table=1
kctc_3Dec2014_scaffold_3.genbank	EMBL	CDS	193981	195588	.	-	0	ID=Kmarxianus_kctc_1767;featflags=start_before:true;locus_tag=KCTC_0C00960;inference=similar to DNA sequence:INSDC:YMR100W;gene=KCTC0C00960
kctc_3Dec2014_scaffold_3.genbank	EMBL	CDS	195933	196550	.	+	0	ID=Kmarxianus_kctc_1768;locus_tag=KCTC_0C00970;inference=similar to DNA sequence:INSDC:YKL119C;gene=KCTC0C00970
kctc_3Dec2014_scaffold_3.genbank	EMBL	CDS	196851	198008	.	-	0	ID=Kmarxianus_kctc_1769;locus_tag=KCTC_0C00980;inference=similar to DNA sequence:INSDC:YMR101C;gene=KCTC0C00980
kctc_3Dec2014_scaffold_3.genbank	EMBL	CDS	198486	199442	.	-	0	ID=Kmarxianus_kctc_1770;featflags=start_before:true;locus_tag=KCTC_0C00990;inference=similar to DNA sequence:INSDC:YKL120W;gene=KCTC0C00990
kctc_3Dec2014_scaffold_3.genbank	EMBL	CDS	199520	200011	.	+	0	ID=Kmarxianus_kctc_1771;locus_tag=KCTC_0C01000;gene=KCTC0C01000;transl_table=1
kctc_3Dec2014_scaffold_3.genbank	EMBL	CDS	200322	202898	.	-	0	ID=Kmarxianus_kctc_1772;featflags=end_after:true;locus_tag=KCTC_0C01010;gene=KCTC0C01010;transl_table=1
kctc_3Dec2014_scaffold_3.genbank	EMBL	CDS	203311	203772	.	+	0	ID=Kmarxianus_kctc_1773;locus_tag=KCTC_0C01020;inference=similar to DNA sequence:INSDC:YKL122C;gene=KCTC0C01020
kctc_3Dec2014_scaffold_3.genbank	EMBL	CDS	204180	205580	.	-	0	ID=Kmarxianus_kctc_1774;featflags=start_before:true;locus_tag=KCTC_0C01030;inference=similar to DNA sequence:INSDC:YKL124W;gene=KCTC0C01030
kctc_3Dec2014_scaffold_3.genbank	EMBL	CDS	206152	208002	.	-	0	ID=Kmarxianus_kctc_1775;featflags=start_before:true;locus_tag=KCTC_0C01040;inference=similar to DNA sequence:INSDC:YKL125W;gene=KCTC0C01040
kctc_3Dec2014_scaffold_3.genbank	EMBL	CDS	208647	210935	.	-	0	ID=Kmarxianus_kctc_1776;locus_tag=KCTC_0C01050;inference=similar to DNA sequence:INSDC:YKL126W%2CYMR104C;gene=KCTC0C01050
kctc_3Dec2014_scaffold_3.genbank	EMBL	CDS	211399	213102	.	-	0	ID=Kmarxianus_kctc_1777;featflags=end_after:true;locus_tag=KCTC_0C01060;gene=KCTC0C01060;transl_table=1
kctc_3Dec2014_scaffold_3.genbank	EMBL	CDS	213597	215390	.	-	0	ID=Kmarxianus_kctc_1778;featflags=start_before:true;locus_tag=KCTC_0C01070;inference=similar to DNA sequence:INSDC:YMR106C;gene=KCTC0C01070
kctc_3Dec2014_scaffold_3.genbank	EMBL	CDS	215772	216077	.	+	0	ID=Kmarxianus_kctc_1779;locus_tag=KCTC_0C01080;inference=similar to DNA sequence:INSDC:YMR107W;gene=KCTC0C01080
kctc_3Dec2014_scaffold_3.genbank	EMBL	CDS	216280	217320	.	+	0	ID=Kmarxianus_kctc_1780;locus_tag=KCTC_0C01090;inference=similar to DNA sequence:INSDC:YKL128C;gene=KCTC0C01090
kctc_3Dec2014_scaffold_3.genbank	EMBL	CDS	217864	219999	.	+	0	ID=Kmarxianus_kctc_1781;locus_tag=KCTC_0C01100;gene=KCTC0C01100;transl_table=1
kctc_3Dec2014_scaffold_3.genbank	EMBL	CDS	220989	223091	.	+	0	ID=Kmarxianus_kctc_1782;locus_tag=KCTC_0C01110;inference=similar to DNA sequence:INSDC:YMR108W;gene=KCTC0C01110
kctc_3Dec2014_scaffold_3.genbank	EMBL	CDS	223589	227407	.	+	0	ID=Kmarxianus_kctc_1783;locus_tag=KCTC_0C01120;inference=similar to DNA sequence:INSDC:YKL129C%2CYMR109W;gene=KCTC0C01120
kctc_3Dec2014_scaffold_3.genbank	EMBL	CDS	227693	229246	.	-	0	ID=Kmarxianus_kctc_1784;featflags=start_before:true;locus_tag=KCTC_0C01130;inference=similar to DNA sequence:INSDC:YMR110C;gene=KCTC0C01130
kctc_3Dec2014_scaffold_3.genbank	EMBL	CDS	229540	230289	.	+	0	ID=Kmarxianus_kctc_1785;locus_tag=KCTC_0C01140;inference=similar to DNA sequence:INSDC:YKL130C;gene=KCTC0C01140
kctc_3Dec2014_scaffold_3.genbank	EMBL	CDS	230328	231257	.	-	0	ID=Kmarxianus_kctc_1786;featflags=start_before:true,end_after:true;locus_tag=KCTC_0C01150;gene=KCTC0C01150;transl_table=1
kctc_3Dec2014_scaffold_3.genbank	EMBL	CDS	231832	232164	.	-	0	ID=Kmarxianus_kctc_1787;featflags=start_before:true;locus_tag=KCTC_0C01160;inference=similar to DNA sequence:INSDC:YMR112C;gene=KCTC0C01160
kctc_3Dec2014_scaffold_3.genbank	EMBL	CDS	232364	233674	.	+	0	ID=Kmarxianus_kctc_1788;locus_tag=KCTC_0C01170;inference=similar to DNA sequence:INSDC:YKL132C%2CYMR113W;gene=KCTC0C01170
kctc_3Dec2014_scaffold_3.genbank	EMBL	CDS	233773	234606	.	-	0	ID=Kmarxianus_kctc_1789;featflags=start_before:true;locus_tag=KCTC_0C01180;inference=similar to DNA sequence:INSDC:YMR114C;gene=KCTC0C01180
kctc_3Dec2014_scaffold_3.genbank	EMBL	CDS	234910	236418	.	+	0	ID=Kmarxianus_kctc_1790;locus_tag=KCTC_0C01190;inference=similar to DNA sequence:INSDC:YKL133C%2CYMR115W;gene=KCTC0C01190
kctc_3Dec2014_scaffold_3.genbank	EMBL	CDS	236789	239137	.	+	0	ID=Kmarxianus_kctc_1791;locus_tag=KCTC_0C01200;inference=similar to DNA sequence:INSDC:YKL134C;gene=KCTC0C01200
kctc_3Dec2014_scaffold_3.genbank	EMBL	biological_region	239424	240795	.	-	0	ID=Kmarxianus_kctc_1792;featflags=type:CDS;locus_tag=KCTC_0C01210;inference=similar to DNA sequence:INSDC:YMR116C;gene=KCTC0C01210
kctc_3Dec2014_scaffold_3.genbank	EMBL	CDS	239424	239852	.	-	0	Parent=kctc_3Dec2014_scaffold_3.genbank.119
kctc_3Dec2014_scaffold_3.genbank	EMBL	CDS	240244	240795	.	-	0	Parent=kctc_3Dec2014_scaffold_3.genbank.119
kctc_3Dec2014_scaffold_3.genbank	EMBL	CDS	241582	243705	.	+	0	ID=Kmarxianus_kctc_1793;locus_tag=KCTC_0C01220;inference=similar to DNA sequence:INSDC:YKL135C;gene=KCTC0C01220
kctc_3Dec2014_scaffold_3.genbank	EMBL	CDS	243865	244152	.	-	0	ID=Kmarxianus_kctc_1794;featflags=start_before:true;locus_tag=KCTC_0C01230;inference=similar to DNA sequence:INSDC:YKL137W;gene=KCTC0C01230
kctc_3Dec2014_scaffold_3.genbank	EMBL	CDS	244503	244892	.	+	0	ID=Kmarxianus_kctc_1795;locus_tag=KCTC_0C01240;inference=similar to DNA sequence:INSDC:YKL138C;gene=KCTC0C01240
kctc_3Dec2014_scaffold_3.genbank	EMBL	CDS	245001	245540	.	-	0	ID=Kmarxianus_kctc_1796;locus_tag=KCTC_0C01250;inference=similar to DNA sequence:INSDC:YMR117C;gene=KCTC0C01250
kctc_3Dec2014_scaffold_3.genbank	EMBL	CDS	245749	245943	.	+	0	ID=Kmarxianus_kctc_1797;locus_tag=KCTC_0C01260;inference=similar to DNA sequence:INSDC:YKL138C-A;gene=KCTC0C01260
kctc_3Dec2014_scaffold_3.genbank	EMBL	CDS	246027	247391	.	-	0	ID=Kmarxianus_kctc_1798;locus_tag=KCTC_0C01270;inference=similar to DNA sequence:INSDC:YKL139W;gene=KCTC0C01270
kctc_3Dec2014_scaffold_3.genbank	EMBL	CDS	247763	248305	.	-	0	ID=Kmarxianus_kctc_1799;featflags=start_before:true;locus_tag=KCTC_0C01280;inference=similar to DNA sequence:INSDC:YKL141W%2CYMR118C;gene=KCTC0C01280
kctc_3Dec2014_scaffold_3.genbank	EMBL	CDS	248776	251298	.	-	0	ID=Kmarxianus_kctc_1800;featflags=start_before:true;locus_tag=KCTC_0C01290;inference=similar to DNA sequence:INSDC:YFL004W%2CYPL019C;gene=KCTC0C01290
kctc_3Dec2014_scaffold_3.genbank	EMBL	CDS	252065	252709	.	-	0	ID=Kmarxianus_kctc_1801;locus_tag=KCTC_0C01300;inference=similar to DNA sequence:INSDC:YFL005W;gene=KCTC0C01300
kctc_3Dec2014_scaffold_3.genbank	EMBL	CDS	253139	259591	.	-	0	ID=Kmarxianus_kctc_1802;locus_tag=KCTC_0C01310;inference=similar to DNA sequence:INSDC:YFL007W;gene=KCTC0C01310
kctc_3Dec2014_scaffold_3.genbank	EMBL	CDS	260008	261627	.	-	0	ID=Kmarxianus_kctc_1803;locus_tag=KCTC_0C01320;gene=KCTC0C01320
kctc_3Dec2014_scaffold_3.genbank	EMBL	CDS	262181	264640	.	+	0	ID=Kmarxianus_kctc_1804;locus_tag=KCTC_0C01330;inference=similar to DNA sequence:INSDC:YLR115W;gene=KCTC0C01330
kctc_3Dec2014_scaffold_3.genbank	EMBL	tRNA	264819	264890	.	-	.	ID=kctc_3Dec2014_scaffold_3.genbank.134;locus_tag=KCTC_0Ctrna2D;gene=KCTC0Ctrna2D;product=tRNA-Asp
kctc_3Dec2014_scaffold_3.genbank	EMBL	tRNA	265226	265299	.	-	.	ID=kctc_3Dec2014_scaffold_3.genbank.135;locus_tag=KCTC_0Ctrna3V;gene=KCTC0Ctrna3V;product=tRNA-Val
kctc_3Dec2014_scaffold_3.genbank	EMBL	tRNA	265433	265506	.	-	.	ID=kctc_3Dec2014_scaffold_3.genbank.136;locus_tag=KCTC_0Ctrna4V;gene=KCTC0Ctrna4V;product=tRNA-Val
kctc_3Dec2014_scaffold_3.genbank	EMBL	CDS	265745	266953	.	+	0	ID=Kmarxianus_kctc_1805;locus_tag=KCTC_0C01340;inference=similar to DNA sequence:INSDC:YDR065W;gene=KCTC0C01340
kctc_3Dec2014_scaffold_3.genbank	EMBL	CDS	267015	267647	.	-	0	ID=Kmarxianus_kctc_1806;locus_tag=KCTC_0C01350;inference=similar to DNA sequence:INSDC:YDR066C%2CYER139C;gene=KCTC0C01350
kctc_3Dec2014_scaffold_3.genbank	EMBL	CDS	267919	269544	.	+	0	ID=Kmarxianus_kctc_1807;locus_tag=KCTC_0C01360;inference=similar to DNA sequence:INSDC:YER140W;gene=KCTC0C01360
kctc_3Dec2014_scaffold_3.genbank	EMBL	CDS	269905	271428	.	+	0	ID=Kmarxianus_kctc_1808;locus_tag=KCTC_0C01370;gene=KCTC0C01370;transl_table=1
kctc_3Dec2014_scaffold_3.genbank	EMBL	CDS	271514	272593	.	-	0	ID=Kmarxianus_kctc_1809;locus_tag=KCTC_0C01380;gene=KCTC0C01380
kctc_3Dec2014_scaffold_3.genbank	EMBL	CDS	273303	275963	.	+	0	ID=Kmarxianus_kctc_1810;locus_tag=KCTC_0C01390;inference=similar to DNA sequence:INSDC:YBL023C;gene=KCTC0C01390
kctc_3Dec2014_scaffold_3.genbank	EMBL	CDS	276305	278314	.	-	0	ID=Kmarxianus_kctc_1811;featflags=start_before:true;locus_tag=KCTC_0C01400;inference=similar to DNA sequence:INSDC:YBL024W;gene=KCTC0C01400
kctc_3Dec2014_scaffold_3.genbank	EMBL	CDS	278596	278973	.	-	0	ID=Kmarxianus_kctc_1812;locus_tag=KCTC_0C01410;inference=similar to DNA sequence:INSDC:YBL025W;gene=KCTC0C01410
kctc_3Dec2014_scaffold_3.genbank	EMBL	CDS	279860	280420	.	-	0	ID=Kmarxianus_kctc_1813;featflags=end_after:true;locus_tag=KCTC_0C01420;gene=KCTC0C01420;transl_table=1
kctc_3Dec2014_scaffold_3.genbank	EMBL	CDS	281704	282639	.	-	0	ID=Kmarxianus_kctc_1814;locus_tag=KCTC_0C01430;inference=similar to DNA sequence:INSDC:YER133W;gene=KCTC0C01430
kctc_3Dec2014_scaffold_3.genbank	EMBL	CDS	284423	285091	.	+	0	ID=Kmarxianus_kctc_1815;locus_tag=KCTC_0C01440;inference=similar to DNA sequence:INSDC:YGL198W;gene=KCTC0C01440
kctc_3Dec2014_scaffold_3.genbank	EMBL	CDS	285497	289969	.	+	0	ID=Kmarxianus_kctc_1816;locus_tag=KCTC_0C01450;inference=similar to DNA sequence:INSDC:YER132C%2CYGL197W;gene=KCTC0C01450
kctc_3Dec2014_scaffold_3.genbank	EMBL	CDS	290725	298731	.	+	0	ID=Kmarxianus_kctc_1817;locus_tag=KCTC_0C01460;inference=similar to DNA sequence:INSDC:YGL195W;gene=KCTC0C01460
kctc_3Dec2014_scaffold_3.genbank	EMBL	CDS	298877	299089	.	-	0	ID=Kmarxianus_kctc_1818;featflags=start_before:true,end_after:true;locus_tag=KCTC_0C01470;gene=KCTC0C01470;transl_table=1
kctc_3Dec2014_scaffold_3.genbank	EMBL	CDS	299327	300124	.	-	0	ID=Kmarxianus_kctc_1819;locus_tag=KCTC_0C01480;inference=similar to DNA sequence:INSDC:YCL010C;gene=KCTC0C01480
kctc_3Dec2014_scaffold_3.genbank	EMBL	CDS	300762	301853	.	+	0	ID=Kmarxianus_kctc_1820;locus_tag=KCTC_0C01490;inference=similar to DNA sequence:INSDC:YNL005C;gene=KCTC0C01490
kctc_3Dec2014_scaffold_3.genbank	EMBL	CDS	302050	302937	.	-	0	ID=Kmarxianus_kctc_1821;locus_tag=KCTC_0C01500;inference=similar to DNA sequence:INSDC:YCL009C;gene=KCTC0C01500
kctc_3Dec2014_scaffold_3.genbank	EMBL	CDS	303824	305071	.	-	0	ID=Kmarxianus_kctc_1822;locus_tag=KCTC_0C01510;inference=similar to DNA sequence:INSDC:YLR174W%2CYNL009W;gene=KCTC0C01510
kctc_3Dec2014_scaffold_3.genbank	EMBL	CDS	305901	306575	.	-	0	ID=Kmarxianus_kctc_1823;featflags=start_before:true;locus_tag=KCTC_0C01520;inference=similar to DNA sequence:INSDC:YNL010W;gene=KCTC0C01520
kctc_3Dec2014_scaffold_3.genbank	EMBL	CDS	306980	308323	.	+	0	ID=Kmarxianus_kctc_1824;locus_tag=KCTC_0C01530;inference=similar to DNA sequence:INSDC:YNL011C;gene=KCTC0C01530
kctc_3Dec2014_scaffold_3.genbank	EMBL	CDS	308457	309131	.	-	0	ID=Kmarxianus_kctc_1825;locus_tag=KCTC_0C01540;inference=similar to DNA sequence:INSDC:YLR250W;gene=KCTC0C01540
kctc_3Dec2014_scaffold_3.genbank	EMBL	CDS	309486	311366	.	-	0	ID=Kmarxianus_kctc_1826;featflags=end_after:true;locus_tag=KCTC_0C01550;gene=KCTC0C01550;transl_table=1
kctc_3Dec2014_scaffold_3.genbank	EMBL	CDS	312187	315321	.	-	0	ID=Kmarxianus_kctc_1827;locus_tag=KCTC_0C01560;inference=similar to DNA sequence:INSDC:YLR249W%2CYNL014W;gene=KCTC0C01560
kctc_3Dec2014_scaffold_3.genbank	EMBL	biological_region	316390	316479	.	+	.	ID=kctc_3Dec2014_scaffold_3.genbank.160;featflags=type:tRNA;locus_tag=KCTC_0Ctrna5R;gene=KCTC0Ctrna5R;product=tRNA-Arg
kctc_3Dec2014_scaffold_3.genbank	EMBL	tRNA	316390	316427	.	+	.	Parent=kctc_3Dec2014_scaffold_3.genbank.160
kctc_3Dec2014_scaffold_3.genbank	EMBL	tRNA	316443	316479	.	+	.	Parent=kctc_3Dec2014_scaffold_3.genbank.160
kctc_3Dec2014_scaffold_3.genbank	EMBL	CDS	316703	318709	.	-	0	ID=Kmarxianus_kctc_1828;locus_tag=KCTC_0C01570;inference=similar to DNA sequence:INSDC:YJL101C;gene=KCTC0C01570
kctc_3Dec2014_scaffold_3.genbank	EMBL	CDS	319477	321165	.	+	0	ID=Kmarxianus_kctc_1829;locus_tag=KCTC_0C01580;inference=similar to DNA sequence:INSDC:YJL100W;gene=KCTC0C01580
kctc_3Dec2014_scaffold_3.genbank	EMBL	CDS	321563	323716	.	+	0	ID=Kmarxianus_kctc_1830;locus_tag=KCTC_0C01590;inference=similar to DNA sequence:INSDC:YJL099W%2CYKR027W;gene=KCTC0C01590
kctc_3Dec2014_scaffold_3.genbank	EMBL	CDS	324395	327736	.	+	0	ID=Kmarxianus_kctc_1831;locus_tag=KCTC_0C01600;inference=similar to DNA sequence:INSDC:YJL098W%2CYKR028W;gene=KCTC0C01600
kctc_3Dec2014_scaffold_3.genbank	EMBL	CDS	328290	328943	.	+	0	ID=Kmarxianus_kctc_1832;locus_tag=KCTC_0C01610;inference=similar to DNA sequence:INSDC:YJL097W;gene=KCTC0C01610
kctc_3Dec2014_scaffold_3.genbank	EMBL	CDS	329307	329795	.	+	0	ID=Kmarxianus_kctc_1833;locus_tag=KCTC_0C01620;inference=similar to DNA sequence:INSDC:YJL096W;gene=KCTC0C01620
kctc_3Dec2014_scaffold_3.genbank	EMBL	CDS	330139	334176	.	+	0	ID=Kmarxianus_kctc_1834;locus_tag=KCTC_0C01630;inference=similar to DNA sequence:INSDC:YJL095W;gene=KCTC0C01630
[truncated: 4,187 more rows]
