# Supplementary material for: Comparative Genomic and Transcriptomic Analysis Reveals Specific Features of Gene Regulation in Kluyveromyces marxianus
Source: Front Microbiol. 2021 Feb 26;12:598060. doi: 10.3389/fmicb.2021.598060 (PMC7953160; doi:10.3389/fmicb.2021.598060)
Supplement: Supplementary File 3 — GFF file of CCT 7735 genome. [file Data_Sheet_5.XLSX]

## Sheet: Additional File S3
##gff-version 3
##sequence-region cct7_30Apr2015_scaffold_1.genbank 1 1745387
#!Date 2020-12-24
#!Type DNA
#!Source-version EMBOSS 6.6.0.0
cct7_30Apr2015_scaffold_1.genbank	EMBL	databank_entry	1	1745387	.	+	.	ID=cct7_30Apr2015_scaffold_1.genbank.1;mol_type=genomic DNA;organism=cct7-annotated_by_ygap
cct7_30Apr2015_scaffold_1.genbank	EMBL	CDS	2809	8133	.	+	0	ID=Kmarxianus_CCT7735_1;locus_tag=CCT7_0A00100;gene=CCT70A00100;transl_table=1
cct7_30Apr2015_scaffold_1.genbank	EMBL	CDS	10040	10720	.	+	0	ID=Kmarxianus_CCT7735_2;locus_tag=CCT7_0A00110;gene=CCT70A00110;transl_table=1
cct7_30Apr2015_scaffold_1.genbank	EMBL	CDS	10967	12631	.	-	0	ID=Kmarxianus_CCT7735_3;featflags=start_before:true;locus_tag=CCT7_0A00120;gene=CCT70A00120
cct7_30Apr2015_scaffold_1.genbank	EMBL	CDS	12937	13623	.	-	0	ID=Kmarxianus_CCT7735_4;locus_tag=CCT7_0A00130;gene=CCT70A00130;transl_table=1
cct7_30Apr2015_scaffold_1.genbank	EMBL	CDS	14146	15615	.	+	0	ID=Kmarxianus_CCT7735_5;locus_tag=CCT7_0A00140;gene=CCT70A00140;transl_table=1
cct7_30Apr2015_scaffold_1.genbank	EMBL	CDS	18821	21997	.	+	0	ID=Kmarxianus_CCT7735_6;locus_tag=CCT7_0A00150;gene=CCT70A00150;transl_table=1
cct7_30Apr2015_scaffold_1.genbank	EMBL	CDS	22846	24705	.	-	0	ID=Kmarxianus_CCT7735_7;locus_tag=CCT7_0A00160;gene=CCT70A00160;transl_table=1
cct7_30Apr2015_scaffold_1.genbank	EMBL	CDS	26431	27972	.	-	0	ID=Kmarxianus_CCT7735_8;locus_tag=CCT7_0A00170;gene=CCT70A00170;transl_table=1
cct7_30Apr2015_scaffold_1.genbank	EMBL	CDS	28792	32619	.	+	0	ID=Kmarxianus_CCT7735_9;locus_tag=CCT7_0A00180;gene=CCT70A00180;transl_table=1
cct7_30Apr2015_scaffold_1.genbank	EMBL	CDS	34715	35272	.	+	0	ID=Kmarxianus_CCT7735_10;locus_tag=CCT7_0A00190;inference=similar to DNA sequence:INSDC:YNL243W;gene=CCT70A00190
cct7_30Apr2015_scaffold_1.genbank	EMBL	CDS	35333	36112	.	-	0	ID=Kmarxianus_CCT7735_11;locus_tag=CCT7_0A00200;inference=similar to DNA sequence:INSDC:YCR040W;gene=CCT70A00200
cct7_30Apr2015_scaffold_1.genbank	EMBL	CDS	36379	37056	.	+	0	ID=Kmarxianus_CCT7735_12;locus_tag=CCT7_0A00210;inference=similar to DNA sequence:INSDC:YCR039C;gene=CCT70A00210
cct7_30Apr2015_scaffold_1.genbank	EMBL	CDS	37393	40104	.	-	0	ID=Kmarxianus_CCT7735_13;locus_tag=CCT7_0A00220;gene=CCT70A00220;transl_table=1
cct7_30Apr2015_scaffold_1.genbank	EMBL	CDS	42735	43811	.	-	0	ID=Kmarxianus_CCT7735_14;locus_tag=CCT7_0A00230;inference=similar to DNA sequence:INSDC:YCL064C;gene=CCT70A00230
cct7_30Apr2015_scaffold_1.genbank	EMBL	CDS	44653	46137	.	+	0	ID=Kmarxianus_CCT7735_15;locus_tag=CCT7_0A00240;inference=similar to DNA sequence:INSDC:YCL063W;gene=CCT70A00240
cct7_30Apr2015_scaffold_1.genbank	EMBL	CDS	46185	49025	.	-	0	ID=Kmarxianus_CCT7735_16;locus_tag=CCT7_0A00250;inference=similar to DNA sequence:INSDC:YCL061C;gene=CCT70A00250
cct7_30Apr2015_scaffold_1.genbank	EMBL	CDS	49405	50364	.	-	0	ID=Kmarxianus_CCT7735_17;locus_tag=CCT7_0A00260;inference=similar to DNA sequence:INSDC:YCL059C;gene=CCT70A00260
cct7_30Apr2015_scaffold_1.genbank	EMBL	CDS	50788	51132	.	+	0	ID=Kmarxianus_CCT7735_18;locus_tag=CCT7_0A00270;inference=similar to DNA sequence:INSDC:YCL058W-A;gene=CCT70A00270
cct7_30Apr2015_scaffold_1.genbank	EMBL	CDS	51662	51910	.	-	0	ID=Kmarxianus_CCT7735_19;locus_tag=CCT7_0A00280;inference=similar to DNA sequence:INSDC:YCL057C-A;gene=CCT70A00280
cct7_30Apr2015_scaffold_1.genbank	EMBL	CDS	52735	54873	.	+	0	ID=Kmarxianus_CCT7735_20;locus_tag=CCT7_0A00290;inference=similar to DNA sequence:INSDC:YCL057W;gene=CCT70A00290
cct7_30Apr2015_scaffold_1.genbank	EMBL	CDS	54890	55483	.	-	0	ID=Kmarxianus_CCT7735_21;locus_tag=CCT7_0A00300;inference=similar to DNA sequence:INSDC:YCL056C;gene=CCT70A00300
cct7_30Apr2015_scaffold_1.genbank	EMBL	CDS	57380	58390	.	+	0	ID=Kmarxianus_CCT7735_22;locus_tag=CCT7_0A00310;gene=CCT70A00310
cct7_30Apr2015_scaffold_1.genbank	EMBL	CDS	58854	59954	.	-	0	ID=Kmarxianus_CCT7735_23;locus_tag=CCT7_0A00320;gene=CCT70A00320;transl_table=1
cct7_30Apr2015_scaffold_1.genbank	EMBL	CDS	60536	61507	.	+	0	ID=Kmarxianus_CCT7735_24;locus_tag=CCT7_0A00330;inference=similar to DNA sequence:INSDC:YCL055W;gene=CCT70A00330
cct7_30Apr2015_scaffold_1.genbank	EMBL	CDS	61697	63214	.	-	0	ID=Kmarxianus_CCT7735_25;locus_tag=CCT7_0A00340;gene=CCT70A00340;transl_table=1
cct7_30Apr2015_scaffold_1.genbank	EMBL	CDS	64045	66552	.	+	0	ID=Kmarxianus_CCT7735_26;locus_tag=CCT7_0A00350;inference=similar to DNA sequence:INSDC:YCL054W;gene=CCT70A00350
cct7_30Apr2015_scaffold_1.genbank	EMBL	CDS	66632	67906	.	-	0	ID=Kmarxianus_CCT7735_27;locus_tag=CCT7_0A00360;inference=similar to DNA sequence:INSDC:YCL052C;gene=CCT70A00360
cct7_30Apr2015_scaffold_1.genbank	EMBL	CDS	69837	71243	.	+	0	ID=Kmarxianus_CCT7735_28;locus_tag=CCT7_0A00370;inference=similar to DNA sequence:INSDC:YCL051W%2CYDR528W;gene=CCT70A00370
cct7_30Apr2015_scaffold_1.genbank	EMBL	CDS	71978	72361	.	-	0	ID=Kmarxianus_CCT7735_29;locus_tag=CCT7_0A00380;inference=similar to DNA sequence:INSDC:YDR529C;gene=CCT70A00380
cct7_30Apr2015_scaffold_1.genbank	EMBL	CDS	72857	73840	.	-	0	ID=Kmarxianus_CCT7735_30;locus_tag=CCT7_0A00390;inference=similar to DNA sequence:INSDC:YCL050C%2CYDR530C;gene=CCT70A00390
cct7_30Apr2015_scaffold_1.genbank	EMBL	CDS	75034	76128	.	+	0	ID=Kmarxianus_CCT7735_31;locus_tag=CCT7_0A00400;inference=similar to DNA sequence:INSDC:YDR531W;gene=CCT70A00400
cct7_30Apr2015_scaffold_1.genbank	EMBL	CDS	76231	77286	.	-	0	ID=Kmarxianus_CCT7735_32;locus_tag=CCT7_0A00410;inference=similar to DNA sequence:INSDC:YDR532C;gene=CCT70A00410
cct7_30Apr2015_scaffold_1.genbank	EMBL	CDS	77995	79431	.	-	0	ID=Kmarxianus_CCT7735_33;locus_tag=CCT7_0A00420;inference=similar to DNA sequence:INSDC:YDR527W;gene=CCT70A00420
cct7_30Apr2015_scaffold_1.genbank	EMBL	CDS	79856	80083	.	-	0	ID=Kmarxianus_CCT7735_34;locus_tag=CCT7_0A00430;inference=similar to DNA sequence:INSDC:YDR525W-A;gene=CCT70A00430
cct7_30Apr2015_scaffold_1.genbank	EMBL	CDS	84664	86154	.	+	0	ID=Kmarxianus_CCT7735_35;locus_tag=CCT7_0A00440;inference=similar to DNA sequence:INSDC:YDR523C;gene=CCT70A00440
cct7_30Apr2015_scaffold_1.genbank	EMBL	CDS	86869	88161	.	+	0	ID=Kmarxianus_CCT7735_36;locus_tag=CCT7_0A00450;inference=similar to DNA sequence:INSDC:YCL048W%2CYDR522C;gene=CCT70A00450
cct7_30Apr2015_scaffold_1.genbank	EMBL	CDS	88550	90490	.	+	0	ID=Kmarxianus_CCT7735_37;locus_tag=CCT7_0A00460;inference=similar to DNA sequence:INSDC:YDR520C;gene=CCT70A00460
cct7_30Apr2015_scaffold_1.genbank	EMBL	CDS	90632	91054	.	-	0	ID=Kmarxianus_CCT7735_38;locus_tag=CCT7_0A00470;inference=similar to DNA sequence:INSDC:YDR519W;gene=CCT70A00470
cct7_30Apr2015_scaffold_1.genbank	EMBL	CDS	91345	93507	.	-	0	ID=Kmarxianus_CCT7735_39;locus_tag=CCT7_0A00480;inference=similar to DNA sequence:INSDC:YCL045C;gene=CCT70A00480
cct7_30Apr2015_scaffold_1.genbank	EMBL	CDS	93842	95002	.	-	0	ID=Kmarxianus_CCT7735_40;locus_tag=CCT7_0A00490;inference=similar to DNA sequence:INSDC:YCL044C;gene=CCT70A00490
cct7_30Apr2015_scaffold_1.genbank	EMBL	CDS	95455	97017	.	-	0	ID=Kmarxianus_CCT7735_41;locus_tag=CCT7_0A00500;inference=similar to DNA sequence:INSDC:YCL043C%2CYDR518W;gene=CCT70A00500
cct7_30Apr2015_scaffold_1.genbank	EMBL	CDS	97460	98632	.	-	0	ID=Kmarxianus_CCT7735_42;locus_tag=CCT7_0A00510;inference=similar to DNA sequence:INSDC:YDR517W;gene=CCT70A00510
cct7_30Apr2015_scaffold_1.genbank	EMBL	CDS	99985	101430	.	+	0	ID=Kmarxianus_CCT7735_43;locus_tag=CCT7_0A00520;inference=similar to DNA sequence:INSDC:YCL040W%2CYDR516C;gene=CCT70A00520
cct7_30Apr2015_scaffold_1.genbank	EMBL	CDS	102034	104184	.	+	0	ID=Kmarxianus_CCT7735_44;locus_tag=CCT7_0A00530;inference=similar to DNA sequence:INSDC:YCL039W;gene=CCT70A00530
cct7_30Apr2015_scaffold_1.genbank	EMBL	CDS	104177	105667	.	-	0	ID=Kmarxianus_CCT7735_45;locus_tag=CCT7_0A00540;inference=similar to DNA sequence:INSDC:YCL038C;gene=CCT70A00540
cct7_30Apr2015_scaffold_1.genbank	EMBL	CDS	106066	107544	.	-	0	ID=Kmarxianus_CCT7735_46;locus_tag=CCT7_0A00550;inference=similar to DNA sequence:INSDC:YCL037C%2CYDR515W;gene=CCT70A00550
cct7_30Apr2015_scaffold_1.genbank	EMBL	CDS	108032	109117	.	+	0	ID=Kmarxianus_CCT7735_47;locus_tag=CCT7_0A00560;gene=CCT70A00560;transl_table=1
cct7_30Apr2015_scaffold_1.genbank	EMBL	CDS	109443	110609	.	+	0	ID=Kmarxianus_CCT7735_48;locus_tag=CCT7_0A00570;inference=similar to DNA sequence:INSDC:YCL036W%2CYDR514C;gene=CCT70A00570
cct7_30Apr2015_scaffold_1.genbank	EMBL	CDS	111915	113117	.	+	0	ID=Kmarxianus_CCT7735_49;locus_tag=CCT7_0A00580;gene=CCT70A00580;transl_table=1
cct7_30Apr2015_scaffold_1.genbank	EMBL	CDS	113326	113649	.	-	0	ID=Kmarxianus_CCT7735_50;locus_tag=CCT7_0A00590;inference=similar to DNA sequence:INSDC:YCL035C%2CYDR513W;gene=CCT70A00590
cct7_30Apr2015_scaffold_1.genbank	EMBL	CDS	114943	115941	.	+	0	ID=Kmarxianus_CCT7735_51;locus_tag=CCT7_0A00600;inference=similar to DNA sequence:INSDC:YCL034W;gene=CCT70A00600
cct7_30Apr2015_scaffold_1.genbank	EMBL	CDS	116011	116442	.	-	0	ID=Kmarxianus_CCT7735_52;locus_tag=CCT7_0A00610;inference=similar to DNA sequence:INSDC:YCL033C;gene=CCT70A00610
cct7_30Apr2015_scaffold_1.genbank	EMBL	CDS	116717	116977	.	+	0	ID=Kmarxianus_CCT7735_53;locus_tag=CCT7_0A00620;inference=similar to DNA sequence:INSDC:YDR512C;gene=CCT70A00620
cct7_30Apr2015_scaffold_1.genbank	EMBL	CDS	117345	118244	.	+	0	ID=Kmarxianus_CCT7735_54;locus_tag=CCT7_0A00630;inference=similar to DNA sequence:INSDC:YCL032W;gene=CCT70A00630
cct7_30Apr2015_scaffold_1.genbank	EMBL	CDS	118415	119392	.	-	0	ID=Kmarxianus_CCT7735_55;locus_tag=CCT7_0A00640;inference=similar to DNA sequence:INSDC:YCL031C;gene=CCT70A00640
cct7_30Apr2015_scaffold_1.genbank	EMBL	CDS	119565	119951	.	-	0	ID=Kmarxianus_CCT7735_56;locus_tag=CCT7_0A00650;inference=similar to DNA sequence:INSDC:YDR511W;gene=CCT70A00650
cct7_30Apr2015_scaffold_1.genbank	EMBL	CDS	120238	122646	.	-	0	ID=Kmarxianus_CCT7735_57;locus_tag=CCT7_0A00660;inference=similar to DNA sequence:INSDC:YCL030C;gene=CCT70A00660
cct7_30Apr2015_scaffold_1.genbank	EMBL	CDS	122991	124223	.	-	0	ID=Kmarxianus_CCT7735_58;locus_tag=CCT7_0A00670;inference=similar to DNA sequence:INSDC:YCL029C;gene=CCT70A00670
cct7_30Apr2015_scaffold_1.genbank	EMBL	CDS	124812	125352	.	-	0	ID=Kmarxianus_CCT7735_59;featflags=start_before:true,end_after:true;locus_tag=CCT7_0A00680;codon_start=1;gene=CCT70A00680
cct7_30Apr2015_scaffold_1.genbank	EMBL	CDS	129119	130696	.	+	0	ID=Kmarxianus_CCT7735_60;locus_tag=CCT7_0A00690;inference=similar to DNA sequence:INSDC:YCL027W;gene=CCT70A00690
cct7_30Apr2015_scaffold_1.genbank	EMBL	CDS	131011	131601	.	-	0	ID=Kmarxianus_CCT7735_61;locus_tag=CCT7_0A00700;inference=similar to DNA sequence:INSDC:YCL026C-B;gene=CCT70A00700
cct7_30Apr2015_scaffold_1.genbank	EMBL	CDS	132354	132944	.	-	0	ID=Kmarxianus_CCT7735_62;locus_tag=CCT7_0A00710;inference=similar to DNA sequence:INSDC:YCL026C-A;gene=CCT70A00710
cct7_30Apr2015_scaffold_1.genbank	EMBL	CDS	133706	135562	.	-	0	ID=Kmarxianus_CCT7735_63;featflags=start_before:true;locus_tag=CCT7_0A00720;inference=similar to DNA sequence:INSDC:YCL025C%2CYDR508C;gene=CCT70A00720
cct7_30Apr2015_scaffold_1.genbank	EMBL	CDS	137703	137984	.	+	0	ID=Kmarxianus_CCT7735_64;locus_tag=CCT7_0A00730;inference=similar to DNA sequence:INSDC:YDR510W;gene=CCT70A00730
cct7_30Apr2015_scaffold_1.genbank	EMBL	CDS	139054	142395	.	+	0	ID=Kmarxianus_CCT7735_65;locus_tag=CCT7_0A00740;inference=similar to DNA sequence:INSDC:YCL024W%2CYDR507C;gene=CCT70A00740
cct7_30Apr2015_scaffold_1.genbank	EMBL	CDS	142549	143775	.	-	0	ID=Kmarxianus_CCT7735_66;featflags=start_before:true;locus_tag=CCT7_0A00750;gene=CCT70A00750
cct7_30Apr2015_scaffold_1.genbank	EMBL	CDS	144163	146127	.	+	0	ID=Kmarxianus_CCT7735_67;locus_tag=CCT7_0A00760;inference=similar to DNA sequence:INSDC:YDR506C;gene=CCT70A00760
cct7_30Apr2015_scaffold_1.genbank	EMBL	CDS	147237	149813	.	+	0	ID=Kmarxianus_CCT7735_68;locus_tag=CCT7_0A00770;inference=similar to DNA sequence:INSDC:YDR505C%2CYLR177W;gene=CCT70A00770
cct7_30Apr2015_scaffold_1.genbank	EMBL	CDS	150535	151140	.	-	0	ID=Kmarxianus_CCT7735_69;locus_tag=CCT7_0A00780;inference=similar to DNA sequence:INSDC:YLR178C;gene=CCT70A00780
cct7_30Apr2015_scaffold_1.genbank	EMBL	CDS	152189	153022	.	+	0	ID=Kmarxianus_CCT7735_70;locus_tag=CCT7_0A00790;inference=similar to DNA sequence:INSDC:YDR503C;gene=CCT70A00790
cct7_30Apr2015_scaffold_1.genbank	EMBL	CDS	153947	155101	.	+	0	ID=Kmarxianus_CCT7735_71;locus_tag=CCT7_0A00800;inference=similar to DNA sequence:INSDC:YDR502C%2CYLR180W;gene=CCT70A00800
cct7_30Apr2015_scaffold_1.genbank	EMBL	CDS	155343	156422	.	-	0	ID=Kmarxianus_CCT7735_72;featflags=start_before:true;locus_tag=CCT7_0A00810;inference=similar to DNA sequence:INSDC:YLR181C;gene=CCT70A00810
cct7_30Apr2015_scaffold_1.genbank	EMBL	CDS	156675	159056	.	+	0	ID=Kmarxianus_CCT7735_73;locus_tag=CCT7_0A00820;inference=similar to DNA sequence:INSDC:YLR182W;gene=CCT70A00820
cct7_30Apr2015_scaffold_1.genbank	EMBL	CDS	159251	160855	.	-	0	ID=Kmarxianus_CCT7735_74;featflags=start_before:true;locus_tag=CCT7_0A00830;inference=similar to DNA sequence:INSDC:YDR501W%2CYLR183C;gene=CCT70A00830
cct7_30Apr2015_scaffold_1.genbank	EMBL	biological_region	161537	162275	.	+	0	ID=Kmarxianus_CCT7735_75;featflags=type:CDS;locus_tag=CCT7_0A00840;inference=similar to DNA sequence:INSDC:YDR500C%2CYLR185W;gene=CCT70A00840
cct7_30Apr2015_scaffold_1.genbank	EMBL	CDS	161537	161543	.	+	0	Parent=cct7_30Apr2015_scaffold_1.genbank.76
cct7_30Apr2015_scaffold_1.genbank	EMBL	CDS	162013	162275	.	+	0	Parent=cct7_30Apr2015_scaffold_1.genbank.76
cct7_30Apr2015_scaffold_1.genbank	EMBL	CDS	162524	164533	.	-	0	ID=Kmarxianus_CCT7735_76;featflags=start_before:true;locus_tag=CCT7_0A00850;inference=similar to DNA sequence:INSDC:YDR499W;gene=CCT70A00850
cct7_30Apr2015_scaffold_1.genbank	EMBL	CDS	165297	166055	.	+	0	ID=Kmarxianus_CCT7735_77;locus_tag=CCT7_0A00860;inference=similar to DNA sequence:INSDC:YLR186W;gene=CCT70A00860
cct7_30Apr2015_scaffold_1.genbank	EMBL	CDS	166524	168455	.	+	0	ID=Kmarxianus_CCT7735_78;locus_tag=CCT7_0A00870;inference=similar to DNA sequence:INSDC:YNL279W;gene=CCT70A00870
cct7_30Apr2015_scaffold_1.genbank	EMBL	CDS	170664	174038	.	+	0	ID=Kmarxianus_CCT7735_79;locus_tag=CCT7_0A00880;inference=similar to DNA sequence:INSDC:YLR187W%2CYNL278W;gene=CCT70A00880
cct7_30Apr2015_scaffold_1.genbank	EMBL	CDS	174452	176524	.	+	0	ID=Kmarxianus_CCT7735_80;locus_tag=CCT7_0A00890;inference=similar to DNA sequence:INSDC:YLR188W;gene=CCT70A00890
cct7_30Apr2015_scaffold_1.genbank	EMBL	CDS	177111	178589	.	+	0	ID=Kmarxianus_CCT7735_81;locus_tag=CCT7_0A00900;inference=similar to DNA sequence:INSDC:YNL277W;gene=CCT70A00900
cct7_30Apr2015_scaffold_1.genbank	EMBL	CDS	178952	182647	.	-	0	ID=Kmarxianus_CCT7735_82;featflags=start_before:true;locus_tag=CCT7_0A00910;inference=similar to DNA sequence:INSDC:YLR189C;gene=CCT70A00910
cct7_30Apr2015_scaffold_1.genbank	EMBL	CDS	183443	184834	.	-	0	ID=Kmarxianus_CCT7735_83;featflags=start_before:true,end_after:true;locus_tag=CCT7_0A00920;gene=CCT70A00920;transl_table=1
cct7_30Apr2015_scaffold_1.genbank	EMBL	CDS	185356	185991	.	+	0	ID=Kmarxianus_CCT7735_84;featflags=end_after:true;locus_tag=CCT7_0A00930;inference=similar to DNA sequence:INSDC:YER018C;gene=CCT70A00930
cct7_30Apr2015_scaffold_1.genbank	EMBL	CDS	186443	187486	.	+	0	ID=Kmarxianus_CCT7735_85;locus_tag=CCT7_0A00940;inference=similar to DNA sequence:INSDC:YCR044C;gene=CCT70A00940
cct7_30Apr2015_scaffold_1.genbank	EMBL	CDS	187947	189635	.	+	0	ID=Kmarxianus_CCT7735_86;locus_tag=CCT7_0A00950;inference=similar to DNA sequence:INSDC:YNL275W;gene=CCT70A00950
cct7_30Apr2015_scaffold_1.genbank	EMBL	CDS	189944	190330	.	+	0	ID=Kmarxianus_CCT7735_87;locus_tag=CCT7_0A00960;inference=similar to DNA sequence:INSDC:YCR043C;gene=CCT70A00960
cct7_30Apr2015_scaffold_1.genbank	EMBL	CDS	190482	191531	.	-	0	ID=Kmarxianus_CCT7735_88;featflags=start_before:true;locus_tag=CCT7_0A00970;inference=similar to DNA sequence:INSDC:YNL274C;gene=CCT70A00970
cct7_30Apr2015_scaffold_1.genbank	EMBL	CDS	192400	196581	.	+	0	ID=Kmarxianus_CCT7735_89;locus_tag=CCT7_0A00980;inference=similar to DNA sequence:INSDC:YCR042C;gene=CCT70A00980
cct7_30Apr2015_scaffold_1.genbank	EMBL	CDS	196904	198604	.	+	0	ID=Kmarxianus_CCT7735_90;locus_tag=CCT7_0A00990;inference=similar to DNA sequence:INSDC:YOR154W;gene=CCT70A00990
cct7_30Apr2015_scaffold_1.genbank	EMBL	CDS	198837	200402	.	-	0	ID=Kmarxianus_CCT7735_91;locus_tag=CCT7_0A01000;gene=CCT70A01000;transl_table=1
cct7_30Apr2015_scaffold_1.genbank	EMBL	CDS	203014	206484	.	+	0	ID=Kmarxianus_CCT7735_92;locus_tag=CCT7_0A01010;inference=similar to DNA sequence:INSDC:YNL273W;gene=CCT70A01010
cct7_30Apr2015_scaffold_1.genbank	EMBL	CDS	206533	207930	.	-	0	ID=Kmarxianus_CCT7735_93;featflags=start_before:true;locus_tag=CCT7_0A01020;inference=similar to DNA sequence:INSDC:YEL064C;gene=CCT70A01020
cct7_30Apr2015_scaffold_1.genbank	EMBL	CDS	208209	210287	.	-	0	ID=Kmarxianus_CCT7735_94;featflags=start_before:true;locus_tag=CCT7_0A01030;inference=similar to DNA sequence:INSDC:YNL272C;gene=CCT70A01030
cct7_30Apr2015_scaffold_1.genbank	EMBL	CDS	210531	216110	.	-	0	ID=Kmarxianus_CCT7735_95;featflags=start_before:true;locus_tag=CCT7_0A01040;inference=similar to DNA sequence:INSDC:YNL271C;gene=CCT70A01040
cct7_30Apr2015_scaffold_1.genbank	EMBL	CDS	217793	219535	.	-	0	ID=Kmarxianus_CCT7735_96;locus_tag=CCT7_0A01050;inference=similar to DNA sequence:INSDC:YNL270C%2CYEL063C;gene=CCT70A01050
cct7_30Apr2015_scaffold_1.genbank	EMBL	CDS	222145	223878	.	+	0	ID=Kmarxianus_CCT7735_97;locus_tag=CCT7_0A01060;inference=similar to DNA sequence:INSDC:YNL268W;gene=CCT70A01060
cct7_30Apr2015_scaffold_1.genbank	EMBL	CDS	224642	227539	.	+	0	ID=Kmarxianus_CCT7735_98;locus_tag=CCT7_0A01070;inference=similar to DNA sequence:INSDC:YNL267W;gene=CCT70A01070
cct7_30Apr2015_scaffold_1.genbank	EMBL	CDS	227843	229027	.	+	0	ID=Kmarxianus_CCT7735_99;locus_tag=CCT7_0A01080;inference=similar to DNA sequence:INSDC:YGR046W;gene=CCT70A01080
cct7_30Apr2015_scaffold_1.genbank	EMBL	CDS	229137	229988	.	-	0	ID=Kmarxianus_CCT7735_100;locus_tag=CCT7_0A01090;inference=similar to DNA sequence:INSDC:YNL265C;gene=CCT70A01090
cct7_30Apr2015_scaffold_1.genbank	EMBL	CDS	230244	233330	.	-	0	ID=Kmarxianus_CCT7735_101;featflags=start_before:true;locus_tag=CCT7_0A01100;inference=similar to DNA sequence:INSDC:YGR047C;gene=CCT70A01100
cct7_30Apr2015_scaffold_1.genbank	EMBL	CDS	233755	234801	.	+	0	ID=Kmarxianus_CCT7735_102;locus_tag=CCT7_0A01110;inference=similar to DNA sequence:INSDC:YGR048W;gene=CCT70A01110
cct7_30Apr2015_scaffold_1.genbank	EMBL	CDS	234841	238431	.	-	0	ID=Kmarxianus_CCT7735_103;featflags=start_before:true;locus_tag=CCT7_0A01120;inference=similar to DNA sequence:INSDC:YGL140C;gene=CCT70A01120
cct7_30Apr2015_scaffold_1.genbank	EMBL	CDS	238823	239836	.	-	0	ID=Kmarxianus_CCT7735_104;locus_tag=CCT7_0A01130;inference=similar to DNA sequence:INSDC:YNL264C;gene=CCT70A01130
cct7_30Apr2015_scaffold_1.genbank	EMBL	CDS	240066	240881	.	-	0	ID=Kmarxianus_CCT7735_105;locus_tag=CCT7_0A01140;inference=similar to DNA sequence:INSDC:YGL128C;gene=CCT70A01140
cct7_30Apr2015_scaffold_1.genbank	EMBL	CDS	241127	242017	.	-	0	ID=Kmarxianus_CCT7735_106;locus_tag=CCT7_0A01150;inference=similar to DNA sequence:INSDC:YNL263C;gene=CCT70A01150
cct7_30Apr2015_scaffold_1.genbank	EMBL	CDS	242488	249045	.	+	0	ID=Kmarxianus_CCT7735_107;locus_tag=CCT7_0A01160;inference=similar to DNA sequence:INSDC:YNL262W;gene=CCT70A01160
cct7_30Apr2015_scaffold_1.genbank	EMBL	CDS	249261	250685	.	+	0	ID=Kmarxianus_CCT7735_108;locus_tag=CCT7_0A01170;inference=similar to DNA sequence:INSDC:YNL261W;gene=CCT70A01170
cct7_30Apr2015_scaffold_1.genbank	EMBL	CDS	250925	251872	.	+	0	ID=Kmarxianus_CCT7735_109;locus_tag=CCT7_0A01180;inference=similar to DNA sequence:INSDC:YHR156C;gene=CCT70A01180
cct7_30Apr2015_scaffold_1.genbank	EMBL	CDS	251951	252448	.	-	0	ID=Kmarxianus_CCT7735_110;locus_tag=CCT7_0A01190;inference=similar to DNA sequence:INSDC:YNL260C;gene=CCT70A01190
cct7_30Apr2015_scaffold_1.genbank	EMBL	CDS	252732	252950	.	-	0	ID=Kmarxianus_CCT7735_111;featflags=start_before:true;locus_tag=CCT7_0A01200;inference=similar to DNA sequence:INSDC:YNL259C;gene=CCT70A01200
cct7_30Apr2015_scaffold_1.genbank	EMBL	CDS	253353	255395	.	-	0	ID=Kmarxianus_CCT7735_112;featflags=start_before:true;locus_tag=CCT7_0A01210;inference=similar to DNA sequence:INSDC:YNL258C;gene=CCT70A01210
cct7_30Apr2015_scaffold_1.genbank	EMBL	CDS	256162	259719	.	-	0	ID=Kmarxianus_CCT7735_113;featflags=start_before:true;locus_tag=CCT7_0A01220;inference=similar to DNA sequence:INSDC:YHR155W%2CYNL257C;gene=CCT70A01220
cct7_30Apr2015_scaffold_1.genbank	EMBL	CDS	260026	261210	.	-	0	ID=Kmarxianus_CCT7735_114;locus_tag=CCT7_0A01230;inference=similar to DNA sequence:INSDC:YDR058C;gene=CCT70A01230
cct7_30Apr2015_scaffold_1.genbank	EMBL	CDS	261455	262876	.	-	0	ID=Kmarxianus_CCT7735_115;featflags=start_before:true;locus_tag=CCT7_0A01240;inference=similar to DNA sequence:INSDC:YGR255C;gene=CCT70A01240
cct7_30Apr2015_scaffold_1.genbank	EMBL	CDS	263781	266174	.	+	0	ID=Kmarxianus_CCT7735_116;locus_tag=CCT7_0A01250;inference=similar to DNA sequence:INSDC:YNL256W;gene=CCT70A01250
cct7_30Apr2015_scaffold_1.genbank	EMBL	CDS	266434	266907	.	-	0	ID=Kmarxianus_CCT7735_117;featflags=start_before:true;locus_tag=CCT7_0A01260;inference=similar to DNA sequence:INSDC:YNL255C;gene=CCT70A01260
cct7_30Apr2015_scaffold_1.genbank	EMBL	CDS	267193	268299	.	-	0	ID=Kmarxianus_CCT7735_118;featflags=start_before:true;locus_tag=CCT7_0A01270;inference=similar to DNA sequence:INSDC:YNL254C;gene=CCT70A01270
cct7_30Apr2015_scaffold_1.genbank	EMBL	CDS	268996	270315	.	+	0	ID=Kmarxianus_CCT7735_119;locus_tag=CCT7_0A01280;inference=similar to DNA sequence:INSDC:YNL253W;gene=CCT70A01280
cct7_30Apr2015_scaffold_1.genbank	EMBL	CDS	270514	271305	.	-	0	ID=Kmarxianus_CCT7735_120;featflags=start_before:true;locus_tag=CCT7_0A01290;inference=similar to DNA sequence:INSDC:YNL252C;gene=CCT70A01290
cct7_30Apr2015_scaffold_1.genbank	EMBL	CDS	271611	273434	.	-	0	ID=Kmarxianus_CCT7735_121;featflags=start_before:true;locus_tag=CCT7_0A01300;inference=similar to DNA sequence:INSDC:YNL251C;gene=CCT70A01300
cct7_30Apr2015_scaffold_1.genbank	EMBL	CDS	274084	277974	.	+	0	ID=Kmarxianus_CCT7735_122;locus_tag=CCT7_0A01310;inference=similar to DNA sequence:INSDC:YNL250W;gene=CCT70A01310
cct7_30Apr2015_scaffold_1.genbank	EMBL	CDS	278005	279555	.	-	0	ID=Kmarxianus_CCT7735_123;locus_tag=CCT7_0A01320;inference=similar to DNA sequence:INSDC:YNL249C;gene=CCT70A01320
cct7_30Apr2015_scaffold_1.genbank	EMBL	CDS	279762	281000	.	-	0	ID=Kmarxianus_CCT7735_124;featflags=start_before:true;locus_tag=CCT7_0A01330;inference=similar to DNA sequence:INSDC:YNL248C;gene=CCT70A01330
cct7_30Apr2015_scaffold_1.genbank	EMBL	CDS	281490	281972	.	+	0	ID=Kmarxianus_CCT7735_125;locus_tag=CCT7_0A01340;inference=similar to DNA sequence:INSDC:YJR097W;gene=CCT70A01340
cct7_30Apr2015_scaffold_1.genbank	EMBL	CDS	282087	284015	.	-	0	ID=Kmarxianus_CCT7735_126;featflags=start_before:true;locus_tag=CCT7_0A01350;inference=similar to DNA sequence:INSDC:YJR098C;gene=CCT70A01350
cct7_30Apr2015_scaffold_1.genbank	EMBL	CDS	284450	286750	.	+	0	ID=Kmarxianus_CCT7735_127;locus_tag=CCT7_0A01360;inference=similar to DNA sequence:INSDC:YNL247W;gene=CCT70A01360
cct7_30Apr2015_scaffold_1.genbank	EMBL	CDS	287177	287866	.	+	0	ID=Kmarxianus_CCT7735_128;featflags=start_before:true,end_after:true;locus_tag=CCT7_0A01370;gene=CCT70A01370;transl_table=1
cct7_30Apr2015_scaffold_1.genbank	EMBL	CDS	288000	288551	.	-	0	ID=Kmarxianus_CCT7735_129;featflags=start_before:true;locus_tag=CCT7_0A01380;inference=similar to DNA sequence:INSDC:YNL245C;gene=CCT70A01380
cct7_30Apr2015_scaffold_1.genbank	EMBL	CDS	288923	289249	.	-	0	ID=Kmarxianus_CCT7735_130;featflags=start_before:true;locus_tag=CCT7_0A01390;inference=similar to DNA sequence:INSDC:YNL244C;gene=CCT70A01390
cct7_30Apr2015_scaffold_1.genbank	EMBL	CDS	290215	292332	.	+	0	ID=Kmarxianus_CCT7735_131;locus_tag=CCT7_0A01400;gene=CCT70A01400;transl_table=1
cct7_30Apr2015_scaffold_1.genbank	EMBL	CDS	292355	292996	.	-	0	ID=Kmarxianus_CCT7735_132;featflags=start_before:true;locus_tag=CCT7_0A01410;gene=CCT70A01410
cct7_30Apr2015_scaffold_1.genbank	EMBL	CDS	293862	294626	.	+	0	ID=Kmarxianus_CCT7735_133;locus_tag=CCT7_0A01420;gene=CCT70A01420;transl_table=1
cct7_30Apr2015_scaffold_1.genbank	EMBL	CDS	294677	298795	.	-	0	ID=Kmarxianus_CCT7735_134;featflags=start_before:true;locus_tag=CCT7_0A01430;inference=similar to DNA sequence:INSDC:YJL207C;gene=CCT70A01430
cct7_30Apr2015_scaffold_1.genbank	EMBL	CDS	299066	301042	.	-	0	ID=Kmarxianus_CCT7735_135;featflags=start_before:true;locus_tag=CCT7_0A01440;inference=similar to DNA sequence:INSDC:YJL206C;gene=CCT70A01440
cct7_30Apr2015_scaffold_1.genbank	EMBL	CDS	304412	306955	.	+	0	ID=Kmarxianus_CCT7735_136;locus_tag=CCT7_0A01450;gene=CCT70A01450;transl_table=1
cct7_30Apr2015_scaffold_1.genbank	EMBL	biological_region	307076	307339	.	-	0	ID=Kmarxianus_CCT7735_137;featflags=type:CDS,start_before:true;locus_tag=CCT7_0A01460;inference=similar to DNA sequence:INSDC:YJL205C;gene=CCT70A01460
cct7_30Apr2015_scaffold_1.genbank	EMBL	CDS	307076	307223	.	-	0	Parent=cct7_30Apr2015_scaffold_1.genbank.140;featflags=start_before:true
cct7_30Apr2015_scaffold_1.genbank	EMBL	CDS	307308	307339	.	-	0	Parent=cct7_30Apr2015_scaffold_1.genbank.140
cct7_30Apr2015_scaffold_1.genbank	EMBL	CDS	307581	307979	.	+	0	ID=Kmarxianus_CCT7735_138;locus_tag=CCT7_0A01470;inference=similar to DNA sequence:INSDC:YLR154C;gene=CCT70A01470
cct7_30Apr2015_scaffold_1.genbank	EMBL	CDS	308169	309170	.	+	0	ID=Kmarxianus_CCT7735_139;locus_tag=CCT7_0A01480;gene=CCT70A01480;transl_table=1
cct7_30Apr2015_scaffold_1.genbank	EMBL	CDS	309223	311574	.	-	0	ID=Kmarxianus_CCT7735_140;featflags=start_before:true;locus_tag=CCT7_0A01490;inference=similar to DNA sequence:INSDC:YJL204C;gene=CCT70A01490
cct7_30Apr2015_scaffold_1.genbank	EMBL	CDS	311807	312916	.	+	0	ID=Kmarxianus_CCT7735_141;locus_tag=CCT7_0A01500;inference=similar to DNA sequence:INSDC:YJL203W;gene=CCT70A01500
cct7_30Apr2015_scaffold_1.genbank	EMBL	CDS	313766	315493	.	+	0	ID=Kmarxianus_CCT7735_142;locus_tag=CCT7_0A01510;inference=similar to DNA sequence:INSDC:YJL201W;gene=CCT70A01510
cct7_30Apr2015_scaffold_1.genbank	EMBL	CDS	315809	319906	.	+	0	ID=Kmarxianus_CCT7735_143;locus_tag=CCT7_0A01520;inference=similar to DNA sequence:INSDC:YCR038C;gene=CCT70A01520
cct7_30Apr2015_scaffold_1.genbank	EMBL	CDS	320189	322582	.	-	0	ID=Kmarxianus_CCT7735_144;featflags=start_before:true;locus_tag=CCT7_0A01530;inference=similar to DNA sequence:INSDC:YJL200C;gene=CCT70A01530
cct7_30Apr2015_scaffold_1.genbank	EMBL	CDS	324107	326863	.	+	0	ID=Kmarxianus_CCT7735_145;locus_tag=CCT7_0A01540;inference=similar to DNA sequence:INSDC:YCR037C%2CYJL198W;gene=CCT70A01540
cct7_30Apr2015_scaffold_1.genbank	EMBL	CDS	327271	331002	.	+	0	ID=Kmarxianus_CCT7735_146;locus_tag=CCT7_0A01550;inference=similar to DNA sequence:INSDC:YJL197W;gene=CCT70A01550
cct7_30Apr2015_scaffold_1.genbank	EMBL	CDS	331126	332133	.	-	0	ID=Kmarxianus_CCT7735_147;locus_tag=CCT7_0A01560;inference=similar to DNA sequence:INSDC:YCR036W;gene=CCT70A01560
cct7_30Apr2015_scaffold_1.genbank	EMBL	CDS	332562	333854	.	+	0	ID=Kmarxianus_CCT7735_148;locus_tag=CCT7_0A01570;inference=similar to DNA sequence:INSDC:YCR035C;gene=CCT70A01570
cct7_30Apr2015_scaffold_1.genbank	EMBL	CDS	334147	335208	.	-	0	ID=Kmarxianus_CCT7735_149;featflags=start_before:true;locus_tag=CCT7_0A01580;inference=similar to DNA sequence:INSDC:YCR034W%2CYJL196C;gene=CCT70A01580
cct7_30Apr2015_scaffold_1.genbank	EMBL	CDS	335811	340286	.	-	0	ID=Kmarxianus_CCT7735_150;featflags=start_before:true;locus_tag=CCT7_0A01590;inference=similar to DNA sequence:INSDC:YCR033W;gene=CCT70A01590
cct7_30Apr2015_scaffold_1.genbank	EMBL	CDS	341697	343280	.	+	0	ID=Kmarxianus_CCT7735_151;locus_tag=CCT7_0A01600;inference=similar to DNA sequence:INSDC:YJL194W;gene=CCT70A01600
cct7_30Apr2015_scaffold_1.genbank	EMBL	CDS	343742	344419	.	+	0	ID=Kmarxianus_CCT7735_152;locus_tag=CCT7_0A01610;inference=similar to DNA sequence:INSDC:YDR486C;gene=CCT70A01610
cct7_30Apr2015_scaffold_1.genbank	EMBL	CDS	344580	345563	.	-	0	ID=Kmarxianus_CCT7735_153;featflags=start_before:true;locus_tag=CCT7_0A01620;inference=similar to DNA sequence:INSDC:YOL096C;gene=CCT70A01620
cct7_30Apr2015_scaffold_1.genbank	EMBL	CDS	345827	347974	.	+	0	ID=Kmarxianus_CCT7735_154;locus_tag=CCT7_0A01630;inference=similar to DNA sequence:INSDC:YDR485C;gene=CCT70A01630
cct7_30Apr2015_scaffold_1.genbank	EMBL	CDS	347954	350095	.	-	0	ID=Kmarxianus_CCT7735_155;featflags=start_before:true,end_after:true;locus_tag=CCT7_0A01640;gene=CCT70A01640;transl_table=1
cct7_30Apr2015_scaffold_1.genbank	EMBL	CDS	350339	352120	.	-	0	ID=Kmarxianus_CCT7735_156;locus_tag=CCT7_0A01650;inference=similar to DNA sequence:INSDC:YDR484W;gene=CCT70A01650
cct7_30Apr2015_scaffold_1.genbank	EMBL	CDS	352417	353382	.	-	0	ID=Kmarxianus_CCT7735_157;featflags=start_before:true;locus_tag=CCT7_0A01660;inference=similar to DNA sequence:INSDC:YOL094C;gene=CCT70A01660
cct7_30Apr2015_scaffold_1.genbank	EMBL	CDS	353783	354739	.	+	0	ID=Kmarxianus_CCT7735_158;locus_tag=CCT7_0A01670;inference=similar to DNA sequence:INSDC:YOL093W;gene=CCT70A01670
cct7_30Apr2015_scaffold_1.genbank	EMBL	CDS	355208	356128	.	+	0	ID=Kmarxianus_CCT7735_159;locus_tag=CCT7_0A01680;inference=similar to DNA sequence:INSDC:YBR147W%2CYOL092W;gene=CCT70A01680
cct7_30Apr2015_scaffold_1.genbank	EMBL	CDS	356541	358424	.	+	0	ID=Kmarxianus_CCT7735_160;locus_tag=CCT7_0A01690;inference=similar to DNA sequence:INSDC:YOL091W%2CYBR148W;gene=CCT70A01690
cct7_30Apr2015_scaffold_1.genbank	EMBL	CDS	358762	361158	.	+	0	ID=Kmarxianus_CCT7735_161;locus_tag=CCT7_0A01700;inference=similar to DNA sequence:INSDC:YOL063C;gene=CCT70A01700
cct7_30Apr2015_scaffold_1.genbank	EMBL	CDS	361476	363893	.	+	0	ID=Kmarxianus_CCT7735_162;locus_tag=CCT7_0A01710;inference=similar to DNA sequence:INSDC:YDL028C;gene=CCT70A01710
cct7_30Apr2015_scaffold_1.genbank	EMBL	CDS	364072	365247	.	-	0	ID=Kmarxianus_CCT7735_163;featflags=start_before:true;locus_tag=CCT7_0A01720;inference=similar to DNA sequence:INSDC:YDL029W;gene=CCT70A01720
cct7_30Apr2015_scaffold_1.genbank	EMBL	CDS	365652	366785	.	-	0	ID=Kmarxianus_CCT7735_164;locus_tag=CCT7_0A01730;inference=similar to DNA sequence:INSDC:YDL027C;gene=CCT70A01730
cct7_30Apr2015_scaffold_1.genbank	EMBL	CDS	367230	368675	.	-	0	ID=Kmarxianus_CCT7735_165;locus_tag=CCT7_0A01740;inference=similar to DNA sequence:INSDC:YOL062C;gene=CCT70A01740
cct7_30Apr2015_scaffold_1.genbank	EMBL	CDS	369370	370851	.	+	0	ID=Kmarxianus_CCT7735_166;locus_tag=CCT7_0A01750;inference=similar to DNA sequence:INSDC:YOL061W;gene=CCT70A01750
cct7_30Apr2015_scaffold_1.genbank	EMBL	CDS	371100	372962	.	-	0	ID=Kmarxianus_CCT7735_167;locus_tag=CCT7_0A01760;inference=similar to DNA sequence:INSDC:YDL025C;gene=CCT70A01760
cct7_30Apr2015_scaffold_1.genbank	EMBL	CDS	373571	375796	.	-	0	ID=Kmarxianus_CCT7735_168;locus_tag=CCT7_0A01770;inference=similar to DNA sequence:INSDC:YOL060C;gene=CCT70A01770
cct7_30Apr2015_scaffold_1.genbank	EMBL	CDS	378337	379641	.	+	0	ID=Kmarxianus_CCT7735_169;locus_tag=CCT7_0A01780;inference=similar to DNA sequence:INSDC:YDL022W%2CYOL059W;gene=CCT70A01780
cct7_30Apr2015_scaffold_1.genbank	EMBL	CDS	381233	382495	.	+	0	ID=Kmarxianus_CCT7735_170;locus_tag=CCT7_0A01790;inference=similar to DNA sequence:INSDC:YOL058W;gene=CCT70A01790
cct7_30Apr2015_scaffold_1.genbank	EMBL	CDS	383542	385554	.	+	0	ID=Kmarxianus_CCT7735_171;locus_tag=CCT7_0A01800;inference=similar to DNA sequence:INSDC:YOL057W;gene=CCT70A01800
cct7_30Apr2015_scaffold_1.genbank	EMBL	CDS	385961	386824	.	+	0	ID=Kmarxianus_CCT7735_172;locus_tag=CCT7_0A01810;inference=similar to DNA sequence:INSDC:YDL021W%2CYOL056W;gene=CCT70A01810
cct7_30Apr2015_scaffold_1.genbank	EMBL	CDS	387151	389007	.	-	0	ID=Kmarxianus_CCT7735_173;featflags=start_before:true;locus_tag=CCT7_0A01820;inference=similar to DNA sequence:INSDC:YDL020C;gene=CCT70A01820
cct7_30Apr2015_scaffold_1.genbank	EMBL	CDS	390397	391626	.	+	0	ID=Kmarxianus_CCT7735_174;locus_tag=CCT7_0A01830;gene=CCT70A01830;transl_table=1
cct7_30Apr2015_scaffold_1.genbank	EMBL	CDS	391816	395505	.	-	0	ID=Kmarxianus_CCT7735_175;locus_tag=CCT7_0A01840;inference=similar to DNA sequence:INSDC:YDL019C%2CYAR042W;gene=CCT70A01840
cct7_30Apr2015_scaffold_1.genbank	EMBL	CDS	396076	398172	.	-	0	ID=Kmarxianus_CCT7735_176;featflags=start_before:true;locus_tag=CCT7_0A01850;inference=similar to DNA sequence:INSDC:YAR035W;gene=CCT70A01850
cct7_30Apr2015_scaffold_1.genbank	EMBL	CDS	398439	400946	.	+	0	ID=Kmarxianus_CCT7735_177;locus_tag=CCT7_0A01860;inference=similar to DNA sequence:INSDC:YAR019C;gene=CCT70A01860
cct7_30Apr2015_scaffold_1.genbank	EMBL	CDS	401150	402361	.	+	0	ID=Kmarxianus_CCT7735_178;locus_tag=CCT7_0A01870;inference=similar to DNA sequence:INSDC:YAR018C;gene=CCT70A01870
cct7_30Apr2015_scaffold_1.genbank	EMBL	CDS	402444	403364	.	-	0	ID=Kmarxianus_CCT7735_179;featflags=start_before:true;locus_tag=CCT7_0A01880;inference=similar to DNA sequence:INSDC:YAR015W;gene=CCT70A01880
cct7_30Apr2015_scaffold_1.genbank	EMBL	CDS	405041	407200	.	+	0	ID=Kmarxianus_CCT7735_180;locus_tag=CCT7_0A01890;inference=similar to DNA sequence:INSDC:YAR014C;gene=CCT70A01890
cct7_30Apr2015_scaffold_1.genbank	EMBL	CDS	407542	410208	.	+	0	ID=Kmarxianus_CCT7735_181;locus_tag=CCT7_0A01900;inference=similar to DNA sequence:INSDC:YBR017C;gene=CCT70A01900
cct7_30Apr2015_scaffold_1.genbank	EMBL	CDS	410841	412439	.	+	0	ID=Kmarxianus_CCT7735_182;locus_tag=CCT7_0A01910;inference=similar to DNA sequence:INSDC:YIR027C;gene=CCT70A01910
cct7_30Apr2015_scaffold_1.genbank	EMBL	CDS	412519	413148	.	-	0	ID=Kmarxianus_CCT7735_183;featflags=start_before:true;locus_tag=CCT7_0A01920;inference=similar to DNA sequence:INSDC:YDL018C;gene=CCT70A01920
cct7_30Apr2015_scaffold_1.genbank	EMBL	CDS	413444	414883	.	+	0	ID=Kmarxianus_CCT7735_184;locus_tag=CCT7_0A01930;inference=similar to DNA sequence:INSDC:YDL017W;gene=CCT70A01930
cct7_30Apr2015_scaffold_1.genbank	EMBL	CDS	415058	416092	.	-	0	ID=Kmarxianus_CCT7735_185;featflags=start_before:true;locus_tag=CCT7_0A01940;inference=similar to DNA sequence:INSDC:YDL015C;gene=CCT70A01940
cct7_30Apr2015_scaffold_1.genbank	EMBL	CDS	416448	421778	.	+	0	ID=Kmarxianus_CCT7735_186;locus_tag=CCT7_0A01950;gene=CCT70A01950;transl_table=1
cct7_30Apr2015_scaffold_1.genbank	EMBL	CDS	423058	423783	.	+	0	ID=Kmarxianus_CCT7735_187;featflags=start_before:true;locus_tag=CCT7_0A01960;gene=CCT70A01960;transl_table=1
cct7_30Apr2015_scaffold_1.genbank	EMBL	CDS	424426	426264	.	+	0	ID=Kmarxianus_CCT7735_188;locus_tag=CCT7_0A01970;inference=similar to DNA sequence:INSDC:YDL013W;gene=CCT70A01970
cct7_30Apr2015_scaffold_1.genbank	EMBL	CDS	426620	427735	.	+	0	ID=Kmarxianus_CCT7735_189;locus_tag=CCT7_0A01980;gene=CCT70A01980;transl_table=1
cct7_30Apr2015_scaffold_1.genbank	EMBL	CDS	427896	427976	.	-	0	ID=Kmarxianus_CCT7735_190;featflags=start_before:true,end_after:true;locus_tag=CCT7_0A01990;gene=CCT70A01990;transl_table=1
cct7_30Apr2015_scaffold_1.genbank	EMBL	CDS	428844	430250	.	+	0	ID=Kmarxianus_CCT7735_191;locus_tag=CCT7_0A02000;inference=similar to DNA sequence:INSDC:YBR138C;gene=CCT70A02000
cct7_30Apr2015_scaffold_1.genbank	EMBL	CDS	430457	434227	.	-	0	ID=Kmarxianus_CCT7735_192;featflags=start_before:true;locus_tag=CCT7_0A02010;inference=similar to DNA sequence:INSDC:YOL075C;gene=CCT70A02010
cct7_30Apr2015_scaffold_1.genbank	EMBL	CDS	434488	435090	.	+	0	ID=Kmarxianus_CCT7735_193;locus_tag=CCT7_0A02020;inference=similar to DNA sequence:INSDC:YGR078C;gene=CCT70A02020
cct7_30Apr2015_scaffold_1.genbank	EMBL	CDS	435153	435989	.	-	0	ID=Kmarxianus_CCT7735_194;featflags=start_before:true;locus_tag=CCT7_0A02030;inference=similar to DNA sequence:INSDC:YOL073C;gene=CCT70A02030
cct7_30Apr2015_scaffold_1.genbank	EMBL	CDS	436268	437965	.	+	0	ID=Kmarxianus_CCT7735_195;locus_tag=CCT7_0A02040;inference=similar to DNA sequence:INSDC:YGR077C;gene=CCT70A02040
cct7_30Apr2015_scaffold_1.genbank	EMBL	CDS	438029	439807	.	-	0	ID=Kmarxianus_CCT7735_196;featflags=start_before:true;locus_tag=CCT7_0A02050;inference=similar to DNA sequence:INSDC:YLR276C;gene=CCT70A02050
cct7_30Apr2015_scaffold_1.genbank	EMBL	CDS	440330	442633	.	-	0	ID=Kmarxianus_CCT7735_197;featflags=start_before:true;locus_tag=CCT7_0A02060;inference=similar to DNA sequence:INSDC:YLR277C%2CYOR179C;gene=CCT70A02060
cct7_30Apr2015_scaffold_1.genbank	EMBL	CDS	443273	446968	.	-	0	ID=Kmarxianus_CCT7735_198;featflags=start_before:true;locus_tag=CCT7_0A02070;inference=similar to DNA sequence:INSDC:YLR278C;gene=CCT70A02070
cct7_30Apr2015_scaffold_1.genbank	EMBL	CDS	447545	448081	.	-	0	ID=Kmarxianus_CCT7735_199;locus_tag=CCT7_0A02080;inference=similar to DNA sequence:INSDC:YLR281C;gene=CCT70A02080
cct7_30Apr2015_scaffold_1.genbank	EMBL	CDS	448346	449182	.	+	0	ID=Kmarxianus_CCT7735_200;locus_tag=CCT7_0A02090;inference=similar to DNA sequence:INSDC:YLR283W;gene=CCT70A02090
cct7_30Apr2015_scaffold_1.genbank	EMBL	CDS	449189	450031	.	-	0	ID=Kmarxianus_CCT7735_201;featflags=start_before:true;locus_tag=CCT7_0A02100;inference=similar to DNA sequence:INSDC:YLR284C%2CYOR180C;gene=CCT70A02100
cct7_30Apr2015_scaffold_1.genbank	EMBL	CDS	450571	451383	.	+	0	ID=Kmarxianus_CCT7735_202;locus_tag=CCT7_0A02110;inference=similar to DNA sequence:INSDC:YLR285W;gene=CCT70A02110
cct7_30Apr2015_scaffold_1.genbank	EMBL	CDS	451779	453449	.	-	0	ID=Kmarxianus_CCT7735_203;featflags=start_before:true;locus_tag=CCT7_0A02120;inference=similar to DNA sequence:INSDC:YLR286C;gene=CCT70A02120
cct7_30Apr2015_scaffold_1.genbank	EMBL	CDS	454826	457015	.	+	0	ID=Kmarxianus_CCT7735_204;locus_tag=CCT7_0A02130;inference=similar to DNA sequence:INSDC:YOR181W;gene=CCT70A02130
cct7_30Apr2015_scaffold_1.genbank	EMBL	CDS	457126	458181	.	-	0	ID=Kmarxianus_CCT7735_205;locus_tag=CCT7_0A02140;inference=similar to DNA sequence:INSDC:YLR287C;gene=CCT70A02140
cct7_30Apr2015_scaffold_1.genbank	EMBL	CDS	458570	458752	.	-	0	ID=Kmarxianus_CCT7735_206;featflags=start_before:true,end_after:true;locus_tag=CCT7_0A02150;gene=CCT70A02150;transl_table=1
cct7_30Apr2015_scaffold_1.genbank	EMBL	CDS	459961	461139	.	+	0	ID=Kmarxianus_CCT7735_207;locus_tag=CCT7_0A02160;inference=similar to DNA sequence:INSDC:YOR184W;gene=CCT70A02160
cct7_30Apr2015_scaffold_1.genbank	EMBL	CDS	461148	462350	.	-	0	ID=Kmarxianus_CCT7735_208;featflags=start_before:true;locus_tag=CCT7_0A02170;inference=similar to DNA sequence:INSDC:YLR288C;gene=CCT70A02170
cct7_30Apr2015_scaffold_1.genbank	EMBL	CDS	462584	464479	.	+	0	ID=Kmarxianus_CCT7735_209;locus_tag=CCT7_0A02180;inference=similar to DNA sequence:INSDC:YLR289W;gene=CCT70A02180
cct7_30Apr2015_scaffold_1.genbank	EMBL	CDS	464772	465413	.	+	0	ID=Kmarxianus_CCT7735_210;locus_tag=CCT7_0A02190;gene=CCT70A02190;transl_table=1
cct7_30Apr2015_scaffold_1.genbank	EMBL	CDS	465967	467037	.	-	0	ID=Kmarxianus_CCT7735_211;featflags=start_before:true;locus_tag=CCT7_0A02200;gene=CCT70A02200
cct7_30Apr2015_scaffold_1.genbank	EMBL	CDS	468044	468688	.	-	0	ID=Kmarxianus_CCT7735_212;featflags=start_before:true;locus_tag=CCT7_0A02210;gene=CCT70A02210
cct7_30Apr2015_scaffold_1.genbank	EMBL	CDS	469127	470023	.	-	0	ID=Kmarxianus_CCT7735_213;locus_tag=CCT7_0A02220;gene=CCT70A02220
cct7_30Apr2015_scaffold_1.genbank	EMBL	CDS	470252	470665	.	-	0	ID=Kmarxianus_CCT7735_214;featflags=start_before:true;locus_tag=CCT7_0A02230;inference=similar to DNA sequence:INSDC:YLR295C;gene=CCT70A02230
cct7_30Apr2015_scaffold_1.genbank	EMBL	CDS	470800	471399	.	-	0	ID=Kmarxianus_CCT7735_215;locus_tag=CCT7_0A02240;inference=similar to DNA sequence:INSDC:YLR298C;gene=CCT70A02240
cct7_30Apr2015_scaffold_1.genbank	EMBL	CDS	471958	473250	.	+	0	ID=Kmarxianus_CCT7735_216;locus_tag=CCT7_0A02250;inference=similar to DNA sequence:INSDC:YOR187W;gene=CCT70A02250
cct7_30Apr2015_scaffold_1.genbank	EMBL	CDS	473706	475520	.	+	0	ID=Kmarxianus_CCT7735_217;locus_tag=CCT7_0A02260;inference=similar to DNA sequence:INSDC:YLR299W;gene=CCT70A02260
cct7_30Apr2015_scaffold_1.genbank	EMBL	CDS	475918	479769	.	+	0	ID=Kmarxianus_CCT7735_218;locus_tag=CCT7_0A02270;inference=similar to DNA sequence:INSDC:YOR188W;gene=CCT70A02270
cct7_30Apr2015_scaffold_1.genbank	EMBL	tRNA	479967	480038	.	-	.	ID=cct7_30Apr2015_scaffold_1.genbank.224;locus_tag=CCT7_0Atrna8E;gene=CCT70Atrna8E;product=tRNA-Glu
cct7_30Apr2015_scaffold_1.genbank	EMBL	CDS	480745	481272	.	+	0	ID=Kmarxianus_CCT7735_219;locus_tag=CCT7_0A02280;inference=similar to DNA sequence:INSDC:YOR189W;gene=CCT70A02280
cct7_30Apr2015_scaffold_1.genbank	EMBL	CDS	483319	484614	.	+	0	ID=Kmarxianus_CCT7735_220;locus_tag=CCT7_0A02290;inference=similar to DNA sequence:INSDC:YLR300W%2CYOR190W;gene=CCT70A02290
cct7_30Apr2015_scaffold_1.genbank	EMBL	CDS	485779	486390	.	+	0	ID=Kmarxianus_CCT7735_221;locus_tag=CCT7_0A02300;inference=similar to DNA sequence:INSDC:YFL010C;gene=CCT70A02300
cct7_30Apr2015_scaffold_1.genbank	EMBL	CDS	486853	491745	.	+	0	ID=Kmarxianus_CCT7735_222;locus_tag=CCT7_0A02310;inference=similar to DNA sequence:INSDC:YOR191W;gene=CCT70A02310
cct7_30Apr2015_scaffold_1.genbank	EMBL	CDS	492217	492942	.	+	0	ID=Kmarxianus_CCT7735_223;locus_tag=CCT7_0A02320;inference=similar to DNA sequence:INSDC:YLR301W;gene=CCT70A02320
cct7_30Apr2015_scaffold_1.genbank	EMBL	CDS	493414	494091	.	+	0	ID=Kmarxianus_CCT7735_224;locus_tag=CCT7_0A02330;gene=CCT70A02330;transl_table=1
cct7_30Apr2015_scaffold_1.genbank	EMBL	tRNA	494506	494577	.	+	.	ID=cct7_30Apr2015_scaffold_1.genbank.231;locus_tag=CCT7_0Atrna9E;gene=CCT70Atrna9E;product=tRNA-Glu
cct7_30Apr2015_scaffold_1.genbank	EMBL	CDS	494720	495397	.	-	0	ID=Kmarxianus_CCT7735_225;featflags=start_before:true;locus_tag=CCT7_0A02340;gene=CCT70A02340
cct7_30Apr2015_scaffold_1.genbank	EMBL	CDS	496084	496491	.	+	0	ID=Kmarxianus_CCT7735_226;locus_tag=CCT7_0A02350;inference=similar to DNA sequence:INSDC:YBR210W%2CYGL054C;gene=CCT70A02350
cct7_30Apr2015_scaffold_1.genbank	EMBL	CDS	496910	497773	.	-	0	ID=Kmarxianus_CCT7735_227;featflags=start_before:true;locus_tag=CCT7_0A02360;inference=similar to DNA sequence:INSDC:YBR211C;gene=CCT70A02360
cct7_30Apr2015_scaffold_1.genbank	EMBL	CDS	500357	502258	.	+	0	ID=Kmarxianus_CCT7735_228;locus_tag=CCT7_0A02370;inference=similar to DNA sequence:INSDC:YBR212W;gene=CCT70A02370
cct7_30Apr2015_scaffold_1.genbank	EMBL	CDS	502771	503601	.	+	0	ID=Kmarxianus_CCT7735_229;locus_tag=CCT7_0A02380;inference=similar to DNA sequence:INSDC:YBR213W;gene=CCT70A02380
cct7_30Apr2015_scaffold_1.genbank	EMBL	CDS	504155	505588	.	-	0	ID=Kmarxianus_CCT7735_230;featflags=start_before:true;locus_tag=CCT7_0A02390;inference=similar to DNA sequence:INSDC:YGL055W;gene=CCT70A02390
cct7_30Apr2015_scaffold_1.genbank	EMBL	CDS	506319	507215	.	+	0	ID=Kmarxianus_CCT7735_231;locus_tag=CCT7_0A02400;gene=CCT70A02400;transl_table=1
cct7_30Apr2015_scaffold_1.genbank	EMBL	CDS	507498	509033	.	+	0	ID=Kmarxianus_CCT7735_232;locus_tag=CCT7_0A02410;inference=similar to DNA sequence:INSDC:YBR214W%2CYGL056C;gene=CCT70A02410
cct7_30Apr2015_scaffold_1.genbank	EMBL	CDS	509500	510054	.	+	0	ID=Kmarxianus_CCT7735_233;locus_tag=CCT7_0A02420;inference=similar to DNA sequence:INSDC:YGL057C;gene=CCT70A02420
cct7_30Apr2015_scaffold_1.genbank	EMBL	CDS	510316	510813	.	-	0	ID=Kmarxianus_CCT7735_234;locus_tag=CCT7_0A02430;inference=similar to DNA sequence:INSDC:YGL058W;gene=CCT70A02430
cct7_30Apr2015_scaffold_1.genbank	EMBL	CDS	511466	512875	.	-	0	ID=Kmarxianus_CCT7735_235;featflags=start_before:true;locus_tag=CCT7_0A02440;inference=similar to DNA sequence:INSDC:YGL059W;gene=CCT70A02440
cct7_30Apr2015_scaffold_1.genbank	EMBL	CDS	514387	514989	.	+	0	ID=Kmarxianus_CCT7735_236;featflags=start_before:true,end_after:true;locus_tag=CCT7_0A02450;gene=CCT70A02450;transl_table=1
cct7_30Apr2015_scaffold_1.genbank	EMBL	CDS	515100	517214	.	-	0	ID=Kmarxianus_CCT7735_237;featflags=start_before:true;locus_tag=CCT7_0A02460;inference=similar to DNA sequence:INSDC:YBR216C%2CYGL060W;gene=CCT70A02460
cct7_30Apr2015_scaffold_1.genbank	EMBL	CDS	517486	518073	.	+	0	ID=Kmarxianus_CCT7735_238;locus_tag=CCT7_0A02470;inference=similar to DNA sequence:INSDC:YBR217W;gene=CCT70A02470
cct7_30Apr2015_scaffold_1.genbank	EMBL	CDS	518329	518940	.	+	0	ID=Kmarxianus_CCT7735_239;locus_tag=CCT7_0A02480;inference=similar to DNA sequence:INSDC:YGL061C;gene=CCT70A02480
cct7_30Apr2015_scaffold_1.genbank	EMBL	CDS	519130	522657	.	-	0	ID=Kmarxianus_CCT7735_240;locus_tag=CCT7_0A02490;inference=similar to DNA sequence:INSDC:YBR218C%2CYGL062W;gene=CCT70A02490
cct7_30Apr2015_scaffold_1.genbank	EMBL	CDS	524186	524566	.	-	0	ID=Kmarxianus_CCT7735_241;locus_tag=CCT7_0A02500;inference=similar to DNA sequence:INSDC:YGL127C;gene=CCT70A02500
cct7_30Apr2015_scaffold_1.genbank	EMBL	biological_region	524849	524971	.	-	.	ID=cct7_30Apr2015_scaffold_1.genbank.249;featflags=type:tRNA;locus_tag=CCT7_0Atrna6P;gene=CCT70Atrna6P;product=tRNA-Pro
cct7_30Apr2015_scaffold_1.genbank	EMBL	tRNA	524849	524885	.	-	.	Parent=cct7_30Apr2015_scaffold_1.genbank.249
cct7_30Apr2015_scaffold_1.genbank	EMBL	tRNA	524935	524971	.	-	.	Parent=cct7_30Apr2015_scaffold_1.genbank.249
cct7_30Apr2015_scaffold_1.genbank	EMBL	CDS	525417	526862	.	+	0	ID=Kmarxianus_CCT7735_242;locus_tag=CCT7_0A02510;inference=similar to DNA sequence:INSDC:YML043C;gene=CCT70A02510
cct7_30Apr2015_scaffold_1.genbank	EMBL	CDS	526887	528626	.	-	0	ID=Kmarxianus_CCT7735_243;locus_tag=CCT7_0A02520;inference=similar to DNA sequence:INSDC:YOL013C;gene=CCT70A02520
cct7_30Apr2015_scaffold_1.genbank	EMBL	CDS	529008	529499	.	+	0	ID=Kmarxianus_CCT7735_244;locus_tag=CCT7_0A02530;gene=CCT70A02530
cct7_30Apr2015_scaffold_1.genbank	EMBL	CDS	529809	530207	.	-	0	ID=Kmarxianus_CCT7735_245;featflags=start_before:true;locus_tag=CCT7_0A02540;inference=similar to DNA sequence:INSDC:YOL012C;gene=CCT70A02540
cct7_30Apr2015_scaffold_1.genbank	EMBL	CDS	531686	533644	.	+	0	ID=Kmarxianus_CCT7735_246;locus_tag=CCT7_0A02550;inference=similar to DNA sequence:INSDC:YMR008C%2CYOL011W;gene=CCT70A02550
cct7_30Apr2015_scaffold_1.genbank	EMBL	CDS	534144	535226	.	-	0	ID=Kmarxianus_CCT7735_247;featflags=start_before:true;locus_tag=CCT7_0A02560;inference=similar to DNA sequence:INSDC:YMR005W;gene=CCT70A02560
cct7_30Apr2015_scaffold_1.genbank	EMBL	CDS	535877	536974	.	+	0	ID=Kmarxianus_CCT7735_248;locus_tag=CCT7_0A02570;inference=similar to DNA sequence:INSDC:YOL010W;gene=CCT70A02570
cct7_30Apr2015_scaffold_1.genbank	EMBL	CDS	537103	538644	.	-	0	ID=Kmarxianus_CCT7735_249;featflags=start_before:true,end_after:true;locus_tag=CCT7_0A02580;gene=CCT70A02580;transl_table=1
cct7_30Apr2015_scaffold_1.genbank	EMBL	CDS	538921	539823	.	-	0	ID=Kmarxianus_CCT7735_250;featflags=start_before:true;locus_tag=CCT7_0A02590;inference=similar to DNA sequence:INSDC:YOL009C;gene=CCT70A02590
cct7_30Apr2015_scaffold_1.genbank	EMBL	CDS	540054	540641	.	+	0	ID=Kmarxianus_CCT7735_251;locus_tag=CCT7_0A02600;inference=similar to DNA sequence:INSDC:YOL008W;gene=CCT70A02600
cct7_30Apr2015_scaffold_1.genbank	EMBL	CDS	540875	541648	.	-	0	ID=Kmarxianus_CCT7735_252;featflags=start_before:true;locus_tag=CCT7_0A02610;inference=similar to DNA sequence:INSDC:YMR003W;gene=CCT70A02610
cct7_30Apr2015_scaffold_1.genbank	EMBL	CDS	542471	542935	.	-	0	ID=Kmarxianus_CCT7735_253;featflags=start_before:true;locus_tag=CCT7_0A02620;inference=similar to DNA sequence:INSDC:YMR002W;gene=CCT70A02620
cct7_30Apr2015_scaffold_1.genbank	EMBL	CDS	543554	545722	.	-	0	ID=Kmarxianus_CCT7735_254;featflags=start_before:true,end_after:true;locus_tag=CCT7_0A02630;gene=CCT70A02630;transl_table=1
cct7_30Apr2015_scaffold_1.genbank	EMBL	CDS	547509	549623	.	+	0	ID=Kmarxianus_CCT7735_255;locus_tag=CCT7_0A02640;inference=similar to DNA sequence:INSDC:YMR001C;gene=CCT70A02640
cct7_30Apr2015_scaffold_1.genbank	EMBL	CDS	550414	550779	.	-	0	ID=Kmarxianus_CCT7735_256;locus_tag=CCT7_0A02650;inference=similar to DNA sequence:INSDC:YOL005C;gene=CCT70A02650
cct7_30Apr2015_scaffold_1.genbank	EMBL	CDS	551407	555876	.	+	0	ID=Kmarxianus_CCT7735_257;locus_tag=CCT7_0A02660;inference=similar to DNA sequence:INSDC:YOL004W;gene=CCT70A02660
cct7_30Apr2015_scaffold_1.genbank	EMBL	CDS	555960	557087	.	-	0	ID=Kmarxianus_CCT7735_258;featflags=start_before:true;locus_tag=CCT7_0A02670;inference=similar to DNA sequence:INSDC:YOL003C;gene=CCT70A02670
cct7_30Apr2015_scaffold_1.genbank	EMBL	CDS	557595	559370	.	+	0	ID=Kmarxianus_CCT7735_259;locus_tag=CCT7_0A02680;inference=similar to DNA sequence:INSDC:YMR284W;gene=CCT70A02680
cct7_30Apr2015_scaffold_1.genbank	EMBL	CDS	559399	560982	.	-	0	ID=Kmarxianus_CCT7735_260;featflags=start_before:true;locus_tag=CCT7_0A02690;inference=similar to DNA sequence:INSDC:YML118W%2CYMR285C;gene=CCT70A02690
cct7_30Apr2015_scaffold_1.genbank	EMBL	CDS	561509	561763	.	+	0	ID=Kmarxianus_CCT7735_261;locus_tag=CCT7_0A02700;inference=similar to DNA sequence:INSDC:YMR286W;gene=CCT70A02700
cct7_30Apr2015_scaffold_1.genbank	EMBL	CDS	561930	562706	.	-	0	ID=Kmarxianus_CCT7735_262;featflags=start_before:true;locus_tag=CCT7_0A02710;inference=similar to DNA sequence:INSDC:YML119W;gene=CCT70A02710
cct7_30Apr2015_scaffold_1.genbank	EMBL	CDS	563155	566133	.	-	0	ID=Kmarxianus_CCT7735_263;featflags=start_before:true;locus_tag=CCT7_0A02720;inference=similar to DNA sequence:INSDC:YMR287C;gene=CCT70A02720
cct7_30Apr2015_scaffold_1.genbank	EMBL	CDS	567762	569318	.	+	0	ID=Kmarxianus_CCT7735_264;locus_tag=CCT7_0A02730;inference=similar to DNA sequence:INSDC:YML120C;gene=CCT70A02730
cct7_30Apr2015_scaffold_1.genbank	EMBL	CDS	569825	570724	.	-	0	ID=Kmarxianus_CCT7735_265;featflags=start_before:true;locus_tag=CCT7_0A02740;inference=similar to DNA sequence:INSDC:YML121W;gene=CCT70A02740
cct7_30Apr2015_scaffold_1.genbank	EMBL	CDS	571038	571589	.	+	0	ID=Kmarxianus_CCT7735_266;locus_tag=CCT7_0A02750;inference=similar to DNA sequence:INSDC:YHR189W;gene=CCT70A02750
cct7_30Apr2015_scaffold_1.genbank	EMBL	tRNA	571790	571871	.	+	.	ID=cct7_30Apr2015_scaffold_1.genbank.277;locus_tag=CCT7_0Atrna10S;gene=CCT70Atrna10S;product=tRNA-Ser
cct7_30Apr2015_scaffold_1.genbank	EMBL	CDS	572067	572891	.	-	0	ID=Kmarxianus_CCT7735_267;featflags=start_before:true;locus_tag=CCT7_0A02760;inference=similar to DNA sequence:INSDC:YOR145C;gene=CCT70A02760
cct7_30Apr2015_scaffold_1.genbank	EMBL	CDS	573489	575243	.	+	0	ID=Kmarxianus_CCT7735_268;locus_tag=CCT7_0A02770;inference=similar to DNA sequence:INSDC:YOR147W;gene=CCT70A02770
cct7_30Apr2015_scaffold_1.genbank	EMBL	CDS	575372	575905	.	-	0	ID=Kmarxianus_CCT7735_269;featflags=start_before:true;locus_tag=CCT7_0A02780;inference=similar to DNA sequence:INSDC:YOR148C;gene=CCT70A02780
cct7_30Apr2015_scaffold_1.genbank	EMBL	CDS	576096	577337	.	+	0	ID=Kmarxianus_CCT7735_270;locus_tag=CCT7_0A02790;inference=similar to DNA sequence:INSDC:YDR393W;gene=CCT70A02790
cct7_30Apr2015_scaffold_1.genbank	EMBL	biological_region	577334	579018	.	+	0	ID=Kmarxianus_CCT7735_271;featflags=type:CDS;locus_tag=CCT7_0A02800;inference=similar to DNA sequence:INSDC:YDL007W;gene=CCT70A02800
cct7_30Apr2015_scaffold_1.genbank	EMBL	CDS	577334	577362	.	+	0	Parent=cct7_30Apr2015_scaffold_1.genbank.282
cct7_30Apr2015_scaffold_1.genbank	EMBL	CDS	577863	579018	.	+	0	Parent=cct7_30Apr2015_scaffold_1.genbank.282
cct7_30Apr2015_scaffold_1.genbank	EMBL	CDS	579138	580652	.	-	0	ID=Kmarxianus_CCT7735_272;locus_tag=CCT7_0A02810;inference=similar to DNA sequence:INSDC:YOR149C;gene=CCT70A02810
cct7_30Apr2015_scaffold_1.genbank	EMBL	CDS	581115	583973	.	+	0	ID=Kmarxianus_CCT7735_273;locus_tag=CCT7_0A02820;inference=similar to DNA sequence:INSDC:YDR395W;gene=CCT70A02820
cct7_30Apr2015_scaffold_1.genbank	EMBL	CDS	584295	584750	.	-	0	ID=Kmarxianus_CCT7735_274;featflags=start_before:true,end_after:true;locus_tag=CCT7_0A02830;gene=CCT70A02830;transl_table=1
cct7_30Apr2015_scaffold_1.genbank	EMBL	CDS	585771	587651	.	+	0	ID=Kmarxianus_CCT7735_275;locus_tag=CCT7_0A02840;inference=similar to DNA sequence:INSDC:YDR398W;gene=CCT70A02840
cct7_30Apr2015_scaffold_1.genbank	EMBL	CDS	588583	589230	.	+	0	ID=Kmarxianus_CCT7735_276;locus_tag=CCT7_0A02850;inference=similar to DNA sequence:INSDC:YDR399W;gene=CCT70A02850
cct7_30Apr2015_scaffold_1.genbank	EMBL	CDS	589358	590782	.	-	0	ID=Kmarxianus_CCT7735_277;locus_tag=CCT7_0A02860;gene=CCT70A02860
cct7_30Apr2015_scaffold_1.genbank	EMBL	CDS	592191	593219	.	-	0	ID=Kmarxianus_CCT7735_278;locus_tag=CCT7_0A02870;gene=CCT70A02870
cct7_30Apr2015_scaffold_1.genbank	EMBL	CDS	595326	596342	.	+	0	ID=Kmarxianus_CCT7735_279;locus_tag=CCT7_0A02880;inference=similar to DNA sequence:INSDC:YDR400W;gene=CCT70A02880
cct7_30Apr2015_scaffold_1.genbank	EMBL	CDS	596508	598052	.	-	0	ID=Kmarxianus_CCT7735_280;featflags=start_before:true;locus_tag=CCT7_0A02890;inference=similar to DNA sequence:INSDC:YDR402C;gene=CCT70A02890
cct7_30Apr2015_scaffold_1.genbank	EMBL	CDS	598843	600432	.	+	0	ID=Kmarxianus_CCT7735_281;locus_tag=CCT7_0A02900;inference=similar to DNA sequence:INSDC:YDR403W;gene=CCT70A02900
cct7_30Apr2015_scaffold_1.genbank	EMBL	CDS	601061	601576	.	-	0	ID=Kmarxianus_CCT7735_282;featflags=start_before:true;locus_tag=CCT7_0A02910;inference=similar to DNA sequence:INSDC:YDR404C;gene=CCT70A02910
cct7_30Apr2015_scaffold_1.genbank	EMBL	CDS	602079	602456	.	+	0	ID=Kmarxianus_CCT7735_283;locus_tag=CCT7_0A02920;inference=similar to DNA sequence:INSDC:YMR225C;gene=CCT70A02920
cct7_30Apr2015_scaffold_1.genbank	EMBL	CDS	602847	603884	.	+	0	ID=Kmarxianus_CCT7735_284;locus_tag=CCT7_0A02930;inference=similar to DNA sequence:INSDC:YOR287C;gene=CCT70A02930
cct7_30Apr2015_scaffold_1.genbank	EMBL	CDS	604001	604429	.	-	0	ID=Kmarxianus_CCT7735_285;locus_tag=CCT7_0A02940;gene=CCT70A02940
cct7_30Apr2015_scaffold_1.genbank	EMBL	CDS	604846	605283	.	-	0	ID=Kmarxianus_CCT7735_286;featflags=start_before:true;locus_tag=CCT7_0A02950;gene=CCT70A02950
cct7_30Apr2015_scaffold_1.genbank	EMBL	CDS	605529	606221	.	-	0	ID=Kmarxianus_CCT7735_287;featflags=start_before:true;locus_tag=CCT7_0A02960;inference=similar to DNA sequence:INSDC:YOR283W;gene=CCT70A02960
cct7_30Apr2015_scaffold_1.genbank	EMBL	CDS	606437	608497	.	+	0	ID=Kmarxianus_CCT7735_288;locus_tag=CCT7_0A02970;inference=similar to DNA sequence:INSDC:YMR224C;gene=CCT70A02970
cct7_30Apr2015_scaffold_1.genbank	EMBL	CDS	608871	609713	.	+	0	ID=Kmarxianus_CCT7735_289;locus_tag=CCT7_0A02980;inference=similar to DNA sequence:INSDC:YOR281C;gene=CCT70A02980
cct7_30Apr2015_scaffold_1.genbank	EMBL	CDS	609780	611123	.	-	0	ID=Kmarxianus_CCT7735_290;featflags=start_before:true;locus_tag=CCT7_0A02990;inference=similar to DNA sequence:INSDC:YMR223W;gene=CCT70A02990
cct7_30Apr2015_scaffold_1.genbank	EMBL	CDS	611794	612453	.	+	0	ID=Kmarxianus_CCT7735_291;locus_tag=CCT7_0A03000;inference=similar to DNA sequence:INSDC:YMR222C;gene=CCT70A03000
cct7_30Apr2015_scaffold_1.genbank	EMBL	CDS	612718	613497	.	+	0	ID=Kmarxianus_CCT7735_292;locus_tag=CCT7_0A03010;inference=similar to DNA sequence:INSDC:YOR280C;gene=CCT70A03010
cct7_30Apr2015_scaffold_1.genbank	EMBL	CDS	614028	615566	.	+	0	ID=Kmarxianus_CCT7735_293;locus_tag=CCT7_0A03020;inference=similar to DNA sequence:INSDC:YMR221C;gene=CCT70A03020
cct7_30Apr2015_scaffold_1.genbank	EMBL	CDS	615971	616918	.	+	0	ID=Kmarxianus_CCT7735_294;locus_tag=CCT7_0A03030;inference=similar to DNA sequence:INSDC:YOR279C;gene=CCT70A03030
cct7_30Apr2015_scaffold_1.genbank	EMBL	CDS	617047	618396	.	-	0	ID=Kmarxianus_CCT7735_295;locus_tag=CCT7_0A03040;inference=similar to DNA sequence:INSDC:YMR220W;gene=CCT70A03040
cct7_30Apr2015_scaffold_1.genbank	EMBL	CDS	618675	619154	.	-	0	ID=Kmarxianus_CCT7735_296;featflags=start_before:true;locus_tag=CCT7_0A03050;gene=CCT70A03050
cct7_30Apr2015_scaffold_1.genbank	EMBL	CDS	619616	623159	.	-	0	ID=Kmarxianus_CCT7735_297;featflags=start_before:true;locus_tag=CCT7_0A03060;inference=similar to DNA sequence:INSDC:YMR219W;gene=CCT70A03060
cct7_30Apr2015_scaffold_1.genbank	EMBL	CDS	623373	626576	.	+	0	ID=Kmarxianus_CCT7735_298;locus_tag=CCT7_0A03070;inference=similar to DNA sequence:INSDC:YMR218C;gene=CCT70A03070
cct7_30Apr2015_scaffold_1.genbank	EMBL	CDS	626605	627390	.	-	0	ID=Kmarxianus_CCT7735_299;locus_tag=CCT7_0A03080;inference=similar to DNA sequence:INSDC:YOR278W;gene=CCT70A03080
cct7_30Apr2015_scaffold_1.genbank	EMBL	CDS	627844	629418	.	-	0	ID=Kmarxianus_CCT7735_300;locus_tag=CCT7_0A03090;inference=similar to DNA sequence:INSDC:YMR217W;gene=CCT70A03090
cct7_30Apr2015_scaffold_1.genbank	EMBL	CDS	630562	630840	.	+	0	ID=Kmarxianus_CCT7735_301;featflags=end_after:true;locus_tag=CCT7_0A03100;gene=CCT70A03100;transl_table=1
cct7_30Apr2015_scaffold_1.genbank	EMBL	CDS	630919	631695	.	+	0	ID=Kmarxianus_CCT7735_302;locus_tag=CCT7_0A03110;gene=CCT70A03110;transl_table=1
cct7_30Apr2015_scaffold_1.genbank	EMBL	CDS	632393	634537	.	+	0	ID=Kmarxianus_CCT7735_303;locus_tag=CCT7_0A03120;inference=similar to DNA sequence:INSDC:YMR216C;gene=CCT70A03120
cct7_30Apr2015_scaffold_1.genbank	EMBL	CDS	636337	637848	.	-	0	ID=Kmarxianus_CCT7735_304;featflags=start_before:true;locus_tag=CCT7_0A03130;inference=similar to DNA sequence:INSDC:YMR215W;gene=CCT70A03130
cct7_30Apr2015_scaffold_1.genbank	EMBL	CDS	638866	639975	.	-	0	ID=Kmarxianus_CCT7735_305;locus_tag=CCT7_0A03140;inference=similar to DNA sequence:INSDC:YMR214W;gene=CCT70A03140
cct7_30Apr2015_scaffold_1.genbank	EMBL	CDS	640434	640892	.	-	0	ID=Kmarxianus_CCT7735_306;featflags=start_before:true;locus_tag=CCT7_0A03150;inference=similar to DNA sequence:INSDC:YOR276W;gene=CCT70A03150
cct7_30Apr2015_scaffold_1.genbank	EMBL	CDS	641136	642782	.	-	0	ID=Kmarxianus_CCT7735_307;featflags=start_before:true;locus_tag=CCT7_0A03160;inference=similar to DNA sequence:INSDC:YHR168W;gene=CCT70A03160
cct7_30Apr2015_scaffold_1.genbank	EMBL	CDS	643009	643800	.	-	0	ID=Kmarxianus_CCT7735_308;featflags=start_before:true;locus_tag=CCT7_0A03170;inference=similar to DNA sequence:INSDC:YHR167W;gene=CCT70A03170
cct7_30Apr2015_scaffold_1.genbank	EMBL	CDS	644094	645992	.	+	0	ID=Kmarxianus_CCT7735_309;locus_tag=CCT7_0A03180;inference=similar to DNA sequence:INSDC:YHR166C;gene=CCT70A03180
cct7_30Apr2015_scaffold_1.genbank	EMBL	CDS	646474	653724	.	+	0	ID=Kmarxianus_CCT7735_310;locus_tag=CCT7_0A03190;inference=similar to DNA sequence:INSDC:YHR165C;gene=CCT70A03190
cct7_30Apr2015_scaffold_1.genbank	EMBL	CDS	654069	655172	.	+	0	ID=Kmarxianus_CCT7735_311;locus_tag=CCT7_0A03200;gene=CCT70A03200
cct7_30Apr2015_scaffold_1.genbank	EMBL	CDS	655580	660016	.	+	0	ID=Kmarxianus_CCT7735_312;locus_tag=CCT7_0A03210;inference=similar to DNA sequence:INSDC:YHR164C;gene=CCT70A03210
cct7_30Apr2015_scaffold_1.genbank	EMBL	CDS	664230	666821	.	+	0	ID=Kmarxianus_CCT7735_313;locus_tag=CCT7_0A03220;inference=similar to DNA sequence:INSDC:YGR250C;gene=CCT70A03220
cct7_30Apr2015_scaffold_1.genbank	EMBL	CDS	668435	669892	.	-	0	ID=Kmarxianus_CCT7735_314;featflags=start_before:true;locus_tag=CCT7_0A03230;inference=similar to DNA sequence:INSDC:YGR249W;gene=CCT70A03230
cct7_30Apr2015_scaffold_1.genbank	EMBL	CDS	673321	674220	.	-	0	ID=Kmarxianus_CCT7735_315;featflags=start_before:true;locus_tag=CCT7_0A03240;inference=similar to DNA sequence:INSDC:YGR248W%2CYHR163W;gene=CCT70A03240
cct7_30Apr2015_scaffold_1.genbank	EMBL	CDS	674509	675150	.	-	0	ID=Kmarxianus_CCT7735_316;featflags=end_after:true;locus_tag=CCT7_0A03250;gene=CCT70A03250;transl_table=1
cct7_30Apr2015_scaffold_1.genbank	EMBL	CDS	675569	677248	.	+	0	ID=Kmarxianus_CCT7735_317;locus_tag=CCT7_0A03260;inference=similar to DNA sequence:INSDC:YGR246C;gene=CCT70A03260
cct7_30Apr2015_scaffold_1.genbank	EMBL	CDS	677876	680191	.	+	0	ID=Kmarxianus_CCT7735_318;locus_tag=CCT7_0A03270;inference=similar to DNA sequence:INSDC:YGR245C;gene=CCT70A03270
cct7_30Apr2015_scaffold_1.genbank	EMBL	CDS	681588	682862	.	+	0	ID=Kmarxianus_CCT7735_319;locus_tag=CCT7_0A03280;inference=similar to DNA sequence:INSDC:YGR244C;gene=CCT70A03280
cct7_30Apr2015_scaffold_1.genbank	EMBL	CDS	683272	683682	.	-	0	ID=Kmarxianus_CCT7735_320;featflags=start_before:true;locus_tag=CCT7_0A03290;inference=similar to DNA sequence:INSDC:YGR243W%2CYHR162W;gene=CCT70A03290
cct7_30Apr2015_scaffold_1.genbank	EMBL	CDS	683903	684568	.	-	0	ID=Kmarxianus_CCT7735_321;locus_tag=CCT7_0A03300;gene=CCT70A03300;transl_table=1
cct7_30Apr2015_scaffold_1.genbank	EMBL	CDS	685326	687059	.	+	0	ID=Kmarxianus_CCT7735_322;locus_tag=CCT7_0A03310;inference=similar to DNA sequence:INSDC:YGR241C%2CYHR161C;gene=CCT70A03310
cct7_30Apr2015_scaffold_1.genbank	EMBL	CDS	688050	691004	.	+	0	ID=Kmarxianus_CCT7735_323;featflags=start_before:true,end_after:true;locus_tag=CCT7_0A03320;gene=CCT70A03320;transl_table=1
cct7_30Apr2015_scaffold_1.genbank	EMBL	CDS	691861	692109	.	+	0	ID=Kmarxianus_CCT7735_324;locus_tag=CCT7_0A03330;inference=similar to DNA sequence:INSDC:YJL133C-A;gene=CCT70A03330
cct7_30Apr2015_scaffold_1.genbank	EMBL	CDS	692501	693721	.	-	0	ID=Kmarxianus_CCT7735_325;featflags=start_before:true;locus_tag=CCT7_0A03340;inference=similar to DNA sequence:INSDC:YJL134W%2CYKR053C;gene=CCT70A03340
cct7_30Apr2015_scaffold_1.genbank	EMBL	CDS	694149	706325	.	-	0	ID=Kmarxianus_CCT7735_326;locus_tag=CCT7_0A03350;inference=similar to DNA sequence:INSDC:YKR054C;gene=CCT70A03350
cct7_30Apr2015_scaffold_1.genbank	EMBL	CDS	706557	707213	.	+	0	ID=Kmarxianus_CCT7735_327;locus_tag=CCT7_0A03360;inference=similar to DNA sequence:INSDC:YKR055W;gene=CCT70A03360
cct7_30Apr2015_scaffold_1.genbank	EMBL	CDS	707535	709271	.	+	0	ID=Kmarxianus_CCT7735_328;locus_tag=CCT7_0A03370;inference=similar to DNA sequence:INSDC:YKR056W;gene=CCT70A03370
cct7_30Apr2015_scaffold_1.genbank	EMBL	CDS	709414	709920	.	-	0	ID=Kmarxianus_CCT7735_329;featflags=start_before:true;locus_tag=CCT7_0A03380;gene=CCT70A03380
cct7_30Apr2015_scaffold_1.genbank	EMBL	biological_region	710703	711495	.	+	0	ID=Kmarxianus_CCT7735_330;featflags=type:CDS;locus_tag=CCT7_0A03390;inference=similar to DNA sequence:INSDC:YJL136C%2CYKR057W;gene=CCT70A03390
cct7_30Apr2015_scaffold_1.genbank	EMBL	CDS	710703	710726	.	+	0	Parent=cct7_30Apr2015_scaffold_1.genbank.343
cct7_30Apr2015_scaffold_1.genbank	EMBL	CDS	711256	711495	.	+	0	Parent=cct7_30Apr2015_scaffold_1.genbank.343
cct7_30Apr2015_scaffold_1.genbank	EMBL	CDS	712455	713816	.	+	0	ID=Kmarxianus_CCT7735_331;locus_tag=CCT7_0A03400;inference=similar to DNA sequence:INSDC:YJL137C%2CYKR058W;gene=CCT70A03400
cct7_30Apr2015_scaffold_1.genbank	EMBL	CDS	714671	715861	.	+	0	ID=Kmarxianus_CCT7735_332;locus_tag=CCT7_0A03410;inference=similar to DNA sequence:INSDC:YJL138C%2CYKR059W;gene=CCT70A03410
cct7_30Apr2015_scaffold_1.genbank	EMBL	CDS	716215	717027	.	+	0	ID=Kmarxianus_CCT7735_333;locus_tag=CCT7_0A03420;inference=similar to DNA sequence:INSDC:YKR060W;gene=CCT70A03420
cct7_30Apr2015_scaffold_1.genbank	EMBL	CDS	717306	718574	.	+	0	ID=Kmarxianus_CCT7735_334;locus_tag=CCT7_0A03430;inference=similar to DNA sequence:INSDC:YJL139C%2CYKR061W;gene=CCT70A03430
cct7_30Apr2015_scaffold_1.genbank	EMBL	CDS	718673	719275	.	-	0	ID=Kmarxianus_CCT7735_335;locus_tag=CCT7_0A03440;inference=similar to DNA sequence:INSDC:YJL140W;gene=CCT70A03440
cct7_30Apr2015_scaffold_1.genbank	EMBL	CDS	719729	721894	.	+	0	ID=Kmarxianus_CCT7735_336;locus_tag=CCT7_0A03450;inference=similar to DNA sequence:INSDC:YJL141C;gene=CCT70A03450
cct7_30Apr2015_scaffold_1.genbank	EMBL	CDS	722226	722690	.	-	0	ID=Kmarxianus_CCT7735_337;locus_tag=CCT7_0A03460;inference=similar to DNA sequence:INSDC:YJL143W;gene=CCT70A03460
cct7_30Apr2015_scaffold_1.genbank	EMBL	CDS	723220	723594	.	-	0	ID=Kmarxianus_CCT7735_338;locus_tag=CCT7_0A03470;gene=CCT70A03470;transl_table=1
cct7_30Apr2015_scaffold_1.genbank	EMBL	CDS	724470	725651	.	+	0	ID=Kmarxianus_CCT7735_339;locus_tag=CCT7_0A03480;inference=similar to DNA sequence:INSDC:YGR286C;gene=CCT70A03480
cct7_30Apr2015_scaffold_1.genbank	EMBL	CDS	725770	726612	.	-	0	ID=Kmarxianus_CCT7735_340;featflags=start_before:true;locus_tag=CCT7_0A03490;inference=similar to DNA sequence:INSDC:YJL145W;gene=CCT70A03490
cct7_30Apr2015_scaffold_1.genbank	EMBL	CDS	727067	728173	.	-	0	ID=Kmarxianus_CCT7735_341;featflags=start_before:true;locus_tag=CCT7_0A03500;inference=similar to DNA sequence:INSDC:YJL146W;gene=CCT70A03500
cct7_30Apr2015_scaffold_1.genbank	EMBL	CDS	728812	729924	.	+	0	ID=Kmarxianus_CCT7735_342;locus_tag=CCT7_0A03510;inference=similar to DNA sequence:INSDC:YJL147C;gene=CCT70A03510
cct7_30Apr2015_scaffold_1.genbank	EMBL	CDS	730619	731470	.	+	0	ID=Kmarxianus_CCT7735_343;locus_tag=CCT7_0A03520;inference=similar to DNA sequence:INSDC:YKR062W;gene=CCT70A03520
cct7_30Apr2015_scaffold_1.genbank	EMBL	CDS	731572	732147	.	-	0	ID=Kmarxianus_CCT7735_344;featflags=start_before:true;locus_tag=CCT7_0A03530;inference=similar to DNA sequence:INSDC:YJL148W;gene=CCT70A03530
cct7_30Apr2015_scaffold_1.genbank	EMBL	CDS	733388	734755	.	-	0	ID=Kmarxianus_CCT7735_345;featflags=start_before:true;locus_tag=CCT7_0A03540;inference=similar to DNA sequence:INSDC:YKR063C;gene=CCT70A03540
cct7_30Apr2015_scaffold_1.genbank	EMBL	CDS	735212	737176	.	+	0	ID=Kmarxianus_CCT7735_346;locus_tag=CCT7_0A03550;inference=similar to DNA sequence:INSDC:YKR064W;gene=CCT70A03550
cct7_30Apr2015_scaffold_1.genbank	EMBL	CDS	737407	739005	.	-	0	ID=Kmarxianus_CCT7735_347;featflags=start_before:true;locus_tag=CCT7_0A03560;inference=similar to DNA sequence:INSDC:YJL149W;gene=CCT70A03560
cct7_30Apr2015_scaffold_1.genbank	EMBL	CDS	740278	740838	.	-	0	ID=Kmarxianus_CCT7735_348;locus_tag=CCT7_0A03570;inference=similar to DNA sequence:INSDC:YKR065C;gene=CCT70A03570
cct7_30Apr2015_scaffold_1.genbank	EMBL	CDS	741376	742299	.	+	0	ID=Kmarxianus_CCT7735_349;locus_tag=CCT7_0A03580;inference=similar to DNA sequence:INSDC:YCR030C;gene=CCT70A03580
cct7_30Apr2015_scaffold_1.genbank	EMBL	CDS	742326	742883	.	-	0	ID=Kmarxianus_CCT7735_350;featflags=start_before:true;locus_tag=CCT7_0A03590;inference=similar to DNA sequence:INSDC:YJL185C;gene=CCT70A03590
cct7_30Apr2015_scaffold_1.genbank	EMBL	CDS	742890	743690	.	-	0	ID=Kmarxianus_CCT7735_351;locus_tag=CCT7_0A03600;gene=CCT70A03600;transl_table=1
cct7_30Apr2015_scaffold_1.genbank	EMBL	CDS	743952	744317	.	+	0	ID=Kmarxianus_CCT7735_352;featflags=start_before:true,end_after:true;locus_tag=CCT7_0A03610;gene=CCT70A03610;transl_table=1
cct7_30Apr2015_scaffold_1.genbank	EMBL	CDS	744749	745102	.	+	0	ID=Kmarxianus_CCT7735_353;locus_tag=CCT7_0A03620;inference=similar to DNA sequence:INSDC:YJL184W;gene=CCT70A03620
cct7_30Apr2015_scaffold_1.genbank	EMBL	CDS	745331	746647	.	+	0	ID=Kmarxianus_CCT7735_354;locus_tag=CCT7_0A03630;inference=similar to DNA sequence:INSDC:YCR028C;gene=CCT70A03630
cct7_30Apr2015_scaffold_1.genbank	EMBL	CDS	747278	748507	.	+	0	ID=Kmarxianus_CCT7735_355;locus_tag=CCT7_0A03640;inference=similar to DNA sequence:INSDC:YJL183W;gene=CCT70A03640
cct7_30Apr2015_scaffold_1.genbank	EMBL	CDS	749207	751660	.	+	0	ID=Kmarxianus_CCT7735_356;locus_tag=CCT7_0A03650;inference=similar to DNA sequence:INSDC:YJL181W%2CYJR030C;gene=CCT70A03650
cct7_30Apr2015_scaffold_1.genbank	EMBL	CDS	751754	752743	.	-	0	ID=Kmarxianus_CCT7735_357;featflags=start_before:true;locus_tag=CCT7_0A03660;inference=similar to DNA sequence:INSDC:YJL180C;gene=CCT70A03660
cct7_30Apr2015_scaffold_1.genbank	EMBL	CDS	753025	753366	.	+	0	ID=Kmarxianus_CCT7735_358;locus_tag=CCT7_0A03670;inference=similar to DNA sequence:INSDC:YJL179W;gene=CCT70A03670
cct7_30Apr2015_scaffold_1.genbank	EMBL	CDS	753531	754370	.	-	0	ID=Kmarxianus_CCT7735_359;featflags=start_before:true;locus_tag=CCT7_0A03680;inference=similar to DNA sequence:INSDC:YJL178C;gene=CCT70A03680
cct7_30Apr2015_scaffold_1.genbank	EMBL	biological_region	755290	756225	.	+	0	ID=Kmarxianus_CCT7735_360;featflags=type:CDS;locus_tag=CCT7_0A03690;inference=similar to DNA sequence:INSDC:YJL177W%2CYKL180W;gene=CCT70A03690
cct7_30Apr2015_scaffold_1.genbank	EMBL	CDS	755290	755598	.	+	0	Parent=cct7_30Apr2015_scaffold_1.genbank.375
cct7_30Apr2015_scaffold_1.genbank	EMBL	CDS	755980	756225	.	+	0	Parent=cct7_30Apr2015_scaffold_1.genbank.375
cct7_30Apr2015_scaffold_1.genbank	EMBL	CDS	756363	758393	.	-	0	ID=Kmarxianus_CCT7735_361;featflags=start_before:true;locus_tag=CCT7_0A03700;inference=similar to DNA sequence:INSDC:YKL179C;gene=CCT70A03700
cct7_30Apr2015_scaffold_1.genbank	EMBL	CDS	758749	761697	.	-	0	ID=Kmarxianus_CCT7735_362;featflags=start_before:true;locus_tag=CCT7_0A03710;inference=similar to DNA sequence:INSDC:YJL176C;gene=CCT70A03710
cct7_30Apr2015_scaffold_1.genbank	EMBL	CDS	763919	764743	.	+	0	ID=Kmarxianus_CCT7735_363;locus_tag=CCT7_0A03720;inference=similar to DNA sequence:INSDC:YJL174W;gene=CCT70A03720
cct7_30Apr2015_scaffold_1.genbank	EMBL	CDS	764916	765266	.	-	0	ID=Kmarxianus_CCT7735_364;featflags=start_before:true;locus_tag=CCT7_0A03730;inference=similar to DNA sequence:INSDC:YJL173C;gene=CCT70A03730
cct7_30Apr2015_scaffold_1.genbank	EMBL	CDS	766031	767767	.	+	0	ID=Kmarxianus_CCT7735_365;locus_tag=CCT7_0A03740;inference=similar to DNA sequence:INSDC:YJL172W;gene=CCT70A03740
cct7_30Apr2015_scaffold_1.genbank	EMBL	CDS	767949	769268	.	-	0	ID=Kmarxianus_CCT7735_366;locus_tag=CCT7_0A03750;inference=similar to DNA sequence:INSDC:YKL178C;gene=CCT70A03750
cct7_30Apr2015_scaffold_1.genbank	EMBL	CDS	770418	770981	.	-	0	ID=Kmarxianus_CCT7735_367;featflags=start_before:true;locus_tag=CCT7_0A03760;inference=similar to DNA sequence:INSDC:YJL170C;gene=CCT70A03760
cct7_30Apr2015_scaffold_1.genbank	EMBL	CDS	771341	773479	.	-	0	ID=Kmarxianus_CCT7735_368;featflags=start_before:true;locus_tag=CCT7_0A03770;inference=similar to DNA sequence:INSDC:YJL168C;gene=CCT70A03770
cct7_30Apr2015_scaffold_1.genbank	EMBL	CDS	773862	776048	.	-	0	ID=Kmarxianus_CCT7735_369;featflags=start_before:true;locus_tag=CCT7_0A03780;inference=similar to DNA sequence:INSDC:YKL176C;gene=CCT70A03780
cct7_30Apr2015_scaffold_1.genbank	EMBL	CDS	776736	778316	.	+	0	ID=Kmarxianus_CCT7735_370;locus_tag=CCT7_0A03790;inference=similar to DNA sequence:INSDC:YKL175W;gene=CCT70A03790
cct7_30Apr2015_scaffold_1.genbank	EMBL	CDS	778494	780155	.	-	0	ID=Kmarxianus_CCT7735_371;featflags=start_before:true;locus_tag=CCT7_0A03800;inference=similar to DNA sequence:INSDC:YKL174C;gene=CCT70A03800
cct7_30Apr2015_scaffold_1.genbank	EMBL	CDS	780307	783132	.	+	0	ID=Kmarxianus_CCT7735_372;locus_tag=CCT7_0A03810;inference=similar to DNA sequence:INSDC:YKL173W;gene=CCT70A03810
cct7_30Apr2015_scaffold_1.genbank	EMBL	CDS	783417	784664	.	+	0	ID=Kmarxianus_CCT7735_373;locus_tag=CCT7_0A03820;inference=similar to DNA sequence:INSDC:YKL172W;gene=CCT70A03820
cct7_30Apr2015_scaffold_1.genbank	EMBL	CDS	785086	786135	.	+	0	ID=Kmarxianus_CCT7735_374;locus_tag=CCT7_0A03830;inference=similar to DNA sequence:INSDC:YJL167W;gene=CCT70A03830
cct7_30Apr2015_scaffold_1.genbank	EMBL	CDS	786629	786913	.	+	0	ID=Kmarxianus_CCT7735_375;locus_tag=CCT7_0A03840;inference=similar to DNA sequence:INSDC:YJL166W;gene=CCT70A03840
cct7_30Apr2015_scaffold_1.genbank	EMBL	CDS	787741	790161	.	+	0	ID=Kmarxianus_CCT7735_376;locus_tag=CCT7_0A03850;inference=similar to DNA sequence:INSDC:YKL171W;gene=CCT70A03850
cct7_30Apr2015_scaffold_1.genbank	EMBL	CDS	790596	791012	.	+	0	ID=Kmarxianus_CCT7735_377;locus_tag=CCT7_0A03860;inference=similar to DNA sequence:INSDC:YKL170W;gene=CCT70A03860
cct7_30Apr2015_scaffold_1.genbank	EMBL	CDS	791273	793600	.	-	0	ID=Kmarxianus_CCT7735_378;featflags=start_before:true;locus_tag=CCT7_0A03870;inference=similar to DNA sequence:INSDC:YJL165C%2CYKL168C;gene=CCT70A03870
cct7_30Apr2015_scaffold_1.genbank	EMBL	CDS	794536	796509	.	-	0	ID=Kmarxianus_CCT7735_379;featflags=start_before:true;locus_tag=CCT7_0A03880;gene=CCT70A03880
cct7_30Apr2015_scaffold_1.genbank	EMBL	tRNA	797233	797305	.	+	.	ID=cct7_30Apr2015_scaffold_1.genbank.397;locus_tag=CCT7_0Atrna11K;gene=CCT70Atrna11K;product=tRNA-Lys
cct7_30Apr2015_scaffold_1.genbank	EMBL	CDS	797588	799360	.	-	0	ID=Kmarxianus_CCT7735_380;featflags=start_before:true;locus_tag=CCT7_0A03890;gene=CCT70A03890
cct7_30Apr2015_scaffold_1.genbank	EMBL	CDS	800772	802886	.	-	0	ID=Kmarxianus_CCT7735_381;locus_tag=CCT7_0A03900;gene=CCT70A03900;transl_table=1
cct7_30Apr2015_scaffold_1.genbank	EMBL	CDS	803545	804098	.	-	0	ID=Kmarxianus_CCT7735_382;featflags=start_before:true;locus_tag=CCT7_0A03910;inference=similar to DNA sequence:INSDC:YHR090C;gene=CCT70A03910
cct7_30Apr2015_scaffold_1.genbank	EMBL	CDS	804338	804973	.	+	0	ID=Kmarxianus_CCT7735_383;locus_tag=CCT7_0A03920;gene=CCT70A03920;transl_table=1
cct7_30Apr2015_scaffold_1.genbank	EMBL	CDS	805036	805605	.	-	0	ID=Kmarxianus_CCT7735_384;locus_tag=CCT7_0A03930;inference=similar to DNA sequence:INSDC:YDR339C;gene=CCT70A03930
cct7_30Apr2015_scaffold_1.genbank	EMBL	CDS	805964	807922	.	-	0	ID=Kmarxianus_CCT7735_385;locus_tag=CCT7_0A03940;inference=similar to DNA sequence:INSDC:YDR341C%2CYHR091C;gene=CCT70A03940
cct7_30Apr2015_scaffold_1.genbank	EMBL	CDS	808384	808769	.	-	0	ID=Kmarxianus_CCT7735_386;featflags=start_before:true;locus_tag=CCT7_0A03950;inference=similar to DNA sequence:INSDC:YHR079C-A;gene=CCT70A03950
cct7_30Apr2015_scaffold_1.genbank	EMBL	CDS	809067	810803	.	-	0	ID=Kmarxianus_CCT7735_387;locus_tag=CCT7_0A03960;inference=similar to DNA sequence:INSDC:YOR027W;gene=CCT70A03960
cct7_30Apr2015_scaffold_1.genbank	EMBL	CDS	811513	813072	.	+	0	ID=Kmarxianus_CCT7735_388;locus_tag=CCT7_0A03970;inference=similar to DNA sequence:INSDC:YDR257C;gene=CCT70A03970
cct7_30Apr2015_scaffold_1.genbank	EMBL	CDS	813143	814084	.	-	0	ID=Kmarxianus_CCT7735_389;featflags=start_before:true;locus_tag=CCT7_0A03980;inference=similar to DNA sequence:INSDC:YOR026W;gene=CCT70A03980
cct7_30Apr2015_scaffold_1.genbank	EMBL	CDS	814360	815994	.	+	0	ID=Kmarxianus_CCT7735_390;locus_tag=CCT7_0A03990;inference=similar to DNA sequence:INSDC:YDR479C;gene=CCT70A03990
cct7_30Apr2015_scaffold_1.genbank	EMBL	CDS	816058	816630	.	-	0	ID=Kmarxianus_CCT7735_391;featflags=start_before:true;locus_tag=CCT7_0A04000;inference=similar to DNA sequence:INSDC:YDR478W;gene=CCT70A04000
cct7_30Apr2015_scaffold_1.genbank	EMBL	CDS	817047	818456	.	-	0	ID=Kmarxianus_CCT7735_392;featflags=start_before:true;locus_tag=CCT7_0A04010;inference=similar to DNA sequence:INSDC:YOR025W;gene=CCT70A04010
cct7_30Apr2015_scaffold_1.genbank	EMBL	CDS	818911	819327	.	-	0	ID=Kmarxianus_CCT7735_393;featflags=end_after:true;locus_tag=CCT7_0A04020;gene=CCT70A04020;transl_table=1
cct7_30Apr2015_scaffold_1.genbank	EMBL	CDS	820870	821960	.	-	0	ID=Kmarxianus_CCT7735_394;featflags=start_before:true;locus_tag=CCT7_0A04030;inference=similar to DNA sequence:INSDC:YNL301C%2CYOL120C;gene=CCT70A04030
cct7_30Apr2015_scaffold_1.genbank	EMBL	CDS	822461	823954	.	-	0	ID=Kmarxianus_CCT7735_395;locus_tag=CCT7_0A04040;inference=similar to DNA sequence:INSDC:YOL119C;gene=CCT70A04040
cct7_30Apr2015_scaffold_1.genbank	EMBL	CDS	824380	824931	.	-	0	ID=Kmarxianus_CCT7735_396;locus_tag=CCT7_0A04050;gene=CCT70A04050
cct7_30Apr2015_scaffold_1.genbank	EMBL	CDS	825172	826995	.	+	0	ID=Kmarxianus_CCT7735_397;locus_tag=CCT7_0A04060;inference=similar to DNA sequence:INSDC:YOL117W;gene=CCT70A04060
cct7_30Apr2015_scaffold_1.genbank	EMBL	CDS	827722	828042	.	+	0	ID=Kmarxianus_CCT7735_398;locus_tag=CCT7_0A04070;inference=similar to DNA sequence:INSDC:YNL300W;gene=CCT70A04070
cct7_30Apr2015_scaffold_1.genbank	EMBL	CDS	828895	830184	.	+	0	ID=Kmarxianus_CCT7735_399;locus_tag=CCT7_0A04080;inference=similar to DNA sequence:INSDC:YOL116W;gene=CCT70A04080
cct7_30Apr2015_scaffold_1.genbank	EMBL	CDS	830785	832932	.	+	0	ID=Kmarxianus_CCT7735_400;locus_tag=CCT7_0A04090;inference=similar to DNA sequence:INSDC:YNL299W%2CYOL115W;gene=CCT70A04090
cct7_30Apr2015_scaffold_1.genbank	EMBL	CDS	832985	833479	.	-	0	ID=Kmarxianus_CCT7735_401;featflags=start_before:true;locus_tag=CCT7_0A04100;inference=similar to DNA sequence:INSDC:YOL114C;gene=CCT70A04100
cct7_30Apr2015_scaffold_1.genbank	EMBL	CDS	834039	836702	.	+	0	ID=Kmarxianus_CCT7735_402;locus_tag=CCT7_0A04110;inference=similar to DNA sequence:INSDC:YNL298W%2CYOL113W;gene=CCT70A04110
cct7_30Apr2015_scaffold_1.genbank	EMBL	CDS	836774	841681	.	-	0	ID=Kmarxianus_CCT7735_403;featflags=start_before:true;locus_tag=CCT7_0A04120;inference=similar to DNA sequence:INSDC:YNL297C;gene=CCT70A04120
cct7_30Apr2015_scaffold_1.genbank	EMBL	CDS	842041	843528	.	+	0	ID=Kmarxianus_CCT7735_404;locus_tag=CCT7_0A04130;inference=similar to DNA sequence:INSDC:YNL295W;gene=CCT70A04130
cct7_30Apr2015_scaffold_1.genbank	EMBL	CDS	843674	845479	.	-	0	ID=Kmarxianus_CCT7735_405;locus_tag=CCT7_0A04140;inference=similar to DNA sequence:INSDC:YNL294C;gene=CCT70A04140
cct7_30Apr2015_scaffold_1.genbank	EMBL	CDS	846109	847938	.	+	0	ID=Kmarxianus_CCT7735_406;locus_tag=CCT7_0A04150;inference=similar to DNA sequence:INSDC:YNL293W%2CYOL112W;gene=CCT70A04150
cct7_30Apr2015_scaffold_1.genbank	EMBL	CDS	847998	848645	.	-	0	ID=Kmarxianus_CCT7735_407;featflags=start_before:true;locus_tag=CCT7_0A04160;inference=similar to DNA sequence:INSDC:YOL111C;gene=CCT70A04160
cct7_30Apr2015_scaffold_1.genbank	EMBL	CDS	848815	849609	.	+	0	ID=Kmarxianus_CCT7735_408;locus_tag=CCT7_0A04170;inference=similar to DNA sequence:INSDC:YOL110W;gene=CCT70A04170
cct7_30Apr2015_scaffold_1.genbank	EMBL	CDS	849864	852185	.	+	0	ID=Kmarxianus_CCT7735_409;locus_tag=CCT7_0A04180;inference=similar to DNA sequence:INSDC:YKR089C%2CYOR081C;gene=CCT70A04180
cct7_30Apr2015_scaffold_1.genbank	EMBL	CDS	852304	854412	.	-	0	ID=Kmarxianus_CCT7735_410;featflags=start_before:true;locus_tag=CCT7_0A04190;inference=similar to DNA sequence:INSDC:YOR080W;gene=CCT70A04190
cct7_30Apr2015_scaffold_1.genbank	EMBL	CDS	854732	855634	.	+	0	ID=Kmarxianus_CCT7735_411;locus_tag=CCT7_0A04200;inference=similar to DNA sequence:INSDC:YOR079C;gene=CCT70A04200
cct7_30Apr2015_scaffold_1.genbank	EMBL	CDS	855706	856479	.	-	0	ID=Kmarxianus_CCT7735_412;featflags=start_before:true;locus_tag=CCT7_0A04210;inference=similar to DNA sequence:INSDC:YOR078W;gene=CCT70A04210
cct7_30Apr2015_scaffold_1.genbank	EMBL	CDS	856846	857697	.	-	0	ID=Kmarxianus_CCT7735_413;featflags=start_before:true;locus_tag=CCT7_0A04220;gene=CCT70A04220
cct7_30Apr2015_scaffold_1.genbank	EMBL	CDS	858358	859275	.	+	0	ID=Kmarxianus_CCT7735_414;locus_tag=CCT7_0A04230;inference=similar to DNA sequence:INSDC:YKR088C;gene=CCT70A04230
cct7_30Apr2015_scaffold_1.genbank	EMBL	CDS	859419	860138	.	-	0	ID=Kmarxianus_CCT7735_415;featflags=start_before:true;locus_tag=CCT7_0A04240;inference=similar to DNA sequence:INSDC:YOR077W;gene=CCT70A04240
cct7_30Apr2015_scaffold_1.genbank	EMBL	CDS	860393	861433	.	+	0	ID=Kmarxianus_CCT7735_416;locus_tag=CCT7_0A04250;inference=similar to DNA sequence:INSDC:YKR087C;gene=CCT70A04250
cct7_30Apr2015_scaffold_1.genbank	EMBL	CDS	861474	864707	.	-	0	ID=Kmarxianus_CCT7735_417;featflags=start_before:true;locus_tag=CCT7_0A04260;inference=similar to DNA sequence:INSDC:YKR086W;gene=CCT70A04260
cct7_30Apr2015_scaffold_1.genbank	EMBL	CDS	865165	865758	.	+	0	ID=Kmarxianus_CCT7735_418;locus_tag=CCT7_0A04270;inference=similar to DNA sequence:INSDC:YKR085C;gene=CCT70A04270
cct7_30Apr2015_scaffold_1.genbank	EMBL	CDS	865939	866433	.	-	0	ID=Kmarxianus_CCT7735_419;featflags=start_before:true;locus_tag=CCT7_0A04280;gene=CCT70A04280
cct7_30Apr2015_scaffold_1.genbank	EMBL	CDS	866834	869717	.	+	0	ID=Kmarxianus_CCT7735_420;featflags=end_after:true;locus_tag=CCT7_0A04290;inference=similar to DNA sequence:INSDC:YKR084C%2CYOR076C;gene=CCT70A04290
cct7_30Apr2015_scaffold_1.genbank	EMBL	CDS	869758	870747	.	-	0	ID=Kmarxianus_CCT7735_421;featflags=start_before:true;locus_tag=CCT7_0A04300;inference=similar to DNA sequence:INSDC:YOR075W;gene=CCT70A04300
cct7_30Apr2015_scaffold_1.genbank	EMBL	CDS	871206	872120	.	+	0	ID=Kmarxianus_CCT7735_422;locus_tag=CCT7_0A04310;inference=similar to DNA sequence:INSDC:YOR074C;gene=CCT70A04310
cct7_30Apr2015_scaffold_1.genbank	EMBL	CDS	872227	873311	.	-	0	ID=Kmarxianus_CCT7735_423;featflags=end_after:true;locus_tag=CCT7_0A04320;gene=CCT70A04320;transl_table=1
cct7_30Apr2015_scaffold_1.genbank	EMBL	CDS	874675	875043	.	+	0	ID=Kmarxianus_CCT7735_424;locus_tag=CCT7_0A04330;inference=similar to DNA sequence:INSDC:YKR083C;gene=CCT70A04330
cct7_30Apr2015_scaffold_1.genbank	EMBL	CDS	875099	878452	.	-	0	ID=Kmarxianus_CCT7735_425;featflags=start_before:true;locus_tag=CCT7_0A04340;inference=similar to DNA sequence:INSDC:YKR082W;gene=CCT70A04340
cct7_30Apr2015_scaffold_1.genbank	EMBL	biological_region	878966	879812	.	+	0	ID=Kmarxianus_CCT7735_426;featflags=type:CDS;locus_tag=CCT7_0A04350;inference=similar to DNA sequence:INSDC:YKR081C;gene=CCT70A04350
cct7_30Apr2015_scaffold_1.genbank	EMBL	CDS	878966	879275	.	+	0	Parent=cct7_30Apr2015_scaffold_1.genbank.444
cct7_30Apr2015_scaffold_1.genbank	EMBL	CDS	879766	879812	.	+	0	Parent=cct7_30Apr2015_scaffold_1.genbank.444
cct7_30Apr2015_scaffold_1.genbank	EMBL	CDS	880210	881187	.	-	0	ID=Kmarxianus_CCT7735_427;featflags=start_before:true;locus_tag=CCT7_0A04360;inference=similar to DNA sequence:INSDC:YKR080W;gene=CCT70A04360
cct7_30Apr2015_scaffold_1.genbank	EMBL	CDS	882061	883698	.	+	0	ID=Kmarxianus_CCT7735_428;locus_tag=CCT7_0A04370;inference=similar to DNA sequence:INSDC:YOR070C;gene=CCT70A04370
cct7_30Apr2015_scaffold_1.genbank	EMBL	CDS	883964	885664	.	+	0	ID=Kmarxianus_CCT7735_429;locus_tag=CCT7_0A04380;inference=similar to DNA sequence:INSDC:YJR052W;gene=CCT70A04380
cct7_30Apr2015_scaffold_1.genbank	EMBL	CDS	885733	887592	.	-	0	ID=Kmarxianus_CCT7735_430;featflags=start_before:true;locus_tag=CCT7_0A04390;inference=similar to DNA sequence:INSDC:YML046W;gene=CCT70A04390
cct7_30Apr2015_scaffold_1.genbank	EMBL	CDS	888001	889869	.	+	0	ID=Kmarxianus_CCT7735_431;locus_tag=CCT7_0A04400;inference=similar to DNA sequence:INSDC:YJR053W;gene=CCT70A04400
cct7_30Apr2015_scaffold_1.genbank	EMBL	CDS	890473	892044	.	+	0	ID=Kmarxianus_CCT7735_432;locus_tag=CCT7_0A04410;inference=similar to DNA sequence:INSDC:YJR054W%2CYML047C;gene=CCT70A04410
cct7_30Apr2015_scaffold_1.genbank	EMBL	CDS	890473	892044	.	+	0	ID=Kmarxianus_CCT7735_433;locus_tag=CCT7_0A04420;gene=CCT70A04420;transl_table=1
cct7_30Apr2015_scaffold_1.genbank	EMBL	CDS	892556	896086	.	-	0	ID=Kmarxianus_CCT7735_434;featflags=start_before:true;locus_tag=CCT7_0A04430;gene=CCT70A04430
cct7_30Apr2015_scaffold_1.genbank	EMBL	tRNA	897497	897568	.	+	.	ID=cct7_30Apr2015_scaffold_1.genbank.455;locus_tag=CCT7_0Atrna11R;gene=CCT70Atrna11R;product=tRNA-Arg
cct7_30Apr2015_scaffold_1.genbank	EMBL	CDS	897854	899011	.	-	0	ID=Kmarxianus_CCT7735_435;featflags=start_before:true;locus_tag=CCT7_0A04440;inference=similar to DNA sequence:INSDC:YML048W;gene=CCT70A04440
cct7_30Apr2015_scaffold_1.genbank	EMBL	CDS	900279	904160	.	+	0	ID=Kmarxianus_CCT7735_436;locus_tag=CCT7_0A04450;inference=similar to DNA sequence:INSDC:YML049C;gene=CCT70A04450
cct7_30Apr2015_scaffold_1.genbank	EMBL	CDS	904151	905077	.	-	0	ID=Kmarxianus_CCT7735_437;locus_tag=CCT7_0A04460;inference=similar to DNA sequence:INSDC:YML050W;gene=CCT70A04460
cct7_30Apr2015_scaffold_1.genbank	EMBL	CDS	905884	907278	.	-	0	ID=Kmarxianus_CCT7735_438;locus_tag=CCT7_0A04470;inference=similar to DNA sequence:INSDC:YML051W;gene=CCT70A04470
cct7_30Apr2015_scaffold_1.genbank	EMBL	CDS	908690	909640	.	-	0	ID=Kmarxianus_CCT7735_439;featflags=start_before:true;locus_tag=CCT7_0A04480;inference=similar to DNA sequence:INSDC:YML052W;gene=CCT70A04480
cct7_30Apr2015_scaffold_1.genbank	EMBL	CDS	910070	910663	.	+	0	ID=Kmarxianus_CCT7735_440;locus_tag=CCT7_0A04490;gene=CCT70A04490;transl_table=1
cct7_30Apr2015_scaffold_1.genbank	EMBL	biological_region	911080	911171	.	-	.	ID=cct7_30Apr2015_scaffold_1.genbank.462;featflags=type:tRNA;locus_tag=CCT7_0Atrna4Y;gene=CCT70Atrna4Y;product=tRNA-Tyr
cct7_30Apr2015_scaffold_1.genbank	EMBL	tRNA	911080	911116	.	-	.	Parent=cct7_30Apr2015_scaffold_1.genbank.462
cct7_30Apr2015_scaffold_1.genbank	EMBL	tRNA	911132	911171	.	-	.	Parent=cct7_30Apr2015_scaffold_1.genbank.462
cct7_30Apr2015_scaffold_1.genbank	EMBL	tRNA	911398	911469	.	+	.	ID=cct7_30Apr2015_scaffold_1.genbank.465;locus_tag=CCT7_0Atrna6Q;gene=CCT70Atrna6Q;product=tRNA-Gln
cct7_30Apr2015_scaffold_1.genbank	EMBL	CDS	911622	913790	.	+	0	ID=Kmarxianus_CCT7735_441;locus_tag=CCT7_0A04500;gene=CCT70A04500;transl_table=1
cct7_30Apr2015_scaffold_1.genbank	EMBL	CDS	914571	917351	.	+	0	ID=Kmarxianus_CCT7735_442;locus_tag=CCT7_0A04510;inference=similar to DNA sequence:INSDC:YFR023W%2CYHR015W;gene=CCT70A04510
cct7_30Apr2015_scaffold_1.genbank	EMBL	CDS	917814	919019	.	-	0	ID=Kmarxianus_CCT7735_443;featflags=start_before:true,end_after:true;locus_tag=CCT7_0A04520;gene=CCT70A04520;transl_table=1
cct7_30Apr2015_scaffold_1.genbank	EMBL	CDS	920032	921192	.	+	0	ID=Kmarxianus_CCT7735_444;locus_tag=CCT7_0A04530;inference=similar to DNA sequence:INSDC:YHR017W;gene=CCT70A04530
cct7_30Apr2015_scaffold_1.genbank	EMBL	CDS	921366	922754	.	-	0	ID=Kmarxianus_CCT7735_445;featflags=start_before:true;locus_tag=CCT7_0A04540;inference=similar to DNA sequence:INSDC:YHR018C;gene=CCT70A04540
cct7_30Apr2015_scaffold_1.genbank	EMBL	CDS	923255	924913	.	-	0	ID=Kmarxianus_CCT7735_446;featflags=start_before:true;locus_tag=CCT7_0A04550;inference=similar to DNA sequence:INSDC:YHR019C;gene=CCT70A04550
cct7_30Apr2015_scaffold_1.genbank	EMBL	CDS	925253	927286	.	+	0	ID=Kmarxianus_CCT7735_447;locus_tag=CCT7_0A04560;inference=similar to DNA sequence:INSDC:YHR020W;gene=CCT70A04560
cct7_30Apr2015_scaffold_1.genbank	EMBL	CDS	927530	928552	.	-	0	ID=Kmarxianus_CCT7735_448;featflags=start_before:true;locus_tag=CCT7_0A04570;inference=similar to DNA sequence:INSDC:YFR025C;gene=CCT70A04570
cct7_30Apr2015_scaffold_1.genbank	EMBL	CDS	928932	930041	.	+	0	ID=Kmarxianus_CCT7735_449;locus_tag=CCT7_0A04580;gene=CCT70A04580;transl_table=1
cct7_30Apr2015_scaffold_1.genbank	EMBL	tRNA	930269	930341	.	-	.	ID=cct7_30Apr2015_scaffold_1.genbank.475;locus_tag=CCT7_0Atrna10A;gene=CCT70Atrna10A;product=tRNA-Ala
cct7_30Apr2015_scaffold_1.genbank	EMBL	CDS	931216	932187	.	+	0	ID=Kmarxianus_CCT7735_450;locus_tag=CCT7_0A04590;inference=similar to DNA sequence:INSDC:YCL005W;gene=CCT70A04590
cct7_30Apr2015_scaffold_1.genbank	EMBL	tRNA	932492	932563	.	-	.	ID=cct7_30Apr2015_scaffold_1.genbank.477;locus_tag=CCT7_0Atrna12R;gene=CCT70Atrna12R;product=tRNA-Arg
cct7_30Apr2015_scaffold_1.genbank	EMBL	CDS	933078	934703	.	+	0	ID=Kmarxianus_CCT7735_451;locus_tag=CCT7_0A04600;inference=similar to DNA sequence:INSDC:YCL004W;gene=CCT70A04600
cct7_30Apr2015_scaffold_1.genbank	EMBL	CDS	934818	935558	.	-	0	ID=Kmarxianus_CCT7735_452;featflags=start_before:true,end_after:true;locus_tag=CCT7_0A04610;gene=CCT70A04610;transl_table=1
cct7_30Apr2015_scaffold_1.genbank	EMBL	CDS	936303	936851	.	+	0	ID=Kmarxianus_CCT7735_453;locus_tag=CCT7_0A04620;inference=similar to DNA sequence:INSDC:YCL001W;gene=CCT70A04620
cct7_30Apr2015_scaffold_1.genbank	EMBL	CDS	937236	938411	.	+	0	ID=Kmarxianus_CCT7735_454;locus_tag=CCT7_0A04630;inference=similar to DNA sequence:INSDC:YNL001W%2CYCL001W-B;gene=CCT70A04630
cct7_30Apr2015_scaffold_1.genbank	EMBL	CDS	939433	940440	.	-	0	ID=Kmarxianus_CCT7735_455;featflags=start_before:true;locus_tag=CCT7_0A04640;gene=CCT70A04640
cct7_30Apr2015_scaffold_1.genbank	EMBL	CDS	940789	941526	.	-	0	ID=Kmarxianus_CCT7735_456;featflags=start_before:true;locus_tag=CCT7_0A04650;inference=similar to DNA sequence:INSDC:YGR001C;gene=CCT70A04650
cct7_30Apr2015_scaffold_1.genbank	EMBL	CDS	942082	945546	.	+	0	ID=Kmarxianus_CCT7735_457;featflags=start_before:true;locus_tag=CCT7_0A04660;gene=CCT70A04660;transl_table=1
cct7_30Apr2015_scaffold_1.genbank	EMBL	biological_region	945865	947618	.	+	0	ID=Kmarxianus_CCT7735_458;featflags=type:CDS;locus_tag=CCT7_0A04670;inference=similar to DNA sequence:INSDC:YAR002W;gene=CCT70A04670
cct7_30Apr2015_scaffold_1.genbank	EMBL	CDS	945865	945954	.	+	0	Parent=cct7_30Apr2015_scaffold_1.genbank.485
cct7_30Apr2015_scaffold_1.genbank	EMBL	CDS	946140	947618	.	+	0	Parent=cct7_30Apr2015_scaffold_1.genbank.485
cct7_30Apr2015_scaffold_1.genbank	EMBL	CDS	947713	948363	.	-	0	ID=Kmarxianus_CCT7735_459;featflags=start_before:true;locus_tag=CCT7_0A04680;inference=similar to DNA sequence:INSDC:YAR002C-A%2CYGL002W;gene=CCT70A04680
cct7_30Apr2015_scaffold_1.genbank	EMBL	CDS	949009	950379	.	+	0	ID=Kmarxianus_CCT7735_460;locus_tag=CCT7_0A04690;inference=similar to DNA sequence:INSDC:YAR003W;gene=CCT70A04690
cct7_30Apr2015_scaffold_1.genbank	EMBL	CDS	950714	952456	.	+	0	ID=Kmarxianus_CCT7735_461;locus_tag=CCT7_0A04700;inference=similar to DNA sequence:INSDC:YGL003C;gene=CCT70A04700
cct7_30Apr2015_scaffold_1.genbank	EMBL	CDS	952682	954547	.	-	0	ID=Kmarxianus_CCT7735_462;featflags=start_before:true;locus_tag=CCT7_0A04710;inference=similar to DNA sequence:INSDC:YAR007C;gene=CCT70A04710
cct7_30Apr2015_scaffold_1.genbank	EMBL	CDS	955047	956333	.	+	0	ID=Kmarxianus_CCT7735_463;locus_tag=CCT7_0A04720;inference=similar to DNA sequence:INSDC:YGL004C;gene=CCT70A04720
cct7_30Apr2015_scaffold_1.genbank	EMBL	CDS	956670	957440	.	+	0	ID=Kmarxianus_CCT7735_464;locus_tag=CCT7_0A04730;inference=similar to DNA sequence:INSDC:YGL005C;gene=CCT70A04730
cct7_30Apr2015_scaffold_1.genbank	EMBL	CDS	957753	961577	.	-	0	ID=Kmarxianus_CCT7735_465;locus_tag=CCT7_0A04740;inference=similar to DNA sequence:INSDC:YGL006W;gene=CCT70A04740
cct7_30Apr2015_scaffold_1.genbank	EMBL	CDS	962677	963513	.	+	0	ID=Kmarxianus_CCT7735_466;featflags=start_before:true;locus_tag=CCT7_0A04750;gene=CCT70A04750;transl_table=1
cct7_30Apr2015_scaffold_1.genbank	EMBL	tRNA	963766	963847	.	+	.	ID=cct7_30Apr2015_scaffold_1.genbank.496;locus_tag=CCT7_0Atrna11S;gene=CCT70Atrna11S;product=tRNA-Ser
cct7_30Apr2015_scaffold_1.genbank	EMBL	tRNA	964050	964122	.	+	.	ID=cct7_30Apr2015_scaffold_1.genbank.497;locus_tag=CCT7_0Atrna11A;gene=CCT70Atrna11A;product=tRNA-Ala
cct7_30Apr2015_scaffold_1.genbank	EMBL	CDS	965025	965801	.	-	0	ID=Kmarxianus_CCT7735_467;locus_tag=CCT7_0A04770;gene=CCT70A04770;transl_table=1
cct7_30Apr2015_scaffold_1.genbank	EMBL	CDS	967797	970496	.	+	0	ID=Kmarxianus_CCT7735_468;locus_tag=CCT7_0A04780;inference=similar to DNA sequence:INSDC:YGL008C;gene=CCT70A04780
cct7_30Apr2015_scaffold_1.genbank	EMBL	CDS	972244	973455	.	-	0	ID=Kmarxianus_CCT7735_469;featflags=start_before:true;locus_tag=CCT7_0A04790;inference=similar to DNA sequence:INSDC:YHR179W;gene=CCT70A04790
cct7_30Apr2015_scaffold_1.genbank	EMBL	CDS	973948	974436	.	+	0	ID=Kmarxianus_CCT7735_470;locus_tag=CCT7_0A04800;gene=CCT70A04800;transl_table=1
cct7_30Apr2015_scaffold_1.genbank	EMBL	CDS	974815	977283	.	+	0	ID=Kmarxianus_CCT7735_471;locus_tag=CCT7_0A04810;gene=CCT70A04810;transl_table=1
cct7_30Apr2015_scaffold_1.genbank	EMBL	CDS	977775	981338	.	-	0	ID=Kmarxianus_CCT7735_472;locus_tag=CCT7_0A04820;gene=CCT70A04820
cct7_30Apr2015_scaffold_1.genbank	EMBL	CDS	981978	984320	.	+	0	ID=Kmarxianus_CCT7735_473;locus_tag=CCT7_0A04830;inference=similar to DNA sequence:INSDC:YHR172W;gene=CCT70A04830
cct7_30Apr2015_scaffold_1.genbank	EMBL	CDS	985523	986836	.	+	0	ID=Kmarxianus_CCT7735_474;locus_tag=CCT7_0A04840;inference=similar to DNA sequence:INSDC:YGR254W%2CYHR174W;gene=CCT70A04840
cct7_30Apr2015_scaffold_1.genbank	EMBL	CDS	987192	987656	.	+	0	ID=Kmarxianus_CCT7735_475;locus_tag=CCT7_0A04850;inference=similar to DNA sequence:INSDC:YHR175W;gene=CCT70A04850
cct7_30Apr2015_scaffold_1.genbank	EMBL	CDS	987813	989087	.	+	0	ID=Kmarxianus_CCT7735_476;locus_tag=CCT7_0A04860;inference=similar to DNA sequence:INSDC:YHR176W;gene=CCT70A04860
cct7_30Apr2015_scaffold_1.genbank	EMBL	CDS	989239	991296	.	+	0	ID=Kmarxianus_CCT7735_477;locus_tag=CCT7_0A04870;inference=similar to DNA sequence:INSDC:YHR178W;gene=CCT70A04870
cct7_30Apr2015_scaffold_1.genbank	EMBL	tRNA	991460	991531	.	+	.	ID=cct7_30Apr2015_scaffold_1.genbank.509;locus_tag=CCT7_0Atrna10T;gene=CCT70Atrna10T;product=tRNA-Thr
cct7_30Apr2015_scaffold_1.genbank	EMBL	CDS	992341	993060	.	+	0	ID=Kmarxianus_CCT7735_478;featflags=start_before:true;locus_tag=CCT7_0A04880;gene=CCT70A04880;transl_table=1
cct7_30Apr2015_scaffold_1.genbank	EMBL	CDS	993194	995512	.	+	0	ID=Kmarxianus_CCT7735_479;locus_tag=CCT7_0A04890;inference=similar to DNA sequence:INSDC:YHR182W;gene=CCT70A04890
cct7_30Apr2015_scaffold_1.genbank	EMBL	CDS	995780	996235	.	-	0	ID=Kmarxianus_CCT7735_480;locus_tag=CCT7_0A04900;gene=CCT70A04900;transl_table=1
cct7_30Apr2015_scaffold_1.genbank	EMBL	CDS	997726	999204	.	+	0	ID=Kmarxianus_CCT7735_481;locus_tag=CCT7_0A04910;inference=similar to DNA sequence:INSDC:YGR256W%2CYHR183W;gene=CCT70A04910
cct7_30Apr2015_scaffold_1.genbank	EMBL	CDS	1000164	1001598	.	+	0	ID=Kmarxianus_CCT7735_482;featflags=start_before:true,end_after:true;locus_tag=CCT7_0A04920;gene=CCT70A04920;transl_table=1
cct7_30Apr2015_scaffold_1.genbank	EMBL	CDS	1001833	1002945	.	-	0	ID=Kmarxianus_CCT7735_483;featflags=start_before:true;locus_tag=CCT7_0A04930;inference=similar to DNA sequence:INSDC:YGR257C;gene=CCT70A04930
cct7_30Apr2015_scaffold_1.genbank	EMBL	CDS	1003214	1003987	.	-	0	ID=Kmarxianus_CCT7735_484;featflags=start_before:true;locus_tag=CCT7_0A04940;inference=similar to DNA sequence:INSDC:YHR185C;gene=CCT70A04940
cct7_30Apr2015_scaffold_1.genbank	EMBL	CDS	1004347	1007370	.	-	0	ID=Kmarxianus_CCT7735_485;featflags=start_before:true;locus_tag=CCT7_0A04950;inference=similar to DNA sequence:INSDC:YGR258C;gene=CCT70A04950
cct7_30Apr2015_scaffold_1.genbank	EMBL	CDS	1008740	1010266	.	+	0	ID=Kmarxianus_CCT7735_486;locus_tag=CCT7_0A04960;inference=similar to DNA sequence:INSDC:YGR260W;gene=CCT70A04960
cct7_30Apr2015_scaffold_1.genbank	EMBL	CDS	1010467	1014975	.	-	0	ID=Kmarxianus_CCT7735_487;locus_tag=CCT7_0A04970;inference=similar to DNA sequence:INSDC:YHR186C;gene=CCT70A04970
cct7_30Apr2015_scaffold_1.genbank	EMBL	CDS	1015763	1016650	.	+	0	ID=Kmarxianus_CCT7735_488;locus_tag=CCT7_0A04980;inference=similar to DNA sequence:INSDC:YHR187W;gene=CCT70A04980
cct7_30Apr2015_scaffold_1.genbank	EMBL	CDS	1016769	1018658	.	-	0	ID=Kmarxianus_CCT7735_489;locus_tag=CCT7_0A04990;inference=similar to DNA sequence:INSDC:YHR188C;gene=CCT70A04990
cct7_30Apr2015_scaffold_1.genbank	EMBL	CDS	1018929	1021796	.	+	0	ID=Kmarxianus_CCT7735_490;locus_tag=CCT7_0A05000;inference=similar to DNA sequence:INSDC:YMR288W;gene=CCT70A05000
cct7_30Apr2015_scaffold_1.genbank	EMBL	CDS	1021873	1024374	.	-	0	ID=Kmarxianus_CCT7735_491;featflags=start_before:true;locus_tag=CCT7_0A05010;inference=similar to DNA sequence:INSDC:YGR261C;gene=CCT70A05010
cct7_30Apr2015_scaffold_1.genbank	EMBL	tRNA	1024693	1024765	.	-	.	ID=cct7_30Apr2015_scaffold_1.genbank.524;locus_tag=CCT7_0Atrna12K;gene=CCT70Atrna12K;product=tRNA-Lys
cct7_30Apr2015_scaffold_1.genbank	EMBL	CDS	1025384	1026631	.	+	0	ID=Kmarxianus_CCT7735_492;locus_tag=CCT7_0A05020;inference=similar to DNA sequence:INSDC:YMR289W;gene=CCT70A05020
cct7_30Apr2015_scaffold_1.genbank	EMBL	CDS	1026683	1027477	.	-	0	ID=Kmarxianus_CCT7735_493;locus_tag=CCT7_0A05030;inference=similar to DNA sequence:INSDC:YGR262C;gene=CCT70A05030
cct7_30Apr2015_scaffold_1.genbank	EMBL	CDS	1027852	1030113	.	-	0	ID=Kmarxianus_CCT7735_494;locus_tag=CCT7_0A05040;inference=similar to DNA sequence:INSDC:YGR264C;gene=CCT70A05040
cct7_30Apr2015_scaffold_1.genbank	EMBL	CDS	1030773	1032308	.	-	0	ID=Kmarxianus_CCT7735_495;featflags=start_before:true;locus_tag=CCT7_0A05050;inference=similar to DNA sequence:INSDC:YMR290C;gene=CCT70A05050
cct7_30Apr2015_scaffold_1.genbank	EMBL	CDS	1033208	1035361	.	+	0	ID=Kmarxianus_CCT7735_496;locus_tag=CCT7_0A05060;inference=similar to DNA sequence:INSDC:YGR266W;gene=CCT70A05060
cct7_30Apr2015_scaffold_1.genbank	EMBL	CDS	1036118	1037827	.	+	0	ID=Kmarxianus_CCT7735_497;locus_tag=CCT7_0A05070;inference=similar to DNA sequence:INSDC:YMR291W;gene=CCT70A05070
cct7_30Apr2015_scaffold_1.genbank	EMBL	CDS	1038117	1038854	.	-	0	ID=Kmarxianus_CCT7735_498;locus_tag=CCT7_0A05080;inference=similar to DNA sequence:INSDC:YGR267C;gene=CCT70A05080
cct7_30Apr2015_scaffold_1.genbank	EMBL	CDS	1039247	1039864	.	-	0	ID=Kmarxianus_CCT7735_499;featflags=start_before:true;locus_tag=CCT7_0A05090;inference=similar to DNA sequence:INSDC:YGR268C;gene=CCT70A05090
cct7_30Apr2015_scaffold_1.genbank	EMBL	biological_region	1040380	1040897	.	+	0	ID=Kmarxianus_CCT7735_500;featflags=type:CDS;locus_tag=CCT7_0A05100;inference=similar to DNA sequence:INSDC:YMR292W;gene=CCT70A05100
cct7_30Apr2015_scaffold_1.genbank	EMBL	CDS	1040380	1040404	.	+	0	Parent=cct7_30Apr2015_scaffold_1.genbank.533
cct7_30Apr2015_scaffold_1.genbank	EMBL	CDS	1040503	1040897	.	+	0	Parent=cct7_30Apr2015_scaffold_1.genbank.533
cct7_30Apr2015_scaffold_1.genbank	EMBL	CDS	1041554	1045699	.	+	0	ID=Kmarxianus_CCT7735_501;locus_tag=CCT7_0A05110;inference=similar to DNA sequence:INSDC:YGR270W;gene=CCT70A05110
cct7_30Apr2015_scaffold_1.genbank	EMBL	CDS	1045874	1047271	.	-	0	ID=Kmarxianus_CCT7735_502;featflags=start_before:true;locus_tag=CCT7_0A05120;inference=similar to DNA sequence:INSDC:YMR293C;gene=CCT70A05120
cct7_30Apr2015_scaffold_1.genbank	EMBL	CDS	1047554	1048657	.	+	0	ID=Kmarxianus_CCT7735_503;locus_tag=CCT7_0A05130;inference=similar to DNA sequence:INSDC:YMR294W;gene=CCT70A05130
cct7_30Apr2015_scaffold_1.genbank	EMBL	CDS	1048933	1054809	.	+	0	ID=Kmarxianus_CCT7735_504;locus_tag=CCT7_0A05140;inference=similar to DNA sequence:INSDC:YGR271W;gene=CCT70A05140
cct7_30Apr2015_scaffold_1.genbank	EMBL	CDS	1054856	1055551	.	-	0	ID=Kmarxianus_CCT7735_505;featflags=start_before:true;locus_tag=CCT7_0A05150;inference=similar to DNA sequence:INSDC:YGR272C;gene=CCT70A05150
cct7_30Apr2015_scaffold_1.genbank	EMBL	CDS	1056161	1056727	.	-	0	ID=Kmarxianus_CCT7735_506;featflags=start_before:true;locus_tag=CCT7_0A05160;inference=similar to DNA sequence:INSDC:YGR273C%2CYMR295C;gene=CCT70A05160
cct7_30Apr2015_scaffold_1.genbank	EMBL	CDS	1057187	1058848	.	-	0	ID=Kmarxianus_CCT7735_507;featflags=start_before:true;locus_tag=CCT7_0A05170;inference=similar to DNA sequence:INSDC:YMR296C;gene=CCT70A05170
cct7_30Apr2015_scaffold_1.genbank	EMBL	CDS	1059055	1059576	.	-	0	ID=Kmarxianus_CCT7735_508;locus_tag=CCT7_0A05180;gene=CCT70A05180;transl_table=1
cct7_30Apr2015_scaffold_1.genbank	EMBL	CDS	1059948	1061570	.	+	0	ID=Kmarxianus_CCT7735_509;locus_tag=CCT7_0A05190;inference=similar to DNA sequence:INSDC:YMR297W;gene=CCT70A05190
cct7_30Apr2015_scaffold_1.genbank	EMBL	CDS	1061884	1062342	.	+	0	ID=Kmarxianus_CCT7735_510;locus_tag=CCT7_0A05200;inference=similar to DNA sequence:INSDC:YMR298W;gene=CCT70A05200
cct7_30Apr2015_scaffold_1.genbank	EMBL	CDS	1062415	1065582	.	-	0	ID=Kmarxianus_CCT7735_511;featflags=start_before:true;locus_tag=CCT7_0A05210;inference=similar to DNA sequence:INSDC:YGR274C;gene=CCT70A05210
cct7_30Apr2015_scaffold_1.genbank	EMBL	CDS	1066162	1066701	.	+	0	ID=Kmarxianus_CCT7735_512;locus_tag=CCT7_0A05220;inference=similar to DNA sequence:INSDC:YGR275W;gene=CCT70A05220
cct7_30Apr2015_scaffold_1.genbank	EMBL	CDS	1066806	1068932	.	-	0	ID=Kmarxianus_CCT7735_513;featflags=start_before:true;locus_tag=CCT7_0A05230;inference=similar to DNA sequence:INSDC:YGR276C;gene=CCT70A05230
cct7_30Apr2015_scaffold_1.genbank	EMBL	CDS	1069392	1070540	.	-	0	ID=Kmarxianus_CCT7735_514;locus_tag=CCT7_0A05240;inference=similar to DNA sequence:INSDC:YMR299C;gene=CCT70A05240
cct7_30Apr2015_scaffold_1.genbank	EMBL	CDS	1070942	1072471	.	-	0	ID=Kmarxianus_CCT7735_515;featflags=start_before:true;locus_tag=CCT7_0A05250;inference=similar to DNA sequence:INSDC:YMR300C;gene=CCT70A05250
cct7_30Apr2015_scaffold_1.genbank	EMBL	CDS	1072940	1075066	.	-	0	ID=Kmarxianus_CCT7735_516;featflags=start_before:true;locus_tag=CCT7_0A05260;inference=similar to DNA sequence:INSDC:YMR301C;gene=CCT70A05260
cct7_30Apr2015_scaffold_1.genbank	EMBL	CDS	1075519	1076220	.	-	0	ID=Kmarxianus_CCT7735_517;featflags=start_before:true;locus_tag=CCT7_0A05270;inference=similar to DNA sequence:INSDC:YMR314W;gene=CCT70A05270
cct7_30Apr2015_scaffold_1.genbank	EMBL	CDS	1076718	1078499	.	+	0	ID=Kmarxianus_CCT7735_518;locus_tag=CCT7_0A05280;inference=similar to DNA sequence:INSDC:YMR313C;gene=CCT70A05280
cct7_30Apr2015_scaffold_1.genbank	EMBL	CDS	1078538	1079344	.	-	0	ID=Kmarxianus_CCT7735_519;featflags=start_before:true;locus_tag=CCT7_0A05290;inference=similar to DNA sequence:INSDC:YMR312W;gene=CCT70A05290
cct7_30Apr2015_scaffold_1.genbank	EMBL	CDS	1079961	1081442	.	+	0	ID=Kmarxianus_CCT7735_520;locus_tag=CCT7_0A05300;inference=similar to DNA sequence:INSDC:YHR206W%2CYJR147W;gene=CCT70A05300
cct7_30Apr2015_scaffold_1.genbank	EMBL	CDS	1081839	1083308	.	-	0	ID=Kmarxianus_CCT7735_521;locus_tag=CCT7_0A05310;inference=similar to DNA sequence:INSDC:YHR207C;gene=CCT70A05310
cct7_30Apr2015_scaffold_1.genbank	EMBL	CDS	1083591	1084430	.	+	0	ID=Kmarxianus_CCT7735_522;locus_tag=CCT7_0A05320;inference=similar to DNA sequence:INSDC:YER182W;gene=CCT70A05320
cct7_30Apr2015_scaffold_1.genbank	EMBL	CDS	1084455	1085183	.	-	0	ID=Kmarxianus_CCT7735_523;locus_tag=CCT7_0A05330;inference=similar to DNA sequence:INSDC:YER183C;gene=CCT70A05330
cct7_30Apr2015_scaffold_1.genbank	EMBL	CDS	1085760	1086959	.	+	0	ID=Kmarxianus_CCT7735_524;locus_tag=CCT7_0A05340;inference=similar to DNA sequence:INSDC:YJR148W%2CYHR208W;gene=CCT70A05340
cct7_30Apr2015_scaffold_1.genbank	EMBL	CDS	1087786	1089209	.	+	0	ID=Kmarxianus_CCT7735_525;featflags=start_before:true,end_after:true;locus_tag=CCT7_0A05350;codon_start=1;gene=CCT70A05350
cct7_30Apr2015_scaffold_1.genbank	EMBL	CDS	1089524	1090612	.	-	0	ID=Kmarxianus_CCT7735_526;locus_tag=CCT7_0A05360;gene=CCT70A05360
cct7_30Apr2015_scaffold_1.genbank	EMBL	CDS	1091639	1092328	.	-	0	ID=Kmarxianus_CCT7735_527;locus_tag=CCT7_0A05370;gene=CCT70A05370
cct7_30Apr2015_scaffold_1.genbank	EMBL	CDS	1092883	1094553	.	-	0	ID=Kmarxianus_CCT7735_528;locus_tag=CCT7_0A05380;gene=CCT70A05380
cct7_30Apr2015_scaffold_1.genbank	EMBL	CDS	1096252	1098114	.	-	0	ID=Kmarxianus_CCT7735_529;featflags=start_before:true,end_after:true;locus_tag=CCT7_0A05390;codon_start=1;gene=CCT70A05390
cct7_30Apr2015_scaffold_1.genbank	EMBL	CDS	1098832	1099554	.	+	0	ID=Kmarxianus_CCT7735_530;locus_tag=CCT7_0A05400;inference=similar to DNA sequence:INSDC:YKL070W;gene=CCT70A05400
cct7_30Apr2015_scaffold_1.genbank	EMBL	CDS	1099957	1100385	.	-	0	ID=Kmarxianus_CCT7735_531;featflags=end_after:true;locus_tag=CCT7_0A05410;gene=CCT70A05410;transl_table=1
cct7_30Apr2015_scaffold_1.genbank	EMBL	CDS	1101666	1102202	.	-	0	ID=Kmarxianus_CCT7735_532;featflags=start_before:true;locus_tag=CCT7_0A05420;inference=similar to DNA sequence:INSDC:YBR047W;gene=CCT70A05420
cct7_30Apr2015_scaffold_1.genbank	EMBL	CDS	1103297	1104355	.	+	0	ID=Kmarxianus_CCT7735_533;locus_tag=CCT7_0A05430;inference=similar to DNA sequence:INSDC:YBR046C;gene=CCT70A05430
cct7_30Apr2015_scaffold_1.genbank	EMBL	CDS	1104977	1106692	.	+	0	ID=Kmarxianus_CCT7735_534;locus_tag=CCT7_0A05440;inference=similar to DNA sequence:INSDC:YBR045C;gene=CCT70A05440
cct7_30Apr2015_scaffold_1.genbank	EMBL	CDS	1107100	1108479	.	-	0	ID=Kmarxianus_CCT7735_535;featflags=start_before:true;locus_tag=CCT7_0A05450;inference=similar to DNA sequence:INSDC:YDR023W;gene=CCT70A05450
cct7_30Apr2015_scaffold_1.genbank	EMBL	tRNA	1108853	1108926	.	+	.	ID=cct7_30Apr2015_scaffold_1.genbank.571;locus_tag=CCT7_0Atrna10V;gene=CCT70Atrna10V;product=tRNA-Val
cct7_30Apr2015_scaffold_1.genbank	EMBL	CDS	1109182	1109601	.	+	0	ID=Kmarxianus_CCT7735_536;locus_tag=CCT7_0A05460;inference=similar to DNA sequence:INSDC:YDR022C;gene=CCT70A05460
cct7_30Apr2015_scaffold_1.genbank	EMBL	CDS	1109644	1110840	.	-	0	ID=Kmarxianus_CCT7735_537;locus_tag=CCT7_0A05470;inference=similar to DNA sequence:INSDC:YDR021W;gene=CCT70A05470
cct7_30Apr2015_scaffold_1.genbank	EMBL	CDS	1111191	1112285	.	+	0	ID=Kmarxianus_CCT7735_538;locus_tag=CCT7_0A05480;inference=similar to DNA sequence:INSDC:YOL018C;gene=CCT70A05480
cct7_30Apr2015_scaffold_1.genbank	EMBL	CDS	1112494	1114542	.	-	0	ID=Kmarxianus_CCT7735_539;locus_tag=CCT7_0A05490;inference=similar to DNA sequence:INSDC:YFR012W%2CYOL019W;gene=CCT70A05490
cct7_30Apr2015_scaffold_1.genbank	EMBL	biological_region	1115648	1115739	.	-	.	ID=cct7_30Apr2015_scaffold_1.genbank.576;featflags=type:tRNA;locus_tag=CCT7_0Atrna5Y;gene=CCT70Atrna5Y;product=tRNA-Tyr
cct7_30Apr2015_scaffold_1.genbank	EMBL	tRNA	1115648	1115684	.	-	.	Parent=cct7_30Apr2015_scaffold_1.genbank.576
cct7_30Apr2015_scaffold_1.genbank	EMBL	tRNA	1115700	1115739	.	-	.	Parent=cct7_30Apr2015_scaffold_1.genbank.576
cct7_30Apr2015_scaffold_1.genbank	EMBL	CDS	1116032	1116499	.	+	0	ID=Kmarxianus_CCT7735_540;locus_tag=CCT7_0A05500;inference=similar to DNA sequence:INSDC:YFR011C;gene=CCT70A05500
cct7_30Apr2015_scaffold_1.genbank	EMBL	CDS	1116837	1118273	.	-	0	ID=Kmarxianus_CCT7735_541;featflags=start_before:true,end_after:true;locus_tag=CCT7_0A05510;gene=CCT70A05510;transl_table=1
cct7_30Apr2015_scaffold_1.genbank	EMBL	CDS	1118952	1120727	.	-	0	ID=Kmarxianus_CCT7735_542;featflags=start_before:true;locus_tag=CCT7_0A05520;inference=similar to DNA sequence:INSDC:YOL020W;gene=CCT70A05520
cct7_30Apr2015_scaffold_1.genbank	EMBL	CDS	1121530	1124562	.	+	0	ID=Kmarxianus_CCT7735_543;locus_tag=CCT7_0A05530;inference=similar to DNA sequence:INSDC:YOL021C;gene=CCT70A05530
cct7_30Apr2015_scaffold_1.genbank	EMBL	CDS	1124608	1126866	.	-	0	ID=Kmarxianus_CCT7735_544;locus_tag=CCT7_0A05540;inference=similar to DNA sequence:INSDC:YFR009W;gene=CCT70A05540
cct7_30Apr2015_scaffold_1.genbank	EMBL	tRNA	1127243	1127313	.	-	.	ID=cct7_30Apr2015_scaffold_1.genbank.584;locus_tag=CCT7_0Atrna11G;gene=CCT70Atrna11G;product=tRNA-Gly
cct7_30Apr2015_scaffold_1.genbank	EMBL	CDS	1127927	1129231	.	+	0	ID=Kmarxianus_CCT7735_545;locus_tag=CCT7_0A05550;inference=similar to DNA sequence:INSDC:YOL022C;gene=CCT70A05550
cct7_30Apr2015_scaffold_1.genbank	EMBL	CDS	1129299	1131320	.	-	0	ID=Kmarxianus_CCT7735_546;featflags=start_before:true;locus_tag=CCT7_0A05560;inference=similar to DNA sequence:INSDC:YOL023W;gene=CCT70A05560
cct7_30Apr2015_scaffold_1.genbank	EMBL	CDS	1131780	1132985	.	-	0	ID=Kmarxianus_CCT7735_547;featflags=start_before:true;locus_tag=CCT7_0A05570;gene=CCT70A05570
cct7_30Apr2015_scaffold_1.genbank	EMBL	CDS	1133306	1133839	.	-	0	ID=Kmarxianus_CCT7735_548;featflags=start_before:true;locus_tag=CCT7_0A05580;inference=similar to DNA sequence:INSDC:YFR017C%2CYOL024W;gene=CCT70A05580
cct7_30Apr2015_scaffold_1.genbank	EMBL	CDS	1134266	1136002	.	-	0	ID=Kmarxianus_CCT7735_549;locus_tag=CCT7_0A05590;inference=similar to DNA sequence:INSDC:YOL025W;gene=CCT70A05590
cct7_30Apr2015_scaffold_1.genbank	EMBL	CDS	1136884	1138134	.	+	0	ID=Kmarxianus_CCT7735_550;locus_tag=CCT7_0A05600;inference=similar to DNA sequence:INSDC:YCR012W;gene=CCT70A05600
cct7_30Apr2015_scaffold_1.genbank	EMBL	CDS	1138371	1139903	.	-	0	ID=Kmarxianus_CCT7735_551;featflags=start_before:true;locus_tag=CCT7_0A05610;inference=similar to DNA sequence:INSDC:YCR014C;gene=CCT70A05610
cct7_30Apr2015_scaffold_1.genbank	EMBL	CDS	1139897	1140586	.	-	0	ID=Kmarxianus_CCT7735_552;locus_tag=CCT7_0A05620;inference=similar to DNA sequence:INSDC:YCR015C;gene=CCT70A05620
cct7_30Apr2015_scaffold_1.genbank	EMBL	CDS	1141390	1142211	.	+	0	ID=Kmarxianus_CCT7735_553;locus_tag=CCT7_0A05630;inference=similar to DNA sequence:INSDC:YCR016W;gene=CCT70A05630
cct7_30Apr2015_scaffold_1.genbank	EMBL	CDS	1142560	1144083	.	+	0	ID=Kmarxianus_CCT7735_554;featflags=end_after:true;locus_tag=CCT7_0A05640;gene=CCT70A05640;transl_table=1
cct7_30Apr2015_scaffold_1.genbank	EMBL	CDS	1144087	1145889	.	+	0	ID=Kmarxianus_CCT7735_555;locus_tag=CCT7_0A05650;gene=CCT70A05650;transl_table=1
cct7_30Apr2015_scaffold_1.genbank	EMBL	CDS	1147866	1149536	.	+	0	ID=Kmarxianus_CCT7735_556;locus_tag=CCT7_0A05660;gene=CCT70A05660;transl_table=1
cct7_30Apr2015_scaffold_1.genbank	EMBL	CDS	1151536	1152762	.	+	0	ID=Kmarxianus_CCT7735_557;featflags=start_before:true,end_after:true;locus_tag=CCT7_0A05670;codon_start=1;gene=CCT70A05670
cct7_30Apr2015_scaffold_1.genbank	EMBL	CDS	1153227	1153802	.	+	0	ID=Kmarxianus_CCT7735_558;locus_tag=CCT7_0A05680;gene=CCT70A05680;transl_table=1
cct7_30Apr2015_scaffold_1.genbank	EMBL	CDS	1155075	1156763	.	+	0	ID=Kmarxianus_CCT7735_559;locus_tag=CCT7_0A05690;gene=CCT70A05690
cct7_30Apr2015_scaffold_1.genbank	EMBL	CDS	1157968	1160907	.	-	0	ID=Kmarxianus_CCT7735_560;locus_tag=CCT7_0A05700;inference=similar to DNA sequence:INSDC:YCR017C;gene=CCT70A05700
cct7_30Apr2015_scaffold_1.genbank	EMBL	tRNA	1161390	1161462	.	+	.	ID=cct7_30Apr2015_scaffold_1.genbank.601;locus_tag=CCT7_0Atrna13K;gene=CCT70Atrna13K;product=tRNA-Lys
cct7_30Apr2015_scaffold_1.genbank	EMBL	CDS	1161910	1164063	.	-	0	ID=Kmarxianus_CCT7735_561;featflags=start_before:true;locus_tag=CCT7_0A05710;inference=similar to DNA sequence:INSDC:YEL011W;gene=CCT70A05710
cct7_30Apr2015_scaffold_1.genbank	EMBL	CDS	1164716	1165302	.	-	0	ID=Kmarxianus_CCT7735_562;featflags=start_before:true;locus_tag=CCT7_0A05720;inference=similar to DNA sequence:INSDC:YEL012W;gene=CCT70A05720
cct7_30Apr2015_scaffold_1.genbank	EMBL	CDS	1166032	1166274	.	-	0	ID=Kmarxianus_CCT7735_563;locus_tag=CCT7_0A05730;inference=similar to DNA sequence:INSDC:YCR020W-B;gene=CCT70A05730
cct7_30Apr2015_scaffold_1.genbank	EMBL	CDS	1166651	1166926	.	+	0	ID=Kmarxianus_CCT7735_564;locus_tag=CCT7_0A05740;inference=similar to DNA sequence:INSDC:YCR020C-A;gene=CCT70A05740
cct7_30Apr2015_scaffold_1.genbank	EMBL	CDS	1166978	1168012	.	-	0	ID=Kmarxianus_CCT7735_565;featflags=start_before:true;locus_tag=CCT7_0A05750;inference=similar to DNA sequence:INSDC:YCR019W;gene=CCT70A05750
cct7_30Apr2015_scaffold_1.genbank	EMBL	tRNA	1168278	1168349	.	+	.	ID=cct7_30Apr2015_scaffold_1.genbank.607;locus_tag=CCT7_0Atrna6M;gene=CCT70Atrna6M;product=tRNA-Met
cct7_30Apr2015_scaffold_1.genbank	EMBL	CDS	1169482	1171224	.	-	0	ID=Kmarxianus_CCT7735_566;locus_tag=CCT7_0A05760;inference=similar to DNA sequence:INSDC:YEL013W;gene=CCT70A05760
cct7_30Apr2015_scaffold_1.genbank	EMBL	CDS	1177193	1178689	.	-	0	ID=Kmarxianus_CCT7735_567;locus_tag=CCT7_0A05770;inference=similar to DNA sequence:INSDC:YEL015W;gene=CCT70A05770
cct7_30Apr2015_scaffold_1.genbank	EMBL	CDS	1179412	1179984	.	+	0	ID=Kmarxianus_CCT7735_568;locus_tag=CCT7_0A05780;inference=similar to DNA sequence:INSDC:YCR027C;gene=CCT70A05780
cct7_30Apr2015_scaffold_1.genbank	EMBL	CDS	1180332	1181273	.	-	0	ID=Kmarxianus_CCT7735_569;featflags=start_before:true;locus_tag=CCT7_0A05790;gene=CCT70A05790
cct7_30Apr2015_scaffold_1.genbank	EMBL	CDS	1182171	1184090	.	-	0	ID=Kmarxianus_CCT7735_570;featflags=start_before:true;locus_tag=CCT7_0A05800;inference=similar to DNA sequence:INSDC:YCR026C%2CYEL016C;gene=CCT70A05800
cct7_30Apr2015_scaffold_1.genbank	EMBL	CDS	1184742	1185695	.	-	0	ID=Kmarxianus_CCT7735_571;locus_tag=CCT7_0A05810;inference=similar to DNA sequence:INSDC:YEL017W;gene=CCT70A05810
cct7_30Apr2015_scaffold_1.genbank	EMBL	CDS	1187415	1187534	.	+	0	ID=Kmarxianus_CCT7735_572;locus_tag=CCT7_0A05820;inference=similar to DNA sequence:INSDC:YCR024C-A%2CYEL017C-A;gene=CCT70A05820
cct7_30Apr2015_scaffold_1.genbank	EMBL	CDS	1188212	1189099	.	-	0	ID=Kmarxianus_CCT7735_573;featflags=start_before:true;locus_tag=CCT7_0A05830;inference=similar to DNA sequence:INSDC:YEL018W;gene=CCT70A05830
cct7_30Apr2015_scaffold_1.genbank	EMBL	CDS	1189358	1190122	.	+	0	ID=Kmarxianus_CCT7735_574;locus_tag=CCT7_0A05840;inference=similar to DNA sequence:INSDC:YEL019C;gene=CCT70A05840
cct7_30Apr2015_scaffold_1.genbank	EMBL	CDS	1190335	1191666	.	+	0	ID=Kmarxianus_CCT7735_575;locus_tag=CCT7_0A05850;inference=similar to DNA sequence:INSDC:YCR024C;gene=CCT70A05850
cct7_30Apr2015_scaffold_1.genbank	EMBL	CDS	1191925	1192374	.	+	0	ID=Kmarxianus_CCT7735_576;locus_tag=CCT7_0A05860;inference=similar to DNA sequence:INSDC:YNL149C;gene=CCT70A05860
cct7_30Apr2015_scaffold_1.genbank	EMBL	CDS	1192641	1193390	.	+	0	ID=Kmarxianus_CCT7735_577;locus_tag=CCT7_0A05870;inference=similar to DNA sequence:INSDC:YNL151C;gene=CCT70A05870
cct7_30Apr2015_scaffold_1.genbank	EMBL	CDS	1193609	1194718	.	-	0	ID=Kmarxianus_CCT7735_578;featflags=start_before:true;locus_tag=CCT7_0A05880;gene=CCT70A05880
cct7_30Apr2015_scaffold_1.genbank	EMBL	CDS	1194997	1196172	.	-	0	ID=Kmarxianus_CCT7735_579;featflags=start_before:true;locus_tag=CCT7_0A05890;inference=similar to DNA sequence:INSDC:YNL152W;gene=CCT70A05890
cct7_30Apr2015_scaffold_1.genbank	EMBL	CDS	1196496	1201172	.	-	0	ID=Kmarxianus_CCT7735_580;featflags=start_before:true;locus_tag=CCT7_0A05900;inference=similar to DNA sequence:INSDC:YNL139C;gene=CCT70A05900
cct7_30Apr2015_scaffold_1.genbank	EMBL	biological_region	1201411	1201754	.	+	0	ID=Kmarxianus_CCT7735_581;featflags=type:CDS;locus_tag=CCT7_0A05910;inference=similar to DNA sequence:INSDC:YNL138W-A;gene=CCT70A05910
cct7_30Apr2015_scaffold_1.genbank	EMBL	CDS	1201411	1201413	.	+	0	Parent=cct7_30Apr2015_scaffold_1.genbank.623
cct7_30Apr2015_scaffold_1.genbank	EMBL	CDS	1201497	1201754	.	+	0	Parent=cct7_30Apr2015_scaffold_1.genbank.623
cct7_30Apr2015_scaffold_1.genbank	EMBL	CDS	1201881	1202459	.	-	0	ID=Kmarxianus_CCT7735_582;locus_tag=CCT7_0A05920;inference=similar to DNA sequence:INSDC:YHR127W;gene=CCT70A05920
cct7_30Apr2015_scaffold_1.genbank	EMBL	CDS	1202784	1204385	.	+	0	ID=Kmarxianus_CCT7735_583;locus_tag=CCT7_0A05930;inference=similar to DNA sequence:INSDC:YNL138W;gene=CCT70A05930
cct7_30Apr2015_scaffold_1.genbank	EMBL	CDS	1204601	1206049	.	-	0	ID=Kmarxianus_CCT7735_584;featflags=start_before:true;locus_tag=CCT7_0A05940;inference=similar to DNA sequence:INSDC:YNL137C;gene=CCT70A05940
cct7_30Apr2015_scaffold_1.genbank	EMBL	CDS	1206438	1207922	.	+	0	ID=Kmarxianus_CCT7735_585;locus_tag=CCT7_0A05950;inference=similar to DNA sequence:INSDC:YNL136W;gene=CCT70A05950
cct7_30Apr2015_scaffold_1.genbank	EMBL	CDS	1208091	1210277	.	-	0	ID=Kmarxianus_CCT7735_586;featflags=start_before:true;locus_tag=CCT7_0A05960;inference=similar to DNA sequence:INSDC:YMR277W;gene=CCT70A05960
cct7_30Apr2015_scaffold_1.genbank	EMBL	CDS	1210644	1212218	.	-	0	ID=Kmarxianus_CCT7735_587;featflags=start_before:true;locus_tag=CCT7_0A05970;inference=similar to DNA sequence:INSDC:YML114C;gene=CCT70A05970
cct7_30Apr2015_scaffold_1.genbank	EMBL	CDS	1212865	1214010	.	-	0	ID=Kmarxianus_CCT7735_588;featflags=start_before:true;locus_tag=CCT7_0A05980;inference=similar to DNA sequence:INSDC:YMR272C;gene=CCT70A05980
cct7_30Apr2015_scaffold_1.genbank	EMBL	CDS	1214551	1214871	.	-	0	ID=Kmarxianus_CCT7735_589;locus_tag=CCT7_0A05990;inference=similar to DNA sequence:INSDC:YML108W;gene=CCT70A05990
cct7_30Apr2015_scaffold_1.genbank	EMBL	CDS	1215125	1217998	.	-	0	ID=Kmarxianus_CCT7735_590;featflags=start_before:true;locus_tag=CCT7_0A06000;inference=similar to DNA sequence:INSDC:YML109W%2CYMR273C;gene=CCT70A06000
cct7_30Apr2015_scaffold_1.genbank	EMBL	CDS	1218697	1219671	.	-	0	ID=Kmarxianus_CCT7735_591;featflags=start_before:true;locus_tag=CCT7_0A06010;inference=similar to DNA sequence:INSDC:YMR274C;gene=CCT70A06010
cct7_30Apr2015_scaffold_1.genbank	EMBL	biological_region	1220457	1220579	.	+	.	ID=cct7_30Apr2015_scaffold_1.genbank.636;featflags=type:tRNA;locus_tag=CCT7_0Atrna7P;gene=CCT70Atrna7P;product=tRNA-Pro
cct7_30Apr2015_scaffold_1.genbank	EMBL	tRNA	1220457	1220493	.	+	.	Parent=cct7_30Apr2015_scaffold_1.genbank.636
cct7_30Apr2015_scaffold_1.genbank	EMBL	tRNA	1220543	1220579	.	+	.	Parent=cct7_30Apr2015_scaffold_1.genbank.636
cct7_30Apr2015_scaffold_1.genbank	EMBL	CDS	1220858	1221781	.	+	0	ID=Kmarxianus_CCT7735_592;locus_tag=CCT7_0A06020;inference=similar to DNA sequence:INSDC:YML110C;gene=CCT70A06020
cct7_30Apr2015_scaffold_1.genbank	EMBL	CDS	1222049	1224805	.	-	0	ID=Kmarxianus_CCT7735_593;featflags=start_before:true;locus_tag=CCT7_0A06030;inference=similar to DNA sequence:INSDC:YML111W%2CYMR275C;gene=CCT70A06030
cct7_30Apr2015_scaffold_1.genbank	EMBL	CDS	1225341	1226312	.	-	0	ID=Kmarxianus_CCT7735_594;featflags=start_before:true;locus_tag=CCT7_0A06040;inference=similar to DNA sequence:INSDC:YML112W;gene=CCT70A06040
cct7_30Apr2015_scaffold_1.genbank	EMBL	CDS	1226744	1227772	.	-	0	ID=Kmarxianus_CCT7735_595;locus_tag=CCT7_0A06050;inference=similar to DNA sequence:INSDC:YML113W;gene=CCT70A06050
cct7_30Apr2015_scaffold_1.genbank	EMBL	CDS	1228577	1229740	.	+	0	ID=Kmarxianus_CCT7735_596;locus_tag=CCT7_0A06060;inference=similar to DNA sequence:INSDC:YMR276W;gene=CCT70A06060
cct7_30Apr2015_scaffold_1.genbank	EMBL	CDS	1229877	1230851	.	-	0	ID=Kmarxianus_CCT7735_597;featflags=start_before:true;locus_tag=CCT7_0A06070;inference=similar to DNA sequence:INSDC:YML107C;gene=CCT70A06070
cct7_30Apr2015_scaffold_1.genbank	EMBL	CDS	1231711	1232388	.	+	0	ID=Kmarxianus_CCT7735_598;locus_tag=CCT7_0A06080;inference=similar to DNA sequence:INSDC:YML106W%2CYMR271C;gene=CCT70A06080
cct7_30Apr2015_scaffold_1.genbank	EMBL	CDS	1232604	1233431	.	-	0	ID=Kmarxianus_CCT7735_599;locus_tag=CCT7_0A06090;inference=similar to DNA sequence:INSDC:YML105C;gene=CCT70A06090
cct7_30Apr2015_scaffold_1.genbank	EMBL	CDS	1233680	1234954	.	+	0	ID=Kmarxianus_CCT7735_600;locus_tag=CCT7_0A06100;inference=similar to DNA sequence:INSDC:YMR270C;gene=CCT70A06100
cct7_30Apr2015_scaffold_1.genbank	EMBL	CDS	1234930	1238337	.	-	0	ID=Kmarxianus_CCT7735_601;featflags=start_before:true;locus_tag=CCT7_0A06110;inference=similar to DNA sequence:INSDC:YML104C;gene=CCT70A06110
cct7_30Apr2015_scaffold_1.genbank	EMBL	CDS	1238577	1239155	.	-	0	ID=Kmarxianus_CCT7735_602;featflags=start_before:true;locus_tag=CCT7_0A06120;inference=similar to DNA sequence:INSDC:YMR269W;gene=CCT70A06120
cct7_30Apr2015_scaffold_1.genbank	EMBL	CDS	1239577	1240791	.	-	0	ID=Kmarxianus_CCT7735_603;featflags=start_before:true;locus_tag=CCT7_0A06130;gene=CCT70A06130
cct7_30Apr2015_scaffold_1.genbank	EMBL	CDS	1243470	1243931	.	+	0	ID=Kmarxianus_CCT7735_604;locus_tag=CCT7_0A06140;inference=similar to DNA sequence:INSDC:YGR146C;gene=CCT70A06140
cct7_30Apr2015_scaffold_1.genbank	EMBL	CDS	1244326	1246002	.	-	0	ID=Kmarxianus_CCT7735_605;featflags=start_before:true;locus_tag=CCT7_0A06150;inference=similar to DNA sequence:INSDC:YGR009C;gene=CCT70A06150
cct7_30Apr2015_scaffold_1.genbank	EMBL	CDS	1246402	1247139	.	-	0	ID=Kmarxianus_CCT7735_606;locus_tag=CCT7_0A06160;inference=similar to DNA sequence:INSDC:YPR016C;gene=CCT70A06160
cct7_30Apr2015_scaffold_1.genbank	EMBL	CDS	1247681	1248874	.	+	0	ID=Kmarxianus_CCT7735_607;locus_tag=CCT7_0A06170;inference=similar to DNA sequence:INSDC:YGL170C;gene=CCT70A06170
cct7_30Apr2015_scaffold_1.genbank	EMBL	CDS	1249770	1251584	.	+	0	ID=Kmarxianus_CCT7735_608;locus_tag=CCT7_0A06180;inference=similar to DNA sequence:INSDC:YPR018W;gene=CCT70A06180
cct7_30Apr2015_scaffold_1.genbank	EMBL	CDS	1249770	1251584	.	+	0	ID=Kmarxianus_CCT7735_609;locus_tag=CCT7_0A06190;gene=CCT70A06190;transl_table=1
cct7_30Apr2015_scaffold_1.genbank	EMBL	CDS	1252281	1252979	.	+	0	ID=Kmarxianus_CCT7735_610;locus_tag=CCT7_0A06200;gene=CCT70A06200;transl_table=1
cct7_30Apr2015_scaffold_1.genbank	EMBL	CDS	1253274	1254962	.	-	0	ID=Kmarxianus_CCT7735_611;locus_tag=CCT7_0A06210;inference=similar to DNA sequence:INSDC:YDR062W;gene=CCT70A06210
cct7_30Apr2015_scaffold_1.genbank	EMBL	CDS	1255457	1257034	.	-	0	ID=Kmarxianus_CCT7735_612;featflags=start_before:true;locus_tag=CCT7_0A06220;inference=similar to DNA sequence:INSDC:YDR061W;gene=CCT70A06220
cct7_30Apr2015_scaffold_1.genbank	EMBL	CDS	1257389	1258198	.	+	0	ID=Kmarxianus_CCT7735_613;locus_tag=CCT7_0A06230;gene=CCT70A06230;transl_table=1
cct7_30Apr2015_scaffold_1.genbank	EMBL	CDS	1258209	1258697	.	-	0	ID=Kmarxianus_CCT7735_614;locus_tag=CCT7_0A06240;inference=similar to DNA sequence:INSDC:YKR020W;gene=CCT70A06240
cct7_30Apr2015_scaffold_1.genbank	EMBL	CDS	1259248	1260978	.	+	0	ID=Kmarxianus_CCT7735_615;locus_tag=CCT7_0A06250;inference=similar to DNA sequence:INSDC:YJL083W%2CYKR019C;gene=CCT70A06250
cct7_30Apr2015_scaffold_1.genbank	EMBL	CDS	1261408	1263588	.	+	0	ID=Kmarxianus_CCT7735_616;locus_tag=CCT7_0A06260;inference=similar to DNA sequence:INSDC:YJL082W%2CYKR018C;gene=CCT70A06260
cct7_30Apr2015_scaffold_1.genbank	EMBL	CDS	1263884	1265386	.	+	0	ID=Kmarxianus_CCT7735_617;locus_tag=CCT7_0A06270;inference=similar to DNA sequence:INSDC:YKR017C;gene=CCT70A06270
cct7_30Apr2015_scaffold_1.genbank	EMBL	CDS	1265523	1267097	.	-	0	ID=Kmarxianus_CCT7735_618;featflags=start_before:true;locus_tag=CCT7_0A06280;inference=similar to DNA sequence:INSDC:YJL081C;gene=CCT70A06280
cct7_30Apr2015_scaffold_1.genbank	EMBL	CDS	1267555	1269147	.	-	0	ID=Kmarxianus_CCT7735_619;featflags=start_before:true;locus_tag=CCT7_0A06290;inference=similar to DNA sequence:INSDC:YKR016W;gene=CCT70A06290
cct7_30Apr2015_scaffold_1.genbank	EMBL	CDS	1271390	1272661	.	+	0	ID=Kmarxianus_CCT7735_620;locus_tag=CCT7_0A06300;gene=CCT70A06300;transl_table=1
cct7_30Apr2015_scaffold_1.genbank	EMBL	CDS	1273295	1273918	.	+	0	ID=Kmarxianus_CCT7735_621;locus_tag=CCT7_0A06310;inference=similar to DNA sequence:INSDC:YKR014C;gene=CCT70A06310
cct7_30Apr2015_scaffold_1.genbank	EMBL	CDS	1274368	1278051	.	-	0	ID=Kmarxianus_CCT7735_622;featflags=start_before:true;locus_tag=CCT7_0A06320;inference=similar to DNA sequence:INSDC:YJL080C;gene=CCT70A06320
cct7_30Apr2015_scaffold_1.genbank	EMBL	CDS	1278746	1279387	.	-	0	ID=Kmarxianus_CCT7735_623;locus_tag=CCT7_0A06330;gene=CCT70A06330
cct7_30Apr2015_scaffold_1.genbank	EMBL	CDS	1280105	1281022	.	-	0	ID=Kmarxianus_CCT7735_624;featflags=start_before:true;locus_tag=CCT7_0A06340;gene=CCT70A06340
cct7_30Apr2015_scaffold_1.genbank	EMBL	CDS	1282475	1283176	.	-	0	ID=Kmarxianus_CCT7735_625;featflags=start_before:true;locus_tag=CCT7_0A06350;inference=similar to DNA sequence:INSDC:YOR289W;gene=CCT70A06350
cct7_30Apr2015_scaffold_1.genbank	EMBL	CDS	1283430	1284542	.	+	0	ID=Kmarxianus_CCT7735_626;locus_tag=CCT7_0A06360;inference=similar to DNA sequence:INSDC:YOR288C;gene=CCT70A06360
cct7_30Apr2015_scaffold_1.genbank	EMBL	CDS	1284787	1285272	.	+	0	ID=Kmarxianus_CCT7735_627;locus_tag=CCT7_0A06370;inference=similar to DNA sequence:INSDC:YOR150W;gene=CCT70A06370
cct7_30Apr2015_scaffold_1.genbank	EMBL	CDS	1285534	1287606	.	-	0	ID=Kmarxianus_CCT7735_628;featflags=start_before:true,end_after:true;locus_tag=CCT7_0A06380;gene=CCT70A06380;transl_table=1
cct7_30Apr2015_scaffold_1.genbank	EMBL	CDS	1288093	1289961	.	-	0	ID=Kmarxianus_CCT7735_629;featflags=start_before:true;locus_tag=CCT7_0A06390;inference=similar to DNA sequence:INSDC:YLR427W;gene=CCT70A06390
cct7_30Apr2015_scaffold_1.genbank	EMBL	CDS	1290677	1291186	.	+	0	ID=Kmarxianus_CCT7735_630;locus_tag=CCT7_0A06400;inference=similar to DNA sequence:INSDC:YML055W;gene=CCT70A06400
cct7_30Apr2015_scaffold_1.genbank	EMBL	CDS	1291346	1292200	.	-	0	ID=Kmarxianus_CCT7735_631;featflags=start_before:true;locus_tag=CCT7_0A06410;gene=CCT70A06410
cct7_30Apr2015_scaffold_1.genbank	EMBL	biological_region	1292209	1292497	.	-	0	ID=Kmarxianus_CCT7735_632;featflags=type:CDS,start_before:true;locus_tag=CCT7_0A06420;inference=similar to DNA sequence:INSDC:YLR426W;gene=CCT70A06420
cct7_30Apr2015_scaffold_1.genbank	EMBL	CDS	1292209	1292353	.	-	0	Parent=cct7_30Apr2015_scaffold_1.genbank.679;featflags=start_before:true
cct7_30Apr2015_scaffold_1.genbank	EMBL	CDS	1292397	1292497	.	-	0	Parent=cct7_30Apr2015_scaffold_1.genbank.679
cct7_30Apr2015_scaffold_1.genbank	EMBL	CDS	1292934	1296827	.	-	0	ID=Kmarxianus_CCT7735_633;locus_tag=CCT7_0A06430;inference=similar to DNA sequence:INSDC:YLR425W;gene=CCT70A06430
cct7_30Apr2015_scaffold_1.genbank	EMBL	CDS	1297706	1299484	.	-	0	ID=Kmarxianus_CCT7735_634;featflags=start_before:true;locus_tag=CCT7_0A06440;inference=similar to DNA sequence:INSDC:YML054C;gene=CCT70A06440
cct7_30Apr2015_scaffold_1.genbank	EMBL	tRNA	1300257	1300330	.	+	.	ID=cct7_30Apr2015_scaffold_1.genbank.684;locus_tag=CCT7_0Atrna6N;gene=CCT70Atrna6N;product=tRNA-Asn
cct7_30Apr2015_scaffold_1.genbank	EMBL	CDS	1300613	1301215	.	-	0	ID=Kmarxianus_CCT7735_635;featflags=start_before:true;locus_tag=CCT7_0A06450;inference=similar to DNA sequence:INSDC:YKL196C;gene=CCT70A06450
cct7_30Apr2015_scaffold_1.genbank	EMBL	CDS	1301619	1302782	.	+	0	ID=Kmarxianus_CCT7735_636;locus_tag=CCT7_0A06460;inference=similar to DNA sequence:INSDC:YKL195W;gene=CCT70A06460
cct7_30Apr2015_scaffold_1.genbank	EMBL	CDS	1303126	1305126	.	-	0	ID=Kmarxianus_CCT7735_637;featflags=start_before:true;locus_tag=CCT7_0A06470;inference=similar to DNA sequence:INSDC:YLR424W;gene=CCT70A06470
cct7_30Apr2015_scaffold_1.genbank	EMBL	CDS	1305360	1306625	.	+	0	ID=Kmarxianus_CCT7735_638;locus_tag=CCT7_0A06480;inference=similar to DNA sequence:INSDC:YLR423C;gene=CCT70A06480
cct7_30Apr2015_scaffold_1.genbank	EMBL	CDS	1306681	1308066	.	-	0	ID=Kmarxianus_CCT7735_639;locus_tag=CCT7_0A06490;inference=similar to DNA sequence:INSDC:YKL194C;gene=CCT70A06490
cct7_30Apr2015_scaffold_1.genbank	EMBL	CDS	1308380	1309747	.	-	0	ID=Kmarxianus_CCT7735_640;featflags=start_before:true;locus_tag=CCT7_0A06500;inference=similar to DNA sequence:INSDC:YNL040W;gene=CCT70A06500
cct7_30Apr2015_scaffold_1.genbank	EMBL	CDS	1309920	1311008	.	-	0	ID=Kmarxianus_CCT7735_641;featflags=start_before:true;locus_tag=CCT7_0A06510;inference=similar to DNA sequence:INSDC:YKL193C;gene=CCT70A06510
cct7_30Apr2015_scaffold_1.genbank	EMBL	CDS	1311367	1311732	.	-	0	ID=Kmarxianus_CCT7735_642;locus_tag=CCT7_0A06520;inference=similar to DNA sequence:INSDC:YKL192C;gene=CCT70A06520
cct7_30Apr2015_scaffold_1.genbank	EMBL	CDS	1311992	1317874	.	-	0	ID=Kmarxianus_CCT7735_643;locus_tag=CCT7_0A06530;inference=similar to DNA sequence:INSDC:YLR422W;gene=CCT70A06530
cct7_30Apr2015_scaffold_1.genbank	EMBL	CDS	1318413	1318940	.	+	0	ID=Kmarxianus_CCT7735_644;locus_tag=CCT7_0A06540;inference=similar to DNA sequence:INSDC:YLR421C;gene=CCT70A06540
cct7_30Apr2015_scaffold_1.genbank	EMBL	CDS	1319211	1319531	.	+	0	ID=Kmarxianus_CCT7735_645;locus_tag=CCT7_0A06550;gene=CCT70A06550;transl_table=1
cct7_30Apr2015_scaffold_1.genbank	EMBL	CDS	1319576	1320661	.	-	0	ID=Kmarxianus_CCT7735_646;locus_tag=CCT7_0A06560;inference=similar to DNA sequence:INSDC:YLR420W;gene=CCT70A06560
cct7_30Apr2015_scaffold_1.genbank	EMBL	CDS	1321213	1322988	.	+	0	ID=Kmarxianus_CCT7735_647;locus_tag=CCT7_0A06570;inference=similar to DNA sequence:INSDC:YKL191W;gene=CCT70A06570
cct7_30Apr2015_scaffold_1.genbank	EMBL	CDS	1324030	1325685	.	+	0	ID=Kmarxianus_CCT7735_648;locus_tag=CCT7_0A06580;gene=CCT70A06580;transl_table=1
cct7_30Apr2015_scaffold_1.genbank	EMBL	CDS	1325966	1326493	.	-	0	ID=Kmarxianus_CCT7735_649;featflags=start_before:true;locus_tag=CCT7_0A06590;inference=similar to DNA sequence:INSDC:YKL190W;gene=CCT70A06590
cct7_30Apr2015_scaffold_1.genbank	EMBL	CDS	1326996	1327565	.	-	0	ID=Kmarxianus_CCT7735_650;locus_tag=CCT7_0A06600;gene=CCT70A06600;transl_table=1
cct7_30Apr2015_scaffold_1.genbank	EMBL	CDS	1327955	1329052	.	-	0	ID=Kmarxianus_CCT7735_651;featflags=start_before:true;locus_tag=CCT7_0A06610;inference=similar to DNA sequence:INSDC:YLR418C;gene=CCT70A06610
cct7_30Apr2015_scaffold_1.genbank	EMBL	CDS	1329538	1333740	.	+	0	ID=Kmarxianus_CCT7735_652;locus_tag=CCT7_0A06620;inference=similar to DNA sequence:INSDC:YLR419W;gene=CCT70A06620
cct7_30Apr2015_scaffold_1.genbank	EMBL	tRNA	1334016	1334099	.	-	.	ID=cct7_30Apr2015_scaffold_1.genbank.703;locus_tag=CCT7_0Atrna13L;gene=CCT70Atrna13L;product=tRNA-Leu
cct7_30Apr2015_scaffold_1.genbank	EMBL	CDS	1334330	1335508	.	-	0	ID=Kmarxianus_CCT7735_653;featflags=start_before:true;locus_tag=CCT7_0A06630;inference=similar to DNA sequence:INSDC:YGL067W;gene=CCT70A06630
cct7_30Apr2015_scaffold_1.genbank	EMBL	CDS	1336671	1338143	.	+	0	ID=Kmarxianus_CCT7735_654;locus_tag=CCT7_0A06640;inference=similar to DNA sequence:INSDC:YPL204W;gene=CCT70A06640
cct7_30Apr2015_scaffold_1.genbank	EMBL	CDS	1338748	1339854	.	+	0	ID=Kmarxianus_CCT7735_655;locus_tag=CCT7_0A06650;inference=similar to DNA sequence:INSDC:YPL203W;gene=CCT70A06650
cct7_30Apr2015_scaffold_1.genbank	EMBL	CDS	1340130	1340663	.	-	0	ID=Kmarxianus_CCT7735_656;featflags=start_before:true;locus_tag=CCT7_0A06660;inference=similar to DNA sequence:INSDC:YGL068W;gene=CCT70A06660
cct7_30Apr2015_scaffold_1.genbank	EMBL	CDS	1341106	1341474	.	+	0	ID=Kmarxianus_CCT7735_657;locus_tag=CCT7_0A06670;inference=similar to DNA sequence:INSDC:YGL070C;gene=CCT70A06670
cct7_30Apr2015_scaffold_1.genbank	EMBL	CDS	1341657	1343969	.	-	0	ID=Kmarxianus_CCT7735_658;featflags=start_before:true;locus_tag=CCT7_0A06680;inference=similar to DNA sequence:INSDC:YGL071W%2CYPL202C;gene=CCT70A06680
cct7_30Apr2015_scaffold_1.genbank	EMBL	CDS	1344977	1346152	.	-	0	ID=Kmarxianus_CCT7735_659;locus_tag=CCT7_0A06690;inference=similar to DNA sequence:INSDC:YPL201C;gene=CCT70A06690
cct7_30Apr2015_scaffold_1.genbank	EMBL	CDS	1346893	1348920	.	-	0	ID=Kmarxianus_CCT7735_660;locus_tag=CCT7_0A06700;inference=similar to DNA sequence:INSDC:YGL073W;gene=CCT70A06700
cct7_30Apr2015_scaffold_1.genbank	EMBL	CDS	1349990	1351711	.	+	0	ID=Kmarxianus_CCT7735_661;locus_tag=CCT7_0A06710;gene=CCT70A06710;transl_table=1
cct7_30Apr2015_scaffold_1.genbank	EMBL	CDS	1352101	1352979	.	+	0	ID=Kmarxianus_CCT7735_662;locus_tag=CCT7_0A06720;inference=similar to DNA sequence:INSDC:YGL075C%2CYPL200W;gene=CCT70A06720
cct7_30Apr2015_scaffold_1.genbank	EMBL	CDS	1353081	1353857	.	-	0	ID=Kmarxianus_CCT7735_663;featflags=start_before:true;locus_tag=CCT7_0A06730;inference=similar to DNA sequence:INSDC:YPL199C;gene=CCT70A06730
cct7_30Apr2015_scaffold_1.genbank	EMBL	CDS	1356222	1356827	.	+	0	ID=Kmarxianus_CCT7735_664;featflags=start_before:true;locus_tag=CCT7_0A06740;gene=CCT70A06740;transl_table=1
cct7_30Apr2015_scaffold_1.genbank	EMBL	CDS	1357902	1362287	.	+	0	ID=Kmarxianus_CCT7735_665;locus_tag=CCT7_0A06750;inference=similar to DNA sequence:INSDC:YDR011W;gene=CCT70A06750
cct7_30Apr2015_scaffold_1.genbank	EMBL	CDS	1363143	1365017	.	+	0	ID=Kmarxianus_CCT7735_666;locus_tag=CCT7_0A06760;inference=similar to DNA sequence:INSDC:YBR021W;gene=CCT70A06760
cct7_30Apr2015_scaffold_1.genbank	EMBL	CDS	1367749	1372452	.	+	0	ID=Kmarxianus_CCT7735_667;locus_tag=CCT7_0A06770;gene=CCT70A06770;transl_table=1
cct7_30Apr2015_scaffold_1.genbank	EMBL	CDS	1372879	1376391	.	-	0	ID=Kmarxianus_CCT7735_668;locus_tag=CCT7_0A06780;gene=CCT70A06780
cct7_30Apr2015_scaffold_1.genbank	EMBL	CDS	1377420	1378787	.	+	0	ID=Kmarxianus_CCT7735_669;locus_tag=CCT7_0A06790;gene=CCT70A06790;transl_table=1
cct7_30Apr2015_scaffold_1.genbank	EMBL	CDS	1378954	1381701	.	-	0	ID=Kmarxianus_CCT7735_670;featflags=start_before:true;locus_tag=CCT7_0A06800;inference=similar to DNA sequence:INSDC:YBR038W;gene=CCT70A06800
cct7_30Apr2015_scaffold_1.genbank	EMBL	biological_region	1382283	1382387	.	+	.	ID=cct7_30Apr2015_scaffold_1.genbank.722;featflags=type:tRNA;locus_tag=CCT7_0Atrna12G;gene=CCT70Atrna12G;product=tRNA-Gly
cct7_30Apr2015_scaffold_1.genbank	EMBL	tRNA	1382283	1382321	.	+	.	Parent=cct7_30Apr2015_scaffold_1.genbank.722
cct7_30Apr2015_scaffold_1.genbank	EMBL	tRNA	1382352	1382387	.	+	.	Parent=cct7_30Apr2015_scaffold_1.genbank.722
cct7_30Apr2015_scaffold_1.genbank	EMBL	CDS	1382669	1383850	.	+	0	ID=Kmarxianus_CCT7735_671;locus_tag=CCT7_0A06810;inference=similar to DNA sequence:INSDC:YBR025C;gene=CCT70A06810
cct7_30Apr2015_scaffold_1.genbank	EMBL	CDS	1384072	1385013	.	-	0	ID=Kmarxianus_CCT7735_672;locus_tag=CCT7_0A06820;inference=similar to DNA sequence:INSDC:YBR024W%2CYBR037C;gene=CCT70A06820
cct7_30Apr2015_scaffold_1.genbank	EMBL	CDS	1385783	1386712	.	-	0	ID=Kmarxianus_CCT7735_673;featflags=start_before:true;locus_tag=CCT7_0A06830;inference=similar to DNA sequence:INSDC:YDL047W;gene=CCT70A06830
cct7_30Apr2015_scaffold_1.genbank	EMBL	CDS	1387455	1388834	.	-	0	ID=Kmarxianus_CCT7735_674;featflags=start_before:true;locus_tag=CCT7_0A06840;inference=similar to DNA sequence:INSDC:YOL072W;gene=CCT70A06840
cct7_30Apr2015_scaffold_1.genbank	EMBL	CDS	1389541	1389999	.	+	0	ID=Kmarxianus_CCT7735_675;locus_tag=CCT7_0A06850;inference=similar to DNA sequence:INSDC:YKL067W;gene=CCT70A06850
cct7_30Apr2015_scaffold_1.genbank	EMBL	CDS	1390428	1391657	.	+	0	ID=Kmarxianus_CCT7735_676;locus_tag=CCT7_0A06860;inference=similar to DNA sequence:INSDC:YGR072W;gene=CCT70A06860
cct7_30Apr2015_scaffold_1.genbank	EMBL	CDS	1391956	1392342	.	+	0	ID=Kmarxianus_CCT7735_677;locus_tag=CCT7_0A06870;gene=CCT70A06870;transl_table=1
cct7_30Apr2015_scaffold_1.genbank	EMBL	CDS	1392281	1392838	.	-	0	ID=Kmarxianus_CCT7735_678;locus_tag=CCT7_0A06880;gene=CCT70A06880;transl_table=1
cct7_30Apr2015_scaffold_1.genbank	EMBL	CDS	1393516	1393941	.	+	0	ID=Kmarxianus_CCT7735_679;locus_tag=CCT7_0A06890;inference=similar to DNA sequence:INSDC:YGR074W;gene=CCT70A06890
cct7_30Apr2015_scaffold_1.genbank	EMBL	CDS	1394009	1394734	.	-	0	ID=Kmarxianus_CCT7735_680;featflags=start_before:true;locus_tag=CCT7_0A06900;inference=similar to DNA sequence:INSDC:YGR075C;gene=CCT70A06900
cct7_30Apr2015_scaffold_1.genbank	EMBL	CDS	1395012	1395485	.	-	0	ID=Kmarxianus_CCT7735_681;featflags=start_before:true;locus_tag=CCT7_0A06910;inference=similar to DNA sequence:INSDC:YGR076C;gene=CCT70A06910
cct7_30Apr2015_scaffold_1.genbank	EMBL	CDS	1395992	1397659	.	+	0	ID=Kmarxianus_CCT7735_682;locus_tag=CCT7_0A06920;gene=CCT70A06920;transl_table=1
cct7_30Apr2015_scaffold_1.genbank	EMBL	CDS	1398073	1399653	.	+	0	ID=Kmarxianus_CCT7735_683;locus_tag=CCT7_0A06930;inference=similar to DNA sequence:INSDC:YHL029C;gene=CCT70A06930
cct7_30Apr2015_scaffold_1.genbank	EMBL	CDS	1400072	1401526	.	+	0	ID=Kmarxianus_CCT7735_684;featflags=end_after:true;locus_tag=CCT7_0A06940;inference=similar to DNA sequence:INSDC:YLL036C;gene=CCT70A06940
cct7_30Apr2015_scaffold_1.genbank	EMBL	CDS	1401656	1402153	.	-	0	ID=Kmarxianus_CCT7735_685;locus_tag=CCT7_0A06950;gene=CCT70A06950
cct7_30Apr2015_scaffold_1.genbank	EMBL	CDS	1404553	1405230	.	+	0	ID=Kmarxianus_CCT7735_686;locus_tag=CCT7_0A06960;inference=similar to DNA sequence:INSDC:YLL038C;gene=CCT70A06960
cct7_30Apr2015_scaffold_1.genbank	EMBL	CDS	1405739	1406035	.	+	0	ID=Kmarxianus_CCT7735_687;locus_tag=CCT7_0A06970;inference=similar to DNA sequence:INSDC:YLL018C-A;gene=CCT70A06970
cct7_30Apr2015_scaffold_1.genbank	EMBL	CDS	1406294	1407511	.	-	0	ID=Kmarxianus_CCT7735_688;featflags=start_before:true;locus_tag=CCT7_0A06980;gene=CCT70A06980
cct7_30Apr2015_scaffold_1.genbank	EMBL	biological_region	1414305	1414415	.	+	.	ID=cct7_30Apr2015_scaffold_1.genbank.743;featflags=type:tRNA;locus_tag=CCT7_0Atrna14L;gene=CCT70Atrna14L;product=tRNA-Leu
cct7_30Apr2015_scaffold_1.genbank	EMBL	tRNA	1414305	1414342	.	+	.	Parent=cct7_30Apr2015_scaffold_1.genbank.743
cct7_30Apr2015_scaffold_1.genbank	EMBL	tRNA	1414371	1414415	.	+	.	Parent=cct7_30Apr2015_scaffold_1.genbank.743
cct7_30Apr2015_scaffold_1.genbank	EMBL	CDS	1415333	1416667	.	+	0	ID=Kmarxianus_CCT7735_689;locus_tag=CCT7_0A06990;inference=similar to DNA sequence:INSDC:YLR303W;gene=CCT70A06990
cct7_30Apr2015_scaffold_1.genbank	EMBL	CDS	1417141	1421871	.	-	0	ID=Kmarxianus_CCT7735_690;locus_tag=CCT7_0A07000;inference=similar to DNA sequence:INSDC:YLL015W;gene=CCT70A07000
cct7_30Apr2015_scaffold_1.genbank	EMBL	CDS	1422519	1425929	.	-	0	ID=Kmarxianus_CCT7735_691;featflags=start_before:true;locus_tag=CCT7_0A07010;gene=CCT70A07010
cct7_30Apr2015_scaffold_1.genbank	EMBL	CDS	1426466	1427950	.	-	0	ID=Kmarxianus_CCT7735_692;locus_tag=CCT7_0A07020;gene=CCT70A07020;transl_table=1
cct7_30Apr2015_scaffold_1.genbank	EMBL	CDS	1428808	1429989	.	+	0	ID=Kmarxianus_CCT7735_693;locus_tag=CCT7_0A07030;inference=similar to DNA sequence:INSDC:YHR107C;gene=CCT70A07030
cct7_30Apr2015_scaffold_1.genbank	EMBL	CDS	1430430	1431422	.	-	0	ID=Kmarxianus_CCT7735_694;locus_tag=CCT7_0A07040;inference=similar to DNA sequence:INSDC:YDR353W%2CYHR106W;gene=CCT70A07040
cct7_30Apr2015_scaffold_1.genbank	EMBL	CDS	1431912	1432901	.	-	0	ID=Kmarxianus_CCT7735_695;featflags=start_before:true;locus_tag=CCT7_0A07050;inference=similar to DNA sequence:INSDC:YHR104W;gene=CCT70A07050
cct7_30Apr2015_scaffold_1.genbank	EMBL	CDS	1433779	1434708	.	-	0	ID=Kmarxianus_CCT7735_696;locus_tag=CCT7_0A07060;inference=similar to DNA sequence:INSDC:YDR352W;gene=CCT70A07060
cct7_30Apr2015_scaffold_1.genbank	EMBL	CDS	1435106	1437742	.	-	0	ID=Kmarxianus_CCT7735_697;featflags=start_before:true;locus_tag=CCT7_0A07070;inference=similar to DNA sequence:INSDC:YDR351W%2CYHR103W;gene=CCT70A07070
cct7_30Apr2015_scaffold_1.genbank	EMBL	CDS	1439024	1442215	.	-	0	ID=Kmarxianus_CCT7735_698;featflags=start_before:true;locus_tag=CCT7_0A07080;inference=similar to DNA sequence:INSDC:YHR102W;gene=CCT70A07080
cct7_30Apr2015_scaffold_1.genbank	EMBL	CDS	1442824	1444932	.	+	0	ID=Kmarxianus_CCT7735_699;locus_tag=CCT7_0A07090;inference=similar to DNA sequence:INSDC:YDR350C;gene=CCT70A07090
cct7_30Apr2015_scaffold_1.genbank	EMBL	biological_region	1445363	1446404	.	+	0	ID=Kmarxianus_CCT7735_700;featflags=type:CDS;locus_tag=CCT7_0A07100;inference=similar to DNA sequence:INSDC:YHR101C;gene=CCT70A07100
cct7_30Apr2015_scaffold_1.genbank	EMBL	CDS	1445363	1445451	.	+	0	Parent=cct7_30Apr2015_scaffold_1.genbank.757
cct7_30Apr2015_scaffold_1.genbank	EMBL	CDS	1445528	1446404	.	+	0	Parent=cct7_30Apr2015_scaffold_1.genbank.757
cct7_30Apr2015_scaffold_1.genbank	EMBL	CDS	1446694	1447548	.	+	0	ID=Kmarxianus_CCT7735_701;locus_tag=CCT7_0A07110;inference=similar to DNA sequence:INSDC:YOR036W;gene=CCT70A07110
cct7_30Apr2015_scaffold_1.genbank	EMBL	CDS	1447693	1448697	.	-	0	ID=Kmarxianus_CCT7735_702;locus_tag=CCT7_0A07120;inference=similar to DNA sequence:INSDC:YDR267C;gene=CCT70A07120
cct7_30Apr2015_scaffold_1.genbank	EMBL	CDS	1448970	1450049	.	+	0	ID=Kmarxianus_CCT7735_703;locus_tag=CCT7_0A07130;inference=similar to DNA sequence:INSDC:YOR037W;gene=CCT70A07130
cct7_30Apr2015_scaffold_1.genbank	EMBL	CDS	1450287	1451426	.	+	0	ID=Kmarxianus_CCT7735_704;locus_tag=CCT7_0A07140;inference=similar to DNA sequence:INSDC:YDR268W;gene=CCT70A07140
cct7_30Apr2015_scaffold_1.genbank	EMBL	CDS	1451478	1454030	.	-	0	ID=Kmarxianus_CCT7735_705;locus_tag=CCT7_0A07150;inference=similar to DNA sequence:INSDC:YOR038C;gene=CCT70A07150
cct7_30Apr2015_scaffold_1.genbank	EMBL	CDS	1454498	1455286	.	+	0	ID=Kmarxianus_CCT7735_706;locus_tag=CCT7_0A07160;inference=similar to DNA sequence:INSDC:YOR039W;gene=CCT70A07160
cct7_30Apr2015_scaffold_1.genbank	EMBL	CDS	1456990	1458624	.	+	0	ID=Kmarxianus_CCT7735_707;locus_tag=CCT7_0A07170;gene=CCT70A07170;transl_table=1
cct7_30Apr2015_scaffold_1.genbank	EMBL	CDS	1462023	1463732	.	+	0	ID=Kmarxianus_CCT7735_708;locus_tag=CCT7_0A07180;gene=CCT70A07180;transl_table=1
cct7_30Apr2015_scaffold_1.genbank	EMBL	CDS	1465650	1467173	.	+	0	ID=Kmarxianus_CCT7735_709;locus_tag=CCT7_0A07190;gene=CCT70A07190
cct7_30Apr2015_scaffold_1.genbank	EMBL	CDS	1467635	1468948	.	+	0	ID=Kmarxianus_CCT7735_710;locus_tag=CCT7_0A07200;inference=similar to DNA sequence:INSDC:YDL084W;gene=CCT70A07200
cct7_30Apr2015_scaffold_1.genbank	EMBL	CDS	1469610	1470743	.	-	0	ID=Kmarxianus_CCT7735_711;locus_tag=CCT7_0A07210;inference=similar to DNA sequence:INSDC:YMR144W;gene=CCT70A07210
cct7_30Apr2015_scaffold_1.genbank	EMBL	CDS	1471281	1471688	.	-	0	ID=Kmarxianus_CCT7735_712;featflags=start_before:true,end_after:true;locus_tag=CCT7_0A07220;gene=CCT70A07220;transl_table=1
cct7_30Apr2015_scaffold_1.genbank	EMBL	biological_region	1473372	1474486	.	+	0	ID=Kmarxianus_CCT7735_713;featflags=type:CDS;locus_tag=CCT7_0A07230;inference=similar to DNA sequence:INSDC:YDL082W%2CYMR142C;gene=CCT70A07230
cct7_30Apr2015_scaffold_1.genbank	EMBL	CDS	1473372	1473375	.	+	0	Parent=cct7_30Apr2015_scaffold_1.genbank.772
cct7_30Apr2015_scaffold_1.genbank	EMBL	CDS	1473891	1474486	.	+	0	Parent=cct7_30Apr2015_scaffold_1.genbank.772
cct7_30Apr2015_scaffold_1.genbank	EMBL	CDS	1474959	1475282	.	-	0	ID=Kmarxianus_CCT7735_714;locus_tag=CCT7_0A07240;inference=similar to DNA sequence:INSDC:YDL081C;gene=CCT70A07240
cct7_30Apr2015_scaffold_1.genbank	EMBL	CDS	1475930	1477378	.	-	0	ID=Kmarxianus_CCT7735_715;locus_tag=CCT7_0A07250;inference=similar to DNA sequence:INSDC:YMR140W;gene=CCT70A07250
cct7_30Apr2015_scaffold_1.genbank	EMBL	CDS	1478809	1480221	.	-	0	ID=Kmarxianus_CCT7735_716;featflags=start_before:true;locus_tag=CCT7_0A07260;gene=CCT70A07260
cct7_30Apr2015_scaffold_1.genbank	EMBL	CDS	1481251	1481916	.	+	0	ID=Kmarxianus_CCT7735_717;locus_tag=CCT7_0A07270;inference=similar to DNA sequence:INSDC:YEL038W;gene=CCT70A07270
cct7_30Apr2015_scaffold_1.genbank	EMBL	CDS	1482365	1483534	.	-	0	ID=Kmarxianus_CCT7735_718;featflags=start_before:true;locus_tag=CCT7_0A07280;inference=similar to DNA sequence:INSDC:YEL037C;gene=CCT70A07280
cct7_30Apr2015_scaffold_1.genbank	EMBL	CDS	1484173	1485525	.	-	0	ID=Kmarxianus_CCT7735_719;featflags=start_before:true;locus_tag=CCT7_0A07290;inference=similar to DNA sequence:INSDC:YEL036C;gene=CCT70A07290
cct7_30Apr2015_scaffold_1.genbank	EMBL	CDS	1487446	1487919	.	+	0	ID=Kmarxianus_CCT7735_720;locus_tag=CCT7_0A07300;inference=similar to DNA sequence:INSDC:YEL034W%2CYJR047C;gene=CCT70A07300
cct7_30Apr2015_scaffold_1.genbank	EMBL	tRNA	1488846	1488927	.	+	.	ID=cct7_30Apr2015_scaffold_1.genbank.782;locus_tag=CCT7_0Atrna12S;gene=CCT70Atrna12S;product=tRNA-Ser
cct7_30Apr2015_scaffold_1.genbank	EMBL	CDS	1489291	1492119	.	+	0	ID=Kmarxianus_CCT7735_721;locus_tag=CCT7_0A07310;inference=similar to DNA sequence:INSDC:YEL032W;gene=CCT70A07310
cct7_30Apr2015_scaffold_1.genbank	EMBL	CDS	1492560	1496180	.	+	0	ID=Kmarxianus_CCT7735_722;locus_tag=CCT7_0A07320;inference=similar to DNA sequence:INSDC:YEL031W;gene=CCT70A07320
cct7_30Apr2015_scaffold_1.genbank	EMBL	CDS	1496343	1498070	.	-	0	ID=Kmarxianus_CCT7735_723;featflags=start_before:true;locus_tag=CCT7_0A07330;inference=similar to DNA sequence:INSDC:YJR046W;gene=CCT70A07330
cct7_30Apr2015_scaffold_1.genbank	EMBL	CDS	1498880	1500805	.	+	0	ID=Kmarxianus_CCT7735_724;locus_tag=CCT7_0A07340;inference=similar to DNA sequence:INSDC:YEL030W%2CYJR045C;gene=CCT70A07340
cct7_30Apr2015_scaffold_1.genbank	EMBL	CDS	1501556	1501984	.	+	0	ID=Kmarxianus_CCT7735_725;locus_tag=CCT7_0A07350;inference=similar to DNA sequence:INSDC:YJR044C;gene=CCT70A07350
cct7_30Apr2015_scaffold_1.genbank	EMBL	tRNA	1502273	1502344	.	-	.	ID=cct7_30Apr2015_scaffold_1.genbank.788;locus_tag=CCT7_0Atrna7Q;gene=CCT70Atrna7Q;product=tRNA-Gln
cct7_30Apr2015_scaffold_1.genbank	EMBL	CDS	1502585	1503538	.	-	0	ID=Kmarxianus_CCT7735_726;locus_tag=CCT7_0A07360;inference=similar to DNA sequence:INSDC:YEL029C;gene=CCT70A07360
cct7_30Apr2015_scaffold_1.genbank	EMBL	CDS	1505003	1505881	.	+	0	ID=Kmarxianus_CCT7735_727;locus_tag=CCT7_0A07370;gene=CCT70A07370;transl_table=1
cct7_30Apr2015_scaffold_1.genbank	EMBL	CDS	1506152	1507459	.	+	0	ID=Kmarxianus_CCT7735_728;locus_tag=CCT7_0A07380;inference=similar to DNA sequence:INSDC:YJR043C;gene=CCT70A07380
cct7_30Apr2015_scaffold_1.genbank	EMBL	CDS	1508590	1509072	.	+	0	ID=Kmarxianus_CCT7735_729;locus_tag=CCT7_0A07390;inference=similar to DNA sequence:INSDC:YEL027W;gene=CCT70A07390
cct7_30Apr2015_scaffold_1.genbank	EMBL	CDS	1509460	1511625	.	-	0	ID=Kmarxianus_CCT7735_730;featflags=start_before:true;locus_tag=CCT7_0A07400;inference=similar to DNA sequence:INSDC:YJR042W;gene=CCT70A07400
cct7_30Apr2015_scaffold_1.genbank	EMBL	CDS	1512247	1515681	.	+	0	ID=Kmarxianus_CCT7735_731;locus_tag=CCT7_0A07410;inference=similar to DNA sequence:INSDC:YJR041C;gene=CCT70A07410
cct7_30Apr2015_scaffold_1.genbank	EMBL	CDS	1515721	1518003	.	-	0	ID=Kmarxianus_CCT7735_732;featflags=start_before:true;locus_tag=CCT7_0A07420;inference=similar to DNA sequence:INSDC:YJR040W;gene=CCT70A07420
cct7_30Apr2015_scaffold_1.genbank	EMBL	CDS	1518591	1518971	.	+	0	ID=Kmarxianus_CCT7735_733;locus_tag=CCT7_0A07430;inference=similar to DNA sequence:INSDC:YEL026W;gene=CCT70A07430
cct7_30Apr2015_scaffold_1.genbank	EMBL	CDS	1519508	1521961	.	+	0	ID=Kmarxianus_CCT7735_734;locus_tag=CCT7_0A07440;inference=similar to DNA sequence:INSDC:YJR036C;gene=CCT70A07440
cct7_30Apr2015_scaffold_1.genbank	EMBL	CDS	1522759	1523400	.	+	0	ID=Kmarxianus_CCT7735_735;locus_tag=CCT7_0A07450;inference=similar to DNA sequence:INSDC:YEL024W;gene=CCT70A07450
cct7_30Apr2015_scaffold_1.genbank	EMBL	CDS	1524238	1526256	.	-	0	ID=Kmarxianus_CCT7735_736;featflags=start_before:true;locus_tag=CCT7_0A07460;inference=similar to DNA sequence:INSDC:YEL023C;gene=CCT70A07460
cct7_30Apr2015_scaffold_1.genbank	EMBL	CDS	1526563	1529676	.	-	0	ID=Kmarxianus_CCT7735_737;locus_tag=CCT7_0A07470;inference=similar to DNA sequence:INSDC:YJR035W;gene=CCT70A07470
cct7_30Apr2015_scaffold_1.genbank	EMBL	biological_region	1529898	1530020	.	-	.	ID=cct7_30Apr2015_scaffold_1.genbank.801;featflags=type:tRNA;locus_tag=CCT7_0Atrna8P;gene=CCT70Atrna8P;product=tRNA-Pro
cct7_30Apr2015_scaffold_1.genbank	EMBL	tRNA	1529898	1529934	.	-	.	Parent=cct7_30Apr2015_scaffold_1.genbank.801
cct7_30Apr2015_scaffold_1.genbank	EMBL	tRNA	1529984	1530020	.	-	.	Parent=cct7_30Apr2015_scaffold_1.genbank.801
cct7_30Apr2015_scaffold_1.genbank	EMBL	CDS	1530746	1531072	.	-	0	ID=Kmarxianus_CCT7735_738;locus_tag=CCT7_0A07480;inference=similar to DNA sequence:INSDC:YJR034W;gene=CCT70A07480
cct7_30Apr2015_scaffold_1.genbank	EMBL	CDS	1531395	1535525	.	+	0	ID=Kmarxianus_CCT7735_739;locus_tag=CCT7_0A07490;inference=similar to DNA sequence:INSDC:YJR033C;gene=CCT70A07490
cct7_30Apr2015_scaffold_1.genbank	EMBL	CDS	1535552	1536721	.	-	0	ID=Kmarxianus_CCT7735_740;featflags=start_before:true;locus_tag=CCT7_0A07500;inference=similar to DNA sequence:INSDC:YJR032W;gene=CCT70A07500
cct7_30Apr2015_scaffold_1.genbank	EMBL	CDS	1537104	1541252	.	+	0	ID=Kmarxianus_CCT7735_741;locus_tag=CCT7_0A07510;inference=similar to DNA sequence:INSDC:YEL022W%2CYJR031C;gene=CCT70A07510
cct7_30Apr2015_scaffold_1.genbank	EMBL	CDS	1541372	1542691	.	-	0	ID=Kmarxianus_CCT7735_742;featflags=start_before:true;locus_tag=CCT7_0A07520;gene=CCT70A07520
cct7_30Apr2015_scaffold_1.genbank	EMBL	CDS	1543214	1544017	.	+	0	ID=Kmarxianus_CCT7735_743;locus_tag=CCT7_0A07530;inference=similar to DNA sequence:INSDC:YEL021W;gene=CCT70A07530
cct7_30Apr2015_scaffold_1.genbank	EMBL	CDS	1544432	1544695	.	+	0	ID=Kmarxianus_CCT7735_744;locus_tag=CCT7_0A07540;inference=similar to DNA sequence:INSDC:YEL020W-A;gene=CCT70A07540
cct7_30Apr2015_scaffold_1.genbank	EMBL	CDS	1545654	1546406	.	-	0	ID=Kmarxianus_CCT7735_745;featflags=start_before:true;locus_tag=CCT7_0A07550;inference=similar to DNA sequence:INSDC:YNL148C;gene=CCT70A07550
cct7_30Apr2015_scaffold_1.genbank	EMBL	CDS	1546830	1547111	.	+	0	ID=Kmarxianus_CCT7735_746;featflags=start_before:true;locus_tag=CCT7_0A07560;gene=CCT70A07560;transl_table=1
cct7_30Apr2015_scaffold_1.genbank	EMBL	CDS	1547767	1548420	.	+	0	ID=Kmarxianus_CCT7735_747;locus_tag=CCT7_0A07570;inference=similar to DNA sequence:INSDC:YHR128W;gene=CCT70A07570
cct7_30Apr2015_scaffold_1.genbank	EMBL	CDS	1548684	1549874	.	-	0	ID=Kmarxianus_CCT7735_748;locus_tag=CCT7_0A07580;inference=similar to DNA sequence:INSDC:YHR129C;gene=CCT70A07580
cct7_30Apr2015_scaffold_1.genbank	EMBL	CDS	1550020	1551855	.	-	0	ID=Kmarxianus_CCT7735_749;featflags=start_before:true;locus_tag=CCT7_0A07590;gene=CCT70A07590
cct7_30Apr2015_scaffold_1.genbank	EMBL	CDS	1552211	1552507	.	+	0	ID=Kmarxianus_CCT7735_750;locus_tag=CCT7_0A07600;inference=similar to DNA sequence:INSDC:YNL146W;gene=CCT70A07600
cct7_30Apr2015_scaffold_1.genbank	EMBL	CDS	1552741	1555338	.	-	0	ID=Kmarxianus_CCT7735_751;featflags=start_before:true;locus_tag=CCT7_0A07610;inference=similar to DNA sequence:INSDC:YHR131C%2CYNL144C;gene=CCT70A07610
cct7_30Apr2015_scaffold_1.genbank	EMBL	CDS	1556214	1557506	.	-	0	ID=Kmarxianus_CCT7735_752;featflags=start_before:true;locus_tag=CCT7_0A07620;gene=CCT70A07620
cct7_30Apr2015_scaffold_1.genbank	EMBL	CDS	1557768	1558838	.	-	0	ID=Kmarxianus_CCT7735_753;featflags=start_before:true;locus_tag=CCT7_0A07630;inference=similar to DNA sequence:INSDC:YGR263C;gene=CCT70A07630
cct7_30Apr2015_scaffold_1.genbank	EMBL	CDS	1559156	1560148	.	+	0	ID=Kmarxianus_CCT7735_754;locus_tag=CCT7_0A07640;inference=similar to DNA sequence:INSDC:YBR204C;gene=CCT70A07640
cct7_30Apr2015_scaffold_1.genbank	EMBL	CDS	1560418	1561941	.	-	0	ID=Kmarxianus_CCT7735_755;featflags=start_before:true;locus_tag=CCT7_0A07650;inference=similar to DNA sequence:INSDC:YPL061W;gene=CCT70A07650
cct7_30Apr2015_scaffold_1.genbank	EMBL	CDS	1564399	1566465	.	-	0	ID=Kmarxianus_CCT7735_756;featflags=start_before:true;locus_tag=CCT7_0A07660;inference=similar to DNA sequence:INSDC:YBR203W;gene=CCT70A07660
cct7_30Apr2015_scaffold_1.genbank	EMBL	CDS	1567032	1568489	.	-	0	ID=Kmarxianus_CCT7735_757;featflags=start_before:true;locus_tag=CCT7_0A07670;inference=similar to DNA sequence:INSDC:YPL063W;gene=CCT70A07670
cct7_30Apr2015_scaffold_1.genbank	EMBL	CDS	1568884	1569636	.	-	0	ID=Kmarxianus_CCT7735_758;featflags=start_before:true;locus_tag=CCT7_0A07680;inference=similar to DNA sequence:INSDC:YPL065W;gene=CCT70A07680
cct7_30Apr2015_scaffold_1.genbank	EMBL	CDS	1569858	1571165	.	-	0	ID=Kmarxianus_CCT7735_759;featflags=start_before:true;locus_tag=CCT7_0A07690;inference=similar to DNA sequence:INSDC:YPL066W;gene=CCT70A07690
cct7_30Apr2015_scaffold_1.genbank	EMBL	CDS	1571892	1572959	.	+	0	ID=Kmarxianus_CCT7735_760;locus_tag=CCT7_0A07700;inference=similar to DNA sequence:INSDC:YNL141W;gene=CCT70A07700
cct7_30Apr2015_scaffold_1.genbank	EMBL	CDS	1573228	1575693	.	-	0	ID=Kmarxianus_CCT7735_761;locus_tag=CCT7_0A07710;inference=similar to DNA sequence:INSDC:YBR202W;gene=CCT70A07710
cct7_30Apr2015_scaffold_1.genbank	EMBL	CDS	1577582	1577785	.	+	0	ID=Kmarxianus_CCT7735_762;locus_tag=CCT7_0A07720;inference=similar to DNA sequence:INSDC:YBR201C-A;gene=CCT70A07720
cct7_30Apr2015_scaffold_1.genbank	EMBL	CDS	1578458	1579069	.	+	0	ID=Kmarxianus_CCT7735_763;locus_tag=CCT7_0A07730;inference=similar to DNA sequence:INSDC:YPL067C;gene=CCT70A07730
cct7_30Apr2015_scaffold_1.genbank	EMBL	CDS	1579444	1580319	.	+	0	ID=Kmarxianus_CCT7735_764;locus_tag=CCT7_0A07740;inference=similar to DNA sequence:INSDC:YPL068C;gene=CCT70A07740
cct7_30Apr2015_scaffold_1.genbank	EMBL	CDS	1580434	1581003	.	-	0	ID=Kmarxianus_CCT7735_765;featflags=start_before:true;locus_tag=CCT7_0A07750;inference=similar to DNA sequence:INSDC:YBR201W;gene=CCT70A07750
cct7_30Apr2015_scaffold_1.genbank	EMBL	CDS	1581493	1582428	.	+	0	ID=Kmarxianus_CCT7735_766;locus_tag=CCT7_0A07760;inference=similar to DNA sequence:INSDC:YPL069C;gene=CCT70A07760
cct7_30Apr2015_scaffold_1.genbank	EMBL	CDS	1582473	1584116	.	-	0	ID=Kmarxianus_CCT7735_767;featflags=start_before:true;locus_tag=CCT7_0A07770;inference=similar to DNA sequence:INSDC:YPL070W;gene=CCT70A07770
cct7_30Apr2015_scaffold_1.genbank	EMBL	CDS	1584456	1585013	.	+	0	ID=Kmarxianus_CCT7735_768;locus_tag=CCT7_0A07780;inference=similar to DNA sequence:INSDC:YPL071C;gene=CCT70A07780
cct7_30Apr2015_scaffold_1.genbank	EMBL	CDS	1585172	1586962	.	-	0	ID=Kmarxianus_CCT7735_769;featflags=start_before:true,end_after:true;locus_tag=CCT7_0A07790;gene=CCT70A07790;transl_table=1
cct7_30Apr2015_scaffold_1.genbank	EMBL	CDS	1587436	1589835	.	-	0	ID=Kmarxianus_CCT7735_770;featflags=start_before:true;locus_tag=CCT7_0A07800;inference=similar to DNA sequence:INSDC:YPL072W;gene=CCT70A07800
cct7_30Apr2015_scaffold_1.genbank	EMBL	CDS	1590351	1592321	.	-	0	ID=Kmarxianus_CCT7735_771;featflags=start_before:true;locus_tag=CCT7_0A07810;inference=similar to DNA sequence:INSDC:YPL074W;gene=CCT70A07810
cct7_30Apr2015_scaffold_1.genbank	EMBL	CDS	1592725	1595172	.	-	0	ID=Kmarxianus_CCT7735_772;locus_tag=CCT7_0A07820;inference=similar to DNA sequence:INSDC:YPL075W;gene=CCT70A07820
cct7_30Apr2015_scaffold_1.genbank	EMBL	CDS	1596227	1601683	.	-	0	ID=Kmarxianus_CCT7735_773;locus_tag=CCT7_0A07830;gene=CCT70A07830;transl_table=1
cct7_30Apr2015_scaffold_1.genbank	EMBL	CDS	1602505	1604940	.	+	0	ID=Kmarxianus_CCT7735_774;locus_tag=CCT7_0A07840;inference=similar to DNA sequence:INSDC:YBR198C;gene=CCT70A07840
cct7_30Apr2015_scaffold_1.genbank	EMBL	CDS	1605061	1605879	.	-	0	ID=Kmarxianus_CCT7735_775;featflags=start_before:true;locus_tag=CCT7_0A07850;inference=similar to DNA sequence:INSDC:YPL076W;gene=CCT70A07850
cct7_30Apr2015_scaffold_1.genbank	EMBL	CDS	1606182	1606595	.	+	0	ID=Kmarxianus_CCT7735_776;locus_tag=CCT7_0A07860;inference=similar to DNA sequence:INSDC:YBR197C%2CYPL077C;gene=CCT70A07860
cct7_30Apr2015_scaffold_1.genbank	EMBL	CDS	1607550	1609217	.	+	0	ID=Kmarxianus_CCT7735_777;locus_tag=CCT7_0A07870;inference=similar to DNA sequence:INSDC:YBR196C;gene=CCT70A07870
cct7_30Apr2015_scaffold_1.genbank	EMBL	CDS	1609589	1610881	.	+	0	ID=Kmarxianus_CCT7735_778;locus_tag=CCT7_0A07880;inference=similar to DNA sequence:INSDC:YBR195C;gene=CCT70A07880
cct7_30Apr2015_scaffold_1.genbank	EMBL	CDS	1611625	1612332	.	+	0	ID=Kmarxianus_CCT7735_779;featflags=start_before:true;locus_tag=CCT7_0A07890;gene=CCT70A07890;transl_table=1
cct7_30Apr2015_scaffold_1.genbank	EMBL	CDS	1612650	1612991	.	-	0	ID=Kmarxianus_CCT7735_780;featflags=start_before:true,end_after:true;locus_tag=CCT7_0A07900;gene=CCT70A07900;transl_table=1
cct7_30Apr2015_scaffold_1.genbank	EMBL	CDS	1613329	1613973	.	+	0	ID=Kmarxianus_CCT7735_781;locus_tag=CCT7_0A07910;inference=similar to DNA sequence:INSDC:YBR193C;gene=CCT70A07910
cct7_30Apr2015_scaffold_1.genbank	EMBL	CDS	1614082	1615188	.	-	0	ID=Kmarxianus_CCT7735_782;featflags=start_before:true;locus_tag=CCT7_0A07920;inference=similar to DNA sequence:INSDC:YBR192W;gene=CCT70A07920
cct7_30Apr2015_scaffold_1.genbank	EMBL	CDS	1615776	1616246	.	-	0	ID=Kmarxianus_CCT7735_783;featflags=start_before:true,end_after:true;locus_tag=CCT7_0A07930;gene=CCT70A07930;transl_table=1
cct7_30Apr2015_scaffold_1.genbank	EMBL	CDS	1617660	1618157	.	-	0	ID=Kmarxianus_CCT7735_784;featflags=start_before:true,end_after:true;locus_tag=CCT7_0A07940;gene=CCT70A07940;transl_table=1
cct7_30Apr2015_scaffold_1.genbank	EMBL	CDS	1619220	1620401	.	-	0	ID=Kmarxianus_CCT7735_785;featflags=start_before:true;locus_tag=CCT7_0A07950;gene=CCT70A07950
cct7_30Apr2015_scaffold_1.genbank	EMBL	CDS	1621856	1627642	.	+	0	ID=Kmarxianus_CCT7735_786;locus_tag=CCT7_0A07960;inference=similar to DNA sequence:INSDC:YPL082C;gene=CCT70A07960
cct7_30Apr2015_scaffold_1.genbank	EMBL	CDS	1627924	1628232	.	+	0	ID=Kmarxianus_CCT7735_787;locus_tag=CCT7_0A07970;inference=similar to DNA sequence:INSDC:YBR188C;gene=CCT70A07970
cct7_30Apr2015_scaffold_1.genbank	EMBL	CDS	1628340	1629179	.	-	0	ID=Kmarxianus_CCT7735_788;featflags=start_before:true;locus_tag=CCT7_0A07980;inference=similar to DNA sequence:INSDC:YBR187W;gene=CCT70A07980
cct7_30Apr2015_scaffold_1.genbank	EMBL	biological_region	1629661	1631374	.	-	0	ID=Kmarxianus_CCT7735_789;featflags=type:CDS,start_before:true;locus_tag=CCT7_0A07990;inference=similar to DNA sequence:INSDC:YBR186W;gene=CCT70A07990
cct7_30Apr2015_scaffold_1.genbank	EMBL	CDS	1629661	1629804	.	-	0	Parent=cct7_30Apr2015_scaffold_1.genbank.855;featflags=start_before:true
cct7_30Apr2015_scaffold_1.genbank	EMBL	CDS	1629881	1631374	.	-	0	Parent=cct7_30Apr2015_scaffold_1.genbank.855
cct7_30Apr2015_scaffold_1.genbank	EMBL	tRNA	1632468	1632539	.	+	.	ID=cct7_30Apr2015_scaffold_1.genbank.858;locus_tag=CCT7_0Atrna10E;gene=CCT70Atrna10E;product=tRNA-Glu
cct7_30Apr2015_scaffold_1.genbank	EMBL	CDS	1632797	1634125	.	+	0	ID=Kmarxianus_CCT7735_790;locus_tag=CCT7_0A08000;inference=similar to DNA sequence:INSDC:YPL083C;gene=CCT70A08000
cct7_30Apr2015_scaffold_1.genbank	EMBL	CDS	1634165	1636600	.	-	0	ID=Kmarxianus_CCT7735_791;featflags=start_before:true;locus_tag=CCT7_0A08010;inference=similar to DNA sequence:INSDC:YPL084W;gene=CCT70A08010
cct7_30Apr2015_scaffold_1.genbank	EMBL	CDS	1637022	1637840	.	+	0	ID=Kmarxianus_CCT7735_792;locus_tag=CCT7_0A08020;inference=similar to DNA sequence:INSDC:YBR185C;gene=CCT70A08020
cct7_30Apr2015_scaffold_1.genbank	EMBL	CDS	1637998	1644181	.	-	0	ID=Kmarxianus_CCT7735_793;featflags=start_before:true,end_after:true;locus_tag=CCT7_0A08030;gene=CCT70A08030;transl_table=1
cct7_30Apr2015_scaffold_1.genbank	EMBL	CDS	1646713	1648398	.	+	0	ID=Kmarxianus_CCT7735_794;locus_tag=CCT7_0A08040;inference=similar to DNA sequence:INSDC:YPL086C;gene=CCT70A08040
cct7_30Apr2015_scaffold_1.genbank	EMBL	CDS	1648503	1649663	.	-	0	ID=Kmarxianus_CCT7735_795;locus_tag=CCT7_0A08050;gene=CCT70A08050
cct7_30Apr2015_scaffold_1.genbank	EMBL	CDS	1650116	1651069	.	-	0	ID=Kmarxianus_CCT7735_796;locus_tag=CCT7_0A08060;inference=similar to DNA sequence:INSDC:YBR183W%2CYPL087W;gene=CCT70A08060
cct7_30Apr2015_scaffold_1.genbank	EMBL	CDS	1652172	1653014	.	-	0	ID=Kmarxianus_CCT7735_797;featflags=start_before:true;locus_tag=CCT7_0A08070;gene=CCT70A08070
cct7_30Apr2015_scaffold_1.genbank	EMBL	CDS	1654853	1656673	.	+	0	ID=Kmarxianus_CCT7735_798;featflags=end_after:true;locus_tag=CCT7_0A08080;inference=similar to DNA sequence:INSDC:YBR182C%2CYPL089C;gene=CCT70A08080
cct7_30Apr2015_scaffold_1.genbank	EMBL	CDS	1658409	1659119	.	+	0	ID=Kmarxianus_CCT7735_799;locus_tag=CCT7_0A08090;inference=similar to DNA sequence:INSDC:YBR181C%2CYPL090C;gene=CCT70A08090
cct7_30Apr2015_scaffold_1.genbank	EMBL	CDS	1659490	1660944	.	-	0	ID=Kmarxianus_CCT7735_800;featflags=start_before:true;locus_tag=CCT7_0A08100;inference=similar to DNA sequence:INSDC:YPL091W;gene=CCT70A08100
cct7_30Apr2015_scaffold_1.genbank	EMBL	CDS	1661300	1662652	.	-	0	ID=Kmarxianus_CCT7735_801;locus_tag=CCT7_0A08110;inference=similar to DNA sequence:INSDC:YPL092W;gene=CCT70A08110
cct7_30Apr2015_scaffold_1.genbank	EMBL	CDS	1663228	1664979	.	-	0	ID=Kmarxianus_CCT7735_802;featflags=start_before:true;locus_tag=CCT7_0A08120;inference=similar to DNA sequence:INSDC:YBR180W;gene=CCT70A08120
cct7_30Apr2015_scaffold_1.genbank	EMBL	CDS	1665861	1667792	.	-	0	ID=Kmarxianus_CCT7735_803;featflags=start_before:true;locus_tag=CCT7_0A08130;inference=similar to DNA sequence:INSDC:YPL093W;gene=CCT70A08130
cct7_30Apr2015_scaffold_1.genbank	EMBL	CDS	1668403	1669143	.	+	0	ID=Kmarxianus_CCT7735_804;locus_tag=CCT7_0A08140;inference=similar to DNA sequence:INSDC:YPL094C;gene=CCT70A08140
cct7_30Apr2015_scaffold_1.genbank	EMBL	CDS	1669638	1672130	.	+	0	ID=Kmarxianus_CCT7735_805;locus_tag=CCT7_0A08150;inference=similar to DNA sequence:INSDC:YBR179C;gene=CCT70A08150
cct7_30Apr2015_scaffold_1.genbank	EMBL	CDS	1672508	1673854	.	+	0	ID=Kmarxianus_CCT7735_806;locus_tag=CCT7_0A08160;inference=similar to DNA sequence:INSDC:YBR177C%2CYPL095C;gene=CCT70A08160
cct7_30Apr2015_scaffold_1.genbank	EMBL	CDS	1673984	1675048	.	-	0	ID=Kmarxianus_CCT7735_807;locus_tag=CCT7_0A08170;inference=similar to DNA sequence:INSDC:YPL096W;gene=CCT70A08170
cct7_30Apr2015_scaffold_1.genbank	EMBL	CDS	1675413	1675616	.	+	0	ID=Kmarxianus_CCT7735_808;featflags=start_before:true,end_after:true;locus_tag=CCT7_0A08180;gene=CCT70A08180;transl_table=1
cct7_30Apr2015_scaffold_1.genbank	EMBL	CDS	1675679	1677103	.	-	0	ID=Kmarxianus_CCT7735_809;featflags=start_before:true;locus_tag=CCT7_0A08190;inference=similar to DNA sequence:INSDC:YPL097W;gene=CCT70A08190
cct7_30Apr2015_scaffold_1.genbank	EMBL	CDS	1677387	1677749	.	+	0	ID=Kmarxianus_CCT7735_810;locus_tag=CCT7_0A08200;inference=similar to DNA sequence:INSDC:YPL098C;gene=CCT70A08200
cct7_30Apr2015_scaffold_1.genbank	EMBL	CDS	1677977	1678465	.	+	0	ID=Kmarxianus_CCT7735_811;locus_tag=CCT7_0A08210;inference=similar to DNA sequence:INSDC:YPL099C;gene=CCT70A08210
cct7_30Apr2015_scaffold_1.genbank	EMBL	CDS	1678552	1679736	.	-	0	ID=Kmarxianus_CCT7735_812;locus_tag=CCT7_0A08220;inference=similar to DNA sequence:INSDC:YPL100W;gene=CCT70A08220
cct7_30Apr2015_scaffold_1.genbank	EMBL	CDS	1680124	1681542	.	-	0	ID=Kmarxianus_CCT7735_813;featflags=start_before:true;locus_tag=CCT7_0A08230;inference=similar to DNA sequence:INSDC:YPL101W;gene=CCT70A08230
cct7_30Apr2015_scaffold_1.genbank	EMBL	CDS	1682005	1683351	.	+	0	ID=Kmarxianus_CCT7735_814;locus_tag=CCT7_0A08240;inference=similar to DNA sequence:INSDC:YPL103C;gene=CCT70A08240
cct7_30Apr2015_scaffold_1.genbank	EMBL	CDS	1683382	1684323	.	-	0	ID=Kmarxianus_CCT7735_815;featflags=start_before:true;locus_tag=CCT7_0A08250;inference=similar to DNA sequence:INSDC:YBR176W;gene=CCT70A08250
cct7_30Apr2015_scaffold_1.genbank	EMBL	CDS	1685617	1686708	.	+	0	ID=Kmarxianus_CCT7735_816;locus_tag=CCT7_0A08260;gene=CCT70A08260;transl_table=1
cct7_30Apr2015_scaffold_1.genbank	EMBL	CDS	1687291	1687824	.	+	0	ID=Kmarxianus_CCT7735_817;locus_tag=CCT7_0A08270;gene=CCT70A08270;transl_table=1
cct7_30Apr2015_scaffold_1.genbank	EMBL	CDS	1687934	1690126	.	-	0	ID=Kmarxianus_CCT7735_818;featflags=start_before:true;locus_tag=CCT7_0A08280;inference=similar to DNA sequence:INSDC:YPL104W;gene=CCT70A08280
cct7_30Apr2015_scaffold_1.genbank	EMBL	CDS	1690155	1691096	.	-	0	ID=Kmarxianus_CCT7735_819;featflags=start_before:true;locus_tag=CCT7_0A08290;inference=similar to DNA sequence:INSDC:YBR175W;gene=CCT70A08290
cct7_30Apr2015_scaffold_1.genbank	EMBL	CDS	1691432	1692019	.	+	0	ID=Kmarxianus_CCT7735_820;locus_tag=CCT7_0A08300;inference=similar to DNA sequence:INSDC:YBR173C;gene=CCT70A08300
cct7_30Apr2015_scaffold_1.genbank	EMBL	CDS	1692427	1694676	.	+	0	ID=Kmarxianus_CCT7735_821;locus_tag=CCT7_0A08310;inference=similar to DNA sequence:INSDC:YBR172C%2CYPL105C;gene=CCT70A08310
cct7_30Apr2015_scaffold_1.genbank	EMBL	CDS	1694814	1695422	.	-	0	ID=Kmarxianus_CCT7735_822;featflags=start_before:true;locus_tag=CCT7_0A08320;inference=similar to DNA sequence:INSDC:YBR171W;gene=CCT70A08320
cct7_30Apr2015_scaffold_1.genbank	EMBL	CDS	1695777	1697567	.	+	0	ID=Kmarxianus_CCT7735_823;locus_tag=CCT7_0A08330;inference=similar to DNA sequence:INSDC:YBR170C;gene=CCT70A08330
cct7_30Apr2015_scaffold_1.genbank	EMBL	CDS	1697916	1700000	.	+	0	ID=Kmarxianus_CCT7735_824;locus_tag=CCT7_0A08340;inference=similar to DNA sequence:INSDC:YBR169C%2CYPL106C;gene=CCT70A08340
cct7_30Apr2015_scaffold_1.genbank	EMBL	CDS	1700221	1700946	.	-	0	ID=Kmarxianus_CCT7735_825;locus_tag=CCT7_0A08350;inference=similar to DNA sequence:INSDC:YPL107W;gene=CCT70A08350
cct7_30Apr2015_scaffold_1.genbank	EMBL	CDS	1701262	1702653	.	-	0	ID=Kmarxianus_CCT7735_826;featflags=start_before:true;locus_tag=CCT7_0A08360;inference=similar to DNA sequence:INSDC:YBR168W;gene=CCT70A08360
cct7_30Apr2015_scaffold_1.genbank	EMBL	CDS	1702652	1703062	.	+	0	ID=Kmarxianus_CCT7735_827;locus_tag=CCT7_0A08370;inference=similar to DNA sequence:INSDC:YBR167C;gene=CCT70A08370
cct7_30Apr2015_scaffold_1.genbank	EMBL	CDS	1703068	1703664	.	-	0	ID=Kmarxianus_CCT7735_828;locus_tag=CCT7_0A08380;inference=similar to DNA sequence:INSDC:YPL108W;gene=CCT70A08380
cct7_30Apr2015_scaffold_1.genbank	EMBL	CDS	1703874	1704506	.	-	0	ID=Kmarxianus_CCT7735_829;featflags=start_before:true;locus_tag=CCT7_0A08390;inference=similar to DNA sequence:INSDC:YIR032C;gene=CCT70A08390
cct7_30Apr2015_scaffold_1.genbank	EMBL	CDS	1705042	1706370	.	+	0	ID=Kmarxianus_CCT7735_830;locus_tag=CCT7_0A08400;inference=similar to DNA sequence:INSDC:YBR166C;gene=CCT70A08400
cct7_30Apr2015_scaffold_1.genbank	EMBL	CDS	1706733	1707476	.	-	0	ID=Kmarxianus_CCT7735_831;locus_tag=CCT7_0A08410;inference=similar to DNA sequence:INSDC:YBR165W;gene=CCT70A08410
cct7_30Apr2015_scaffold_1.genbank	EMBL	CDS	1708052	1708603	.	+	0	ID=Kmarxianus_CCT7735_832;locus_tag=CCT7_0A08420;inference=similar to DNA sequence:INSDC:YBR164C;gene=CCT70A08420
cct7_30Apr2015_scaffold_1.genbank	EMBL	CDS	1709208	1710716	.	+	0	ID=Kmarxianus_CCT7735_833;featflags=end_after:true;locus_tag=CCT7_0A08430;inference=similar to DNA sequence:INSDC:YPL109C;gene=CCT70A08430
cct7_30Apr2015_scaffold_1.genbank	EMBL	CDS	1710714	1711353	.	+	0	ID=Kmarxianus_CCT7735_834;featflags=end_after:true;locus_tag=CCT7_0A08440;gene=CCT70A08440
cct7_30Apr2015_scaffold_1.genbank	EMBL	CDS	1712295	1714197	.	+	0	ID=Kmarxianus_CCT7735_835;featflags=end_after:true;locus_tag=CCT7_0A08450;gene=CCT70A08450
cct7_30Apr2015_scaffold_1.genbank	EMBL	CDS	1714698	1715360	.	-	0	ID=Kmarxianus_CCT7735_836;locus_tag=CCT7_0A08460;gene=CCT70A08460
cct7_30Apr2015_scaffold_1.genbank	EMBL	CDS	1716379	1718148	.	+	0	ID=Kmarxianus_CCT7735_837;locus_tag=CCT7_0A08470;gene=CCT70A08470;transl_table=1
cct7_30Apr2015_scaffold_1.genbank	EMBL	CDS	1718375	1718935	.	-	0	ID=Kmarxianus_CCT7735_838;featflags=start_before:true;locus_tag=CCT7_0A08480;gene=CCT70A08480
cct7_30Apr2015_scaffold_1.genbank	EMBL	CDS	1719897	1720856	.	+	0	ID=Kmarxianus_CCT7735_839;locus_tag=CCT7_0A08490;gene=CCT70A08490;transl_table=1
cct7_30Apr2015_scaffold_1.genbank	EMBL	CDS	1721474	1722145	.	-	0	ID=Kmarxianus_CCT7735_840;locus_tag=CCT7_0A08500;gene=CCT70A08500;transl_table=1
cct7_30Apr2015_scaffold_1.genbank	EMBL	CDS	1724259	1725902	.	+	0	ID=Kmarxianus_CCT7735_841;locus_tag=CCT7_0A08510;gene=CCT70A08510;transl_table=1
cct7_30Apr2015_scaffold_1.genbank	EMBL	CDS	1726696	1727643	.	+	0	ID=Kmarxianus_CCT7735_842;locus_tag=CCT7_0A08520;inference=similar to DNA sequence:INSDC:YKL216W;gene=CCT70A08520
cct7_30Apr2015_scaffold_1.genbank	EMBL	CDS	1728370	1729476	.	+	0	ID=Kmarxianus_CCT7735_843;locus_tag=CCT7_0A08530;gene=CCT70A08530;transl_table=1
cct7_30Apr2015_scaffold_1.genbank	EMBL	CDS	1729740	1731188	.	-	0	ID=Kmarxianus_CCT7735_844;locus_tag=CCT7_0A08540;gene=CCT70A08540;transl_table=1
cct7_30Apr2015_scaffold_1.genbank	EMBL	CDS	1732230	1732820	.	-	0	ID=Kmarxianus_CCT7735_845;featflags=start_before:true;locus_tag=CCT7_0A08550;gene=CCT70A08550
cct7_30Apr2015_scaffold_1.genbank	EMBL	CDS	1735458	1737039	.	+	0	ID=Kmarxianus_CCT7735_846;featflags=end_after:true;locus_tag=CCT7_0A08560;gene=CCT70A08560;transl_table=1
cct7_30Apr2015_scaffold_1.genbank	EMBL	CDS	1737699	1738385	.	+	0	ID=Kmarxianus_CCT7735_847;locus_tag=CCT7_0A08570;gene=CCT70A08570;transl_table=1
cct7_30Apr2015_scaffold_1.genbank	EMBL	CDS	1738878	1740437	.	-	0	ID=Kmarxianus_CCT7735_848;featflags=start_before:true;locus_tag=CCT7_0A08580;gene=CCT70A08580
cct7_30Apr2015_scaffold_1.genbank	EMBL	CDS	1742131	1743318	.	-	0	ID=Kmarxianus_CCT7735_849;featflags=start_before:true;locus_tag=CCT7_0A08590;gene=CCT70A08590
##gff-version 3
##sequence-region cct7_30Apr2015_scaffold_2.genbank 1 1711476
#!Date 2020-12-24
#!Type DNA
#!Source-version EMBOSS 6.6.0.0
cct7_30Apr2015_scaffold_2.genbank	EMBL	databank_entry	1	1711476	.	+	.	ID=cct7_30Apr2015_scaffold_2.genbank.1;mol_type=genomic DNA;organism=cct7-annotated_by_ygap
cct7_30Apr2015_scaffold_2.genbank	EMBL	CDS	1895	3082	.	+	0	ID=Kmarxianus_CCT7735_850;locus_tag=CCT7_0B00100;gene=CCT70B00100;transl_table=1
cct7_30Apr2015_scaffold_2.genbank	EMBL	CDS	4788	6347	.	+	0	ID=Kmarxianus_CCT7735_851;locus_tag=CCT7_0B00110;gene=CCT70B00110;transl_table=1
cct7_30Apr2015_scaffold_2.genbank	EMBL	CDS	6846	8389	.	-	0	ID=Kmarxianus_CCT7735_852;featflags=end_after:true;locus_tag=CCT7_0B00120;codon_start=1;gene=CCT70B00120
cct7_30Apr2015_scaffold_2.genbank	EMBL	CDS	9449	11746	.	+	0	ID=Kmarxianus_CCT7735_853;locus_tag=CCT7_0B00130;gene=CCT70B00130;transl_table=1
cct7_30Apr2015_scaffold_2.genbank	EMBL	CDS	13803	14063	.	+	0	ID=Kmarxianus_CCT7735_854;locus_tag=CCT7_0B00140;gene=CCT70B00140;transl_table=1
cct7_30Apr2015_scaffold_2.genbank	EMBL	CDS	15336	17717	.	+	0	ID=Kmarxianus_CCT7735_855;locus_tag=CCT7_0B00150;gene=CCT70B00150;transl_table=1
cct7_30Apr2015_scaffold_2.genbank	EMBL	CDS	19014	20270	.	+	0	ID=Kmarxianus_CCT7735_856;locus_tag=CCT7_0B00160;gene=CCT70B00160;transl_table=1
cct7_30Apr2015_scaffold_2.genbank	EMBL	CDS	21891	23951	.	+	0	ID=Kmarxianus_CCT7735_857;locus_tag=CCT7_0B00170;gene=CCT70B00170;transl_table=1
cct7_30Apr2015_scaffold_2.genbank	EMBL	CDS	25522	26919	.	+	0	ID=Kmarxianus_CCT7735_858;locus_tag=CCT7_0B00180;gene=CCT70B00180;transl_table=1
cct7_30Apr2015_scaffold_2.genbank	EMBL	CDS	28081	30300	.	+	0	ID=Kmarxianus_CCT7735_859;locus_tag=CCT7_0B00190;gene=CCT70B00190;transl_table=1
cct7_30Apr2015_scaffold_2.genbank	EMBL	CDS	31334	32164	.	+	0	ID=Kmarxianus_CCT7735_860;locus_tag=CCT7_0B00200;gene=CCT70B00200;transl_table=1
cct7_30Apr2015_scaffold_2.genbank	EMBL	CDS	32502	32984	.	-	0	ID=Kmarxianus_CCT7735_861;featflags=start_before:true;locus_tag=CCT7_0B00210;gene=CCT70B00210
cct7_30Apr2015_scaffold_2.genbank	EMBL	CDS	33984	35753	.	+	0	ID=Kmarxianus_CCT7735_862;locus_tag=CCT7_0B00220;gene=CCT70B00220;transl_table=1
cct7_30Apr2015_scaffold_2.genbank	EMBL	CDS	35950	37560	.	-	0	ID=Kmarxianus_CCT7735_863;locus_tag=CCT7_0B00230;gene=CCT70B00230;transl_table=1
cct7_30Apr2015_scaffold_2.genbank	EMBL	CDS	40549	42231	.	+	0	ID=Kmarxianus_CCT7735_864;locus_tag=CCT7_0B00240;gene=CCT70B00240
cct7_30Apr2015_scaffold_2.genbank	EMBL	CDS	42436	42777	.	-	0	ID=Kmarxianus_CCT7735_865;locus_tag=CCT7_0B00250;gene=CCT70B00250;transl_table=1
cct7_30Apr2015_scaffold_2.genbank	EMBL	CDS	43112	43867	.	+	0	ID=Kmarxianus_CCT7735_866;locus_tag=CCT7_0B00260;inference=similar to DNA sequence:INSDC:YJR099W;gene=CCT70B00260
cct7_30Apr2015_scaffold_2.genbank	EMBL	CDS	43907	45814	.	-	0	ID=Kmarxianus_CCT7735_867;locus_tag=CCT7_0B00270;inference=similar to DNA sequence:INSDC:YPR045C;gene=CCT70B00270
cct7_30Apr2015_scaffold_2.genbank	EMBL	CDS	46201	47139	.	-	0	ID=Kmarxianus_CCT7735_868;featflags=start_before:true;locus_tag=CCT7_0B00280;gene=CCT70B00280
cct7_30Apr2015_scaffold_2.genbank	EMBL	CDS	47348	48262	.	-	0	ID=Kmarxianus_CCT7735_869;locus_tag=CCT7_0B00290;inference=similar to DNA sequence:INSDC:YJR100C;gene=CCT70B00290
cct7_30Apr2015_scaffold_2.genbank	EMBL	CDS	48775	49701	.	-	0	ID=Kmarxianus_CCT7735_870;featflags=start_before:true;locus_tag=CCT7_0B00300;inference=similar to DNA sequence:INSDC:YDR075W;gene=CCT70B00300
cct7_30Apr2015_scaffold_2.genbank	EMBL	CDS	50421	51503	.	+	0	ID=Kmarxianus_CCT7735_871;locus_tag=CCT7_0B00310;inference=similar to DNA sequence:INSDC:YER149C;gene=CCT70B00310
cct7_30Apr2015_scaffold_2.genbank	EMBL	CDS	51843	52544	.	-	0	ID=Kmarxianus_CCT7735_872;locus_tag=CCT7_0B00320;inference=similar to DNA sequence:INSDC:YER148W;gene=CCT70B00320
cct7_30Apr2015_scaffold_2.genbank	EMBL	CDS	53025	54986	.	+	0	ID=Kmarxianus_CCT7735_873;locus_tag=CCT7_0B00330;inference=similar to DNA sequence:INSDC:YER147C;gene=CCT70B00330
cct7_30Apr2015_scaffold_2.genbank	EMBL	CDS	55257	57908	.	-	0	ID=Kmarxianus_CCT7735_874;featflags=start_before:true;locus_tag=CCT7_0B00340;inference=similar to DNA sequence:INSDC:YDR074W;gene=CCT70B00340
cct7_30Apr2015_scaffold_2.genbank	EMBL	CDS	58386	58883	.	-	0	ID=Kmarxianus_CCT7735_875;featflags=start_before:true;locus_tag=CCT7_0B00350;inference=similar to DNA sequence:INSDC:YDR073W;gene=CCT70B00350
cct7_30Apr2015_scaffold_2.genbank	EMBL	CDS	58964	59929	.	-	0	ID=Kmarxianus_CCT7735_876;featflags=start_before:true;locus_tag=CCT7_0B00360;gene=CCT70B00360
cct7_30Apr2015_scaffold_2.genbank	EMBL	CDS	60203	61837	.	+	0	ID=Kmarxianus_CCT7735_877;locus_tag=CCT7_0B00370;inference=similar to DNA sequence:INSDC:YDR072C;gene=CCT70B00370
cct7_30Apr2015_scaffold_2.genbank	EMBL	CDS	62046	62315	.	-	0	ID=Kmarxianus_CCT7735_878;locus_tag=CCT7_0B00380;inference=similar to DNA sequence:INSDC:YER146W;gene=CCT70B00380
cct7_30Apr2015_scaffold_2.genbank	EMBL	CDS	63205	63789	.	+	0	ID=Kmarxianus_CCT7735_879;locus_tag=CCT7_0B00390;inference=similar to DNA sequence:INSDC:YDR071C;gene=CCT70B00390
cct7_30Apr2015_scaffold_2.genbank	EMBL	CDS	64464	64733	.	+	0	ID=Kmarxianus_CCT7735_880;locus_tag=CCT7_0B00400;inference=similar to DNA sequence:INSDC:YDR070C;gene=CCT70B00400
cct7_30Apr2015_scaffold_2.genbank	EMBL	CDS	65330	67729	.	+	0	ID=Kmarxianus_CCT7735_881;locus_tag=CCT7_0B00410;inference=similar to DNA sequence:INSDC:YDR069C%2CYER144C;gene=CCT70B00410
cct7_30Apr2015_scaffold_2.genbank	EMBL	CDS	67794	68684	.	-	0	ID=Kmarxianus_CCT7735_882;featflags=start_before:true;locus_tag=CCT7_0B00420;inference=similar to DNA sequence:INSDC:YDR068W;gene=CCT70B00420
cct7_30Apr2015_scaffold_2.genbank	EMBL	CDS	68987	69679	.	+	0	ID=Kmarxianus_CCT7735_883;locus_tag=CCT7_0B00430;inference=similar to DNA sequence:INSDC:YDR067C;gene=CCT70B00430
cct7_30Apr2015_scaffold_2.genbank	EMBL	CDS	69761	71020	.	-	0	ID=Kmarxianus_CCT7735_884;featflags=start_before:true;locus_tag=CCT7_0B00440;inference=similar to DNA sequence:INSDC:YER143W;gene=CCT70B00440
cct7_30Apr2015_scaffold_2.genbank	EMBL	CDS	71220	72059	.	+	0	ID=Kmarxianus_CCT7735_885;locus_tag=CCT7_0B00450;inference=similar to DNA sequence:INSDC:YER142C;gene=CCT70B00450
cct7_30Apr2015_scaffold_2.genbank	EMBL	CDS	72213	73697	.	-	0	ID=Kmarxianus_CCT7735_886;locus_tag=CCT7_0B00460;inference=similar to DNA sequence:INSDC:YER141W;gene=CCT70B00460
cct7_30Apr2015_scaffold_2.genbank	EMBL	CDS	74037	77411	.	-	0	ID=Kmarxianus_CCT7735_887;locus_tag=CCT7_0B00470;inference=similar to DNA sequence:INSDC:YBL022C;gene=CCT70B00470
cct7_30Apr2015_scaffold_2.genbank	EMBL	CDS	77940	78596	.	-	0	ID=Kmarxianus_CCT7735_888;locus_tag=CCT7_0B00480;inference=similar to DNA sequence:INSDC:YBL021C;gene=CCT70B00480
cct7_30Apr2015_scaffold_2.genbank	EMBL	CDS	78875	80566	.	+	0	ID=Kmarxianus_CCT7735_889;locus_tag=CCT7_0B00490;inference=similar to DNA sequence:INSDC:YBL020W;gene=CCT70B00490
cct7_30Apr2015_scaffold_2.genbank	EMBL	CDS	80777	82267	.	+	0	ID=Kmarxianus_CCT7735_890;locus_tag=CCT7_0B00500;inference=similar to DNA sequence:INSDC:YBL019W;gene=CCT70B00500
cct7_30Apr2015_scaffold_2.genbank	EMBL	CDS	82338	82694	.	-	0	ID=Kmarxianus_CCT7735_891;featflags=start_before:true,end_after:true;locus_tag=CCT7_0B00510;gene=CCT70B00510;transl_table=1
cct7_30Apr2015_scaffold_2.genbank	EMBL	CDS	83094	87797	.	-	0	ID=Kmarxianus_CCT7735_892;locus_tag=CCT7_0B00520;inference=similar to DNA sequence:INSDC:YBL017C;gene=CCT70B00520
cct7_30Apr2015_scaffold_2.genbank	EMBL	CDS	88470	89570	.	+	0	ID=Kmarxianus_CCT7735_893;locus_tag=CCT7_0B00530;inference=similar to DNA sequence:INSDC:YBL016W;gene=CCT70B00530
cct7_30Apr2015_scaffold_2.genbank	EMBL	CDS	89640	90317	.	+	0	ID=Kmarxianus_CCT7735_894;locus_tag=CCT7_0B00540;gene=CCT70B00540;transl_table=1
cct7_30Apr2015_scaffold_2.genbank	EMBL	CDS	91279	92850	.	+	0	ID=Kmarxianus_CCT7735_895;locus_tag=CCT7_0B00550;inference=similar to DNA sequence:INSDC:YBL015W;gene=CCT70B00550
cct7_30Apr2015_scaffold_2.genbank	EMBL	CDS	93489	94580	.	-	0	ID=Kmarxianus_CCT7735_896;featflags=start_before:true;locus_tag=CCT7_0B00560;inference=similar to DNA sequence:INSDC:YBL013W;gene=CCT70B00560
cct7_30Apr2015_scaffold_2.genbank	EMBL	CDS	94787	95638	.	+	0	ID=Kmarxianus_CCT7735_897;locus_tag=CCT7_0B00570;gene=CCT70B00570
cct7_30Apr2015_scaffold_2.genbank	EMBL	CDS	95887	96858	.	+	0	ID=Kmarxianus_CCT7735_898;locus_tag=CCT7_0B00580;inference=similar to DNA sequence:INSDC:YGL025C;gene=CCT70B00580
cct7_30Apr2015_scaffold_2.genbank	EMBL	CDS	97245	99374	.	+	0	ID=Kmarxianus_CCT7735_899;locus_tag=CCT7_0B00590;inference=similar to DNA sequence:INSDC:YGL026C;gene=CCT70B00590
cct7_30Apr2015_scaffold_2.genbank	EMBL	CDS	99785	102424	.	+	0	ID=Kmarxianus_CCT7735_900;locus_tag=CCT7_0B00600;inference=similar to DNA sequence:INSDC:YBL014C;gene=CCT70B00600
cct7_30Apr2015_scaffold_2.genbank	EMBL	CDS	102827	105286	.	+	0	ID=Kmarxianus_CCT7735_901;locus_tag=CCT7_0B00610;inference=similar to DNA sequence:INSDC:YGL027C;gene=CCT70B00610
cct7_30Apr2015_scaffold_2.genbank	EMBL	CDS	106221	107777	.	+	0	ID=Kmarxianus_CCT7735_902;locus_tag=CCT7_0B00620;inference=similar to DNA sequence:INSDC:YGL028C;gene=CCT70B00620
cct7_30Apr2015_scaffold_2.genbank	EMBL	CDS	108045	109079	.	-	0	ID=Kmarxianus_CCT7735_903;locus_tag=CCT7_0B00630;gene=CCT70B00630
cct7_30Apr2015_scaffold_2.genbank	EMBL	tRNA	109315	109387	.	+	.	ID=cct7_30Apr2015_scaffold_2.genbank.56;locus_tag=CCT7_0Btrna5F;gene=CCT70Btrna5F;product=tRNA-Phe
cct7_30Apr2015_scaffold_2.genbank	EMBL	CDS	109570	109938	.	-	0	ID=Kmarxianus_CCT7735_904;featflags=start_before:true;locus_tag=CCT7_0B00640;inference=similar to DNA sequence:INSDC:YGL029W;gene=CCT70B00640
cct7_30Apr2015_scaffold_2.genbank	EMBL	CDS	110207	112804	.	+	0	ID=Kmarxianus_CCT7735_905;locus_tag=CCT7_0B00650;inference=similar to DNA sequence:INSDC:YGR150C;gene=CCT70B00650
cct7_30Apr2015_scaffold_2.genbank	EMBL	CDS	113089	114318	.	-	0	ID=Kmarxianus_CCT7735_906;locus_tag=CCT7_0B00660;inference=similar to DNA sequence:INSDC:YGR149W;gene=CCT70B00660
cct7_30Apr2015_scaffold_2.genbank	EMBL	CDS	114786	115100	.	-	0	ID=Kmarxianus_CCT7735_907;featflags=start_before:true,end_after:true;locus_tag=CCT7_0B00670;gene=CCT70B00670;transl_table=1
cct7_30Apr2015_scaffold_2.genbank	EMBL	CDS	116615	117082	.	+	0	ID=Kmarxianus_CCT7735_908;locus_tag=CCT7_0B00680;inference=similar to DNA sequence:INSDC:YGL031C%2CYGR148C;gene=CCT70B00680
cct7_30Apr2015_scaffold_2.genbank	EMBL	CDS	117803	118075	.	+	0	ID=Kmarxianus_CCT7735_909;locus_tag=CCT7_0B00690;inference=similar to DNA sequence:INSDC:YGL032C;gene=CCT70B00690
cct7_30Apr2015_scaffold_2.genbank	EMBL	CDS	118611	119264	.	+	0	ID=Kmarxianus_CCT7735_910;locus_tag=CCT7_0B00700;inference=similar to DNA sequence:INSDC:YGR147C;gene=CCT70B00700
cct7_30Apr2015_scaffold_2.genbank	EMBL	CDS	119444	120367	.	-	0	ID=Kmarxianus_CCT7735_911;locus_tag=CCT7_0B00710;gene=CCT70B00710;transl_table=1
cct7_30Apr2015_scaffold_2.genbank	EMBL	CDS	121181	121750	.	-	0	ID=Kmarxianus_CCT7735_912;featflags=start_before:true,end_after:true;locus_tag=CCT7_0B00720;gene=CCT70B00720;transl_table=1
cct7_30Apr2015_scaffold_2.genbank	EMBL	CDS	122223	123551	.	-	0	ID=Kmarxianus_CCT7735_913;featflags=start_before:true;locus_tag=CCT7_0B00730;gene=CCT70B00730
cct7_30Apr2015_scaffold_2.genbank	EMBL	CDS	125266	126936	.	+	0	ID=Kmarxianus_CCT7735_914;locus_tag=CCT7_0B00740;inference=similar to DNA sequence:INSDC:YGL035C;gene=CCT70B00740
cct7_30Apr2015_scaffold_2.genbank	EMBL	CDS	127126	128640	.	+	0	ID=Kmarxianus_CCT7735_915;locus_tag=CCT7_0B00750;inference=similar to DNA sequence:INSDC:YMR268C;gene=CCT70B00750
cct7_30Apr2015_scaffold_2.genbank	EMBL	CDS	128736	133565	.	-	0	ID=Kmarxianus_CCT7735_916;locus_tag=CCT7_0B00760;inference=similar to DNA sequence:INSDC:YML103C;gene=CCT70B00760
cct7_30Apr2015_scaffold_2.genbank	EMBL	CDS	133845	134723	.	-	0	ID=Kmarxianus_CCT7735_917;featflags=start_before:true;locus_tag=CCT7_0B00770;inference=similar to DNA sequence:INSDC:YMR267W;gene=CCT70B00770
cct7_30Apr2015_scaffold_2.genbank	EMBL	CDS	135083	137806	.	-	0	ID=Kmarxianus_CCT7735_918;locus_tag=CCT7_0B00780;inference=similar to DNA sequence:INSDC:YMR266W;gene=CCT70B00780
cct7_30Apr2015_scaffold_2.genbank	EMBL	CDS	138686	140017	.	+	0	ID=Kmarxianus_CCT7735_919;locus_tag=CCT7_0B00790;gene=CCT70B00790;transl_table=1
cct7_30Apr2015_scaffold_2.genbank	EMBL	CDS	140260	141762	.	+	0	ID=Kmarxianus_CCT7735_920;locus_tag=CCT7_0B00800;inference=similar to DNA sequence:INSDC:YMR265C;gene=CCT70B00800
cct7_30Apr2015_scaffold_2.genbank	EMBL	CDS	142243	143952	.	+	0	ID=Kmarxianus_CCT7735_921;locus_tag=CCT7_0B00810;inference=similar to DNA sequence:INSDC:YML102W;gene=CCT70B00810
cct7_30Apr2015_scaffold_2.genbank	EMBL	CDS	145056	145661	.	-	0	ID=Kmarxianus_CCT7735_922;featflags=start_before:true;locus_tag=CCT7_0B00820;inference=similar to DNA sequence:INSDC:YMR264W%2CYML101C;gene=CCT70B00820
cct7_30Apr2015_scaffold_2.genbank	EMBL	CDS	145948	146460	.	-	0	ID=Kmarxianus_CCT7735_923;locus_tag=CCT7_0B00830;inference=similar to DNA sequence:INSDC:YMR263W;gene=CCT70B00830
cct7_30Apr2015_scaffold_2.genbank	EMBL	CDS	146718	147716	.	-	0	ID=Kmarxianus_CCT7735_924;featflags=start_before:true;locus_tag=CCT7_0B00840;inference=similar to DNA sequence:INSDC:YMR262W;gene=CCT70B00840
cct7_30Apr2015_scaffold_2.genbank	EMBL	CDS	148751	150571	.	+	0	ID=Kmarxianus_CCT7735_925;locus_tag=CCT7_0B00850;gene=CCT70B00850;transl_table=1
cct7_30Apr2015_scaffold_2.genbank	EMBL	CDS	151305	155118	.	+	0	ID=Kmarxianus_CCT7735_926;featflags=start_before:true,end_after:true;locus_tag=CCT7_0B00860;gene=CCT70B00860;transl_table=1
cct7_30Apr2015_scaffold_2.genbank	EMBL	CDS	155164	155658	.	+	0	ID=Kmarxianus_CCT7735_927;locus_tag=CCT7_0B00870;gene=CCT70B00870;transl_table=1
cct7_30Apr2015_scaffold_2.genbank	EMBL	CDS	155847	156317	.	+	0	ID=Kmarxianus_CCT7735_928;locus_tag=CCT7_0B00880;inference=similar to DNA sequence:INSDC:YMR260C;gene=CCT70B00880
cct7_30Apr2015_scaffold_2.genbank	EMBL	CDS	156564	157628	.	-	0	ID=Kmarxianus_CCT7735_929;featflags=start_before:true;locus_tag=CCT7_0B00890;gene=CCT70B00890
cct7_30Apr2015_scaffold_2.genbank	EMBL	CDS	157905	159473	.	-	0	ID=Kmarxianus_CCT7735_930;featflags=start_before:true;locus_tag=CCT7_0B00900;inference=similar to DNA sequence:INSDC:YBR103W;gene=CCT70B00900
cct7_30Apr2015_scaffold_2.genbank	EMBL	CDS	159821	161983	.	+	0	ID=Kmarxianus_CCT7735_931;locus_tag=CCT7_0B00910;inference=similar to DNA sequence:INSDC:YBR102C;gene=CCT70B00910
cct7_30Apr2015_scaffold_2.genbank	EMBL	CDS	162377	163249	.	+	0	ID=Kmarxianus_CCT7735_932;locus_tag=CCT7_0B00920;inference=similar to DNA sequence:INSDC:YBR101C;gene=CCT70B00920
cct7_30Apr2015_scaffold_2.genbank	EMBL	CDS	163433	165568	.	-	0	ID=Kmarxianus_CCT7735_933;locus_tag=CCT7_0B00930;inference=similar to DNA sequence:INSDC:YBR098W;gene=CCT70B00930
cct7_30Apr2015_scaffold_2.genbank	EMBL	CDS	165850	168924	.	-	0	ID=Kmarxianus_CCT7735_934;featflags=start_before:true;locus_tag=CCT7_0B00940;inference=similar to DNA sequence:INSDC:YPR055W;gene=CCT70B00940
cct7_30Apr2015_scaffold_2.genbank	EMBL	CDS	169270	170139	.	-	0	ID=Kmarxianus_CCT7735_935;featflags=start_before:true;locus_tag=CCT7_0B00950;inference=similar to DNA sequence:INSDC:YHL025W;gene=CCT70B00950
cct7_30Apr2015_scaffold_2.genbank	EMBL	CDS	170970	173435	.	+	0	ID=Kmarxianus_CCT7735_936;locus_tag=CCT7_0B00960;inference=similar to DNA sequence:INSDC:YHR028C;gene=CCT70B00960
cct7_30Apr2015_scaffold_2.genbank	EMBL	CDS	173881	176898	.	+	0	ID=Kmarxianus_CCT7735_937;locus_tag=CCT7_0B00970;inference=similar to DNA sequence:INSDC:YHR027C;gene=CCT70B00970
cct7_30Apr2015_scaffold_2.genbank	EMBL	CDS	177139	177774	.	-	0	ID=Kmarxianus_CCT7735_938;featflags=start_before:true;locus_tag=CCT7_0B00980;inference=similar to DNA sequence:INSDC:YHR026W;gene=CCT70B00980
cct7_30Apr2015_scaffold_2.genbank	EMBL	CDS	178272	179345	.	-	0	ID=Kmarxianus_CCT7735_939;featflags=start_before:true;locus_tag=CCT7_0B00990;inference=similar to DNA sequence:INSDC:YHR025W;gene=CCT70B00990
cct7_30Apr2015_scaffold_2.genbank	EMBL	CDS	179960	181462	.	+	0	ID=Kmarxianus_CCT7735_940;locus_tag=CCT7_0B01000;inference=similar to DNA sequence:INSDC:YHR024C;gene=CCT70B01000
cct7_30Apr2015_scaffold_2.genbank	EMBL	CDS	181644	187229	.	-	0	ID=Kmarxianus_CCT7735_941;featflags=start_before:true;locus_tag=CCT7_0B01010;inference=similar to DNA sequence:INSDC:YHR023W;gene=CCT70B01010
cct7_30Apr2015_scaffold_2.genbank	EMBL	CDS	188046	189998	.	+	0	ID=Kmarxianus_CCT7735_942;locus_tag=CCT7_0B01020;gene=CCT70B01020;transl_table=1
cct7_30Apr2015_scaffold_2.genbank	EMBL	CDS	191521	192702	.	+	0	ID=Kmarxianus_CCT7735_943;locus_tag=CCT7_0B01030;inference=similar to DNA sequence:INSDC:YHR022C;gene=CCT70B01030
cct7_30Apr2015_scaffold_2.genbank	EMBL	CDS	193923	194168	.	+	0	ID=Kmarxianus_CCT7735_944;featflags=start_before:true;locus_tag=CCT7_0B01040;gene=CCT70B01040;transl_table=1
cct7_30Apr2015_scaffold_2.genbank	EMBL	CDS	194442	196640	.	-	0	ID=Kmarxianus_CCT7735_945;featflags=start_before:true;locus_tag=CCT7_0B01050;inference=similar to DNA sequence:INSDC:YKL155C;gene=CCT70B01050
cct7_30Apr2015_scaffold_2.genbank	EMBL	CDS	197025	197744	.	+	0	ID=Kmarxianus_CCT7735_946;featflags=start_before:true;locus_tag=CCT7_0B01060;gene=CCT70B01060;transl_table=1
cct7_30Apr2015_scaffold_2.genbank	EMBL	CDS	197846	198061	.	-	0	ID=Kmarxianus_CCT7735_947;locus_tag=CCT7_0B01070;inference=similar to DNA sequence:INSDC:YIL102C-A;gene=CCT70B01070
cct7_30Apr2015_scaffold_2.genbank	EMBL	tRNA	198343	198414	.	+	.	ID=cct7_30Apr2015_scaffold_2.genbank.101;locus_tag=CCT7_0Btrna9R;gene=CCT70Btrna9R;product=tRNA-Arg
cct7_30Apr2015_scaffold_2.genbank	EMBL	CDS	198665	203611	.	+	0	ID=Kmarxianus_CCT7735_948;locus_tag=CCT7_0B01080;inference=similar to DNA sequence:INSDC:YJL039C;gene=CCT70B01080
cct7_30Apr2015_scaffold_2.genbank	EMBL	CDS	203757	206099	.	-	0	ID=Kmarxianus_CCT7735_949;locus_tag=CCT7_0B01090;inference=similar to DNA sequence:INSDC:YJL041W;gene=CCT70B01090
cct7_30Apr2015_scaffold_2.genbank	EMBL	CDS	206510	210844	.	-	0	ID=Kmarxianus_CCT7735_950;featflags=start_before:true;locus_tag=CCT7_0B01100;inference=similar to DNA sequence:INSDC:YJL042W;gene=CCT70B01100
cct7_30Apr2015_scaffold_2.genbank	EMBL	CDS	211683	212639	.	+	0	ID=Kmarxianus_CCT7735_951;locus_tag=CCT7_0B01110;inference=similar to DNA sequence:INSDC:YJL044C;gene=CCT70B01110
cct7_30Apr2015_scaffold_2.genbank	EMBL	CDS	212871	213614	.	-	0	ID=Kmarxianus_CCT7735_952;locus_tag=CCT7_0B01120;inference=similar to DNA sequence:INSDC:YKL152C;gene=CCT70B01120
cct7_30Apr2015_scaffold_2.genbank	EMBL	CDS	215514	216347	.	+	0	ID=Kmarxianus_CCT7735_953;locus_tag=CCT7_0B01130;inference=similar to DNA sequence:INSDC:YCR010C%2CYNR002C;gene=CCT70B01130
cct7_30Apr2015_scaffold_2.genbank	EMBL	CDS	217029	217826	.	+	0	ID=Kmarxianus_CCT7735_954;locus_tag=CCT7_0B01140;inference=similar to DNA sequence:INSDC:YCR009C;gene=CCT70B01140
cct7_30Apr2015_scaffold_2.genbank	EMBL	CDS	218846	222628	.	+	0	ID=Kmarxianus_CCT7735_955;locus_tag=CCT7_0B01150;gene=CCT70B01150;transl_table=1
cct7_30Apr2015_scaffold_2.genbank	EMBL	CDS	223356	225020	.	-	0	ID=Kmarxianus_CCT7735_956;featflags=start_before:true;locus_tag=CCT7_0B01160;gene=CCT70B01160
cct7_30Apr2015_scaffold_2.genbank	EMBL	CDS	223356	225020	.	-	0	ID=Kmarxianus_CCT7735_957;featflags=start_before:true;locus_tag=CCT7_0B01170;gene=CCT70B01170
cct7_30Apr2015_scaffold_2.genbank	EMBL	tRNA	225768	225841	.	-	.	ID=cct7_30Apr2015_scaffold_2.genbank.112;locus_tag=CCT7_0Btrna4N;gene=CCT70Btrna4N;product=tRNA-Asn
cct7_30Apr2015_scaffold_2.genbank	EMBL	CDS	225973	226749	.	-	0	ID=Kmarxianus_CCT7735_958;locus_tag=CCT7_0B01180;gene=CCT70B01180
cct7_30Apr2015_scaffold_2.genbank	EMBL	CDS	227264	227872	.	-	0	ID=Kmarxianus_CCT7735_959;featflags=start_before:true;locus_tag=CCT7_0B01190;gene=CCT70B01190
cct7_30Apr2015_scaffold_2.genbank	EMBL	CDS	230073	232196	.	-	0	ID=Kmarxianus_CCT7735_960;locus_tag=CCT7_0B01200;gene=CCT70B01200;transl_table=1
cct7_30Apr2015_scaffold_2.genbank	EMBL	tRNA	232475	232546	.	+	.	ID=cct7_30Apr2015_scaffold_2.genbank.116;locus_tag=CCT7_0Btrna3P;gene=CCT70Btrna3P;product=tRNA-Pro
cct7_30Apr2015_scaffold_2.genbank	EMBL	CDS	233506	234957	.	+	0	ID=Kmarxianus_CCT7735_961;locus_tag=CCT7_0B01210;inference=similar to DNA sequence:INSDC:YPR001W;gene=CCT70B01210
cct7_30Apr2015_scaffold_2.genbank	EMBL	CDS	235720	236463	.	+	0	ID=Kmarxianus_CCT7735_962;locus_tag=CCT7_0B01220;gene=CCT70B01220;transl_table=1
cct7_30Apr2015_scaffold_2.genbank	EMBL	CDS	236769	238511	.	-	0	ID=Kmarxianus_CCT7735_963;locus_tag=CCT7_0B01230;gene=CCT70B01230
cct7_30Apr2015_scaffold_2.genbank	EMBL	CDS	238933	239490	.	-	0	ID=Kmarxianus_CCT7735_964;featflags=start_before:true;locus_tag=CCT7_0B01240;inference=similar to DNA sequence:INSDC:YCR003W;gene=CCT70B01240
cct7_30Apr2015_scaffold_2.genbank	EMBL	CDS	240054	241070	.	+	0	ID=Kmarxianus_CCT7735_965;locus_tag=CCT7_0B01250;inference=similar to DNA sequence:INSDC:YCR002C;gene=CCT70B01250
cct7_30Apr2015_scaffold_2.genbank	EMBL	CDS	242591	244921	.	-	0	ID=Kmarxianus_CCT7735_966;featflags=start_before:true;locus_tag=CCT7_0B01260;inference=similar to DNA sequence:INSDC:YLL001W;gene=CCT70B01260
cct7_30Apr2015_scaffold_2.genbank	EMBL	CDS	245428	246723	.	-	0	ID=Kmarxianus_CCT7735_967;featflags=start_before:true;locus_tag=CCT7_0B01270;inference=similar to DNA sequence:INSDC:YLL002W;gene=CCT70B01270
cct7_30Apr2015_scaffold_2.genbank	EMBL	CDS	247020	247759	.	-	0	ID=Kmarxianus_CCT7735_968;featflags=start_before:true;locus_tag=CCT7_0B01280;inference=similar to DNA sequence:INSDC:YJL001W;gene=CCT70B01280
cct7_30Apr2015_scaffold_2.genbank	EMBL	CDS	248137	251169	.	-	0	ID=Kmarxianus_CCT7735_969;featflags=start_before:true;locus_tag=CCT7_0B01290;inference=similar to DNA sequence:INSDC:YLL003W;gene=CCT70B01290
cct7_30Apr2015_scaffold_2.genbank	EMBL	CDS	251513	252895	.	+	0	ID=Kmarxianus_CCT7735_970;locus_tag=CCT7_0B01300;inference=similar to DNA sequence:INSDC:YJL002C;gene=CCT70B01300
cct7_30Apr2015_scaffold_2.genbank	EMBL	CDS	253054	254985	.	-	0	ID=Kmarxianus_CCT7735_971;featflags=start_before:true;locus_tag=CCT7_0B01310;inference=similar to DNA sequence:INSDC:YLL004W;gene=CCT70B01310
cct7_30Apr2015_scaffold_2.genbank	EMBL	CDS	255379	255735	.	-	0	ID=Kmarxianus_CCT7735_972;locus_tag=CCT7_0B01320;inference=similar to DNA sequence:INSDC:YJL003W;gene=CCT70B01320
cct7_30Apr2015_scaffold_2.genbank	EMBL	CDS	257178	261362	.	+	0	ID=Kmarxianus_CCT7735_973;locus_tag=CCT7_0B01330;inference=similar to DNA sequence:INSDC:YDR216W;gene=CCT70B01330
cct7_30Apr2015_scaffold_2.genbank	EMBL	CDS	261710	264601	.	-	0	ID=Kmarxianus_CCT7735_974;locus_tag=CCT7_0B01340;inference=similar to DNA sequence:INSDC:YDR217C;gene=CCT70B01340
cct7_30Apr2015_scaffold_2.genbank	EMBL	CDS	265477	266205	.	+	0	ID=Kmarxianus_CCT7735_975;featflags=start_before:true,end_after:true;locus_tag=CCT7_0B01350;gene=CCT70B01350;transl_table=1
cct7_30Apr2015_scaffold_2.genbank	EMBL	CDS	266811	267872	.	-	0	ID=Kmarxianus_CCT7735_976;featflags=start_before:true;locus_tag=CCT7_0B01360;inference=similar to DNA sequence:INSDC:YDR218C;gene=CCT70B01360
cct7_30Apr2015_scaffold_2.genbank	EMBL	CDS	268258	269463	.	-	0	ID=Kmarxianus_CCT7735_977;featflags=start_before:true;locus_tag=CCT7_0B01370;inference=similar to DNA sequence:INSDC:YLR226W;gene=CCT70B01370
cct7_30Apr2015_scaffold_2.genbank	EMBL	CDS	269854	271278	.	-	0	ID=Kmarxianus_CCT7735_978;featflags=start_before:true;locus_tag=CCT7_0B01380;inference=similar to DNA sequence:INSDC:YDR219C;gene=CCT70B01380
cct7_30Apr2015_scaffold_2.genbank	EMBL	CDS	271848	273884	.	+	0	ID=Kmarxianus_CCT7735_979;locus_tag=CCT7_0B01390;inference=similar to DNA sequence:INSDC:YDR221W;gene=CCT70B01390
cct7_30Apr2015_scaffold_2.genbank	EMBL	CDS	274911	276191	.	+	0	ID=Kmarxianus_CCT7735_980;locus_tag=CCT7_0B01400;inference=similar to DNA sequence:INSDC:YDR222W%2CYLR225C;gene=CCT70B01400
cct7_30Apr2015_scaffold_2.genbank	EMBL	CDS	276796	280005	.	+	0	ID=Kmarxianus_CCT7735_981;locus_tag=CCT7_0B01410;inference=similar to DNA sequence:INSDC:YDR223W%2CYLR223C;gene=CCT70B01410
cct7_30Apr2015_scaffold_2.genbank	EMBL	CDS	280387	282867	.	+	0	ID=Kmarxianus_CCT7735_982;locus_tag=CCT7_0B01420;inference=similar to DNA sequence:INSDC:YLR222C;gene=CCT70B01420
cct7_30Apr2015_scaffold_2.genbank	EMBL	CDS	283155	283742	.	+	0	ID=Kmarxianus_CCT7735_983;locus_tag=CCT7_0B01430;inference=similar to DNA sequence:INSDC:YLR221C;gene=CCT70B01430
cct7_30Apr2015_scaffold_2.genbank	EMBL	CDS	283938	284810	.	-	0	ID=Kmarxianus_CCT7735_984;featflags=start_before:true;locus_tag=CCT7_0B01440;inference=similar to DNA sequence:INSDC:YLR220W;gene=CCT70B01440
cct7_30Apr2015_scaffold_2.genbank	EMBL	CDS	286313	287413	.	-	0	ID=Kmarxianus_CCT7735_985;featflags=start_before:true;locus_tag=CCT7_0B01450;gene=CCT70B01450
cct7_30Apr2015_scaffold_2.genbank	EMBL	CDS	287793	288212	.	-	0	ID=Kmarxianus_CCT7735_986;featflags=start_before:true;locus_tag=CCT7_0B01460;inference=similar to DNA sequence:INSDC:YDR100W;gene=CCT70B01460
cct7_30Apr2015_scaffold_2.genbank	EMBL	CDS	288647	289399	.	-	0	ID=Kmarxianus_CCT7735_987;featflags=start_before:true;locus_tag=CCT7_0B01470;inference=similar to DNA sequence:INSDC:YDR099W%2CYER177W;gene=CCT70B01470
cct7_30Apr2015_scaffold_2.genbank	EMBL	CDS	289834	291306	.	-	0	ID=Kmarxianus_CCT7735_988;locus_tag=CCT7_0B01480;gene=CCT70B01480;transl_table=1
cct7_30Apr2015_scaffold_2.genbank	EMBL	CDS	292790	293557	.	-	0	ID=Kmarxianus_CCT7735_989;featflags=start_before:true;locus_tag=CCT7_0B01490;gene=CCT70B01490
cct7_30Apr2015_scaffold_2.genbank	EMBL	CDS	294103	294594	.	+	0	ID=Kmarxianus_CCT7735_990;locus_tag=CCT7_0B01500;gene=CCT70B01500;transl_table=1
cct7_30Apr2015_scaffold_2.genbank	EMBL	biological_region	295119	295233	.	+	.	ID=cct7_30Apr2015_scaffold_2.genbank.147;featflags=type:tRNA;locus_tag=CCT7_0Btrna8L;gene=CCT70Btrna8L;product=tRNA-Leu
cct7_30Apr2015_scaffold_2.genbank	EMBL	tRNA	295119	295157	.	+	.	Parent=cct7_30Apr2015_scaffold_2.genbank.147
cct7_30Apr2015_scaffold_2.genbank	EMBL	tRNA	295189	295233	.	+	.	Parent=cct7_30Apr2015_scaffold_2.genbank.147
cct7_30Apr2015_scaffold_2.genbank	EMBL	CDS	295538	300078	.	-	0	ID=Kmarxianus_CCT7735_991;featflags=start_before:true;locus_tag=CCT7_0B01510;gene=CCT70B01510
cct7_30Apr2015_scaffold_2.genbank	EMBL	CDS	301321	302952	.	+	0	ID=Kmarxianus_CCT7735_992;locus_tag=CCT7_0B01520;gene=CCT70B01520;transl_table=1
cct7_30Apr2015_scaffold_2.genbank	EMBL	CDS	303226	305622	.	-	0	ID=Kmarxianus_CCT7735_993;locus_tag=CCT7_0B01530;inference=similar to DNA sequence:INSDC:YJL102W;gene=CCT70B01530
cct7_30Apr2015_scaffold_2.genbank	EMBL	CDS	305948	306877	.	+	0	ID=Kmarxianus_CCT7735_994;locus_tag=CCT7_0B01540;inference=similar to DNA sequence:INSDC:YKR026C;gene=CCT70B01540
cct7_30Apr2015_scaffold_2.genbank	EMBL	CDS	306944	307708	.	-	0	ID=Kmarxianus_CCT7735_995;featflags=start_before:true;locus_tag=CCT7_0B01550;inference=similar to DNA sequence:INSDC:YKR025W;gene=CCT70B01550
cct7_30Apr2015_scaffold_2.genbank	EMBL	CDS	308254	310464	.	+	0	ID=Kmarxianus_CCT7735_996;locus_tag=CCT7_0B01560;inference=similar to DNA sequence:INSDC:YKR024C;gene=CCT70B01560
cct7_30Apr2015_scaffold_2.genbank	EMBL	CDS	310810	312606	.	+	0	ID=Kmarxianus_CCT7735_997;locus_tag=CCT7_0B01570;inference=similar to DNA sequence:INSDC:YJL103C;gene=CCT70B01570
cct7_30Apr2015_scaffold_2.genbank	EMBL	CDS	312753	314249	.	-	0	ID=Kmarxianus_CCT7735_998;locus_tag=CCT7_0B01580;inference=similar to DNA sequence:INSDC:YKR023W;gene=CCT70B01580
cct7_30Apr2015_scaffold_2.genbank	EMBL	CDS	315406	315816	.	-	0	ID=Kmarxianus_CCT7735_999;locus_tag=CCT7_0B01590;inference=similar to DNA sequence:INSDC:YJL104W;gene=CCT70B01590
cct7_30Apr2015_scaffold_2.genbank	EMBL	CDS	316616	318469	.	+	0	ID=Kmarxianus_CCT7735_1000;locus_tag=CCT7_0B01600;inference=similar to DNA sequence:INSDC:YKL109W;gene=CCT70B01600
cct7_30Apr2015_scaffold_2.genbank	EMBL	CDS	318940	320112	.	-	0	ID=Kmarxianus_CCT7735_1001;locus_tag=CCT7_0B01610;inference=similar to DNA sequence:INSDC:YMR094W;gene=CCT70B01610
cct7_30Apr2015_scaffold_2.genbank	EMBL	CDS	320249	321418	.	+	0	ID=Kmarxianus_CCT7735_1002;locus_tag=CCT7_0B01620;inference=similar to DNA sequence:INSDC:YKL108W;gene=CCT70B01620
cct7_30Apr2015_scaffold_2.genbank	EMBL	CDS	321536	323098	.	-	0	ID=Kmarxianus_CCT7735_1003;featflags=start_before:true;locus_tag=CCT7_0B01630;inference=similar to DNA sequence:INSDC:YMR093W;gene=CCT70B01630
cct7_30Apr2015_scaffold_2.genbank	EMBL	CDS	323699	325567	.	+	0	ID=Kmarxianus_CCT7735_1004;locus_tag=CCT7_0B01640;inference=similar to DNA sequence:INSDC:YMR092C;gene=CCT70B01640
cct7_30Apr2015_scaffold_2.genbank	EMBL	CDS	325948	327234	.	+	0	ID=Kmarxianus_CCT7735_1005;locus_tag=CCT7_0B01650;inference=similar to DNA sequence:INSDC:YMR091C;gene=CCT70B01650
cct7_30Apr2015_scaffold_2.genbank	EMBL	CDS	327626	330157	.	+	0	ID=Kmarxianus_CCT7735_1006;locus_tag=CCT7_0B01660;inference=similar to DNA sequence:INSDC:YMR089C;gene=CCT70B01660
cct7_30Apr2015_scaffold_2.genbank	EMBL	CDS	330654	332351	.	+	0	ID=Kmarxianus_CCT7735_1007;locus_tag=CCT7_0B01670;inference=similar to DNA sequence:INSDC:YMR088C;gene=CCT70B01670
cct7_30Apr2015_scaffold_2.genbank	EMBL	CDS	332425	333177	.	-	0	ID=Kmarxianus_CCT7735_1008;featflags=start_before:true;locus_tag=CCT7_0B01680;inference=similar to DNA sequence:INSDC:YMR087W;gene=CCT70B01680
cct7_30Apr2015_scaffold_2.genbank	EMBL	CDS	333636	334922	.	+	0	ID=Kmarxianus_CCT7735_1009;locus_tag=CCT7_0B01690;inference=similar to DNA sequence:INSDC:YKL106W;gene=CCT70B01690
cct7_30Apr2015_scaffold_2.genbank	EMBL	CDS	335033	336498	.	-	0	ID=Kmarxianus_CCT7735_1010;featflags=start_before:true,end_after:true;locus_tag=CCT7_0B01700;gene=CCT70B01700;transl_table=1
cct7_30Apr2015_scaffold_2.genbank	EMBL	CDS	338732	340852	.	-	0	ID=Kmarxianus_CCT7735_1011;locus_tag=CCT7_0B01710;inference=similar to DNA sequence:INSDC:YKL104C%2CYMR085W;gene=CCT70B01710
cct7_30Apr2015_scaffold_2.genbank	EMBL	CDS	341585	343159	.	-	0	ID=Kmarxianus_CCT7735_1012;featflags=start_before:true;locus_tag=CCT7_0B01720;inference=similar to DNA sequence:INSDC:YKL103C;gene=CCT70B01720
cct7_30Apr2015_scaffold_2.genbank	EMBL	CDS	344205	348116	.	+	0	ID=Kmarxianus_CCT7735_1013;locus_tag=CCT7_0B01730;inference=similar to DNA sequence:INSDC:YKL101W;gene=CCT70B01730
cct7_30Apr2015_scaffold_2.genbank	EMBL	CDS	348437	349576	.	-	0	ID=Kmarxianus_CCT7735_1014;locus_tag=CCT7_0B01740;inference=similar to DNA sequence:INSDC:YMR083W;gene=CCT70B01740
cct7_30Apr2015_scaffold_2.genbank	EMBL	CDS	351057	351809	.	-	0	ID=Kmarxianus_CCT7735_1015;featflags=start_before:true;locus_tag=CCT7_0B01750;inference=similar to DNA sequence:INSDC:YKL099C;gene=CCT70B01750
cct7_30Apr2015_scaffold_2.genbank	EMBL	CDS	352234	353127	.	+	0	ID=Kmarxianus_CCT7735_1016;locus_tag=CCT7_0B01760;inference=similar to DNA sequence:INSDC:YKL098W;gene=CCT70B01760
cct7_30Apr2015_scaffold_2.genbank	EMBL	CDS	353260	354162	.	-	0	ID=Kmarxianus_CCT7735_1017;featflags=start_before:true;locus_tag=CCT7_0B01770;inference=similar to DNA sequence:INSDC:YDL198C;gene=CCT70B01770
cct7_30Apr2015_scaffold_2.genbank	EMBL	CDS	354737	356590	.	+	0	ID=Kmarxianus_CCT7735_1018;locus_tag=CCT7_0B01780;inference=similar to DNA sequence:INSDC:YDR228C;gene=CCT70B01780
cct7_30Apr2015_scaffold_2.genbank	EMBL	CDS	356851	360384	.	-	0	ID=Kmarxianus_CCT7735_1019;featflags=start_before:true;locus_tag=CCT7_0B01790;inference=similar to DNA sequence:INSDC:YDL197C;gene=CCT70B01790
cct7_30Apr2015_scaffold_2.genbank	EMBL	CDS	361067	363523	.	-	0	ID=Kmarxianus_CCT7735_1020;featflags=start_before:true;locus_tag=CCT7_0B01800;inference=similar to DNA sequence:INSDC:YDR227W;gene=CCT70B01800
cct7_30Apr2015_scaffold_2.genbank	EMBL	CDS	363819	364787	.	-	0	ID=Kmarxianus_CCT7735_1021;locus_tag=CCT7_0B01810;gene=CCT70B01810
cct7_30Apr2015_scaffold_2.genbank	EMBL	CDS	367931	368614	.	-	0	ID=Kmarxianus_CCT7735_1022;featflags=start_before:true;locus_tag=CCT7_0B01820;inference=similar to DNA sequence:INSDC:YDR226W;gene=CCT70B01820
cct7_30Apr2015_scaffold_2.genbank	EMBL	CDS	369692	371848	.	+	0	ID=Kmarxianus_CCT7735_1023;locus_tag=CCT7_0B01830;inference=similar to DNA sequence:INSDC:YLR219W;gene=CCT70B01830
cct7_30Apr2015_scaffold_2.genbank	EMBL	CDS	372267	372659	.	-	0	ID=Kmarxianus_CCT7735_1024;featflags=start_before:true;locus_tag=CCT7_0B01840;inference=similar to DNA sequence:INSDC:YDR225W;gene=CCT70B01840
cct7_30Apr2015_scaffold_2.genbank	EMBL	CDS	373375	373773	.	+	0	ID=Kmarxianus_CCT7735_1025;locus_tag=CCT7_0B01850;inference=similar to DNA sequence:INSDC:YDR224C;gene=CCT70B01850
cct7_30Apr2015_scaffold_2.genbank	EMBL	CDS	374109	377480	.	+	0	ID=Kmarxianus_CCT7735_1026;locus_tag=CCT7_0B01860;inference=similar to DNA sequence:INSDC:YDR104C;gene=CCT70B01860
cct7_30Apr2015_scaffold_2.genbank	EMBL	CDS	377475	379766	.	-	0	ID=Kmarxianus_CCT7735_1027;featflags=start_before:true;locus_tag=CCT7_0B01870;inference=similar to DNA sequence:INSDC:YDR103W;gene=CCT70B01870
cct7_30Apr2015_scaffold_2.genbank	EMBL	CDS	381001	382242	.	-	0	ID=Kmarxianus_CCT7735_1028;featflags=start_before:true;locus_tag=CCT7_0B01880;inference=similar to DNA sequence:INSDC:YER178W;gene=CCT70B01880
cct7_30Apr2015_scaffold_2.genbank	EMBL	CDS	383114	384829	.	+	0	ID=Kmarxianus_CCT7735_1029;locus_tag=CCT7_0B01890;inference=similar to DNA sequence:INSDC:YDR101C;gene=CCT70B01890
cct7_30Apr2015_scaffold_2.genbank	EMBL	CDS	385331	386329	.	+	0	ID=Kmarxianus_CCT7735_1030;featflags=start_before:true;locus_tag=CCT7_0B01900;gene=CCT70B01900;transl_table=1
cct7_30Apr2015_scaffold_2.genbank	EMBL	CDS	386387	387796	.	-	0	ID=Kmarxianus_CCT7735_1031;featflags=start_before:true;locus_tag=CCT7_0B01910;inference=similar to DNA sequence:INSDC:YDR105C;gene=CCT70B01910
cct7_30Apr2015_scaffold_2.genbank	EMBL	CDS	388014	388790	.	+	0	ID=Kmarxianus_CCT7735_1032;locus_tag=CCT7_0B01920;inference=similar to DNA sequence:INSDC:YDR106W;gene=CCT70B01920
cct7_30Apr2015_scaffold_2.genbank	EMBL	CDS	388896	389807	.	-	0	ID=Kmarxianus_CCT7735_1033;featflags=start_before:true;locus_tag=CCT7_0B01930;inference=similar to DNA sequence:INSDC:YER180C;gene=CCT70B01930
cct7_30Apr2015_scaffold_2.genbank	EMBL	CDS	390031	390234	.	-	0	ID=Kmarxianus_CCT7735_1034;featflags=start_before:true;locus_tag=CCT7_0B01940;inference=similar to DNA sequence:INSDC:YER180C-A;gene=CCT70B01940
cct7_30Apr2015_scaffold_2.genbank	EMBL	tRNA	390609	390682	.	-	.	ID=cct7_30Apr2015_scaffold_2.genbank.194;locus_tag=CCT7_0Btrna9I;gene=CCT70Btrna9I;product=tRNA-Ile
cct7_30Apr2015_scaffold_2.genbank	EMBL	CDS	390983	393802	.	+	0	ID=Kmarxianus_CCT7735_1035;locus_tag=CCT7_0B01950;inference=similar to DNA sequence:INSDC:YBR073W;gene=CCT70B01950
cct7_30Apr2015_scaffold_2.genbank	EMBL	CDS	393857	395755	.	-	0	ID=Kmarxianus_CCT7735_1036;featflags=start_before:true;locus_tag=CCT7_0B01960;inference=similar to DNA sequence:INSDC:YDR049W;gene=CCT70B01960
cct7_30Apr2015_scaffold_2.genbank	EMBL	CDS	396105	397214	.	-	0	ID=Kmarxianus_CCT7735_1037;featflags=start_before:true;locus_tag=CCT7_0B01970;inference=similar to DNA sequence:INSDC:YDR047W;gene=CCT70B01970
cct7_30Apr2015_scaffold_2.genbank	EMBL	tRNA	397607	397690	.	+	.	ID=cct7_30Apr2015_scaffold_2.genbank.198;locus_tag=CCT7_0Btrna9L;gene=CCT70Btrna9L;product=tRNA-Leu
cct7_30Apr2015_scaffold_2.genbank	EMBL	tRNA	397842	397925	.	-	.	ID=cct7_30Apr2015_scaffold_2.genbank.199;locus_tag=CCT7_0Btrna10L;gene=CCT70Btrna10L;product=tRNA-Leu
cct7_30Apr2015_scaffold_2.genbank	EMBL	CDS	398409	401174	.	+	0	ID=Kmarxianus_CCT7735_1038;locus_tag=CCT7_0B01980;inference=similar to DNA sequence:INSDC:YBR074W;gene=CCT70B01980
cct7_30Apr2015_scaffold_2.genbank	EMBL	CDS	401407	403752	.	-	0	ID=Kmarxianus_CCT7735_1039;featflags=start_before:true;locus_tag=CCT7_0B01990;gene=CCT70B01990
cct7_30Apr2015_scaffold_2.genbank	EMBL	CDS	406199	409234	.	-	0	ID=Kmarxianus_CCT7735_1040;featflags=start_before:true;locus_tag=CCT7_0B02000;gene=CCT70B02000
cct7_30Apr2015_scaffold_2.genbank	EMBL	CDS	410170	415950	.	+	0	ID=Kmarxianus_CCT7735_1041;locus_tag=CCT7_0B02010;gene=CCT70B02010;transl_table=1
cct7_30Apr2015_scaffold_2.genbank	EMBL	CDS	420976	422193	.	+	0	ID=Kmarxianus_CCT7735_1042;locus_tag=CCT7_0B02020;gene=CCT70B02020
cct7_30Apr2015_scaffold_2.genbank	EMBL	CDS	422200	422664	.	+	0	ID=Kmarxianus_CCT7735_1043;locus_tag=CCT7_0B02030;gene=CCT70B02030;transl_table=1
cct7_30Apr2015_scaffold_2.genbank	EMBL	CDS	423646	425598	.	-	0	ID=Kmarxianus_CCT7735_1044;locus_tag=CCT7_0B02040;inference=similar to DNA sequence:INSDC:YDR052C;gene=CCT70B02040
cct7_30Apr2015_scaffold_2.genbank	EMBL	CDS	425973	426392	.	-	0	ID=Kmarxianus_CCT7735_1045;featflags=start_before:true;locus_tag=CCT7_0B02050;inference=similar to DNA sequence:INSDC:YBR077C;gene=CCT70B02050
cct7_30Apr2015_scaffold_2.genbank	EMBL	biological_region	426718	426807	.	+	.	ID=cct7_30Apr2015_scaffold_2.genbank.208;featflags=type:tRNA;locus_tag=CCT7_0Btrna10R;gene=CCT70Btrna10R;product=tRNA-Arg
cct7_30Apr2015_scaffold_2.genbank	EMBL	tRNA	426718	426755	.	+	.	Parent=cct7_30Apr2015_scaffold_2.genbank.208
cct7_30Apr2015_scaffold_2.genbank	EMBL	tRNA	426771	426807	.	+	.	Parent=cct7_30Apr2015_scaffold_2.genbank.208
cct7_30Apr2015_scaffold_2.genbank	EMBL	CDS	427221	429017	.	+	0	ID=Kmarxianus_CCT7735_1046;locus_tag=CCT7_0B02060;inference=similar to DNA sequence:INSDC:YDR137W;gene=CCT70B02060
cct7_30Apr2015_scaffold_2.genbank	EMBL	CDS	429121	430833	.	-	0	ID=Kmarxianus_CCT7735_1047;featflags=start_before:true;locus_tag=CCT7_0B02070;inference=similar to DNA sequence:INSDC:YLR114C;gene=CCT70B02070
cct7_30Apr2015_scaffold_2.genbank	EMBL	CDS	431323	433557	.	+	0	ID=Kmarxianus_CCT7735_1048;locus_tag=CCT7_0B02080;inference=similar to DNA sequence:INSDC:YDR138W;gene=CCT70B02080
cct7_30Apr2015_scaffold_2.genbank	EMBL	CDS	433861	435195	.	+	0	ID=Kmarxianus_CCT7735_1049;locus_tag=CCT7_0B02090;inference=similar to DNA sequence:INSDC:YPL146C;gene=CCT70B02090
cct7_30Apr2015_scaffold_2.genbank	EMBL	CDS	435394	437928	.	-	0	ID=Kmarxianus_CCT7735_1050;featflags=start_before:true;locus_tag=CCT7_0B02100;inference=similar to DNA sequence:INSDC:YPL147W;gene=CCT70B02100
cct7_30Apr2015_scaffold_2.genbank	EMBL	CDS	438577	439440	.	+	0	ID=Kmarxianus_CCT7735_1051;locus_tag=CCT7_0B02110;gene=CCT70B02110
cct7_30Apr2015_scaffold_2.genbank	EMBL	CDS	439758	440429	.	+	0	ID=Kmarxianus_CCT7735_1052;locus_tag=CCT7_0B02120;gene=CCT70B02120
cct7_30Apr2015_scaffold_2.genbank	EMBL	CDS	440453	441076	.	+	0	ID=Kmarxianus_CCT7735_1053;locus_tag=CCT7_0B02130;inference=similar to DNA sequence:INSDC:YPL148C;gene=CCT70B02130
cct7_30Apr2015_scaffold_2.genbank	EMBL	CDS	442027	443112	.	+	0	ID=Kmarxianus_CCT7735_1054;locus_tag=CCT7_0B02140;inference=similar to DNA sequence:INSDC:YOR239W;gene=CCT70B02140
cct7_30Apr2015_scaffold_2.genbank	EMBL	CDS	443152	443967	.	-	0	ID=Kmarxianus_CCT7735_1055;locus_tag=CCT7_0B02150;inference=similar to DNA sequence:INSDC:YPL149W;gene=CCT70B02150
cct7_30Apr2015_scaffold_2.genbank	EMBL	CDS	444190	445713	.	+	0	ID=Kmarxianus_CCT7735_1056;locus_tag=CCT7_0B02160;gene=CCT70B02160
cct7_30Apr2015_scaffold_2.genbank	EMBL	CDS	445772	448315	.	-	0	ID=Kmarxianus_CCT7735_1057;locus_tag=CCT7_0B02170;inference=similar to DNA sequence:INSDC:YPL150W;gene=CCT70B02170
cct7_30Apr2015_scaffold_2.genbank	EMBL	CDS	449053	450543	.	+	0	ID=Kmarxianus_CCT7735_1058;locus_tag=CCT7_0B02180;inference=similar to DNA sequence:INSDC:YOR241W;gene=CCT70B02180
cct7_30Apr2015_scaffold_2.genbank	EMBL	CDS	450624	451763	.	-	0	ID=Kmarxianus_CCT7735_1059;featflags=start_before:true;locus_tag=CCT7_0B02190;inference=similar to DNA sequence:INSDC:YOR242C;gene=CCT70B02190
cct7_30Apr2015_scaffold_2.genbank	EMBL	CDS	452316	454346	.	-	0	ID=Kmarxianus_CCT7735_1060;featflags=start_before:true;locus_tag=CCT7_0B02200;inference=similar to DNA sequence:INSDC:YOR243C;gene=CCT70B02200
cct7_30Apr2015_scaffold_2.genbank	EMBL	CDS	454629	455912	.	+	0	ID=Kmarxianus_CCT7735_1061;locus_tag=CCT7_0B02210;inference=similar to DNA sequence:INSDC:YPL151C;gene=CCT70B02210
cct7_30Apr2015_scaffold_2.genbank	EMBL	CDS	456264	457580	.	+	0	ID=Kmarxianus_CCT7735_1062;locus_tag=CCT7_0B02220;inference=similar to DNA sequence:INSDC:YOR244W;gene=CCT70B02220
cct7_30Apr2015_scaffold_2.genbank	EMBL	CDS	457630	458721	.	-	0	ID=Kmarxianus_CCT7735_1063;featflags=start_before:true;locus_tag=CCT7_0B02230;inference=similar to DNA sequence:INSDC:YPL152W;gene=CCT70B02230
cct7_30Apr2015_scaffold_2.genbank	EMBL	CDS	459068	460330	.	-	0	ID=Kmarxianus_CCT7735_1064;featflags=start_before:true;locus_tag=CCT7_0B02240;inference=similar to DNA sequence:INSDC:YOR245C;gene=CCT70B02240
cct7_30Apr2015_scaffold_2.genbank	EMBL	CDS	461245	463668	.	+	0	ID=Kmarxianus_CCT7735_1065;locus_tag=CCT7_0B02250;inference=similar to DNA sequence:INSDC:YPL153C;gene=CCT70B02250
cct7_30Apr2015_scaffold_2.genbank	EMBL	CDS	463858	464736	.	-	0	ID=Kmarxianus_CCT7735_1066;locus_tag=CCT7_0B02260;inference=similar to DNA sequence:INSDC:YDR489W;gene=CCT70B02260
cct7_30Apr2015_scaffold_2.genbank	EMBL	CDS	465002	466708	.	+	0	ID=Kmarxianus_CCT7735_1067;locus_tag=CCT7_0B02270;inference=similar to DNA sequence:INSDC:YDR488C;gene=CCT70B02270
cct7_30Apr2015_scaffold_2.genbank	EMBL	CDS	466791	468602	.	-	0	ID=Kmarxianus_CCT7735_1068;featflags=start_before:true;locus_tag=CCT7_0B02280;gene=CCT70B02280
cct7_30Apr2015_scaffold_2.genbank	EMBL	tRNA	469443	469516	.	+	.	ID=cct7_30Apr2015_scaffold_2.genbank.234;locus_tag=CCT7_0Btrna5N;gene=CCT70Btrna5N;product=tRNA-Asn
cct7_30Apr2015_scaffold_2.genbank	EMBL	CDS	469869	470939	.	+	0	ID=Kmarxianus_CCT7735_1069;locus_tag=CCT7_0B02290;inference=similar to DNA sequence:INSDC:YPL015C;gene=CCT70B02290
cct7_30Apr2015_scaffold_2.genbank	EMBL	CDS	470936	473593	.	+	0	ID=Kmarxianus_CCT7735_1070;locus_tag=CCT7_0B02300;inference=similar to DNA sequence:INSDC:YFL003C;gene=CCT70B02300
cct7_30Apr2015_scaffold_2.genbank	EMBL	CDS	473654	475321	.	-	0	ID=Kmarxianus_CCT7735_1071;locus_tag=CCT7_0B02310;inference=similar to DNA sequence:INSDC:YPL020C;gene=CCT70B02310
cct7_30Apr2015_scaffold_2.genbank	EMBL	CDS	475939	478308	.	+	0	ID=Kmarxianus_CCT7735_1072;locus_tag=CCT7_0B02320;inference=similar to DNA sequence:INSDC:YKR099W;gene=CCT70B02320
cct7_30Apr2015_scaffold_2.genbank	EMBL	CDS	478457	478669	.	-	0	ID=Kmarxianus_CCT7735_1073;featflags=end_after:true;locus_tag=CCT7_0B02330;gene=CCT70B02330;transl_table=1
cct7_30Apr2015_scaffold_2.genbank	EMBL	CDS	479107	479649	.	+	0	ID=Kmarxianus_CCT7735_1074;locus_tag=CCT7_0B02340;inference=similar to DNA sequence:INSDC:YIL157C;gene=CCT70B02340
cct7_30Apr2015_scaffold_2.genbank	EMBL	CDS	479897	480967	.	-	0	ID=Kmarxianus_CCT7735_1075;locus_tag=CCT7_0B02350;inference=similar to DNA sequence:INSDC:YIL158W%2CYKR100C;gene=CCT70B02350
cct7_30Apr2015_scaffold_2.genbank	EMBL	CDS	481557	482774	.	-	0	ID=Kmarxianus_CCT7735_1076;locus_tag=CCT7_0B02360;gene=CCT70B02360;transl_table=1
cct7_30Apr2015_scaffold_2.genbank	EMBL	CDS	483337	485510	.	-	0	ID=Kmarxianus_CCT7735_1077;featflags=start_before:true;locus_tag=CCT7_0B02370;inference=similar to DNA sequence:INSDC:YIL159W;gene=CCT70B02370
cct7_30Apr2015_scaffold_2.genbank	EMBL	CDS	486331	487624	.	+	0	ID=Kmarxianus_CCT7735_1078;featflags=start_before:true,end_after:true;locus_tag=CCT7_0B02380;gene=CCT70B02380;transl_table=1
cct7_30Apr2015_scaffold_2.genbank	EMBL	CDS	487708	488304	.	-	0	ID=Kmarxianus_CCT7735_1079;featflags=start_before:true;locus_tag=CCT7_0B02390;inference=similar to DNA sequence:INSDC:YIL161W;gene=CCT70B02390
cct7_30Apr2015_scaffold_2.genbank	EMBL	CDS	489233	490897	.	+	0	ID=Kmarxianus_CCT7735_1080;locus_tag=CCT7_0B02400;gene=CCT70B02400;transl_table=1
cct7_30Apr2015_scaffold_2.genbank	EMBL	CDS	491702	493708	.	-	0	ID=Kmarxianus_CCT7735_1081;featflags=start_before:true;locus_tag=CCT7_0B02410;gene=CCT70B02410
cct7_30Apr2015_scaffold_2.genbank	EMBL	CDS	494497	494964	.	+	0	ID=Kmarxianus_CCT7735_1082;locus_tag=CCT7_0B02420;gene=CCT70B02420;transl_table=1
cct7_30Apr2015_scaffold_2.genbank	EMBL	CDS	495745	497121	.	+	0	ID=Kmarxianus_CCT7735_1083;locus_tag=CCT7_0B02430;gene=CCT70B02430;transl_table=1
cct7_30Apr2015_scaffold_2.genbank	EMBL	CDS	497643	499286	.	+	0	ID=Kmarxianus_CCT7735_1084;locus_tag=CCT7_0B02440;inference=similar to DNA sequence:INSDC:YGL116W;gene=CCT70B02440
cct7_30Apr2015_scaffold_2.genbank	EMBL	CDS	500239	501228	.	+	0	ID=Kmarxianus_CCT7735_1085;locus_tag=CCT7_0B02450;inference=similar to DNA sequence:INSDC:YGL115W;gene=CCT70B02450
cct7_30Apr2015_scaffold_2.genbank	EMBL	CDS	501830	504085	.	+	0	ID=Kmarxianus_CCT7735_1086;locus_tag=CCT7_0B02460;inference=similar to DNA sequence:INSDC:YGL114W;gene=CCT70B02460
cct7_30Apr2015_scaffold_2.genbank	EMBL	CDS	504158	505105	.	-	0	ID=Kmarxianus_CCT7735_1087;featflags=start_before:true;locus_tag=CCT7_0B02470;inference=similar to DNA sequence:INSDC:YBR231C;gene=CCT70B02470
cct7_30Apr2015_scaffold_2.genbank	EMBL	CDS	505398	506645	.	+	0	ID=Kmarxianus_CCT7735_1088;locus_tag=CCT7_0B02480;inference=similar to DNA sequence:INSDC:YBR233W;gene=CCT70B02480
cct7_30Apr2015_scaffold_2.genbank	EMBL	CDS	507010	508899	.	+	0	ID=Kmarxianus_CCT7735_1089;locus_tag=CCT7_0B02490;inference=similar to DNA sequence:INSDC:YGL113W;gene=CCT70B02490
cct7_30Apr2015_scaffold_2.genbank	EMBL	CDS	508998	510560	.	-	0	ID=Kmarxianus_CCT7735_1090;locus_tag=CCT7_0B02500;inference=similar to DNA sequence:INSDC:YGL112C;gene=CCT70B02500
cct7_30Apr2015_scaffold_2.genbank	EMBL	CDS	510858	511106	.	+	0	ID=Kmarxianus_CCT7735_1091;locus_tag=CCT7_0B02510;inference=similar to DNA sequence:INSDC:YBR233W-A;gene=CCT70B02510
cct7_30Apr2015_scaffold_2.genbank	EMBL	CDS	511198	512319	.	-	0	ID=Kmarxianus_CCT7735_1092;locus_tag=CCT7_0B02520;inference=similar to DNA sequence:INSDC:YBR234C;gene=CCT70B02520
cct7_30Apr2015_scaffold_2.genbank	EMBL	CDS	512896	514194	.	+	0	ID=Kmarxianus_CCT7735_1093;locus_tag=CCT7_0B02530;inference=similar to DNA sequence:INSDC:YGL111W;gene=CCT70B02530
cct7_30Apr2015_scaffold_2.genbank	EMBL	CDS	514283	516214	.	-	0	ID=Kmarxianus_CCT7735_1094;locus_tag=CCT7_0B02540;inference=similar to DNA sequence:INSDC:YGL110C;gene=CCT70B02540
cct7_30Apr2015_scaffold_2.genbank	EMBL	CDS	516448	519726	.	+	0	ID=Kmarxianus_CCT7735_1095;locus_tag=CCT7_0B02550;inference=similar to DNA sequence:INSDC:YBR235W;gene=CCT70B02550
cct7_30Apr2015_scaffold_2.genbank	EMBL	CDS	519861	521123	.	-	0	ID=Kmarxianus_CCT7735_1096;locus_tag=CCT7_0B02560;inference=similar to DNA sequence:INSDC:YBR236C;gene=CCT70B02560
cct7_30Apr2015_scaffold_2.genbank	EMBL	CDS	521606	524059	.	+	0	ID=Kmarxianus_CCT7735_1097;locus_tag=CCT7_0B02570;inference=similar to DNA sequence:INSDC:YBR237W;gene=CCT70B02570
cct7_30Apr2015_scaffold_2.genbank	EMBL	CDS	524085	524399	.	-	0	ID=Kmarxianus_CCT7735_1098;locus_tag=CCT7_0B02580;inference=similar to DNA sequence:INSDC:YGL108C;gene=CCT70B02580
cct7_30Apr2015_scaffold_2.genbank	EMBL	CDS	524960	527008	.	-	0	ID=Kmarxianus_CCT7735_1099;locus_tag=CCT7_0B02590;inference=similar to DNA sequence:INSDC:YBR238C%2CYGL107C;gene=CCT70B02590
cct7_30Apr2015_scaffold_2.genbank	EMBL	CDS	528066	528494	.	+	0	ID=Kmarxianus_CCT7735_1100;locus_tag=CCT7_0B02600;inference=similar to DNA sequence:INSDC:YGL106W;gene=CCT70B02600
cct7_30Apr2015_scaffold_2.genbank	EMBL	CDS	528543	530045	.	-	0	ID=Kmarxianus_CCT7735_1101;locus_tag=CCT7_0B02610;inference=similar to DNA sequence:INSDC:YBR239C;gene=CCT70B02610
cct7_30Apr2015_scaffold_2.genbank	EMBL	CDS	530741	531877	.	+	0	ID=Kmarxianus_CCT7735_1102;locus_tag=CCT7_0B02620;inference=similar to DNA sequence:INSDC:YGL105W;gene=CCT70B02620
cct7_30Apr2015_scaffold_2.genbank	EMBL	CDS	532049	533155	.	-	0	ID=Kmarxianus_CCT7735_1103;featflags=start_before:true;locus_tag=CCT7_0B02630;inference=similar to DNA sequence:INSDC:YBR240C;gene=CCT70B02630
cct7_30Apr2015_scaffold_2.genbank	EMBL	CDS	533788	534240	.	+	0	ID=Kmarxianus_CCT7735_1104;locus_tag=CCT7_0B02640;inference=similar to DNA sequence:INSDC:YCR083W;gene=CCT70B02640
cct7_30Apr2015_scaffold_2.genbank	EMBL	CDS	534526	535344	.	+	0	ID=Kmarxianus_CCT7735_1105;locus_tag=CCT7_0B02650;inference=similar to DNA sequence:INSDC:YNR040W;gene=CCT70B02650
cct7_30Apr2015_scaffold_2.genbank	EMBL	CDS	535444	536568	.	-	0	ID=Kmarxianus_CCT7735_1106;featflags=start_before:true;locus_tag=CCT7_0B02660;inference=similar to DNA sequence:INSDC:YNR041C;gene=CCT70B02660
cct7_30Apr2015_scaffold_2.genbank	EMBL	biological_region	537259	538315	.	+	0	ID=Kmarxianus_CCT7735_1107;featflags=type:CDS;locus_tag=CCT7_0B02670;inference=similar to DNA sequence:INSDC:YNR043W;gene=CCT70B02670
cct7_30Apr2015_scaffold_2.genbank	EMBL	CDS	537259	537852	.	+	0	Parent=cct7_30Apr2015_scaffold_2.genbank.273
cct7_30Apr2015_scaffold_2.genbank	EMBL	CDS	538181	538315	.	+	0	Parent=cct7_30Apr2015_scaffold_2.genbank.273
cct7_30Apr2015_scaffold_2.genbank	EMBL	CDS	539028	541115	.	-	0	ID=Kmarxianus_CCT7735_1108;featflags=start_before:true;locus_tag=CCT7_0B02680;inference=similar to DNA sequence:INSDC:YCR084C;gene=CCT70B02680
cct7_30Apr2015_scaffold_2.genbank	EMBL	CDS	541707	542237	.	+	0	ID=Kmarxianus_CCT7735_1109;locus_tag=CCT7_0B02690;inference=similar to DNA sequence:INSDC:YCR086W;gene=CCT70B02690
cct7_30Apr2015_scaffold_2.genbank	EMBL	CDS	542308	542769	.	-	0	ID=Kmarxianus_CCT7735_1110;locus_tag=CCT7_0B02700;inference=similar to DNA sequence:INSDC:YCR087C-A;gene=CCT70B02700
cct7_30Apr2015_scaffold_2.genbank	EMBL	CDS	543614	545467	.	+	0	ID=Kmarxianus_CCT7735_1111;locus_tag=CCT7_0B02710;inference=similar to DNA sequence:INSDC:YCR088W;gene=CCT70B02710
cct7_30Apr2015_scaffold_2.genbank	EMBL	CDS	545597	546157	.	-	0	ID=Kmarxianus_CCT7735_1112;locus_tag=CCT7_0B02720;inference=similar to DNA sequence:INSDC:YCR090C;gene=CCT70B02720
cct7_30Apr2015_scaffold_2.genbank	EMBL	CDS	546552	547847	.	+	0	ID=Kmarxianus_CCT7735_1113;locus_tag=CCT7_0B02730;inference=similar to DNA sequence:INSDC:YML038C;gene=CCT70B02730
cct7_30Apr2015_scaffold_2.genbank	EMBL	CDS	548613	550313	.	+	0	ID=Kmarxianus_CCT7735_1114;locus_tag=CCT7_0B02740;inference=similar to DNA sequence:INSDC:YDR463W%2CYHR006W;gene=CCT70B02740
cct7_30Apr2015_scaffold_2.genbank	EMBL	CDS	551109	554249	.	+	0	ID=Kmarxianus_CCT7735_1115;locus_tag=CCT7_0B02750;inference=similar to DNA sequence:INSDC:YGL201C;gene=CCT70B02750
cct7_30Apr2015_scaffold_2.genbank	EMBL	CDS	555025	557736	.	+	0	ID=Kmarxianus_CCT7735_1116;locus_tag=CCT7_0B02760;inference=similar to DNA sequence:INSDC:YPR160W;gene=CCT70B02760
cct7_30Apr2015_scaffold_2.genbank	EMBL	CDS	559051	560637	.	+	0	ID=Kmarxianus_CCT7735_1117;locus_tag=CCT7_0B02770;gene=CCT70B02770;transl_table=1
cct7_30Apr2015_scaffold_2.genbank	EMBL	CDS	560863	562356	.	-	0	ID=Kmarxianus_CCT7735_1118;featflags=start_before:true;locus_tag=CCT7_0B02780;inference=similar to DNA sequence:INSDC:YGL202W;gene=CCT70B02780
cct7_30Apr2015_scaffold_2.genbank	EMBL	CDS	563562	565448	.	+	0	ID=Kmarxianus_CCT7735_1119;locus_tag=CCT7_0B02790;inference=similar to DNA sequence:INSDC:YGL203C;gene=CCT70B02790
cct7_30Apr2015_scaffold_2.genbank	EMBL	CDS	565537	566346	.	-	0	ID=Kmarxianus_CCT7735_1120;featflags=start_before:true;locus_tag=CCT7_0B02800;gene=CCT70B02800
cct7_30Apr2015_scaffold_2.genbank	EMBL	CDS	567378	568202	.	-	0	ID=Kmarxianus_CCT7735_1121;featflags=start_before:true;locus_tag=CCT7_0B02810;inference=similar to DNA sequence:INSDC:YER026C;gene=CCT70B02810
cct7_30Apr2015_scaffold_2.genbank	EMBL	CDS	568851	571058	.	-	0	ID=Kmarxianus_CCT7735_1122;locus_tag=CCT7_0B02820;inference=similar to DNA sequence:INSDC:YGL205W;gene=CCT70B02820
cct7_30Apr2015_scaffold_2.genbank	EMBL	CDS	572405	577369	.	+	0	ID=Kmarxianus_CCT7735_1123;locus_tag=CCT7_0B02830;inference=similar to DNA sequence:INSDC:YGL206C;gene=CCT70B02830
cct7_30Apr2015_scaffold_2.genbank	EMBL	CDS	577582	580677	.	-	0	ID=Kmarxianus_CCT7735_1124;featflags=start_before:true;locus_tag=CCT7_0B02840;inference=similar to DNA sequence:INSDC:YGL207W;gene=CCT70B02840
cct7_30Apr2015_scaffold_2.genbank	EMBL	CDS	581067	581945	.	+	0	ID=Kmarxianus_CCT7735_1125;locus_tag=CCT7_0B02850;gene=CCT70B02850;transl_table=1
cct7_30Apr2015_scaffold_2.genbank	EMBL	CDS	582393	583985	.	+	0	ID=Kmarxianus_CCT7735_1126;locus_tag=CCT7_0B02860;inference=similar to DNA sequence:INSDC:YGL122C;gene=CCT70B02860
cct7_30Apr2015_scaffold_2.genbank	EMBL	CDS	584471	585244	.	-	0	ID=Kmarxianus_CCT7735_1127;featflags=start_before:true;locus_tag=CCT7_0B02870;inference=similar to DNA sequence:INSDC:YGL123W;gene=CCT70B02870
cct7_30Apr2015_scaffold_2.genbank	EMBL	CDS	586549	587052	.	+	0	ID=Kmarxianus_CCT7735_1128;featflags=start_before:true;locus_tag=CCT7_0B02880;gene=CCT70B02880;transl_table=1
cct7_30Apr2015_scaffold_2.genbank	EMBL	CDS	587473	589113	.	+	0	ID=Kmarxianus_CCT7735_1129;locus_tag=CCT7_0B02890;inference=similar to DNA sequence:INSDC:YGL124C;gene=CCT70B02890
cct7_30Apr2015_scaffold_2.genbank	EMBL	CDS	589056	589817	.	-	0	ID=Kmarxianus_CCT7735_1130;featflags=start_before:true;locus_tag=CCT7_0B02900;gene=CCT70B02900
cct7_30Apr2015_scaffold_2.genbank	EMBL	CDS	590460	593123	.	+	0	ID=Kmarxianus_CCT7735_1131;locus_tag=CCT7_0B02910;inference=similar to DNA sequence:INSDC:YBR229C;gene=CCT70B02910
cct7_30Apr2015_scaffold_2.genbank	EMBL	CDS	593171	594034	.	-	0	ID=Kmarxianus_CCT7735_1132;featflags=start_before:true;locus_tag=CCT7_0B02920;inference=similar to DNA sequence:INSDC:YBR228W;gene=CCT70B02920
cct7_30Apr2015_scaffold_2.genbank	EMBL	CDS	594400	595905	.	+	0	ID=Kmarxianus_CCT7735_1133;locus_tag=CCT7_0B02930;inference=similar to DNA sequence:INSDC:YBR227C;gene=CCT70B02930
cct7_30Apr2015_scaffold_2.genbank	EMBL	CDS	596057	597919	.	-	0	ID=Kmarxianus_CCT7735_1134;locus_tag=CCT7_0B02940;inference=similar to DNA sequence:INSDC:YBR225W;gene=CCT70B02940
cct7_30Apr2015_scaffold_2.genbank	EMBL	CDS	598642	600489	.	-	0	ID=Kmarxianus_CCT7735_1135;featflags=start_before:true;locus_tag=CCT7_0B02950;inference=similar to DNA sequence:INSDC:YGL125W;gene=CCT70B02950
cct7_30Apr2015_scaffold_2.genbank	EMBL	CDS	601363	602853	.	+	0	ID=Kmarxianus_CCT7735_1136;locus_tag=CCT7_0B02960;inference=similar to DNA sequence:INSDC:YBR223C;gene=CCT70B02960
cct7_30Apr2015_scaffold_2.genbank	EMBL	CDS	603389	604450	.	+	0	ID=Kmarxianus_CCT7735_1137;locus_tag=CCT7_0B02970;inference=similar to DNA sequence:INSDC:YBR221C;gene=CCT70B02970
cct7_30Apr2015_scaffold_2.genbank	EMBL	CDS	605880	607433	.	+	0	ID=Kmarxianus_CCT7735_1138;locus_tag=CCT7_0B02980;inference=similar to DNA sequence:INSDC:YBR220C;gene=CCT70B02980
cct7_30Apr2015_scaffold_2.genbank	EMBL	CDS	608282	610675	.	+	0	ID=Kmarxianus_CCT7735_1139;locus_tag=CCT7_0B02990;gene=CCT70B02990;transl_table=1
cct7_30Apr2015_scaffold_2.genbank	EMBL	CDS	610847	611851	.	-	0	ID=Kmarxianus_CCT7735_1140;locus_tag=CCT7_0B03000;inference=similar to DNA sequence:INSDC:YGL126W;gene=CCT70B03000
cct7_30Apr2015_scaffold_2.genbank	EMBL	biological_region	612302	612424	.	+	.	ID=cct7_30Apr2015_scaffold_2.genbank.309;featflags=type:tRNA;locus_tag=CCT7_0Btrna4P;gene=CCT70Btrna4P;product=tRNA-Pro
cct7_30Apr2015_scaffold_2.genbank	EMBL	tRNA	612302	612338	.	+	.	Parent=cct7_30Apr2015_scaffold_2.genbank.309
cct7_30Apr2015_scaffold_2.genbank	EMBL	tRNA	612388	612424	.	+	.	Parent=cct7_30Apr2015_scaffold_2.genbank.309
cct7_30Apr2015_scaffold_2.genbank	EMBL	CDS	612840	614564	.	-	0	ID=Kmarxianus_CCT7735_1141;locus_tag=CCT7_0B03010;inference=similar to DNA sequence:INSDC:YLR259C;gene=CCT70B03010
cct7_30Apr2015_scaffold_2.genbank	EMBL	CDS	615759	617372	.	+	0	ID=Kmarxianus_CCT7735_1142;locus_tag=CCT7_0B03020;gene=CCT70B03020;transl_table=1
cct7_30Apr2015_scaffold_2.genbank	EMBL	CDS	617581	619299	.	-	0	ID=Kmarxianus_CCT7735_1143;featflags=start_before:true;locus_tag=CCT7_0B03030;gene=CCT70B03030
cct7_30Apr2015_scaffold_2.genbank	EMBL	CDS	620164	620952	.	-	0	ID=Kmarxianus_CCT7735_1144;featflags=start_before:true;locus_tag=CCT7_0B03040;inference=similar to DNA sequence:INSDC:YGL044C;gene=CCT70B03040
cct7_30Apr2015_scaffold_2.genbank	EMBL	CDS	621317	622210	.	+	0	ID=Kmarxianus_CCT7735_1145;locus_tag=CCT7_0B03050;inference=similar to DNA sequence:INSDC:YGL043W;gene=CCT70B03050
cct7_30Apr2015_scaffold_2.genbank	EMBL	CDS	622521	623012	.	+	0	ID=Kmarxianus_CCT7735_1146;locus_tag=CCT7_0B03060;inference=similar to DNA sequence:INSDC:YGL041W-A;gene=CCT70B03060
cct7_30Apr2015_scaffold_2.genbank	EMBL	CDS	623148	624629	.	-	0	ID=Kmarxianus_CCT7735_1147;locus_tag=CCT7_0B03070;inference=similar to DNA sequence:INSDC:YGR155W;gene=CCT70B03070
cct7_30Apr2015_scaffold_2.genbank	EMBL	CDS	625806	626474	.	+	0	ID=Kmarxianus_CCT7735_1148;locus_tag=CCT7_0B03080;inference=similar to DNA sequence:INSDC:YMR077C;gene=CCT70B03080
cct7_30Apr2015_scaffold_2.genbank	EMBL	CDS	626790	627821	.	-	0	ID=Kmarxianus_CCT7735_1149;featflags=start_before:true;locus_tag=CCT7_0B03090;inference=similar to DNA sequence:INSDC:YGL040C;gene=CCT70B03090
cct7_30Apr2015_scaffold_2.genbank	EMBL	CDS	628349	629092	.	+	0	ID=Kmarxianus_CCT7735_1150;locus_tag=CCT7_0B03100;gene=CCT70B03100
cct7_30Apr2015_scaffold_2.genbank	EMBL	CDS	629375	629758	.	+	0	ID=Kmarxianus_CCT7735_1151;locus_tag=CCT7_0B03110;inference=similar to DNA sequence:INSDC:YER137C;gene=CCT70B03110
cct7_30Apr2015_scaffold_2.genbank	EMBL	CDS	629863	630150	.	-	0	ID=Kmarxianus_CCT7735_1152;featflags=start_before:true;locus_tag=CCT7_0B03120;inference=similar to DNA sequence:INSDC:YBL026W;gene=CCT70B03120
cct7_30Apr2015_scaffold_2.genbank	EMBL	CDS	630572	631909	.	-	0	ID=Kmarxianus_CCT7735_1153;featflags=start_before:true;locus_tag=CCT7_0B03130;inference=similar to DNA sequence:INSDC:YER136W;gene=CCT70B03130
cct7_30Apr2015_scaffold_2.genbank	EMBL	CDS	632755	634023	.	+	0	ID=Kmarxianus_CCT7735_1154;locus_tag=CCT7_0B03140;inference=similar to DNA sequence:INSDC:YGL185C;gene=CCT70B03140
cct7_30Apr2015_scaffold_2.genbank	EMBL	CDS	635239	636309	.	+	0	ID=Kmarxianus_CCT7735_1155;locus_tag=CCT7_0B03150;gene=CCT70B03150;transl_table=1
cct7_30Apr2015_scaffold_2.genbank	EMBL	CDS	636683	638041	.	-	0	ID=Kmarxianus_CCT7735_1156;featflags=start_before:true;locus_tag=CCT7_0B03160;inference=similar to DNA sequence:INSDC:YGL194C;gene=CCT70B03160
cct7_30Apr2015_scaffold_2.genbank	EMBL	CDS	638853	640460	.	+	0	ID=Kmarxianus_CCT7735_1157;locus_tag=CCT7_0B03170;inference=similar to DNA sequence:INSDC:YGL192W;gene=CCT70B03170
cct7_30Apr2015_scaffold_2.genbank	EMBL	CDS	641078	641461	.	+	0	ID=Kmarxianus_CCT7735_1158;locus_tag=CCT7_0B03180;inference=similar to DNA sequence:INSDC:YGL191W;gene=CCT70B03180
cct7_30Apr2015_scaffold_2.genbank	EMBL	CDS	642032	643390	.	-	0	ID=Kmarxianus_CCT7735_1159;locus_tag=CCT7_0B03190;inference=similar to DNA sequence:INSDC:YGL190C;gene=CCT70B03190
cct7_30Apr2015_scaffold_2.genbank	EMBL	CDS	644807	649594	.	-	0	ID=Kmarxianus_CCT7735_1160;locus_tag=CCT7_0B03200;inference=similar to DNA sequence:INSDC:YFL033C;gene=CCT70B03200
cct7_30Apr2015_scaffold_2.genbank	EMBL	CDS	650235	651236	.	+	0	ID=Kmarxianus_CCT7735_1161;locus_tag=CCT7_0B03210;inference=similar to DNA sequence:INSDC:YLR059C;gene=CCT70B03210
cct7_30Apr2015_scaffold_2.genbank	EMBL	CDS	652024	652935	.	+	0	ID=Kmarxianus_CCT7735_1162;locus_tag=CCT7_0B03220;inference=similar to DNA sequence:INSDC:YFL031W;gene=CCT70B03220
cct7_30Apr2015_scaffold_2.genbank	EMBL	CDS	653907	655019	.	+	0	ID=Kmarxianus_CCT7735_1163;locus_tag=CCT7_0B03230;inference=similar to DNA sequence:INSDC:YFL030W;gene=CCT70B03230
cct7_30Apr2015_scaffold_2.genbank	EMBL	CDS	655823	657232	.	+	0	ID=Kmarxianus_CCT7735_1164;locus_tag=CCT7_0B03240;inference=similar to DNA sequence:INSDC:YLR058C;gene=CCT70B03240
cct7_30Apr2015_scaffold_2.genbank	EMBL	CDS	657608	659746	.	-	0	ID=Kmarxianus_CCT7735_1165;locus_tag=CCT7_0B03250;inference=similar to DNA sequence:INSDC:YLR057W;gene=CCT70B03250
cct7_30Apr2015_scaffold_2.genbank	EMBL	CDS	660102	660248	.	+	0	ID=Kmarxianus_CCT7735_1166;featflags=end_after:true;locus_tag=CCT7_0B03260;gene=CCT70B03260;transl_table=1
cct7_30Apr2015_scaffold_2.genbank	EMBL	CDS	660247	661200	.	-	0	ID=Kmarxianus_CCT7735_1167;featflags=start_before:true;locus_tag=CCT7_0B03270;inference=similar to DNA sequence:INSDC:YFL029C;gene=CCT70B03270
cct7_30Apr2015_scaffold_2.genbank	EMBL	CDS	661751	662809	.	-	0	ID=Kmarxianus_CCT7735_1168;locus_tag=CCT7_0B03280;inference=similar to DNA sequence:INSDC:YLR056W;gene=CCT70B03280
cct7_30Apr2015_scaffold_2.genbank	EMBL	CDS	663708	664553	.	-	0	ID=Kmarxianus_CCT7735_1169;featflags=start_before:true;locus_tag=CCT7_0B03290;inference=similar to DNA sequence:INSDC:YFL028C;gene=CCT70B03290
cct7_30Apr2015_scaffold_2.genbank	EMBL	CDS	664893	666809	.	+	0	ID=Kmarxianus_CCT7735_1170;locus_tag=CCT7_0B03300;inference=similar to DNA sequence:INSDC:YLR055C;gene=CCT70B03300
cct7_30Apr2015_scaffold_2.genbank	EMBL	CDS	666984	668189	.	-	0	ID=Kmarxianus_CCT7735_1171;featflags=start_before:true;locus_tag=CCT7_0B03310;inference=similar to DNA sequence:INSDC:YFL027C;gene=CCT70B03310
cct7_30Apr2015_scaffold_2.genbank	EMBL	CDS	668629	668937	.	+	0	ID=Kmarxianus_CCT7735_1172;locus_tag=CCT7_0B03320;inference=similar to DNA sequence:INSDC:YMR244C-A;gene=CCT70B03320
cct7_30Apr2015_scaffold_2.genbank	EMBL	CDS	669436	670500	.	-	0	ID=Kmarxianus_CCT7735_1173;featflags=start_before:true;locus_tag=CCT7_0B03330;inference=similar to DNA sequence:INSDC:YMR244W;gene=CCT70B03330
cct7_30Apr2015_scaffold_2.genbank	EMBL	CDS	671341	671823	.	-	0	ID=Kmarxianus_CCT7735_1174;locus_tag=CCT7_0B03340;gene=CCT70B03340;transl_table=1
cct7_30Apr2015_scaffold_2.genbank	EMBL	CDS	672121	673449	.	+	0	ID=Kmarxianus_CCT7735_1175;locus_tag=CCT7_0B03350;inference=similar to DNA sequence:INSDC:YMR243C%2CYOR316C;gene=CCT70B03350
cct7_30Apr2015_scaffold_2.genbank	EMBL	CDS	674376	675431	.	-	0	ID=Kmarxianus_CCT7735_1176;featflags=start_before:true;locus_tag=CCT7_0B03360;inference=similar to DNA sequence:INSDC:YOR315W;gene=CCT70B03360
cct7_30Apr2015_scaffold_2.genbank	EMBL	CDS	680412	682805	.	+	0	ID=Kmarxianus_CCT7735_1177;locus_tag=CCT7_0B03370;gene=CCT70B03370;transl_table=1
cct7_30Apr2015_scaffold_2.genbank	EMBL	CDS	684114	685169	.	+	0	ID=Kmarxianus_CCT7735_1178;locus_tag=CCT7_0B03380;inference=similar to DNA sequence:INSDC:YOR313C;gene=CCT70B03380
cct7_30Apr2015_scaffold_2.genbank	EMBL	CDS	686888	687403	.	+	0	ID=Kmarxianus_CCT7735_1179;featflags=start_before:true;locus_tag=CCT7_0B03390;gene=CCT70B03390;transl_table=1
cct7_30Apr2015_scaffold_2.genbank	EMBL	CDS	687978	688823	.	+	0	ID=Kmarxianus_CCT7735_1180;locus_tag=CCT7_0B03400;inference=similar to DNA sequence:INSDC:YOR311C;gene=CCT70B03400
cct7_30Apr2015_scaffold_2.genbank	EMBL	CDS	689440	690981	.	+	0	ID=Kmarxianus_CCT7735_1181;locus_tag=CCT7_0B03410;inference=similar to DNA sequence:INSDC:YOR310C;gene=CCT70B03410
cct7_30Apr2015_scaffold_2.genbank	EMBL	CDS	691339	692982	.	+	0	ID=Kmarxianus_CCT7735_1182;locus_tag=CCT7_0B03420;inference=similar to DNA sequence:INSDC:YOR308C;gene=CCT70B03420
cct7_30Apr2015_scaffold_2.genbank	EMBL	CDS	693524	694855	.	+	0	ID=Kmarxianus_CCT7735_1183;locus_tag=CCT7_0B03430;inference=similar to DNA sequence:INSDC:YOR307C;gene=CCT70B03430
cct7_30Apr2015_scaffold_2.genbank	EMBL	CDS	695340	696266	.	-	0	ID=Kmarxianus_CCT7735_1184;featflags=start_before:true;locus_tag=CCT7_0B03440;inference=similar to DNA sequence:INSDC:YMR241W;gene=CCT70B03440
cct7_30Apr2015_scaffold_2.genbank	EMBL	CDS	697500	698972	.	+	0	ID=Kmarxianus_CCT7735_1185;locus_tag=CCT7_0B03450;inference=similar to DNA sequence:INSDC:YOR306C;gene=CCT70B03450
cct7_30Apr2015_scaffold_2.genbank	EMBL	CDS	699211	700050	.	-	0	ID=Kmarxianus_CCT7735_1186;featflags=start_before:true;locus_tag=CCT7_0B03460;inference=similar to DNA sequence:INSDC:YOR305W;gene=CCT70B03460
cct7_30Apr2015_scaffold_2.genbank	EMBL	CDS	700155	700364	.	+	0	ID=Kmarxianus_CCT7735_1187;locus_tag=CCT7_0B03470;inference=similar to DNA sequence:INSDC:YOR304C-A;gene=CCT70B03470
cct7_30Apr2015_scaffold_2.genbank	EMBL	CDS	700565	702028	.	+	0	ID=Kmarxianus_CCT7735_1188;locus_tag=CCT7_0B03480;inference=similar to DNA sequence:INSDC:YMR240C;gene=CCT70B03480
cct7_30Apr2015_scaffold_2.genbank	EMBL	CDS	702341	704863	.	+	0	ID=Kmarxianus_CCT7735_1189;locus_tag=CCT7_0B03490;inference=similar to DNA sequence:INSDC:YDL040C;gene=CCT70B03490
cct7_30Apr2015_scaffold_2.genbank	EMBL	CDS	705235	706353	.	-	0	ID=Kmarxianus_CCT7735_1190;featflags=start_before:true;locus_tag=CCT7_0B03500;inference=similar to DNA sequence:INSDC:YBR018C;gene=CCT70B03500
cct7_30Apr2015_scaffold_2.genbank	EMBL	CDS	707859	709934	.	-	0	ID=Kmarxianus_CCT7735_1191;featflags=start_before:true;locus_tag=CCT7_0B03510;inference=similar to DNA sequence:INSDC:YBR019C;gene=CCT70B03510
cct7_30Apr2015_scaffold_2.genbank	EMBL	CDS	711526	713046	.	+	0	ID=Kmarxianus_CCT7735_1192;locus_tag=CCT7_0B03520;inference=similar to DNA sequence:INSDC:YBR020W%2CYDR009W;gene=CCT70B03520
cct7_30Apr2015_scaffold_2.genbank	EMBL	CDS	713616	715481	.	-	0	ID=Kmarxianus_CCT7735_1193;featflags=start_before:true;locus_tag=CCT7_0B03530;gene=CCT70B03530
cct7_30Apr2015_scaffold_2.genbank	EMBL	CDS	717076	717504	.	+	0	ID=Kmarxianus_CCT7735_1194;locus_tag=CCT7_0B03540;inference=similar to DNA sequence:INSDC:YPR100W;gene=CCT70B03540
cct7_30Apr2015_scaffold_2.genbank	EMBL	CDS	717713	719554	.	-	0	ID=Kmarxianus_CCT7735_1195;locus_tag=CCT7_0B03550;inference=similar to DNA sequence:INSDC:YGR083C;gene=CCT70B03550
cct7_30Apr2015_scaffold_2.genbank	EMBL	CDS	719893	720855	.	-	0	ID=Kmarxianus_CCT7735_1196;featflags=start_before:true;locus_tag=CCT7_0B03560;inference=similar to DNA sequence:INSDC:YGR084C;gene=CCT70B03560
cct7_30Apr2015_scaffold_2.genbank	EMBL	CDS	721219	721716	.	+	0	ID=Kmarxianus_CCT7735_1197;locus_tag=CCT7_0B03570;inference=similar to DNA sequence:INSDC:YPR101W;gene=CCT70B03570
cct7_30Apr2015_scaffold_2.genbank	EMBL	CDS	721849	722373	.	-	0	ID=Kmarxianus_CCT7735_1198;locus_tag=CCT7_0B03580;inference=similar to DNA sequence:INSDC:YGR085C%2CYPR102C;gene=CCT70B03580
cct7_30Apr2015_scaffold_2.genbank	EMBL	CDS	723145	723999	.	+	0	ID=Kmarxianus_CCT7735_1199;locus_tag=CCT7_0B03590;inference=similar to DNA sequence:INSDC:YPR103W;gene=CCT70B03590
cct7_30Apr2015_scaffold_2.genbank	EMBL	CDS	724316	726937	.	-	0	ID=Kmarxianus_CCT7735_1200;featflags=start_before:true;locus_tag=CCT7_0B03600;inference=similar to DNA sequence:INSDC:YPR104C;gene=CCT70B03600
cct7_30Apr2015_scaffold_2.genbank	EMBL	CDS	727170	729512	.	-	0	ID=Kmarxianus_CCT7735_1201;featflags=start_before:true;locus_tag=CCT7_0B03610;inference=similar to DNA sequence:INSDC:YPR105C;gene=CCT70B03610
cct7_30Apr2015_scaffold_2.genbank	EMBL	CDS	730468	731394	.	-	0	ID=Kmarxianus_CCT7735_1202;locus_tag=CCT7_0B03620;inference=similar to DNA sequence:INSDC:YGR086C;gene=CCT70B03620
cct7_30Apr2015_scaffold_2.genbank	EMBL	CDS	732215	732847	.	-	0	ID=Kmarxianus_CCT7735_1203;locus_tag=CCT7_0B03630;inference=similar to DNA sequence:INSDC:YPR107C;gene=CCT70B03630
cct7_30Apr2015_scaffold_2.genbank	EMBL	CDS	733110	733628	.	-	0	ID=Kmarxianus_CCT7735_1204;locus_tag=CCT7_0B03640;inference=similar to DNA sequence:INSDC:YAL008W;gene=CCT70B03640
cct7_30Apr2015_scaffold_2.genbank	EMBL	CDS	734125	735618	.	-	0	ID=Kmarxianus_CCT7735_1205;featflags=start_before:true,end_after:true;locus_tag=CCT7_0B03650;gene=CCT70B03650;transl_table=1
cct7_30Apr2015_scaffold_2.genbank	EMBL	CDS	737533	738402	.	-	0	ID=Kmarxianus_CCT7735_1206;locus_tag=CCT7_0B03660;inference=similar to DNA sequence:INSDC:YAL009W;gene=CCT70B03660
cct7_30Apr2015_scaffold_2.genbank	EMBL	CDS	739010	740407	.	+	0	ID=Kmarxianus_CCT7735_1207;locus_tag=CCT7_0B03670;inference=similar to DNA sequence:INSDC:YAL010C;gene=CCT70B03670
cct7_30Apr2015_scaffold_2.genbank	EMBL	CDS	740507	742855	.	-	0	ID=Kmarxianus_CCT7735_1208;featflags=start_before:true;locus_tag=CCT7_0B03680;inference=similar to DNA sequence:INSDC:YAL011W;gene=CCT70B03680
cct7_30Apr2015_scaffold_2.genbank	EMBL	CDS	743115	746453	.	+	0	ID=Kmarxianus_CCT7735_1209;locus_tag=CCT7_0B03690;inference=similar to DNA sequence:INSDC:YOL034W;gene=CCT70B03690
cct7_30Apr2015_scaffold_2.genbank	EMBL	CDS	746740	748347	.	+	0	ID=Kmarxianus_CCT7735_1210;locus_tag=CCT7_0B03700;inference=similar to DNA sequence:INSDC:YOL033W;gene=CCT70B03700
cct7_30Apr2015_scaffold_2.genbank	EMBL	CDS	748625	749377	.	+	0	ID=Kmarxianus_CCT7735_1211;locus_tag=CCT7_0B03710;inference=similar to DNA sequence:INSDC:YOL032W;gene=CCT70B03710
cct7_30Apr2015_scaffold_2.genbank	EMBL	CDS	749413	750663	.	-	0	ID=Kmarxianus_CCT7735_1212;featflags=start_before:true;locus_tag=CCT7_0B03720;inference=similar to DNA sequence:INSDC:YOL031C;gene=CCT70B03720
cct7_30Apr2015_scaffold_2.genbank	EMBL	CDS	751151	752323	.	-	0	ID=Kmarxianus_CCT7735_1213;featflags=start_before:true;locus_tag=CCT7_0B03730;inference=similar to DNA sequence:INSDC:YAL012W;gene=CCT70B03730
cct7_30Apr2015_scaffold_2.genbank	EMBL	CDS	753293	753616	.	-	0	ID=Kmarxianus_CCT7735_1214;locus_tag=CCT7_0B03740;inference=similar to DNA sequence:INSDC:YOL039W;gene=CCT70B03740
cct7_30Apr2015_scaffold_2.genbank	EMBL	CDS	754488	754916	.	+	0	ID=Kmarxianus_CCT7735_1215;locus_tag=CCT7_0B03750;inference=similar to DNA sequence:INSDC:YOL040C;gene=CCT70B03750
cct7_30Apr2015_scaffold_2.genbank	EMBL	CDS	755681	756385	.	-	0	ID=Kmarxianus_CCT7735_1216;featflags=start_before:true,end_after:true;locus_tag=CCT7_0B03760;gene=CCT70B03760;transl_table=1
cct7_30Apr2015_scaffold_2.genbank	EMBL	CDS	756576	757292	.	+	0	ID=Kmarxianus_CCT7735_1217;locus_tag=CCT7_0B03770;gene=CCT70B03770;transl_table=1
cct7_30Apr2015_scaffold_2.genbank	EMBL	CDS	758392	759738	.	+	0	ID=Kmarxianus_CCT7735_1218;locus_tag=CCT7_0B03780;inference=similar to DNA sequence:INSDC:YOL041C;gene=CCT70B03780
cct7_30Apr2015_scaffold_2.genbank	EMBL	CDS	760108	760887	.	+	0	ID=Kmarxianus_CCT7735_1219;locus_tag=CCT7_0B03790;inference=similar to DNA sequence:INSDC:YAL014C;gene=CCT70B03790
cct7_30Apr2015_scaffold_2.genbank	EMBL	CDS	761152	761766	.	-	0	ID=Kmarxianus_CCT7735_1220;featflags=start_before:true;locus_tag=CCT7_0B03800;gene=CCT70B03800
cct7_30Apr2015_scaffold_2.genbank	EMBL	CDS	762146	763261	.	-	0	ID=Kmarxianus_CCT7735_1221;featflags=start_before:true;locus_tag=CCT7_0B03810;inference=similar to DNA sequence:INSDC:YOL042W;gene=CCT70B03810
cct7_30Apr2015_scaffold_2.genbank	EMBL	CDS	763585	764685	.	+	0	ID=Kmarxianus_CCT7735_1222;locus_tag=CCT7_0B03820;inference=similar to DNA sequence:INSDC:YAL015C%2CYOL043C;gene=CCT70B03820
cct7_30Apr2015_scaffold_2.genbank	EMBL	CDS	764850	766694	.	-	0	ID=Kmarxianus_CCT7735_1223;locus_tag=CCT7_0B03830;inference=similar to DNA sequence:INSDC:YAL016W;gene=CCT70B03830
cct7_30Apr2015_scaffold_2.genbank	EMBL	CDS	767071	768135	.	-	0	ID=Kmarxianus_CCT7735_1224;featflags=start_before:true;locus_tag=CCT7_0B03840;inference=similar to DNA sequence:INSDC:YOL044W;gene=CCT70B03840
cct7_30Apr2015_scaffold_2.genbank	EMBL	CDS	768557	770191	.	+	0	ID=Kmarxianus_CCT7735_1225;locus_tag=CCT7_0B03850;gene=CCT70B03850;transl_table=1
cct7_30Apr2015_scaffold_2.genbank	EMBL	CDS	770483	774103	.	-	0	ID=Kmarxianus_CCT7735_1226;featflags=start_before:true;locus_tag=CCT7_0B03860;inference=similar to DNA sequence:INSDC:YAL017W%2CYOL045W;gene=CCT70B03860
cct7_30Apr2015_scaffold_2.genbank	EMBL	CDS	776381	777310	.	+	0	ID=Kmarxianus_CCT7735_1227;locus_tag=CCT7_0B03870;inference=similar to DNA sequence:INSDC:YOL047C;gene=CCT70B03870
cct7_30Apr2015_scaffold_2.genbank	EMBL	CDS	778796	781978	.	+	0	ID=Kmarxianus_CCT7735_1228;locus_tag=CCT7_0B03880;inference=similar to DNA sequence:INSDC:YOL051W;gene=CCT70B03880
cct7_30Apr2015_scaffold_2.genbank	EMBL	CDS	782361	783824	.	+	0	ID=Kmarxianus_CCT7735_1229;locus_tag=CCT7_0B03890;inference=similar to DNA sequence:INSDC:YOL049W;gene=CCT70B03890
cct7_30Apr2015_scaffold_2.genbank	EMBL	CDS	783871	784359	.	-	0	ID=Kmarxianus_CCT7735_1230;locus_tag=CCT7_0B03900;inference=similar to DNA sequence:INSDC:YAL018C;gene=CCT70B03900
cct7_30Apr2015_scaffold_2.genbank	EMBL	CDS	784770	787895	.	-	0	ID=Kmarxianus_CCT7735_1231;locus_tag=CCT7_0B03910;inference=similar to DNA sequence:INSDC:YAL019W;gene=CCT70B03910
cct7_30Apr2015_scaffold_2.genbank	EMBL	tRNA	788193	788264	.	-	.	ID=cct7_30Apr2015_scaffold_2.genbank.403;locus_tag=CCT7_0Btrna7E;gene=CCT70Btrna7E;product=tRNA-Glu
cct7_30Apr2015_scaffold_2.genbank	EMBL	CDS	788553	791474	.	-	0	ID=Kmarxianus_CCT7735_1232;featflags=start_before:true;locus_tag=CCT7_0B03920;inference=similar to DNA sequence:INSDC:YOR048C;gene=CCT70B03920
cct7_30Apr2015_scaffold_2.genbank	EMBL	CDS	791920	794847	.	-	0	ID=Kmarxianus_CCT7735_1233;featflags=start_before:true;locus_tag=CCT7_0B03930;inference=similar to DNA sequence:INSDC:YDR270W;gene=CCT70B03930
cct7_30Apr2015_scaffold_2.genbank	EMBL	CDS	795879	796082	.	+	0	ID=Kmarxianus_CCT7735_1234;locus_tag=CCT7_0B03940;inference=similar to DNA sequence:INSDC:YDL085C-A;gene=CCT70B03940
cct7_30Apr2015_scaffold_2.genbank	EMBL	CDS	796296	797339	.	-	0	ID=Kmarxianus_CCT7735_1235;featflags=start_before:true;locus_tag=CCT7_0B03950;inference=similar to DNA sequence:INSDC:YMR146C;gene=CCT70B03950
cct7_30Apr2015_scaffold_2.genbank	EMBL	CDS	797807	798619	.	-	0	ID=Kmarxianus_CCT7735_1236;featflags=start_before:true;locus_tag=CCT7_0B03960;inference=similar to DNA sequence:INSDC:YDL086W;gene=CCT70B03960
cct7_30Apr2015_scaffold_2.genbank	EMBL	CDS	798916	799713	.	+	0	ID=Kmarxianus_CCT7735_1237;locus_tag=CCT7_0B03970;inference=similar to DNA sequence:INSDC:YPL034W;gene=CCT70B03970
cct7_30Apr2015_scaffold_2.genbank	EMBL	CDS	800882	801154	.	+	0	ID=Kmarxianus_CCT7735_1238;locus_tag=CCT7_0B03980;gene=CCT70B03980;transl_table=1
cct7_30Apr2015_scaffold_2.genbank	EMBL	CDS	801971	802192	.	+	0	ID=Kmarxianus_CCT7735_1239;featflags=start_before:true,end_after:true;locus_tag=CCT7_0B03990;gene=CCT70B03990;transl_table=1
cct7_30Apr2015_scaffold_2.genbank	EMBL	CDS	802708	803505	.	+	0	ID=Kmarxianus_CCT7735_1240;locus_tag=CCT7_0B04000;inference=similar to DNA sequence:INSDC:YMR149W;gene=CCT70B04000
cct7_30Apr2015_scaffold_2.genbank	EMBL	CDS	803563	804072	.	-	0	ID=Kmarxianus_CCT7735_1241;featflags=start_before:true;locus_tag=CCT7_0B04010;inference=similar to DNA sequence:INSDC:YMR150C;gene=CCT70B04010
cct7_30Apr2015_scaffold_2.genbank	EMBL	CDS	804185	804808	.	-	0	ID=Kmarxianus_CCT7735_1242;featflags=start_before:true;locus_tag=CCT7_0B04020;inference=similar to DNA sequence:INSDC:YPL033C;gene=CCT70B04020
cct7_30Apr2015_scaffold_2.genbank	EMBL	CDS	805123	805923	.	+	0	ID=Kmarxianus_CCT7735_1243;locus_tag=CCT7_0B04030;inference=similar to DNA sequence:INSDC:YDL087C;gene=CCT70B04030
cct7_30Apr2015_scaffold_2.genbank	EMBL	CDS	806216	807484	.	+	0	ID=Kmarxianus_CCT7735_1244;locus_tag=CCT7_0B04040;inference=similar to DNA sequence:INSDC:YDL088C%2CYMR153W;gene=CCT70B04040
cct7_30Apr2015_scaffold_2.genbank	EMBL	CDS	807606	809237	.	-	0	ID=Kmarxianus_CCT7735_1245;featflags=start_before:true;locus_tag=CCT7_0B04050;inference=similar to DNA sequence:INSDC:YDL089W;gene=CCT70B04050
cct7_30Apr2015_scaffold_2.genbank	EMBL	CDS	809446	811539	.	-	0	ID=Kmarxianus_CCT7735_1246;featflags=start_before:true;locus_tag=CCT7_0B04060;inference=similar to DNA sequence:INSDC:YMR154C;gene=CCT70B04060
cct7_30Apr2015_scaffold_2.genbank	EMBL	CDS	811727	813016	.	+	0	ID=Kmarxianus_CCT7735_1247;locus_tag=CCT7_0B04070;inference=similar to DNA sequence:INSDC:YDL090C;gene=CCT70B04070
cct7_30Apr2015_scaffold_2.genbank	EMBL	CDS	813345	814604	.	+	0	ID=Kmarxianus_CCT7735_1248;locus_tag=CCT7_0B04080;inference=similar to DNA sequence:INSDC:YDL091C;gene=CCT70B04080
cct7_30Apr2015_scaffold_2.genbank	EMBL	CDS	814675	815100	.	-	0	ID=Kmarxianus_CCT7735_1249;locus_tag=CCT7_0B04090;inference=similar to DNA sequence:INSDC:YDL092W;gene=CCT70B04090
cct7_30Apr2015_scaffold_2.genbank	EMBL	CDS	816359	817594	.	+	0	ID=Kmarxianus_CCT7735_1250;locus_tag=CCT7_0B04100;gene=CCT70B04100;transl_table=1
cct7_30Apr2015_scaffold_2.genbank	EMBL	CDS	818465	819937	.	-	0	ID=Kmarxianus_CCT7735_1251;locus_tag=CCT7_0B04110;gene=CCT70B04110
cct7_30Apr2015_scaffold_2.genbank	EMBL	CDS	822894	823874	.	-	0	ID=Kmarxianus_CCT7735_1252;locus_tag=CCT7_0B04120;inference=similar to DNA sequence:INSDC:YNR035C;gene=CCT70B04120
cct7_30Apr2015_scaffold_2.genbank	EMBL	CDS	824201	824704	.	-	0	ID=Kmarxianus_CCT7735_1253;locus_tag=CCT7_0B04130;inference=similar to DNA sequence:INSDC:YNR036C;gene=CCT70B04130
cct7_30Apr2015_scaffold_2.genbank	EMBL	CDS	825325	826818	.	+	0	ID=Kmarxianus_CCT7735_1254;locus_tag=CCT7_0B04140;inference=similar to DNA sequence:INSDC:YCR079W;gene=CCT70B04140
cct7_30Apr2015_scaffold_2.genbank	EMBL	CDS	827091	827366	.	-	0	ID=Kmarxianus_CCT7735_1255;locus_tag=CCT7_0B04150;inference=similar to DNA sequence:INSDC:YNR037C;gene=CCT70B04150
cct7_30Apr2015_scaffold_2.genbank	EMBL	CDS	827654	829585	.	+	0	ID=Kmarxianus_CCT7735_1256;locus_tag=CCT7_0B04160;inference=similar to DNA sequence:INSDC:YNR038W;gene=CCT70B04160
cct7_30Apr2015_scaffold_2.genbank	EMBL	CDS	829867	833835	.	+	0	ID=Kmarxianus_CCT7735_1257;locus_tag=CCT7_0B04170;inference=similar to DNA sequence:INSDC:YCR081W;gene=CCT70B04170
cct7_30Apr2015_scaffold_2.genbank	EMBL	CDS	833923	835821	.	-	0	ID=Kmarxianus_CCT7735_1258;locus_tag=CCT7_0B04180;inference=similar to DNA sequence:INSDC:YNR039C;gene=CCT70B04180
cct7_30Apr2015_scaffold_2.genbank	EMBL	CDS	836826	837224	.	+	0	ID=Kmarxianus_CCT7735_1259;locus_tag=CCT7_0B04190;inference=similar to DNA sequence:INSDC:YCR082W;gene=CCT70B04190
cct7_30Apr2015_scaffold_2.genbank	EMBL	CDS	837769	839361	.	-	0	ID=Kmarxianus_CCT7735_1260;featflags=start_before:true;locus_tag=CCT7_0B04200;inference=similar to DNA sequence:INSDC:YBR241C%2CYGL104C;gene=CCT70B04200
cct7_30Apr2015_scaffold_2.genbank	EMBL	CDS	840745	841146	.	+	0	ID=Kmarxianus_CCT7735_1261;featflags=start_before:true;locus_tag=CCT7_0B04210;gene=CCT70B04210;transl_table=1
cct7_30Apr2015_scaffold_2.genbank	EMBL	CDS	841634	842410	.	+	0	ID=Kmarxianus_CCT7735_1262;locus_tag=CCT7_0B04220;inference=similar to DNA sequence:INSDC:YBR242W%2CYGL101W;gene=CCT70B04220
cct7_30Apr2015_scaffold_2.genbank	EMBL	CDS	842547	843890	.	-	0	ID=Kmarxianus_CCT7735_1263;featflags=start_before:true;locus_tag=CCT7_0B04230;inference=similar to DNA sequence:INSDC:YBR243C;gene=CCT70B04230
cct7_30Apr2015_scaffold_2.genbank	EMBL	CDS	844224	845231	.	+	0	ID=Kmarxianus_CCT7735_1264;locus_tag=CCT7_0B04240;inference=similar to DNA sequence:INSDC:YGL100W;gene=CCT70B04240
cct7_30Apr2015_scaffold_2.genbank	EMBL	CDS	846301	846885	.	+	0	ID=Kmarxianus_CCT7735_1265;locus_tag=CCT7_0B04250;inference=similar to DNA sequence:INSDC:YBR244W;gene=CCT70B04250
cct7_30Apr2015_scaffold_2.genbank	EMBL	CDS	847172	850453	.	-	0	ID=Kmarxianus_CCT7735_1266;locus_tag=CCT7_0B04260;inference=similar to DNA sequence:INSDC:YBR245C;gene=CCT70B04260
cct7_30Apr2015_scaffold_2.genbank	EMBL	CDS	850784	851914	.	+	0	ID=Kmarxianus_CCT7735_1267;locus_tag=CCT7_0B04270;inference=similar to DNA sequence:INSDC:YBR246W;gene=CCT70B04270
cct7_30Apr2015_scaffold_2.genbank	EMBL	CDS	852138	854087	.	+	0	ID=Kmarxianus_CCT7735_1268;locus_tag=CCT7_0B04280;inference=similar to DNA sequence:INSDC:YGL099W;gene=CCT70B04280
cct7_30Apr2015_scaffold_2.genbank	EMBL	CDS	854945	855718	.	+	0	ID=Kmarxianus_CCT7735_1269;locus_tag=CCT7_0B04290;inference=similar to DNA sequence:INSDC:YGL098W;gene=CCT70B04290
cct7_30Apr2015_scaffold_2.genbank	EMBL	CDS	855972	857393	.	-	0	ID=Kmarxianus_CCT7735_1270;locus_tag=CCT7_0B04300;inference=similar to DNA sequence:INSDC:YBR247C;gene=CCT70B04300
cct7_30Apr2015_scaffold_2.genbank	EMBL	CDS	857996	859435	.	+	0	ID=Kmarxianus_CCT7735_1271;locus_tag=CCT7_0B04310;inference=similar to DNA sequence:INSDC:YGL097W;gene=CCT70B04310
cct7_30Apr2015_scaffold_2.genbank	EMBL	CDS	859567	861225	.	-	0	ID=Kmarxianus_CCT7735_1272;locus_tag=CCT7_0B04320;inference=similar to DNA sequence:INSDC:YBR248C;gene=CCT70B04320
cct7_30Apr2015_scaffold_2.genbank	EMBL	CDS	861613	862707	.	-	0	ID=Kmarxianus_CCT7735_1273;featflags=start_before:true;locus_tag=CCT7_0B04330;inference=similar to DNA sequence:INSDC:YBR249C;gene=CCT70B04330
cct7_30Apr2015_scaffold_2.genbank	EMBL	CDS	863246	864490	.	-	0	ID=Kmarxianus_CCT7735_1274;featflags=start_before:true;locus_tag=CCT7_0B04340;inference=similar to DNA sequence:INSDC:YPL255W;gene=CCT70B04340
cct7_30Apr2015_scaffold_2.genbank	EMBL	CDS	864757	865515	.	+	0	ID=Kmarxianus_CCT7735_1275;locus_tag=CCT7_0B04350;gene=CCT70B04350
cct7_30Apr2015_scaffold_2.genbank	EMBL	CDS	866848	868443	.	+	0	ID=Kmarxianus_CCT7735_1276;locus_tag=CCT7_0B04360;inference=similar to DNA sequence:INSDC:YMR199W%2CYPL256C;gene=CCT70B04360
cct7_30Apr2015_scaffold_2.genbank	EMBL	CDS	869118	869843	.	+	0	ID=Kmarxianus_CCT7735_1277;locus_tag=CCT7_0B04370;inference=similar to DNA sequence:INSDC:YMR200W;gene=CCT70B04370
cct7_30Apr2015_scaffold_2.genbank	EMBL	CDS	870273	872087	.	+	0	ID=Kmarxianus_CCT7735_1278;locus_tag=CCT7_0B04380;inference=similar to DNA sequence:INSDC:YNR006W;gene=CCT70B04380
cct7_30Apr2015_scaffold_2.genbank	EMBL	CDS	872265	873305	.	-	0	ID=Kmarxianus_CCT7735_1279;featflags=end_after:true;locus_tag=CCT7_0B04390;gene=CCT70B04390;transl_table=1
cct7_30Apr2015_scaffold_2.genbank	EMBL	CDS	873705	875153	.	+	0	ID=Kmarxianus_CCT7735_1280;locus_tag=CCT7_0B04400;inference=similar to DNA sequence:INSDC:YDL054C;gene=CCT70B04400
cct7_30Apr2015_scaffold_2.genbank	EMBL	CDS	875546	876988	.	+	0	ID=Kmarxianus_CCT7735_1281;locus_tag=CCT7_0B04410;inference=similar to DNA sequence:INSDC:YLR378C;gene=CCT70B04410
cct7_30Apr2015_scaffold_2.genbank	EMBL	biological_region	877277	877366	.	-	.	ID=cct7_30Apr2015_scaffold_2.genbank.454;featflags=type:tRNA;locus_tag=CCT7_0Btrna10K;gene=CCT70Btrna10K;product=tRNA-Lys
cct7_30Apr2015_scaffold_2.genbank	EMBL	tRNA	877277	877313	.	-	.	Parent=cct7_30Apr2015_scaffold_2.genbank.454
cct7_30Apr2015_scaffold_2.genbank	EMBL	tRNA	877329	877366	.	-	.	Parent=cct7_30Apr2015_scaffold_2.genbank.454
cct7_30Apr2015_scaffold_2.genbank	EMBL	CDS	877598	878356	.	-	0	ID=Kmarxianus_CCT7735_1282;locus_tag=CCT7_0B04420;inference=similar to DNA sequence:INSDC:YJR101W;gene=CCT70B04420
cct7_30Apr2015_scaffold_2.genbank	EMBL	CDS	878780	880048	.	+	0	ID=Kmarxianus_CCT7735_1283;locus_tag=CCT7_0B04430;inference=similar to DNA sequence:INSDC:YDR076W;gene=CCT70B04430
cct7_30Apr2015_scaffold_2.genbank	EMBL	CDS	881113	881802	.	+	0	ID=Kmarxianus_CCT7735_1284;locus_tag=CCT7_0B04440;inference=similar to DNA sequence:INSDC:YDR077W%2CYER150W;gene=CCT70B04440
cct7_30Apr2015_scaffold_2.genbank	EMBL	CDS	882644	883309	.	-	0	ID=Kmarxianus_CCT7735_1285;featflags=start_before:true,end_after:true;locus_tag=CCT7_0B04450;codon_start=1;gene=CCT70B04450;transl_table=1
cct7_30Apr2015_scaffold_2.genbank	EMBL	CDS	884851	885519	.	-	0	ID=Kmarxianus_CCT7735_1286;featflags=start_before:true;locus_tag=CCT7_0B04460;gene=CCT70B04460
cct7_30Apr2015_scaffold_2.genbank	EMBL	CDS	888583	890946	.	-	0	ID=Kmarxianus_CCT7735_1287;featflags=start_before:true;locus_tag=CCT7_0B04470;inference=similar to DNA sequence:INSDC:YER151C;gene=CCT70B04470
cct7_30Apr2015_scaffold_2.genbank	EMBL	CDS	891453	892106	.	-	0	ID=Kmarxianus_CCT7735_1288;featflags=start_before:true;locus_tag=CCT7_0B04480;inference=similar to DNA sequence:INSDC:YDR078C;gene=CCT70B04480
cct7_30Apr2015_scaffold_2.genbank	EMBL	CDS	892693	894048	.	-	0	ID=Kmarxianus_CCT7735_1289;featflags=start_before:true;locus_tag=CCT7_0B04490;inference=similar to DNA sequence:INSDC:YER152C;gene=CCT70B04490
cct7_30Apr2015_scaffold_2.genbank	EMBL	CDS	894439	895263	.	-	0	ID=Kmarxianus_CCT7735_1290;locus_tag=CCT7_0B04500;inference=similar to DNA sequence:INSDC:YER153C;gene=CCT70B04500
cct7_30Apr2015_scaffold_2.genbank	EMBL	CDS	895818	896888	.	+	0	ID=Kmarxianus_CCT7735_1291;featflags=start_before:true,end_after:true;locus_tag=CCT7_0B04510;gene=CCT70B04510;transl_table=1
cct7_30Apr2015_scaffold_2.genbank	EMBL	CDS	897038	903166	.	-	0	ID=Kmarxianus_CCT7735_1292;locus_tag=CCT7_0B04520;inference=similar to DNA sequence:INSDC:YER155C;gene=CCT70B04520
cct7_30Apr2015_scaffold_2.genbank	EMBL	CDS	905200	907374	.	+	0	ID=Kmarxianus_CCT7735_1293;locus_tag=CCT7_0B04530;inference=similar to DNA sequence:INSDC:YLL032C;gene=CCT70B04530
cct7_30Apr2015_scaffold_2.genbank	EMBL	CDS	907463	908029	.	-	0	ID=Kmarxianus_CCT7735_1294;locus_tag=CCT7_0B04540;inference=similar to DNA sequence:INSDC:YLL033W;gene=CCT70B04540
cct7_30Apr2015_scaffold_2.genbank	EMBL	CDS	908393	910837	.	+	0	ID=Kmarxianus_CCT7735_1295;locus_tag=CCT7_0B04550;inference=similar to DNA sequence:INSDC:YLL034C;gene=CCT70B04550
cct7_30Apr2015_scaffold_2.genbank	EMBL	CDS	910879	912606	.	-	0	ID=Kmarxianus_CCT7735_1296;featflags=start_before:true,end_after:true;locus_tag=CCT7_0B04560;gene=CCT70B04560;transl_table=1
cct7_30Apr2015_scaffold_2.genbank	EMBL	CDS	913187	914662	.	-	0	ID=Kmarxianus_CCT7735_1297;featflags=start_before:true;locus_tag=CCT7_0B04570;inference=similar to DNA sequence:INSDC:YHL027W;gene=CCT70B04570
cct7_30Apr2015_scaffold_2.genbank	EMBL	CDS	916107	917624	.	-	0	ID=Kmarxianus_CCT7735_1298;locus_tag=CCT7_0B04580;inference=similar to DNA sequence:INSDC:YHL028W;gene=CCT70B04580
cct7_30Apr2015_scaffold_2.genbank	EMBL	CDS	920320	921468	.	+	0	ID=Kmarxianus_CCT7735_1299;locus_tag=CCT7_0B04590;inference=similar to DNA sequence:INSDC:YLL039C;gene=CCT70B04590
cct7_30Apr2015_scaffold_2.genbank	EMBL	CDS	921756	927308	.	-	0	ID=Kmarxianus_CCT7735_1300;locus_tag=CCT7_0B04600;inference=similar to DNA sequence:INSDC:YHL030W;gene=CCT70B04600
cct7_30Apr2015_scaffold_2.genbank	EMBL	CDS	927625	929463	.	+	0	ID=Kmarxianus_CCT7735_1301;locus_tag=CCT7_0B04610;inference=similar to DNA sequence:INSDC:YDR362C;gene=CCT70B04610
cct7_30Apr2015_scaffold_2.genbank	EMBL	CDS	929529	930863	.	-	0	ID=Kmarxianus_CCT7735_1302;featflags=start_before:true;locus_tag=CCT7_0B04620;inference=similar to DNA sequence:INSDC:YHR111W;gene=CCT70B04620
cct7_30Apr2015_scaffold_2.genbank	EMBL	CDS	931205	931846	.	-	0	ID=Kmarxianus_CCT7735_1303;featflags=start_before:true;locus_tag=CCT7_0B04630;inference=similar to DNA sequence:INSDC:YHR110W;gene=CCT70B04630
cct7_30Apr2015_scaffold_2.genbank	EMBL	CDS	932140	933675	.	-	0	ID=Kmarxianus_CCT7735_1304;locus_tag=CCT7_0B04640;inference=similar to DNA sequence:INSDC:YHR109W;gene=CCT70B04640
cct7_30Apr2015_scaffold_2.genbank	EMBL	CDS	934013	934825	.	+	0	ID=Kmarxianus_CCT7735_1305;locus_tag=CCT7_0B04650;inference=similar to DNA sequence:INSDC:YDR361C;gene=CCT70B04650
cct7_30Apr2015_scaffold_2.genbank	EMBL	CDS	935388	938369	.	+	0	ID=Kmarxianus_CCT7735_1306;locus_tag=CCT7_0B04660;inference=similar to DNA sequence:INSDC:YDR359C;gene=CCT70B04660
cct7_30Apr2015_scaffold_2.genbank	EMBL	CDS	938557	940305	.	-	0	ID=Kmarxianus_CCT7735_1307;featflags=start_before:true;locus_tag=CCT7_0B04670;inference=similar to DNA sequence:INSDC:YDR358W%2CYHR108W;gene=CCT70B04670
cct7_30Apr2015_scaffold_2.genbank	EMBL	CDS	940661	940993	.	+	0	ID=Kmarxianus_CCT7735_1308;locus_tag=CCT7_0B04680;inference=similar to DNA sequence:INSDC:YDR357C;gene=CCT70B04680
cct7_30Apr2015_scaffold_2.genbank	EMBL	CDS	941036	943678	.	-	0	ID=Kmarxianus_CCT7735_1309;featflags=start_before:true;locus_tag=CCT7_0B04690;inference=similar to DNA sequence:INSDC:YDR356W;gene=CCT70B04690
cct7_30Apr2015_scaffold_2.genbank	EMBL	CDS	943942	945141	.	-	0	ID=Kmarxianus_CCT7735_1310;featflags=start_before:true;locus_tag=CCT7_0B04700;inference=similar to DNA sequence:INSDC:YBR271W;gene=CCT70B04700
cct7_30Apr2015_scaffold_2.genbank	EMBL	CDS	945382	946578	.	-	0	ID=Kmarxianus_CCT7735_1311;locus_tag=CCT7_0B04710;inference=similar to DNA sequence:INSDC:YDR354W;gene=CCT70B04710
cct7_30Apr2015_scaffold_2.genbank	EMBL	CDS	947020	948102	.	+	0	ID=Kmarxianus_CCT7735_1312;locus_tag=CCT7_0B04720;inference=similar to DNA sequence:INSDC:YLL022C;gene=CCT70B04720
cct7_30Apr2015_scaffold_2.genbank	EMBL	CDS	948722	950383	.	-	0	ID=Kmarxianus_CCT7735_1313;locus_tag=CCT7_0B04730;gene=CCT70B04730
cct7_30Apr2015_scaffold_2.genbank	EMBL	CDS	955924	956748	.	+	0	ID=Kmarxianus_CCT7735_1314;locus_tag=CCT7_0B04740;inference=similar to DNA sequence:INSDC:YLL023C;gene=CCT70B04740
cct7_30Apr2015_scaffold_2.genbank	EMBL	CDS	957626	959548	.	+	0	ID=Kmarxianus_CCT7735_1315;locus_tag=CCT7_0B04750;inference=similar to DNA sequence:INSDC:YLL024C;gene=CCT70B04750
cct7_30Apr2015_scaffold_2.genbank	EMBL	biological_region	960136	960252	.	+	.	ID=cct7_30Apr2015_scaffold_2.genbank.491;featflags=type:tRNA;locus_tag=CCT7_0Btrna11L;gene=CCT70Btrna11L;product=tRNA-Leu
cct7_30Apr2015_scaffold_2.genbank	EMBL	tRNA	960136	960173	.	+	.	Parent=cct7_30Apr2015_scaffold_2.genbank.491
cct7_30Apr2015_scaffold_2.genbank	EMBL	tRNA	960208	960252	.	+	.	Parent=cct7_30Apr2015_scaffold_2.genbank.491
cct7_30Apr2015_scaffold_2.genbank	EMBL	CDS	960553	961488	.	+	0	ID=Kmarxianus_CCT7735_1316;locus_tag=CCT7_0B04760;inference=similar to DNA sequence:INSDC:YPR011C;gene=CCT70B04760
cct7_30Apr2015_scaffold_2.genbank	EMBL	CDS	962280	962498	.	+	0	ID=Kmarxianus_CCT7735_1317;locus_tag=CCT7_0B04770;inference=similar to DNA sequence:INSDC:YPR010C-A;gene=CCT70B04770
cct7_30Apr2015_scaffold_2.genbank	EMBL	CDS	962891	964747	.	-	0	ID=Kmarxianus_CCT7735_1318;featflags=start_before:true;locus_tag=CCT7_0B04780;gene=CCT70B04780
cct7_30Apr2015_scaffold_2.genbank	EMBL	CDS	965721	966527	.	-	0	ID=Kmarxianus_CCT7735_1319;featflags=start_before:true;locus_tag=CCT7_0B04790;inference=similar to DNA sequence:INSDC:YGR021W;gene=CCT70B04790
cct7_30Apr2015_scaffold_2.genbank	EMBL	CDS	967113	967469	.	+	0	ID=Kmarxianus_CCT7735_1320;locus_tag=CCT7_0B04800;inference=similar to DNA sequence:INSDC:YGR020C;gene=CCT70B04800
cct7_30Apr2015_scaffold_2.genbank	EMBL	CDS	967967	969378	.	-	0	ID=Kmarxianus_CCT7735_1321;featflags=start_before:true;locus_tag=CCT7_0B04810;inference=similar to DNA sequence:INSDC:YLR330W;gene=CCT70B04810
cct7_30Apr2015_scaffold_2.genbank	EMBL	CDS	969902	970363	.	+	0	ID=Kmarxianus_CCT7735_1322;locus_tag=CCT7_0B04820;gene=CCT70B04820;transl_table=1
cct7_30Apr2015_scaffold_2.genbank	EMBL	CDS	971054	972997	.	+	0	ID=Kmarxianus_CCT7735_1323;locus_tag=CCT7_0B04830;inference=similar to DNA sequence:INSDC:YJL045W%2CYKL148C;gene=CCT70B04830
cct7_30Apr2015_scaffold_2.genbank	EMBL	CDS	973803	974957	.	+	0	ID=Kmarxianus_CCT7735_1324;locus_tag=CCT7_0B04840;inference=similar to DNA sequence:INSDC:YKL149C;gene=CCT70B04840
cct7_30Apr2015_scaffold_2.genbank	EMBL	CDS	975136	976023	.	-	0	ID=Kmarxianus_CCT7735_1325;locus_tag=CCT7_0B04850;inference=similar to DNA sequence:INSDC:YKL150W;gene=CCT70B04850
cct7_30Apr2015_scaffold_2.genbank	EMBL	CDS	976762	977760	.	+	0	ID=Kmarxianus_CCT7735_1326;locus_tag=CCT7_0B04860;inference=similar to DNA sequence:INSDC:YKL151C;gene=CCT70B04860
cct7_30Apr2015_scaffold_2.genbank	EMBL	CDS	977911	978849	.	-	0	ID=Kmarxianus_CCT7735_1327;featflags=start_before:true;locus_tag=CCT7_0B04870;inference=similar to DNA sequence:INSDC:YNR003C;gene=CCT70B04870
cct7_30Apr2015_scaffold_2.genbank	EMBL	CDS	979225	982293	.	-	0	ID=Kmarxianus_CCT7735_1328;featflags=start_before:true;locus_tag=CCT7_0B04880;inference=similar to DNA sequence:INSDC:YCR011C;gene=CCT70B04880
cct7_30Apr2015_scaffold_2.genbank	EMBL	CDS	982761	983771	.	-	0	ID=Kmarxianus_CCT7735_1329;locus_tag=CCT7_0B04890;inference=similar to DNA sequence:INSDC:YFR018C;gene=CCT70B04890
cct7_30Apr2015_scaffold_2.genbank	EMBL	CDS	984051	990221	.	+	0	ID=Kmarxianus_CCT7735_1330;locus_tag=CCT7_0B04900;inference=similar to DNA sequence:INSDC:YFR019W;gene=CCT70B04900
cct7_30Apr2015_scaffold_2.genbank	EMBL	biological_region	990367	990461	.	-	.	ID=cct7_30Apr2015_scaffold_2.genbank.509;featflags=type:tRNA;locus_tag=CCT7_0Btrna7S;gene=CCT70Btrna7S;product=tRNA-Ser
cct7_30Apr2015_scaffold_2.genbank	EMBL	tRNA	990367	990412	.	-	.	Parent=cct7_30Apr2015_scaffold_2.genbank.509
cct7_30Apr2015_scaffold_2.genbank	EMBL	tRNA	990424	990461	.	-	.	Parent=cct7_30Apr2015_scaffold_2.genbank.509
cct7_30Apr2015_scaffold_2.genbank	EMBL	CDS	991161	992702	.	+	0	ID=Kmarxianus_CCT7735_1331;locus_tag=CCT7_0B04910;inference=similar to DNA sequence:INSDC:YFR021W;gene=CCT70B04910
cct7_30Apr2015_scaffold_2.genbank	EMBL	CDS	994042	996372	.	+	0	ID=Kmarxianus_CCT7735_1332;locus_tag=CCT7_0B04920;inference=similar to DNA sequence:INSDC:YFR022W%2CYOR018W;gene=CCT70B04920
cct7_30Apr2015_scaffold_2.genbank	EMBL	tRNA	996612	996683	.	+	.	ID=cct7_30Apr2015_scaffold_2.genbank.514;locus_tag=CCT7_0Btrna8D;gene=CCT70Btrna8D;product=tRNA-Asp
cct7_30Apr2015_scaffold_2.genbank	EMBL	CDS	997027	997164	.	-	0	ID=Kmarxianus_CCT7735_1333;featflags=end_after:true;locus_tag=CCT7_0B04930;gene=CCT70B04930;transl_table=1
cct7_30Apr2015_scaffold_2.genbank	EMBL	biological_region	997915	998341	.	+	0	ID=Kmarxianus_CCT7735_1334;featflags=type:CDS;locus_tag=CCT7_0B04940;inference=similar to DNA sequence:INSDC:YCL008C;gene=CCT70B04940
cct7_30Apr2015_scaffold_2.genbank	EMBL	CDS	997915	998162	.	+	0	Parent=cct7_30Apr2015_scaffold_2.genbank.516
cct7_30Apr2015_scaffold_2.genbank	EMBL	CDS	998308	998341	.	+	0	Parent=cct7_30Apr2015_scaffold_2.genbank.516
cct7_30Apr2015_scaffold_2.genbank	EMBL	CDS	999558	1002290	.	+	0	ID=Kmarxianus_CCT7735_1335;locus_tag=CCT7_0B04950;gene=CCT70B04950;transl_table=1
cct7_30Apr2015_scaffold_2.genbank	EMBL	CDS	1002724	1004160	.	+	0	ID=Kmarxianus_CCT7735_1336;locus_tag=CCT7_0B04960;inference=similar to DNA sequence:INSDC:YLR175W;gene=CCT70B04960
cct7_30Apr2015_scaffold_2.genbank	EMBL	CDS	1005035	1006102	.	-	0	ID=Kmarxianus_CCT7735_1337;featflags=start_before:true;locus_tag=CCT7_0B04970;inference=similar to DNA sequence:INSDC:YNL007C;gene=CCT70B04970
cct7_30Apr2015_scaffold_2.genbank	EMBL	CDS	1006637	1007548	.	+	0	ID=Kmarxianus_CCT7735_1338;locus_tag=CCT7_0B04980;inference=similar to DNA sequence:INSDC:YNL006W;gene=CCT70B04980
cct7_30Apr2015_scaffold_2.genbank	EMBL	CDS	1008138	1010618	.	-	0	ID=Kmarxianus_CCT7735_1339;locus_tag=CCT7_0B04990;inference=similar to DNA sequence:INSDC:YLR176C;gene=CCT70B04990
cct7_30Apr2015_scaffold_2.genbank	EMBL	CDS	1012335	1013300	.	+	0	ID=Kmarxianus_CCT7735_1340;locus_tag=CCT7_0B05000;inference=similar to DNA sequence:INSDC:YNL002C;gene=CCT70B05000
cct7_30Apr2015_scaffold_2.genbank	EMBL	CDS	1013888	1014976	.	+	0	ID=Kmarxianus_CCT7735_1341;locus_tag=CCT7_0B05010;inference=similar to DNA sequence:INSDC:YCL018W;gene=CCT70B05010
cct7_30Apr2015_scaffold_2.genbank	EMBL	CDS	1015510	1016988	.	-	0	ID=Kmarxianus_CCT7735_1342;locus_tag=CCT7_0B05020;inference=similar to DNA sequence:INSDC:YCL017C;gene=CCT70B05020
cct7_30Apr2015_scaffold_2.genbank	EMBL	CDS	1017527	1018351	.	+	0	ID=Kmarxianus_CCT7735_1343;locus_tag=CCT7_0B05030;inference=similar to DNA sequence:INSDC:YNL003C;gene=CCT70B05030
cct7_30Apr2015_scaffold_2.genbank	EMBL	CDS	1018564	1019676	.	-	0	ID=Kmarxianus_CCT7735_1344;featflags=start_before:true;locus_tag=CCT7_0B05040;inference=similar to DNA sequence:INSDC:YCL016C;gene=CCT70B05040
cct7_30Apr2015_scaffold_2.genbank	EMBL	CDS	1020217	1024584	.	+	0	ID=Kmarxianus_CCT7735_1345;locus_tag=CCT7_0B05050;inference=similar to DNA sequence:INSDC:YCL014W;gene=CCT70B05050
cct7_30Apr2015_scaffold_2.genbank	EMBL	CDS	1024710	1026017	.	-	0	ID=Kmarxianus_CCT7735_1346;featflags=start_before:true,end_after:true;locus_tag=CCT7_0B05060;gene=CCT70B05060;transl_table=1
cct7_30Apr2015_scaffold_2.genbank	EMBL	CDS	1026808	1028736	.	+	0	ID=Kmarxianus_CCT7735_1347;locus_tag=CCT7_0B05070;gene=CCT70B05070;transl_table=1
cct7_30Apr2015_scaffold_2.genbank	EMBL	CDS	1029475	1031154	.	+	0	ID=Kmarxianus_CCT7735_1348;locus_tag=CCT7_0B05080;inference=similar to DNA sequence:INSDC:YGL186C;gene=CCT70B05080
cct7_30Apr2015_scaffold_2.genbank	EMBL	CDS	1031861	1032325	.	+	0	ID=Kmarxianus_CCT7735_1349;locus_tag=CCT7_0B05090;inference=similar to DNA sequence:INSDC:YGL187C;gene=CCT70B05090
cct7_30Apr2015_scaffold_2.genbank	EMBL	CDS	1033858	1034217	.	+	0	ID=Kmarxianus_CCT7735_1350;locus_tag=CCT7_0B05100;inference=similar to DNA sequence:INSDC:YER131W%2CYGL189C;gene=CCT70B05100
cct7_30Apr2015_scaffold_2.genbank	EMBL	CDS	1034745	1036532	.	+	0	ID=Kmarxianus_CCT7735_1351;locus_tag=CCT7_0B05110;inference=similar to DNA sequence:INSDC:YLR060W;gene=CCT70B05110
cct7_30Apr2015_scaffold_2.genbank	EMBL	CDS	1036650	1039373	.	-	0	ID=Kmarxianus_CCT7735_1352;featflags=start_before:true;locus_tag=CCT7_0B05120;inference=similar to DNA sequence:INSDC:YFL034W;gene=CCT70B05120
cct7_30Apr2015_scaffold_2.genbank	EMBL	biological_region	1039881	1040598	.	+	0	ID=Kmarxianus_CCT7735_1353;featflags=type:CDS;locus_tag=CCT7_0B05130;inference=similar to DNA sequence:INSDC:YFL034C-A%2CYLR061W;gene=CCT70B05130
cct7_30Apr2015_scaffold_2.genbank	EMBL	CDS	1039881	1039892	.	+	0	Parent=cct7_30Apr2015_scaffold_2.genbank.537
cct7_30Apr2015_scaffold_2.genbank	EMBL	CDS	1040248	1040598	.	+	0	Parent=cct7_30Apr2015_scaffold_2.genbank.537
cct7_30Apr2015_scaffold_2.genbank	EMBL	CDS	1041214	1041471	.	-	0	ID=Kmarxianus_CCT7735_1354;featflags=start_before:true,end_after:true;locus_tag=CCT7_0B05140;gene=CCT70B05140;transl_table=1
cct7_30Apr2015_scaffold_2.genbank	EMBL	CDS	1041941	1043119	.	-	0	ID=Kmarxianus_CCT7735_1355;locus_tag=CCT7_0B05150;inference=similar to DNA sequence:INSDC:YLR459W;gene=CCT70B05150
cct7_30Apr2015_scaffold_2.genbank	EMBL	CDS	1043566	1045848	.	+	0	ID=Kmarxianus_CCT7735_1356;locus_tag=CCT7_0B05160;inference=similar to DNA sequence:INSDC:YPR181C;gene=CCT70B05160
cct7_30Apr2015_scaffold_2.genbank	EMBL	CDS	1046029	1047042	.	-	0	ID=Kmarxianus_CCT7735_1357;featflags=start_before:true;locus_tag=CCT7_0B05170;inference=similar to DNA sequence:INSDC:YPR180W;gene=CCT70B05170
cct7_30Apr2015_scaffold_2.genbank	EMBL	CDS	1047522	1049432	.	+	0	ID=Kmarxianus_CCT7735_1358;locus_tag=CCT7_0B05180;inference=similar to DNA sequence:INSDC:YPR179C;gene=CCT70B05180
cct7_30Apr2015_scaffold_2.genbank	EMBL	CDS	1049509	1050876	.	-	0	ID=Kmarxianus_CCT7735_1359;featflags=start_before:true;locus_tag=CCT7_0B05190;inference=similar to DNA sequence:INSDC:YPR178W;gene=CCT70B05190
cct7_30Apr2015_scaffold_2.genbank	EMBL	CDS	1051090	1052064	.	+	0	ID=Kmarxianus_CCT7735_1360;locus_tag=CCT7_0B05200;inference=similar to DNA sequence:INSDC:YPR176C;gene=CCT70B05200
cct7_30Apr2015_scaffold_2.genbank	EMBL	CDS	1052125	1054242	.	-	0	ID=Kmarxianus_CCT7735_1361;locus_tag=CCT7_0B05210;inference=similar to DNA sequence:INSDC:YPR175W;gene=CCT70B05210
cct7_30Apr2015_scaffold_2.genbank	EMBL	CDS	1054680	1055696	.	+	0	ID=Kmarxianus_CCT7735_1362;locus_tag=CCT7_0B05220;inference=similar to DNA sequence:INSDC:YLR457C%2CYPR174C;gene=CCT70B05220
cct7_30Apr2015_scaffold_2.genbank	EMBL	CDS	1058851	1061961	.	+	0	ID=Kmarxianus_CCT7735_1363;locus_tag=CCT7_0B05230;inference=similar to DNA sequence:INSDC:YGR125W;gene=CCT70B05230
cct7_30Apr2015_scaffold_2.genbank	EMBL	CDS	1062329	1062766	.	+	0	ID=Kmarxianus_CCT7735_1364;locus_tag=CCT7_0B05240;inference=similar to DNA sequence:INSDC:YGR126W;gene=CCT70B05240
cct7_30Apr2015_scaffold_2.genbank	EMBL	CDS	1062934	1063857	.	+	0	ID=Kmarxianus_CCT7735_1365;locus_tag=CCT7_0B05250;inference=similar to DNA sequence:INSDC:YGR127W;gene=CCT70B05250
cct7_30Apr2015_scaffold_2.genbank	EMBL	CDS	1063928	1065865	.	-	0	ID=Kmarxianus_CCT7735_1366;featflags=start_before:true;locus_tag=CCT7_0B05260;inference=similar to DNA sequence:INSDC:YGR128C;gene=CCT70B05260
cct7_30Apr2015_scaffold_2.genbank	EMBL	CDS	1066161	1066802	.	+	0	ID=Kmarxianus_CCT7735_1367;locus_tag=CCT7_0B05270;inference=similar to DNA sequence:INSDC:YGR129W;gene=CCT70B05270
cct7_30Apr2015_scaffold_2.genbank	EMBL	CDS	1066855	1068117	.	-	0	ID=Kmarxianus_CCT7735_1368;featflags=start_before:true;locus_tag=CCT7_0B05280;inference=similar to DNA sequence:INSDC:YPR148C;gene=CCT70B05280
cct7_30Apr2015_scaffold_2.genbank	EMBL	CDS	1068489	1068959	.	+	0	ID=Kmarxianus_CCT7735_1369;locus_tag=CCT7_0B05290;inference=similar to DNA sequence:INSDC:YER050C;gene=CCT70B05290
cct7_30Apr2015_scaffold_2.genbank	EMBL	CDS	1069084	1070298	.	-	0	ID=Kmarxianus_CCT7735_1370;featflags=start_before:true;locus_tag=CCT7_0B05300;inference=similar to DNA sequence:INSDC:YIL042C;gene=CCT70B05300
cct7_30Apr2015_scaffold_2.genbank	EMBL	CDS	1071488	1072393	.	+	0	ID=Kmarxianus_CCT7735_1371;locus_tag=CCT7_0B05310;inference=similar to DNA sequence:INSDC:YIL041W;gene=CCT70B05310
cct7_30Apr2015_scaffold_2.genbank	EMBL	CDS	1072760	1074604	.	-	0	ID=Kmarxianus_CCT7735_1372;locus_tag=CCT7_0B05320;inference=similar to DNA sequence:INSDC:YER049W;gene=CCT70B05320
cct7_30Apr2015_scaffold_2.genbank	EMBL	CDS	1074876	1075379	.	+	0	ID=Kmarxianus_CCT7735_1373;locus_tag=CCT7_0B05330;gene=CCT70B05330;transl_table=1
cct7_30Apr2015_scaffold_2.genbank	EMBL	CDS	1075506	1075781	.	-	0	ID=Kmarxianus_CCT7735_1374;locus_tag=CCT7_0B05340;inference=similar to DNA sequence:INSDC:YER048W-A;gene=CCT70B05340
cct7_30Apr2015_scaffold_2.genbank	EMBL	CDS	1076134	1076583	.	+	0	ID=Kmarxianus_CCT7735_1375;locus_tag=CCT7_0B05350;inference=similar to DNA sequence:INSDC:YIL040W;gene=CCT70B05350
cct7_30Apr2015_scaffold_2.genbank	EMBL	CDS	1077120	1078391	.	+	0	ID=Kmarxianus_CCT7735_1376;locus_tag=CCT7_0B05360;inference=similar to DNA sequence:INSDC:YER048C;gene=CCT70B05360
cct7_30Apr2015_scaffold_2.genbank	EMBL	CDS	1078813	1080195	.	+	0	ID=Kmarxianus_CCT7735_1377;locus_tag=CCT7_0B05370;inference=similar to DNA sequence:INSDC:YIL039W;gene=CCT70B05370
cct7_30Apr2015_scaffold_2.genbank	EMBL	CDS	1080520	1082853	.	+	0	ID=Kmarxianus_CCT7735_1378;locus_tag=CCT7_0B05380;inference=similar to DNA sequence:INSDC:YER047C;gene=CCT70B05380
cct7_30Apr2015_scaffold_2.genbank	EMBL	CDS	1083399	1084520	.	+	0	ID=Kmarxianus_CCT7735_1379;locus_tag=CCT7_0B05390;gene=CCT70B05390;transl_table=1
cct7_30Apr2015_scaffold_2.genbank	EMBL	CDS	1084707	1086998	.	-	0	ID=Kmarxianus_CCT7735_1380;featflags=start_before:true;locus_tag=CCT7_0B05400;inference=similar to DNA sequence:INSDC:YIL038C;gene=CCT70B05400
cct7_30Apr2015_scaffold_2.genbank	EMBL	CDS	1087376	1089148	.	-	0	ID=Kmarxianus_CCT7735_1381;featflags=start_before:true;locus_tag=CCT7_0B05410;inference=similar to DNA sequence:INSDC:YIL037C;gene=CCT70B05410
cct7_30Apr2015_scaffold_2.genbank	EMBL	CDS	1089536	1090387	.	-	0	ID=Kmarxianus_CCT7735_1382;featflags=start_before:true;locus_tag=CCT7_0B05420;inference=similar to DNA sequence:INSDC:YER046W;gene=CCT70B05420
cct7_30Apr2015_scaffold_2.genbank	EMBL	CDS	1091597	1093138	.	+	0	ID=Kmarxianus_CCT7735_1383;locus_tag=CCT7_0B05430;inference=similar to DNA sequence:INSDC:YER045C%2CYIL036W;gene=CCT70B05430
cct7_30Apr2015_scaffold_2.genbank	EMBL	CDS	1093960	1095015	.	+	0	ID=Kmarxianus_CCT7735_1384;featflags=start_before:true,end_after:true;locus_tag=CCT7_0B05440;gene=CCT70B05440;transl_table=1
cct7_30Apr2015_scaffold_2.genbank	EMBL	CDS	1095206	1096327	.	-	0	ID=Kmarxianus_CCT7735_1385;featflags=start_before:true;locus_tag=CCT7_0B05450;inference=similar to DNA sequence:INSDC:YIL035C;gene=CCT70B05450
cct7_30Apr2015_scaffold_2.genbank	EMBL	CDS	1096769	1097608	.	-	0	ID=Kmarxianus_CCT7735_1386;featflags=start_before:true;locus_tag=CCT7_0B05460;inference=similar to DNA sequence:INSDC:YIL034C;gene=CCT70B05460
cct7_30Apr2015_scaffold_2.genbank	EMBL	CDS	1098325	1098774	.	+	0	ID=Kmarxianus_CCT7735_1387;locus_tag=CCT7_0B05470;inference=similar to DNA sequence:INSDC:YER044C;gene=CCT70B05470
cct7_30Apr2015_scaffold_2.genbank	EMBL	CDS	1099085	1100485	.	-	0	ID=Kmarxianus_CCT7735_1388;locus_tag=CCT7_0B05480;inference=similar to DNA sequence:INSDC:YIL033C;gene=CCT70B05480
cct7_30Apr2015_scaffold_2.genbank	EMBL	CDS	1101019	1103514	.	-	0	ID=Kmarxianus_CCT7735_1389;featflags=start_before:true;locus_tag=CCT7_0B05490;inference=similar to DNA sequence:INSDC:YFR038W;gene=CCT70B05490
cct7_30Apr2015_scaffold_2.genbank	EMBL	CDS	1103913	1105574	.	+	0	ID=Kmarxianus_CCT7735_1390;locus_tag=CCT7_0B05500;inference=similar to DNA sequence:INSDC:YFR037C;gene=CCT70B05500
cct7_30Apr2015_scaffold_2.genbank	EMBL	CDS	1105837	1106397	.	+	0	ID=Kmarxianus_CCT7735_1391;locus_tag=CCT7_0B05510;inference=similar to DNA sequence:INSDC:YLR119W;gene=CCT70B05510
cct7_30Apr2015_scaffold_2.genbank	EMBL	CDS	1106535	1107653	.	-	0	ID=Kmarxianus_CCT7735_1392;featflags=start_before:true;locus_tag=CCT7_0B05520;inference=similar to DNA sequence:INSDC:YDR142C;gene=CCT70B05520
cct7_30Apr2015_scaffold_2.genbank	EMBL	CDS	1108147	1110351	.	-	0	ID=Kmarxianus_CCT7735_1393;featflags=start_before:true;locus_tag=CCT7_0B05530;inference=similar to DNA sequence:INSDC:YDR143C;gene=CCT70B05530
cct7_30Apr2015_scaffold_2.genbank	EMBL	CDS	1110896	1112701	.	-	0	ID=Kmarxianus_CCT7735_1394;featflags=start_before:true;locus_tag=CCT7_0B05540;inference=similar to DNA sequence:INSDC:YDR144C%2CYLR120C;gene=CCT70B05540
cct7_30Apr2015_scaffold_2.genbank	EMBL	CDS	1113602	1114120	.	+	0	ID=Kmarxianus_CCT7735_1395;locus_tag=CCT7_0B05550;inference=similar to DNA sequence:INSDC:YGR133W;gene=CCT70B05550
cct7_30Apr2015_scaffold_2.genbank	EMBL	CDS	1114370	1114786	.	+	0	ID=Kmarxianus_CCT7735_1396;locus_tag=CCT7_0B05560;gene=CCT70B05560;transl_table=1
cct7_30Apr2015_scaffold_2.genbank	EMBL	CDS	1114966	1115550	.	-	0	ID=Kmarxianus_CCT7735_1397;featflags=start_before:true;locus_tag=CCT7_0B05570;inference=similar to DNA sequence:INSDC:YPR151C;gene=CCT70B05570
cct7_30Apr2015_scaffold_2.genbank	EMBL	CDS	1116441	1120079	.	+	0	ID=Kmarxianus_CCT7735_1398;locus_tag=CCT7_0B05580;inference=similar to DNA sequence:INSDC:YGR134W;gene=CCT70B05580
cct7_30Apr2015_scaffold_2.genbank	EMBL	CDS	1120072	1121406	.	-	0	ID=Kmarxianus_CCT7735_1399;featflags=start_before:true;locus_tag=CCT7_0B05590;inference=similar to DNA sequence:INSDC:YPR152C;gene=CCT70B05590
cct7_30Apr2015_scaffold_2.genbank	EMBL	CDS	1121669	1122424	.	+	0	ID=Kmarxianus_CCT7735_1400;locus_tag=CCT7_0B05600;inference=similar to DNA sequence:INSDC:YGR135W;gene=CCT70B05600
cct7_30Apr2015_scaffold_2.genbank	EMBL	CDS	1122751	1123170	.	+	0	ID=Kmarxianus_CCT7735_1401;featflags=start_before:true;locus_tag=CCT7_0B05610;gene=CCT70B05610;transl_table=1
cct7_30Apr2015_scaffold_2.genbank	EMBL	CDS	1123752	1124435	.	+	0	ID=Kmarxianus_CCT7735_1402;locus_tag=CCT7_0B05620;inference=similar to DNA sequence:INSDC:YGR136W%2CYPR154W;gene=CCT70B05620
cct7_30Apr2015_scaffold_2.genbank	EMBL	CDS	1124591	1126399	.	-	0	ID=Kmarxianus_CCT7735_1403;featflags=start_before:true;locus_tag=CCT7_0B05630;inference=similar to DNA sequence:INSDC:YPR155C;gene=CCT70B05630
cct7_30Apr2015_scaffold_2.genbank	EMBL	CDS	1127437	1129272	.	-	0	ID=Kmarxianus_CCT7735_1404;featflags=start_before:true;locus_tag=CCT7_0B05640;inference=similar to DNA sequence:INSDC:YGR138C%2CYPR156C;gene=CCT70B05640
cct7_30Apr2015_scaffold_2.genbank	EMBL	CDS	1131263	1133545	.	+	0	ID=Kmarxianus_CCT7735_1405;locus_tag=CCT7_0B05650;inference=similar to DNA sequence:INSDC:YGR140W;gene=CCT70B05650
cct7_30Apr2015_scaffold_2.genbank	EMBL	CDS	1133713	1134999	.	+	0	ID=Kmarxianus_CCT7735_1406;locus_tag=CCT7_0B05660;inference=similar to DNA sequence:INSDC:YGR141W%2CYPR157W;gene=CCT70B05660
cct7_30Apr2015_scaffold_2.genbank	EMBL	CDS	1135480	1136601	.	+	0	ID=Kmarxianus_CCT7735_1407;locus_tag=CCT7_0B05670;inference=similar to DNA sequence:INSDC:YGR142W%2CYPR158W;gene=CCT70B05670
cct7_30Apr2015_scaffold_2.genbank	EMBL	tRNA	1136938	1137010	.	+	.	ID=cct7_30Apr2015_scaffold_2.genbank.594;locus_tag=CCT7_0Btrna9A;gene=CCT70Btrna9A;product=tRNA-Ala
cct7_30Apr2015_scaffold_2.genbank	EMBL	CDS	1137892	1138788	.	+	0	ID=Kmarxianus_CCT7735_1408;locus_tag=CCT7_0B05680;gene=CCT70B05680
cct7_30Apr2015_scaffold_2.genbank	EMBL	CDS	1140219	1142495	.	+	0	ID=Kmarxianus_CCT7735_1409;locus_tag=CCT7_0B05690;inference=similar to DNA sequence:INSDC:YGR143W%2CYPR159W;gene=CCT70B05690
cct7_30Apr2015_scaffold_2.genbank	EMBL	CDS	1142992	1147281	.	+	0	ID=Kmarxianus_CCT7735_1410;locus_tag=CCT7_0B05700;inference=similar to DNA sequence:INSDC:YDR464W;gene=CCT70B05700
cct7_30Apr2015_scaffold_2.genbank	EMBL	CDS	1147594	1149174	.	-	0	ID=Kmarxianus_CCT7735_1411;locus_tag=CCT7_0B05710;inference=similar to DNA sequence:INSDC:YHR007C;gene=CCT70B05710
cct7_30Apr2015_scaffold_2.genbank	EMBL	CDS	1149807	1151063	.	-	0	ID=Kmarxianus_CCT7735_1412;featflags=start_before:true;locus_tag=CCT7_0B05720;inference=similar to DNA sequence:INSDC:YDR465C;gene=CCT70B05720
cct7_30Apr2015_scaffold_2.genbank	EMBL	CDS	1151392	1152078	.	-	0	ID=Kmarxianus_CCT7735_1413;locus_tag=CCT7_0B05730;inference=similar to DNA sequence:INSDC:YHR008C;gene=CCT70B05730
cct7_30Apr2015_scaffold_2.genbank	EMBL	CDS	1153145	1155214	.	+	0	ID=Kmarxianus_CCT7735_1414;locus_tag=CCT7_0B05740;inference=similar to DNA sequence:INSDC:YDR466W;gene=CCT70B05740
cct7_30Apr2015_scaffold_2.genbank	EMBL	CDS	1155932	1157527	.	-	0	ID=Kmarxianus_CCT7735_1415;featflags=start_before:true;locus_tag=CCT7_0B05750;inference=similar to DNA sequence:INSDC:YHR009C;gene=CCT70B05750
cct7_30Apr2015_scaffold_2.genbank	EMBL	CDS	1158216	1159025	.	-	0	ID=Kmarxianus_CCT7735_1416;featflags=start_before:true;locus_tag=CCT7_0B05760;inference=similar to DNA sequence:INSDC:YDR468C;gene=CCT70B05760
cct7_30Apr2015_scaffold_2.genbank	EMBL	CDS	1159198	1159596	.	+	0	ID=Kmarxianus_CCT7735_1417;locus_tag=CCT7_0B05770;inference=similar to DNA sequence:INSDC:YDR469W;gene=CCT70B05770
cct7_30Apr2015_scaffold_2.genbank	EMBL	CDS	1159710	1161167	.	-	0	ID=Kmarxianus_CCT7735_1418;featflags=start_before:true;locus_tag=CCT7_0B05780;inference=similar to DNA sequence:INSDC:YDR470C;gene=CCT70B05780
cct7_30Apr2015_scaffold_2.genbank	EMBL	CDS	1161571	1162428	.	-	0	ID=Kmarxianus_CCT7735_1419;locus_tag=CCT7_0B05790;gene=CCT70B05790
cct7_30Apr2015_scaffold_2.genbank	EMBL	CDS	1164028	1164408	.	+	0	ID=Kmarxianus_CCT7735_1420;featflags=start_before:true;locus_tag=CCT7_0B05800;gene=CCT70B05800;transl_table=1
cct7_30Apr2015_scaffold_2.genbank	EMBL	CDS	1164726	1166060	.	+	0	ID=Kmarxianus_CCT7735_1421;locus_tag=CCT7_0B05810;inference=similar to DNA sequence:INSDC:YHR011W;gene=CCT70B05810
cct7_30Apr2015_scaffold_2.genbank	EMBL	CDS	1166320	1167243	.	+	0	ID=Kmarxianus_CCT7735_1422;featflags=end_after:true;locus_tag=CCT7_0B05820;inference=similar to DNA sequence:INSDC:YHR012W;gene=CCT70B05820
cct7_30Apr2015_scaffold_2.genbank	EMBL	CDS	1167835	1168524	.	-	0	ID=Kmarxianus_CCT7735_1423;featflags=start_before:true;locus_tag=CCT7_0B05830;inference=similar to DNA sequence:INSDC:YHR013C;gene=CCT70B05830
cct7_30Apr2015_scaffold_2.genbank	EMBL	CDS	1168783	1169520	.	+	0	ID=Kmarxianus_CCT7735_1424;locus_tag=CCT7_0B05840;inference=similar to DNA sequence:INSDC:YDR472W;gene=CCT70B05840
cct7_30Apr2015_scaffold_2.genbank	EMBL	CDS	1169520	1170194	.	+	0	ID=Kmarxianus_CCT7735_1425;locus_tag=CCT7_0B05850;inference=similar to DNA sequence:INSDC:YHR014W;gene=CCT70B05850
cct7_30Apr2015_scaffold_2.genbank	EMBL	CDS	1170633	1172972	.	+	0	ID=Kmarxianus_CCT7735_1426;locus_tag=CCT7_0B05860;inference=similar to DNA sequence:INSDC:YOR144C;gene=CCT70B05860
cct7_30Apr2015_scaffold_2.genbank	EMBL	CDS	1173066	1174055	.	-	0	ID=Kmarxianus_CCT7735_1427;featflags=start_before:true;locus_tag=CCT7_0B05870;inference=similar to DNA sequence:INSDC:YDR392W;gene=CCT70B05870
cct7_30Apr2015_scaffold_2.genbank	EMBL	CDS	1174293	1175231	.	+	0	ID=Kmarxianus_CCT7735_1428;locus_tag=CCT7_0B05880;inference=similar to DNA sequence:INSDC:YOR143C;gene=CCT70B05880
cct7_30Apr2015_scaffold_2.genbank	EMBL	CDS	1175765	1176721	.	-	0	ID=Kmarxianus_CCT7735_1429;featflags=start_before:true;locus_tag=CCT7_0B05890;inference=similar to DNA sequence:INSDC:YOR142W;gene=CCT70B05890
cct7_30Apr2015_scaffold_2.genbank	EMBL	CDS	1178031	1180479	.	+	0	ID=Kmarxianus_CCT7735_1430;featflags=start_before:true,end_after:true;locus_tag=CCT7_0B05900;gene=CCT70B05900;transl_table=1
cct7_30Apr2015_scaffold_2.genbank	EMBL	CDS	1180841	1182982	.	-	0	ID=Kmarxianus_CCT7735_1431;featflags=start_before:true;locus_tag=CCT7_0B05910;gene=CCT70B05910
cct7_30Apr2015_scaffold_2.genbank	EMBL	CDS	1184064	1185803	.	+	0	ID=Kmarxianus_CCT7735_1432;locus_tag=CCT7_0B05920;inference=similar to DNA sequence:INSDC:YOR138C;gene=CCT70B05920
cct7_30Apr2015_scaffold_2.genbank	EMBL	CDS	1186637	1188376	.	+	0	ID=Kmarxianus_CCT7735_1433;locus_tag=CCT7_0B05930;inference=similar to DNA sequence:INSDC:YOR137C;gene=CCT70B05930
cct7_30Apr2015_scaffold_2.genbank	EMBL	CDS	1189099	1190205	.	-	0	ID=Kmarxianus_CCT7735_1434;featflags=start_before:true;locus_tag=CCT7_0B05940;inference=similar to DNA sequence:INSDC:YOR136W;gene=CCT70B05940
cct7_30Apr2015_scaffold_2.genbank	EMBL	CDS	1191207	1193102	.	+	0	ID=Kmarxianus_CCT7735_1435;locus_tag=CCT7_0B05950;inference=similar to DNA sequence:INSDC:YDR390C;gene=CCT70B05950
cct7_30Apr2015_scaffold_2.genbank	EMBL	CDS	1193598	1195517	.	-	0	ID=Kmarxianus_CCT7735_1436;featflags=start_before:true;locus_tag=CCT7_0B05960;inference=similar to DNA sequence:INSDC:YDR389W%2CYOR134W;gene=CCT70B05960
cct7_30Apr2015_scaffold_2.genbank	EMBL	CDS	1196899	1198299	.	-	0	ID=Kmarxianus_CCT7735_1437;featflags=start_before:true;locus_tag=CCT7_0B05970;inference=similar to DNA sequence:INSDC:YDR388W;gene=CCT70B05970
cct7_30Apr2015_scaffold_2.genbank	EMBL	CDS	1199708	1201465	.	+	0	ID=Kmarxianus_CCT7735_1438;locus_tag=CCT7_0B05980;inference=similar to DNA sequence:INSDC:YDR387C;gene=CCT70B05980
cct7_30Apr2015_scaffold_2.genbank	EMBL	CDS	1201590	1203443	.	-	0	ID=Kmarxianus_CCT7735_1439;featflags=start_before:true;locus_tag=CCT7_0B05990;inference=similar to DNA sequence:INSDC:YDR386W;gene=CCT70B05990
cct7_30Apr2015_scaffold_2.genbank	EMBL	CDS	1203861	1206389	.	-	0	ID=Kmarxianus_CCT7735_1440;locus_tag=CCT7_0B06000;inference=similar to DNA sequence:INSDC:YDR385W%2CYOR133W;gene=CCT70B06000
cct7_30Apr2015_scaffold_2.genbank	EMBL	CDS	1207066	1208748	.	-	0	ID=Kmarxianus_CCT7735_1441;featflags=start_before:true;locus_tag=CCT7_0B06010;inference=similar to DNA sequence:INSDC:YOR132W;gene=CCT70B06010
cct7_30Apr2015_scaffold_2.genbank	EMBL	CDS	1209209	1209829	.	+	0	ID=Kmarxianus_CCT7735_1442;featflags=end_after:true;locus_tag=CCT7_0B06020;inference=similar to DNA sequence:INSDC:YOR131C;gene=CCT70B06020
cct7_30Apr2015_scaffold_2.genbank	EMBL	CDS	1211856	1212761	.	+	0	ID=Kmarxianus_CCT7735_1443;locus_tag=CCT7_0B06030;gene=CCT70B06030;transl_table=1
cct7_30Apr2015_scaffold_2.genbank	EMBL	CDS	1214463	1215275	.	+	0	ID=Kmarxianus_CCT7735_1444;locus_tag=CCT7_0B06040;inference=similar to DNA sequence:INSDC:YDR384C;gene=CCT70B06040
cct7_30Apr2015_scaffold_2.genbank	EMBL	CDS	1215701	1216333	.	+	0	ID=Kmarxianus_CCT7735_1445;locus_tag=CCT7_0B06050;inference=similar to DNA sequence:INSDC:YDR383C;gene=CCT70B06050
cct7_30Apr2015_scaffold_2.genbank	EMBL	CDS	1216587	1216916	.	-	0	ID=Kmarxianus_CCT7735_1446;featflags=start_before:true;locus_tag=CCT7_0B06060;inference=similar to DNA sequence:INSDC:YDR382W;gene=CCT70B06060
cct7_30Apr2015_scaffold_2.genbank	EMBL	CDS	1217553	1218407	.	+	0	ID=Kmarxianus_CCT7735_1447;locus_tag=CCT7_0B06070;inference=similar to DNA sequence:INSDC:YOR130C;gene=CCT70B06070
cct7_30Apr2015_scaffold_2.genbank	EMBL	CDS	1218482	1219396	.	-	0	ID=Kmarxianus_CCT7735_1448;locus_tag=CCT7_0B06080;gene=CCT70B06080
cct7_30Apr2015_scaffold_2.genbank	EMBL	CDS	1219703	1219870	.	-	0	ID=Kmarxianus_CCT7735_1449;featflags=start_before:true;locus_tag=CCT7_0B06090;gene=CCT70B06090;transl_table=1
cct7_30Apr2015_scaffold_2.genbank	EMBL	CDS	1220380	1220703	.	+	0	ID=Kmarxianus_CCT7735_1450;locus_tag=CCT7_0B06100;inference=similar to DNA sequence:INSDC:YDR381C-A;gene=CCT70B06100
cct7_30Apr2015_scaffold_2.genbank	EMBL	CDS	1221112	1223086	.	-	0	ID=Kmarxianus_CCT7735_1451;featflags=start_before:true;locus_tag=CCT7_0B06110;inference=similar to DNA sequence:INSDC:YDR381W;gene=CCT70B06110
cct7_30Apr2015_scaffold_2.genbank	EMBL	CDS	1223725	1226490	.	+	0	ID=Kmarxianus_CCT7735_1452;locus_tag=CCT7_0B06120;inference=similar to DNA sequence:INSDC:YOR129C;gene=CCT70B06120
cct7_30Apr2015_scaffold_2.genbank	EMBL	CDS	1226806	1228698	.	-	0	ID=Kmarxianus_CCT7735_1453;featflags=start_before:true;locus_tag=CCT7_0B06130;inference=similar to DNA sequence:INSDC:YDR380W;gene=CCT70B06130
cct7_30Apr2015_scaffold_2.genbank	EMBL	CDS	1230394	1232103	.	+	0	ID=Kmarxianus_CCT7735_1454;locus_tag=CCT7_0B06140;inference=similar to DNA sequence:INSDC:YOR128C;gene=CCT70B06140
cct7_30Apr2015_scaffold_2.genbank	EMBL	CDS	1232252	1235428	.	-	0	ID=Kmarxianus_CCT7735_1455;featflags=start_before:true;locus_tag=CCT7_0B06150;gene=CCT70B06150
cct7_30Apr2015_scaffold_2.genbank	EMBL	CDS	1238990	1240630	.	-	0	ID=Kmarxianus_CCT7735_1456;featflags=start_before:true;locus_tag=CCT7_0B06160;gene=CCT70B06160
cct7_30Apr2015_scaffold_2.genbank	EMBL	CDS	1241494	1241733	.	+	0	ID=Kmarxianus_CCT7735_1457;locus_tag=CCT7_0B06170;inference=similar to DNA sequence:INSDC:YDR379C-A;gene=CCT70B06170
cct7_30Apr2015_scaffold_2.genbank	EMBL	CDS	1241964	1245077	.	-	0	ID=Kmarxianus_CCT7735_1458;featflags=start_before:true;locus_tag=CCT7_0B06180;inference=similar to DNA sequence:INSDC:YDR379W%2CYOR127W;gene=CCT70B06180
cct7_30Apr2015_scaffold_2.genbank	EMBL	CDS	1246371	1246613	.	+	0	ID=Kmarxianus_CCT7735_1459;locus_tag=CCT7_0B06190;inference=similar to DNA sequence:INSDC:YDR378C;gene=CCT70B06190
cct7_30Apr2015_scaffold_2.genbank	EMBL	CDS	1247275	1247520	.	-	0	ID=Kmarxianus_CCT7735_1460;featflags=start_before:true,end_after:true;locus_tag=CCT7_0B06200;gene=CCT70B06200;transl_table=1
cct7_30Apr2015_scaffold_2.genbank	EMBL	CDS	1248371	1249807	.	-	0	ID=Kmarxianus_CCT7735_1461;locus_tag=CCT7_0B06210;inference=similar to DNA sequence:INSDC:YDR376W;gene=CCT70B06210
cct7_30Apr2015_scaffold_2.genbank	EMBL	CDS	1250369	1251094	.	+	0	ID=Kmarxianus_CCT7735_1462;locus_tag=CCT7_0B06220;inference=similar to DNA sequence:INSDC:YOR126C;gene=CCT70B06220
cct7_30Apr2015_scaffold_2.genbank	EMBL	CDS	1251391	1252731	.	+	0	ID=Kmarxianus_CCT7735_1463;locus_tag=CCT7_0B06230;inference=similar to DNA sequence:INSDC:YDR375C;gene=CCT70B06230
cct7_30Apr2015_scaffold_2.genbank	EMBL	CDS	1252813	1253073	.	-	0	ID=Kmarxianus_CCT7735_1464;locus_tag=CCT7_0B06240;inference=similar to DNA sequence:INSDC:YDR374W-A;gene=CCT70B06240
cct7_30Apr2015_scaffold_2.genbank	EMBL	CDS	1253367	1254167	.	+	0	ID=Kmarxianus_CCT7735_1465;locus_tag=CCT7_0B06250;inference=similar to DNA sequence:INSDC:YDR374C;gene=CCT70B06250
cct7_30Apr2015_scaffold_2.genbank	EMBL	CDS	1254626	1255474	.	+	0	ID=Kmarxianus_CCT7735_1466;locus_tag=CCT7_0B06260;inference=similar to DNA sequence:INSDC:YOR125C;gene=CCT70B06260
cct7_30Apr2015_scaffold_2.genbank	EMBL	CDS	1255660	1256232	.	-	0	ID=Kmarxianus_CCT7735_1467;featflags=start_before:true;locus_tag=CCT7_0B06270;inference=similar to DNA sequence:INSDC:YDR373W;gene=CCT70B06270
cct7_30Apr2015_scaffold_2.genbank	EMBL	CDS	1257380	1261051	.	+	0	ID=Kmarxianus_CCT7735_1468;locus_tag=CCT7_0B06280;inference=similar to DNA sequence:INSDC:YOR124C;gene=CCT70B06280
cct7_30Apr2015_scaffold_2.genbank	EMBL	CDS	1261429	1262409	.	+	0	ID=Kmarxianus_CCT7735_1469;locus_tag=CCT7_0B06290;inference=similar to DNA sequence:INSDC:YDR372C;gene=CCT70B06290
cct7_30Apr2015_scaffold_2.genbank	EMBL	CDS	1262561	1264003	.	-	0	ID=Kmarxianus_CCT7735_1470;featflags=start_before:true;locus_tag=CCT7_0B06300;inference=similar to DNA sequence:INSDC:YDR371W;gene=CCT70B06300
cct7_30Apr2015_scaffold_2.genbank	EMBL	CDS	1264411	1265652	.	+	0	ID=Kmarxianus_CCT7735_1471;locus_tag=CCT7_0B06310;inference=similar to DNA sequence:INSDC:YOR123C;gene=CCT70B06310
cct7_30Apr2015_scaffold_2.genbank	EMBL	biological_region	1266242	1266858	.	+	0	ID=Kmarxianus_CCT7735_1472;featflags=type:CDS;locus_tag=CCT7_0B06320;inference=similar to DNA sequence:INSDC:YOR122C;gene=CCT70B06320
cct7_30Apr2015_scaffold_2.genbank	EMBL	CDS	1266242	1266254	.	+	0	Parent=cct7_30Apr2015_scaffold_2.genbank.659
cct7_30Apr2015_scaffold_2.genbank	EMBL	CDS	1266491	1266858	.	+	0	Parent=cct7_30Apr2015_scaffold_2.genbank.659
cct7_30Apr2015_scaffold_2.genbank	EMBL	CDS	1267112	1267423	.	-	0	ID=Kmarxianus_CCT7735_1473;featflags=start_before:true;locus_tag=CCT7_0B06330;gene=CCT70B06330
cct7_30Apr2015_scaffold_2.genbank	EMBL	CDS	1268571	1269818	.	+	0	ID=Kmarxianus_CCT7735_1474;locus_tag=CCT7_0B06340;inference=similar to DNA sequence:INSDC:YDR370C;gene=CCT70B06340
cct7_30Apr2015_scaffold_2.genbank	EMBL	CDS	1270072	1271505	.	+	0	ID=Kmarxianus_CCT7735_1475;locus_tag=CCT7_0B06350;gene=CCT70B06350
cct7_30Apr2015_scaffold_2.genbank	EMBL	CDS	1271794	1274283	.	+	0	ID=Kmarxianus_CCT7735_1476;locus_tag=CCT7_0B06360;inference=similar to DNA sequence:INSDC:YDR369C;gene=CCT70B06360
cct7_30Apr2015_scaffold_2.genbank	EMBL	CDS	1274461	1275381	.	-	0	ID=Kmarxianus_CCT7735_1477;featflags=end_after:true;locus_tag=CCT7_0B06370;gene=CCT70B06370;transl_table=1
cct7_30Apr2015_scaffold_2.genbank	EMBL	CDS	1276389	1277708	.	-	0	ID=Kmarxianus_CCT7735_1478;locus_tag=CCT7_0B06380;inference=similar to DNA sequence:INSDC:YNL323W;gene=CCT70B06380
cct7_30Apr2015_scaffold_2.genbank	EMBL	CDS	1279224	1280843	.	+	0	ID=Kmarxianus_CCT7735_1479;locus_tag=CCT7_0B06390;inference=similar to DNA sequence:INSDC:YGR197C%2CYJR015W;gene=CCT70B06390
cct7_30Apr2015_scaffold_2.genbank	EMBL	CDS	1281214	1283817	.	+	0	ID=Kmarxianus_CCT7735_1480;locus_tag=CCT7_0B06400;inference=similar to DNA sequence:INSDC:YNL325C;gene=CCT70B06400
cct7_30Apr2015_scaffold_2.genbank	EMBL	CDS	1283847	1284563	.	-	0	ID=Kmarxianus_CCT7735_1481;locus_tag=CCT7_0B06410;inference=similar to DNA sequence:INSDC:YOL142W;gene=CCT70B06410
cct7_30Apr2015_scaffold_2.genbank	EMBL	CDS	1284876	1285853	.	+	0	ID=Kmarxianus_CCT7735_1482;locus_tag=CCT7_0B06420;inference=similar to DNA sequence:INSDC:YNL326C;gene=CCT70B06420
cct7_30Apr2015_scaffold_2.genbank	EMBL	CDS	1286095	1287822	.	-	0	ID=Kmarxianus_CCT7735_1483;featflags=start_before:true;locus_tag=CCT7_0B06430;inference=similar to DNA sequence:INSDC:YNL327W;gene=CCT70B06430
cct7_30Apr2015_scaffold_2.genbank	EMBL	CDS	1289281	1289727	.	+	0	ID=Kmarxianus_CCT7735_1484;locus_tag=CCT7_0B06440;inference=similar to DNA sequence:INSDC:YNL328C;gene=CCT70B06440
cct7_30Apr2015_scaffold_2.genbank	EMBL	CDS	1290054	1293053	.	+	0	ID=Kmarxianus_CCT7735_1485;locus_tag=CCT7_0B06450;inference=similar to DNA sequence:INSDC:YNL329C;gene=CCT70B06450
cct7_30Apr2015_scaffold_2.genbank	EMBL	CDS	1293385	1294683	.	+	0	ID=Kmarxianus_CCT7735_1486;locus_tag=CCT7_0B06460;inference=similar to DNA sequence:INSDC:YNL330C;gene=CCT70B06460
cct7_30Apr2015_scaffold_2.genbank	EMBL	CDS	1295114	1295611	.	+	0	ID=Kmarxianus_CCT7735_1487;locus_tag=CCT7_0B06470;inference=similar to DNA sequence:INSDC:YOL143C;gene=CCT70B06470
cct7_30Apr2015_scaffold_2.genbank	EMBL	CDS	1295703	1297193	.	-	0	ID=Kmarxianus_CCT7735_1488;locus_tag=CCT7_0B06480;inference=similar to DNA sequence:INSDC:YOL144W;gene=CCT70B06480
cct7_30Apr2015_scaffold_2.genbank	EMBL	CDS	1297584	1300907	.	+	0	ID=Kmarxianus_CCT7735_1489;locus_tag=CCT7_0B06490;inference=similar to DNA sequence:INSDC:YOL145C;gene=CCT70B06490
cct7_30Apr2015_scaffold_2.genbank	EMBL	CDS	1301178	1301744	.	-	0	ID=Kmarxianus_CCT7735_1490;featflags=start_before:true;locus_tag=CCT7_0B06500;inference=similar to DNA sequence:INSDC:YOL146W;gene=CCT70B06500
cct7_30Apr2015_scaffold_2.genbank	EMBL	CDS	1302703	1303407	.	+	0	ID=Kmarxianus_CCT7735_1491;locus_tag=CCT7_0B06510;inference=similar to DNA sequence:INSDC:YOL147C;gene=CCT70B06510
cct7_30Apr2015_scaffold_2.genbank	EMBL	CDS	1303941	1305671	.	+	0	ID=Kmarxianus_CCT7735_1492;locus_tag=CCT7_0B06520;inference=similar to DNA sequence:INSDC:YOL148C;gene=CCT70B06520
cct7_30Apr2015_scaffold_2.genbank	EMBL	CDS	1305763	1306329	.	-	0	ID=Kmarxianus_CCT7735_1493;locus_tag=CCT7_0B06530;inference=similar to DNA sequence:INSDC:YOL149W;gene=CCT70B06530
cct7_30Apr2015_scaffold_2.genbank	EMBL	CDS	1306680	1307657	.	+	0	ID=Kmarxianus_CCT7735_1494;locus_tag=CCT7_0B06540;gene=CCT70B06540;transl_table=1
cct7_30Apr2015_scaffold_2.genbank	EMBL	CDS	1307710	1309425	.	-	0	ID=Kmarxianus_CCT7735_1495;locus_tag=CCT7_0B06550;gene=CCT70B06550
cct7_30Apr2015_scaffold_2.genbank	EMBL	CDS	1310024	1310593	.	-	0	ID=Kmarxianus_CCT7735_1496;featflags=start_before:true;locus_tag=CCT7_0B06560;inference=similar to DNA sequence:INSDC:YDL200C;gene=CCT70B06560
cct7_30Apr2015_scaffold_2.genbank	EMBL	CDS	1311043	1312287	.	+	0	ID=Kmarxianus_CCT7735_1497;locus_tag=CCT7_0B06570;inference=similar to DNA sequence:INSDC:YNR045W;gene=CCT70B06570
cct7_30Apr2015_scaffold_2.genbank	EMBL	CDS	1312902	1314245	.	+	0	ID=Kmarxianus_CCT7735_1498;locus_tag=CCT7_0B06580;inference=similar to DNA sequence:INSDC:YMR164C;gene=CCT70B06580
cct7_30Apr2015_scaffold_2.genbank	EMBL	CDS	1314697	1316721	.	+	0	ID=Kmarxianus_CCT7735_1499;locus_tag=CCT7_0B06590;inference=similar to DNA sequence:INSDC:YMR163C;gene=CCT70B06590
cct7_30Apr2015_scaffold_2.genbank	EMBL	CDS	1316971	1318383	.	-	0	ID=Kmarxianus_CCT7735_1500;featflags=start_before:true;locus_tag=CCT7_0B06600;inference=similar to DNA sequence:INSDC:YDL103C;gene=CCT70B06600
cct7_30Apr2015_scaffold_2.genbank	EMBL	CDS	1319299	1324002	.	+	0	ID=Kmarxianus_CCT7735_1501;locus_tag=CCT7_0B06610;inference=similar to DNA sequence:INSDC:YMR162C;gene=CCT70B06610
cct7_30Apr2015_scaffold_2.genbank	EMBL	CDS	1324278	1325012	.	-	0	ID=Kmarxianus_CCT7735_1502;locus_tag=CCT7_0B06620;inference=similar to DNA sequence:INSDC:YMR161W;gene=CCT70B06620
cct7_30Apr2015_scaffold_2.genbank	EMBL	CDS	1326065	1329370	.	+	0	ID=Kmarxianus_CCT7735_1503;locus_tag=CCT7_0B06630;inference=similar to DNA sequence:INSDC:YDL102W;gene=CCT70B06630
cct7_30Apr2015_scaffold_2.genbank	EMBL	CDS	1329421	1330671	.	-	0	ID=Kmarxianus_CCT7735_1504;featflags=start_before:true;locus_tag=CCT7_0B06640;inference=similar to DNA sequence:INSDC:YDL101C;gene=CCT70B06640
cct7_30Apr2015_scaffold_2.genbank	EMBL	CDS	1331305	1333461	.	-	0	ID=Kmarxianus_CCT7735_1505;featflags=start_before:true;locus_tag=CCT7_0B06650;inference=similar to DNA sequence:INSDC:YMR160W;gene=CCT70B06650
cct7_30Apr2015_scaffold_2.genbank	EMBL	CDS	1333833	1334213	.	+	0	ID=Kmarxianus_CCT7735_1506;locus_tag=CCT7_0B06660;inference=similar to DNA sequence:INSDC:YMR159C;gene=CCT70B06660
cct7_30Apr2015_scaffold_2.genbank	EMBL	tRNA	1334353	1334425	.	+	.	ID=cct7_30Apr2015_scaffold_2.genbank.696;locus_tag=CCT7_0Btrna4M;gene=CCT70Btrna4M;product=tRNA-Met
cct7_30Apr2015_scaffold_2.genbank	EMBL	CDS	1334723	1335772	.	-	0	ID=Kmarxianus_CCT7735_1507;featflags=start_before:true;locus_tag=CCT7_0B06670;inference=similar to DNA sequence:INSDC:YDL100C;gene=CCT70B06670
cct7_30Apr2015_scaffold_2.genbank	EMBL	CDS	1336304	1337242	.	+	0	ID=Kmarxianus_CCT7735_1508;locus_tag=CCT7_0B06680;inference=similar to DNA sequence:INSDC:YDL099W;gene=CCT70B06680
cct7_30Apr2015_scaffold_2.genbank	EMBL	CDS	1337560	1338027	.	-	0	ID=Kmarxianus_CCT7735_1509;featflags=start_before:true;locus_tag=CCT7_0B06690;inference=similar to DNA sequence:INSDC:YMR158W;gene=CCT70B06690
cct7_30Apr2015_scaffold_2.genbank	EMBL	CDS	1338566	1339219	.	+	0	ID=Kmarxianus_CCT7735_1510;locus_tag=CCT7_0B06700;inference=similar to DNA sequence:INSDC:YMR157C;gene=CCT70B06700
cct7_30Apr2015_scaffold_2.genbank	EMBL	CDS	1339349	1339912	.	-	0	ID=Kmarxianus_CCT7735_1511;locus_tag=CCT7_0B06710;inference=similar to DNA sequence:INSDC:YDL098C;gene=CCT70B06710
cct7_30Apr2015_scaffold_2.genbank	EMBL	CDS	1340140	1340856	.	+	0	ID=Kmarxianus_CCT7735_1512;locus_tag=CCT7_0B06720;inference=similar to DNA sequence:INSDC:YMR156C;gene=CCT70B06720
cct7_30Apr2015_scaffold_2.genbank	EMBL	CDS	1340907	1342181	.	-	0	ID=Kmarxianus_CCT7735_1513;featflags=start_before:true;locus_tag=CCT7_0B06730;inference=similar to DNA sequence:INSDC:YDL097C;gene=CCT70B06730
cct7_30Apr2015_scaffold_2.genbank	EMBL	CDS	1342982	1345483	.	+	0	ID=Kmarxianus_CCT7735_1514;locus_tag=CCT7_0B06740;inference=similar to DNA sequence:INSDC:YDL095W;gene=CCT70B06740
cct7_30Apr2015_scaffold_2.genbank	EMBL	CDS	1345672	1347519	.	-	0	ID=Kmarxianus_CCT7735_1515;featflags=start_before:true;locus_tag=CCT7_0B06750;inference=similar to DNA sequence:INSDC:YMR155W;gene=CCT70B06750
cct7_30Apr2015_scaffold_2.genbank	EMBL	CDS	1348764	1350218	.	+	0	ID=Kmarxianus_CCT7735_1516;locus_tag=CCT7_0B06760;gene=CCT70B06760;transl_table=1
cct7_30Apr2015_scaffold_2.genbank	EMBL	CDS	1350876	1350962	.	-	0	ID=Kmarxianus_CCT7735_1517;featflags=end_after:true;locus_tag=CCT7_0B06770;codon_start=1;gene=CCT70B06770;transl_table=1
cct7_30Apr2015_scaffold_2.genbank	EMBL	CDS	1350904	1351101	.	+	0	ID=Kmarxianus_CCT7735_1518;locus_tag=CCT7_0B06780;inference=similar to DNA sequence:INSDC:YML129C;gene=CCT70B06780
cct7_30Apr2015_scaffold_2.genbank	EMBL	CDS	1351532	1352107	.	-	0	ID=Kmarxianus_CCT7735_1519;featflags=start_before:true;locus_tag=CCT7_0B06790;gene=CCT70B06790
cct7_30Apr2015_scaffold_2.genbank	EMBL	CDS	1352625	1353377	.	+	0	ID=Kmarxianus_CCT7735_1520;locus_tag=CCT7_0B06800;inference=similar to DNA sequence:INSDC:YML092C;gene=CCT70B06800
cct7_30Apr2015_scaffold_2.genbank	EMBL	CDS	1353657	1356293	.	-	0	ID=Kmarxianus_CCT7735_1521;locus_tag=CCT7_0B06810;inference=similar to DNA sequence:INSDC:YML093W;gene=CCT70B06810
cct7_30Apr2015_scaffold_2.genbank	EMBL	CDS	1356712	1357161	.	-	0	ID=Kmarxianus_CCT7735_1522;featflags=end_after:true;locus_tag=CCT7_0B06820;gene=CCT70B06820;transl_table=1
cct7_30Apr2015_scaffold_2.genbank	EMBL	CDS	1357499	1358170	.	+	0	ID=Kmarxianus_CCT7735_1523;locus_tag=CCT7_0B06830;inference=similar to DNA sequence:INSDC:YML095C;gene=CCT70B06830
cct7_30Apr2015_scaffold_2.genbank	EMBL	CDS	1358174	1359748	.	-	0	ID=Kmarxianus_CCT7735_1524;featflags=start_before:true;locus_tag=CCT7_0B06840;inference=similar to DNA sequence:INSDC:YML096W;gene=CCT70B06840
cct7_30Apr2015_scaffold_2.genbank	EMBL	CDS	1360117	1361427	.	+	0	ID=Kmarxianus_CCT7735_1525;locus_tag=CCT7_0B06850;inference=similar to DNA sequence:INSDC:YML097C;gene=CCT70B06850
cct7_30Apr2015_scaffold_2.genbank	EMBL	CDS	1361770	1363425	.	+	0	ID=Kmarxianus_CCT7735_1526;locus_tag=CCT7_0B06860;inference=similar to DNA sequence:INSDC:YML130C;gene=CCT70B06860
cct7_30Apr2015_scaffold_2.genbank	EMBL	CDS	1363611	1364129	.	-	0	ID=Kmarxianus_CCT7735_1527;locus_tag=CCT7_0B06870;inference=similar to DNA sequence:INSDC:YML098W;gene=CCT70B06870
cct7_30Apr2015_scaffold_2.genbank	EMBL	CDS	1364646	1367438	.	+	0	ID=Kmarxianus_CCT7735_1528;locus_tag=CCT7_0B06880;inference=similar to DNA sequence:INSDC:YML099C;gene=CCT70B06880
cct7_30Apr2015_scaffold_2.genbank	EMBL	CDS	1368027	1369448	.	+	0	ID=Kmarxianus_CCT7735_1529;locus_tag=CCT7_0B06890;inference=similar to DNA sequence:INSDC:YMR171C;gene=CCT70B06890
cct7_30Apr2015_scaffold_2.genbank	EMBL	CDS	1369899	1371440	.	-	0	ID=Kmarxianus_CCT7735_1530;locus_tag=CCT7_0B06900;inference=similar to DNA sequence:INSDC:YDL106C;gene=CCT70B06900
cct7_30Apr2015_scaffold_2.genbank	EMBL	CDS	1372163	1373674	.	-	0	ID=Kmarxianus_CCT7735_1531;featflags=start_before:true;locus_tag=CCT7_0B06910;inference=similar to DNA sequence:INSDC:YMR170C;gene=CCT70B06910
cct7_30Apr2015_scaffold_2.genbank	EMBL	CDS	1374957	1376462	.	+	0	ID=Kmarxianus_CCT7735_1532;locus_tag=CCT7_0B06920;inference=similar to DNA sequence:INSDC:YMR169C;gene=CCT70B06920
cct7_30Apr2015_scaffold_2.genbank	EMBL	CDS	1376788	1378638	.	+	0	ID=Kmarxianus_CCT7735_1533;locus_tag=CCT7_0B06930;inference=similar to DNA sequence:INSDC:YMR168C;gene=CCT70B06930
cct7_30Apr2015_scaffold_2.genbank	EMBL	CDS	1378691	1380844	.	-	0	ID=Kmarxianus_CCT7735_1534;featflags=start_before:true,end_after:true;locus_tag=CCT7_0B06940;gene=CCT70B06940;transl_table=1
cct7_30Apr2015_scaffold_2.genbank	EMBL	CDS	1381118	1382269	.	+	0	ID=Kmarxianus_CCT7735_1535;locus_tag=CCT7_0B06950;inference=similar to DNA sequence:INSDC:YDL105W;gene=CCT70B06950
cct7_30Apr2015_scaffold_2.genbank	EMBL	CDS	1382357	1383538	.	-	0	ID=Kmarxianus_CCT7735_1536;locus_tag=CCT7_0B06960;inference=similar to DNA sequence:INSDC:YDL104C;gene=CCT70B06960
cct7_30Apr2015_scaffold_2.genbank	EMBL	CDS	1384138	1385238	.	+	0	ID=Kmarxianus_CCT7735_1537;locus_tag=CCT7_0B06970;inference=similar to DNA sequence:INSDC:YMR166C;gene=CCT70B06970
cct7_30Apr2015_scaffold_2.genbank	EMBL	CDS	1385815	1388340	.	+	0	ID=Kmarxianus_CCT7735_1538;locus_tag=CCT7_0B06980;inference=similar to DNA sequence:INSDC:YMR165C;gene=CCT70B06980
cct7_30Apr2015_scaffold_2.genbank	EMBL	tRNA	1390734	1390815	.	+	.	ID=cct7_30Apr2015_scaffold_2.genbank.729;locus_tag=CCT7_0Btrna8S;gene=CCT70Btrna8S;product=tRNA-Ser
cct7_30Apr2015_scaffold_2.genbank	EMBL	tRNA	1391063	1391144	.	+	.	ID=cct7_30Apr2015_scaffold_2.genbank.730;locus_tag=CCT7_0Btrna9S;gene=CCT70Btrna9S;product=tRNA-Ser
cct7_30Apr2015_scaffold_2.genbank	EMBL	CDS	1391528	1394143	.	-	0	ID=Kmarxianus_CCT7735_1539;locus_tag=CCT7_0B07000;inference=similar to DNA sequence:INSDC:YLR001C;gene=CCT70B07000
cct7_30Apr2015_scaffold_2.genbank	EMBL	CDS	1395077	1396963	.	+	0	ID=Kmarxianus_CCT7735_1540;locus_tag=CCT7_0B07010;inference=similar to DNA sequence:INSDC:YJR001W;gene=CCT70B07010
cct7_30Apr2015_scaffold_2.genbank	EMBL	CDS	1397385	1399229	.	+	0	ID=Kmarxianus_CCT7735_1541;locus_tag=CCT7_0B07020;inference=similar to DNA sequence:INSDC:YJR002W;gene=CCT70B07020
cct7_30Apr2015_scaffold_2.genbank	EMBL	CDS	1399344	1401323	.	-	0	ID=Kmarxianus_CCT7735_1542;featflags=start_before:true;locus_tag=CCT7_0B07030;inference=similar to DNA sequence:INSDC:YLR002C;gene=CCT70B07030
cct7_30Apr2015_scaffold_2.genbank	EMBL	CDS	1401718	1402365	.	+	0	ID=Kmarxianus_CCT7735_1543;locus_tag=CCT7_0B07040;gene=CCT70B07040;transl_table=1
cct7_30Apr2015_scaffold_2.genbank	EMBL	CDS	1402448	1404007	.	-	0	ID=Kmarxianus_CCT7735_1544;featflags=start_before:true;locus_tag=CCT7_0B07050;inference=similar to DNA sequence:INSDC:YJR003C;gene=CCT70B07050
cct7_30Apr2015_scaffold_2.genbank	EMBL	CDS	1404603	1405004	.	-	0	ID=Kmarxianus_CCT7735_1545;locus_tag=CCT7_0B07060;inference=similar to DNA sequence:INSDC:YJR012C;gene=CCT70B07060
cct7_30Apr2015_scaffold_2.genbank	EMBL	CDS	1405247	1406455	.	+	0	ID=Kmarxianus_CCT7735_1546;locus_tag=CCT7_0B07070;inference=similar to DNA sequence:INSDC:YJR013W;gene=CCT70B07070
cct7_30Apr2015_scaffold_2.genbank	EMBL	CDS	1406791	1407528	.	+	0	ID=Kmarxianus_CCT7735_1547;locus_tag=CCT7_0B07080;inference=similar to DNA sequence:INSDC:YGR195W;gene=CCT70B07080
cct7_30Apr2015_scaffold_2.genbank	EMBL	CDS	1407583	1409997	.	-	0	ID=Kmarxianus_CCT7735_1548;locus_tag=CCT7_0B07090;inference=similar to DNA sequence:INSDC:YGR196C;gene=CCT70B07090
cct7_30Apr2015_scaffold_2.genbank	EMBL	CDS	1410444	1412222	.	-	0	ID=Kmarxianus_CCT7735_1549;featflags=start_before:true;locus_tag=CCT7_0B07100;inference=similar to DNA sequence:INSDC:YHR050W;gene=CCT70B07100
cct7_30Apr2015_scaffold_2.genbank	EMBL	CDS	1413735	1415774	.	+	0	ID=Kmarxianus_CCT7735_1550;locus_tag=CCT7_0B07110;inference=similar to DNA sequence:INSDC:YJL034W;gene=CCT70B07110
cct7_30Apr2015_scaffold_2.genbank	EMBL	CDS	1416583	1417194	.	-	0	ID=Kmarxianus_CCT7735_1551;featflags=start_before:true;locus_tag=CCT7_0B07120;inference=similar to DNA sequence:INSDC:YLR016C;gene=CCT70B07120
cct7_30Apr2015_scaffold_2.genbank	EMBL	CDS	1417573	1419903	.	+	0	ID=Kmarxianus_CCT7735_1552;locus_tag=CCT7_0B07130;inference=similar to DNA sequence:INSDC:YJL033W;gene=CCT70B07130
cct7_30Apr2015_scaffold_2.genbank	EMBL	CDS	1420300	1421271	.	+	0	ID=Kmarxianus_CCT7735_1553;locus_tag=CCT7_0B07140;inference=similar to DNA sequence:INSDC:YJL006C;gene=CCT70B07140
cct7_30Apr2015_scaffold_2.genbank	EMBL	CDS	1421316	1422296	.	-	0	ID=Kmarxianus_CCT7735_1554;featflags=start_before:true,end_after:true;locus_tag=CCT7_0B07150;gene=CCT70B07150;transl_table=1
cct7_30Apr2015_scaffold_2.genbank	EMBL	CDS	1422608	1423201	.	+	0	ID=Kmarxianus_CCT7735_1555;locus_tag=CCT7_0B07160;inference=similar to DNA sequence:INSDC:YJL030W;gene=CCT70B07160
cct7_30Apr2015_scaffold_2.genbank	EMBL	CDS	1423341	1423958	.	-	0	ID=Kmarxianus_CCT7735_1556;featflags=start_before:true;locus_tag=CCT7_0B07170;gene=CCT70B07170
cct7_30Apr2015_scaffold_2.genbank	EMBL	CDS	1424290	1426701	.	-	0	ID=Kmarxianus_CCT7735_1557;featflags=start_before:true;locus_tag=CCT7_0B07180;inference=similar to DNA sequence:INSDC:YJL029C;gene=CCT70B07180
cct7_30Apr2015_scaffold_2.genbank	EMBL	tRNA	1427030	1427102	.	-	.	ID=cct7_30Apr2015_scaffold_2.genbank.750;locus_tag=CCT7_0Btrna5M;gene=CCT70Btrna5M;product=tRNA-Met
cct7_30Apr2015_scaffold_2.genbank	EMBL	CDS	1427399	1429114	.	+	0	ID=Kmarxianus_CCT7735_1558;locus_tag=CCT7_0B07190;inference=similar to DNA sequence:INSDC:YJL008C;gene=CCT70B07190
cct7_30Apr2015_scaffold_2.genbank	EMBL	CDS	1429969	1433112	.	+	0	ID=Kmarxianus_CCT7735_1559;locus_tag=CCT7_0B07200;gene=CCT70B07200;transl_table=1
cct7_30Apr2015_scaffold_2.genbank	EMBL	CDS	1433207	1437769	.	-	0	ID=Kmarxianus_CCT7735_1560;featflags=start_before:true;locus_tag=CCT7_0B07210;gene=CCT70B07210
cct7_30Apr2015_scaffold_2.genbank	EMBL	CDS	1438230	1438526	.	-	0	ID=Kmarxianus_CCT7735_1561;featflags=end_after:true;locus_tag=CCT7_0B07220;gene=CCT70B07220;transl_table=1
cct7_30Apr2015_scaffold_2.genbank	EMBL	CDS	1438856	1441096	.	-	0	ID=Kmarxianus_CCT7735_1562;locus_tag=CCT7_0B07230;inference=similar to DNA sequence:INSDC:YLR274W;gene=CCT70B07230
cct7_30Apr2015_scaffold_2.genbank	EMBL	CDS	1444806	1447112	.	+	0	ID=Kmarxianus_CCT7735_1563;locus_tag=CCT7_0B07240;inference=similar to DNA sequence:INSDC:YLR273C%2CYOR178C;gene=CCT70B07240
cct7_30Apr2015_scaffold_2.genbank	EMBL	CDS	1447953	1448363	.	+	0	ID=Kmarxianus_CCT7735_1564;locus_tag=CCT7_0B07250;gene=CCT70B07250;transl_table=1
cct7_30Apr2015_scaffold_2.genbank	EMBL	CDS	1449797	1450699	.	-	0	ID=Kmarxianus_CCT7735_1565;featflags=start_before:true;locus_tag=CCT7_0B07260;gene=CCT70B07260
cct7_30Apr2015_scaffold_2.genbank	EMBL	CDS	1452611	1454305	.	+	0	ID=Kmarxianus_CCT7735_1566;locus_tag=CCT7_0B07270;inference=similar to DNA sequence:INSDC:YPR083W;gene=CCT70B07270
cct7_30Apr2015_scaffold_2.genbank	EMBL	CDS	1454619	1456169	.	-	0	ID=Kmarxianus_CCT7735_1567;locus_tag=CCT7_0B07280;inference=similar to DNA sequence:INSDC:YBR127C;gene=CCT70B07280
cct7_30Apr2015_scaffold_2.genbank	EMBL	CDS	1456625	1457542	.	-	0	ID=Kmarxianus_CCT7735_1568;featflags=start_before:true;locus_tag=CCT7_0B07290;inference=similar to DNA sequence:INSDC:YBR128C;gene=CCT70B07290
cct7_30Apr2015_scaffold_2.genbank	EMBL	CDS	1457941	1459299	.	+	0	ID=Kmarxianus_CCT7735_1569;locus_tag=CCT7_0B07300;inference=similar to DNA sequence:INSDC:YPR084W;gene=CCT70B07300
cct7_30Apr2015_scaffold_2.genbank	EMBL	CDS	1459324	1460529	.	-	0	ID=Kmarxianus_CCT7735_1570;locus_tag=CCT7_0B07310;inference=similar to DNA sequence:INSDC:YPR085C;gene=CCT70B07310
cct7_30Apr2015_scaffold_2.genbank	EMBL	CDS	1460764	1461681	.	-	0	ID=Kmarxianus_CCT7735_1571;featflags=start_before:true;locus_tag=CCT7_0B07320;inference=similar to DNA sequence:INSDC:YBR129C;gene=CCT70B07320
cct7_30Apr2015_scaffold_2.genbank	EMBL	CDS	1462081	1463229	.	-	0	ID=Kmarxianus_CCT7735_1572;featflags=start_before:true;locus_tag=CCT7_0B07330;inference=similar to DNA sequence:INSDC:YBR130C;gene=CCT70B07330
cct7_30Apr2015_scaffold_2.genbank	EMBL	CDS	1463629	1465230	.	-	0	ID=Kmarxianus_CCT7735_1573;locus_tag=CCT7_0B07340;inference=similar to DNA sequence:INSDC:YPR088C;gene=CCT70B07340
cct7_30Apr2015_scaffold_2.genbank	EMBL	CDS	1465615	1467492	.	+	0	ID=Kmarxianus_CCT7735_1574;locus_tag=CCT7_0B07350;inference=similar to DNA sequence:INSDC:YBR131W;gene=CCT70B07350
cct7_30Apr2015_scaffold_2.genbank	EMBL	CDS	1467592	1468287	.	-	0	ID=Kmarxianus_CCT7735_1575;locus_tag=CCT7_0B07360;gene=CCT70B07360;transl_table=1
cct7_30Apr2015_scaffold_2.genbank	EMBL	CDS	1469729	1470313	.	+	0	ID=Kmarxianus_CCT7735_1576;locus_tag=CCT7_0B07370;inference=similar to DNA sequence:INSDC:YMR184W;gene=CCT70B07370
cct7_30Apr2015_scaffold_2.genbank	EMBL	CDS	1470404	1471243	.	-	0	ID=Kmarxianus_CCT7735_1577;locus_tag=CCT7_0B07380;inference=similar to DNA sequence:INSDC:YPL237W;gene=CCT70B07380
cct7_30Apr2015_scaffold_2.genbank	EMBL	CDS	1471739	1472344	.	-	0	ID=Kmarxianus_CCT7735_1578;locus_tag=CCT7_0B07390;inference=similar to DNA sequence:INSDC:YPL239W;gene=CCT70B07390
cct7_30Apr2015_scaffold_2.genbank	EMBL	CDS	1472693	1475608	.	+	0	ID=Kmarxianus_CCT7735_1579;locus_tag=CCT7_0B07400;inference=similar to DNA sequence:INSDC:YMR185W;gene=CCT70B07400
cct7_30Apr2015_scaffold_2.genbank	EMBL	CDS	1476024	1477349	.	-	0	ID=Kmarxianus_CCT7735_1580;featflags=start_before:true;locus_tag=CCT7_0B07410;inference=similar to DNA sequence:INSDC:YHR190W;gene=CCT70B07410
cct7_30Apr2015_scaffold_2.genbank	EMBL	tRNA	1477978	1478049	.	-	.	ID=cct7_30Apr2015_scaffold_2.genbank.774;locus_tag=CCT7_0Btrna4Q;gene=CCT70Btrna4Q;product=tRNA-Gln
cct7_30Apr2015_scaffold_2.genbank	EMBL	CDS	1478712	1479281	.	+	0	ID=Kmarxianus_CCT7735_1581;locus_tag=CCT7_0B07420;inference=similar to DNA sequence:INSDC:YJL218W;gene=CCT70B07420
cct7_30Apr2015_scaffold_2.genbank	EMBL	tRNA	1479529	1479600	.	+	.	ID=cct7_30Apr2015_scaffold_2.genbank.776;locus_tag=CCT7_0Btrna5Q;gene=CCT70Btrna5Q;product=tRNA-Gln
cct7_30Apr2015_scaffold_2.genbank	EMBL	CDS	1479898	1480923	.	+	0	ID=Kmarxianus_CCT7735_1582;locus_tag=CCT7_0B07430;inference=similar to DNA sequence:INSDC:YDR288W;gene=CCT70B07430
cct7_30Apr2015_scaffold_2.genbank	EMBL	CDS	1481671	1483728	.	+	0	ID=Kmarxianus_CCT7735_1583;locus_tag=CCT7_0B07440;inference=similar to DNA sequence:INSDC:YHR042W;gene=CCT70B07440
cct7_30Apr2015_scaffold_2.genbank	EMBL	CDS	1484164	1484610	.	+	0	ID=Kmarxianus_CCT7735_1584;featflags=end_after:true;locus_tag=CCT7_0B07450;inference=similar to DNA sequence:INSDC:YDL219W;gene=CCT70B07450
cct7_30Apr2015_scaffold_2.genbank	EMBL	CDS	1485050	1486243	.	+	0	ID=Kmarxianus_CCT7735_1585;featflags=end_after:true;locus_tag=CCT7_0B07460;inference=similar to DNA sequence:INSDC:YNL191W;gene=CCT70B07460
cct7_30Apr2015_scaffold_2.genbank	EMBL	CDS	1487132	1487626	.	+	0	ID=Kmarxianus_CCT7735_1586;locus_tag=CCT7_0B07470;inference=similar to DNA sequence:INSDC:YNL190W;gene=CCT70B07470
cct7_30Apr2015_scaffold_2.genbank	EMBL	CDS	1489212	1490828	.	+	0	ID=Kmarxianus_CCT7735_1587;locus_tag=CCT7_0B07480;inference=similar to DNA sequence:INSDC:YNL189W;gene=CCT70B07480
cct7_30Apr2015_scaffold_2.genbank	EMBL	CDS	1491204	1492013	.	+	0	ID=Kmarxianus_CCT7735_1588;locus_tag=CCT7_0B07490;inference=similar to DNA sequence:INSDC:YNL188W;gene=CCT70B07490
cct7_30Apr2015_scaffold_2.genbank	EMBL	CDS	1492071	1492661	.	-	0	ID=Kmarxianus_CCT7735_1589;featflags=start_before:true;locus_tag=CCT7_0B07500;inference=similar to DNA sequence:INSDC:YDL217C;gene=CCT70B07500
cct7_30Apr2015_scaffold_2.genbank	EMBL	CDS	1492934	1494199	.	+	0	ID=Kmarxianus_CCT7735_1590;locus_tag=CCT7_0B07510;inference=similar to DNA sequence:INSDC:YNL187W;gene=CCT70B07510
cct7_30Apr2015_scaffold_2.genbank	EMBL	CDS	1494183	1495325	.	-	0	ID=Kmarxianus_CCT7735_1591;featflags=start_before:true;locus_tag=CCT7_0B07520;inference=similar to DNA sequence:INSDC:YDL216C;gene=CCT70B07520
cct7_30Apr2015_scaffold_2.genbank	EMBL	CDS	1495727	1498831	.	-	0	ID=Kmarxianus_CCT7735_1592;featflags=start_before:true;locus_tag=CCT7_0B07530;inference=similar to DNA sequence:INSDC:YDL215C;gene=CCT70B07530
cct7_30Apr2015_scaffold_2.genbank	EMBL	CDS	1501376	1503691	.	+	0	ID=Kmarxianus_CCT7735_1593;locus_tag=CCT7_0B07540;inference=similar to DNA sequence:INSDC:YNL186W;gene=CCT70B07540
cct7_30Apr2015_scaffold_2.genbank	EMBL	CDS	1503992	1504441	.	-	0	ID=Kmarxianus_CCT7735_1594;locus_tag=CCT7_0B07550;inference=similar to DNA sequence:INSDC:YNL185C;gene=CCT70B07550
cct7_30Apr2015_scaffold_2.genbank	EMBL	CDS	1504931	1507318	.	-	0	ID=Kmarxianus_CCT7735_1595;featflags=start_before:true;locus_tag=CCT7_0B07560;inference=similar to DNA sequence:INSDC:YDL214C%2CYNL183C;gene=CCT70B07560
cct7_30Apr2015_scaffold_2.genbank	EMBL	CDS	1508676	1509335	.	-	0	ID=Kmarxianus_CCT7735_1596;locus_tag=CCT7_0B07570;inference=similar to DNA sequence:INSDC:YDL213C;gene=CCT70B07570
cct7_30Apr2015_scaffold_2.genbank	EMBL	CDS	1509670	1511202	.	-	0	ID=Kmarxianus_CCT7735_1597;locus_tag=CCT7_0B07580;inference=similar to DNA sequence:INSDC:YNL182C;gene=CCT70B07580
cct7_30Apr2015_scaffold_2.genbank	EMBL	CDS	1511534	1512787	.	+	0	ID=Kmarxianus_CCT7735_1598;locus_tag=CCT7_0B07590;inference=similar to DNA sequence:INSDC:YNL181W;gene=CCT70B07590
cct7_30Apr2015_scaffold_2.genbank	EMBL	CDS	1513517	1514122	.	-	0	ID=Kmarxianus_CCT7735_1599;featflags=start_before:true,end_after:true;locus_tag=CCT7_0B07600;codon_start=1;gene=CCT70B07600
cct7_30Apr2015_scaffold_2.genbank	EMBL	CDS	1516181	1516894	.	+	0	ID=Kmarxianus_CCT7735_1600;locus_tag=CCT7_0B07610;inference=similar to DNA sequence:INSDC:YNL178W;gene=CCT70B07610
cct7_30Apr2015_scaffold_2.genbank	EMBL	CDS	1517359	1517973	.	+	0	ID=Kmarxianus_CCT7735_1601;locus_tag=CCT7_0B07620;inference=similar to DNA sequence:INSDC:YDL212W;gene=CCT70B07620
cct7_30Apr2015_scaffold_2.genbank	EMBL	CDS	1518151	1519047	.	-	0	ID=Kmarxianus_CCT7735_1602;featflags=start_before:true;locus_tag=CCT7_0B07630;inference=similar to DNA sequence:INSDC:YNL177C;gene=CCT70B07630
cct7_30Apr2015_scaffold_2.genbank	EMBL	CDS	1519530	1520819	.	-	0	ID=Kmarxianus_CCT7735_1603;locus_tag=CCT7_0B07640;inference=similar to DNA sequence:INSDC:YDL211C%2CYNL176C;gene=CCT70B07640
cct7_30Apr2015_scaffold_2.genbank	EMBL	CDS	1521350	1522522	.	-	0	ID=Kmarxianus_CCT7735_1604;locus_tag=CCT7_0B07650;inference=similar to DNA sequence:INSDC:YNL175C;gene=CCT70B07650
cct7_30Apr2015_scaffold_2.genbank	EMBL	CDS	1523151	1524563	.	-	0	ID=Kmarxianus_CCT7735_1605;featflags=start_before:true;locus_tag=CCT7_0B07660;inference=similar to DNA sequence:INSDC:YHR146W%2CYNL173C;gene=CCT70B07660
cct7_30Apr2015_scaffold_2.genbank	EMBL	biological_region	1525708	1525830	.	+	.	ID=cct7_30Apr2015_scaffold_2.genbank.801;featflags=type:tRNA;locus_tag=CCT7_0Btrna5P;gene=CCT70Btrna5P;product=tRNA-Pro
cct7_30Apr2015_scaffold_2.genbank	EMBL	tRNA	1525708	1525744	.	+	.	Parent=cct7_30Apr2015_scaffold_2.genbank.801
cct7_30Apr2015_scaffold_2.genbank	EMBL	tRNA	1525794	1525830	.	+	.	Parent=cct7_30Apr2015_scaffold_2.genbank.801
cct7_30Apr2015_scaffold_2.genbank	EMBL	CDS	1526178	1531187	.	+	0	ID=Kmarxianus_CCT7735_1606;locus_tag=CCT7_0B07670;inference=similar to DNA sequence:INSDC:YNL172W;gene=CCT70B07670
cct7_30Apr2015_scaffold_2.genbank	EMBL	CDS	1531420	1532973	.	-	0	ID=Kmarxianus_CCT7735_1607;locus_tag=CCT7_0B07680;inference=similar to DNA sequence:INSDC:YNL169C;gene=CCT70B07680
cct7_30Apr2015_scaffold_2.genbank	EMBL	CDS	1533434	1534396	.	+	0	ID=Kmarxianus_CCT7735_1608;locus_tag=CCT7_0B07690;inference=similar to DNA sequence:INSDC:YHR144C;gene=CCT70B07690
cct7_30Apr2015_scaffold_2.genbank	EMBL	CDS	1534490	1535281	.	-	0	ID=Kmarxianus_CCT7735_1609;featflags=start_before:true;locus_tag=CCT7_0B07700;inference=similar to DNA sequence:INSDC:YNL168C;gene=CCT70B07700
cct7_30Apr2015_scaffold_2.genbank	EMBL	CDS	1535802	1537499	.	-	0	ID=Kmarxianus_CCT7735_1610;featflags=start_before:true;locus_tag=CCT7_0B07710;inference=similar to DNA sequence:INSDC:YNL167C;gene=CCT70B07710
cct7_30Apr2015_scaffold_2.genbank	EMBL	CDS	1538079	1538291	.	-	0	ID=Kmarxianus_CCT7735_1611;locus_tag=CCT7_0B07720;inference=similar to DNA sequence:INSDC:YHR143W-A;gene=CCT70B07720
cct7_30Apr2015_scaffold_2.genbank	EMBL	CDS	1538717	1539841	.	-	0	ID=Kmarxianus_CCT7735_1612;locus_tag=CCT7_0B07730;inference=similar to DNA sequence:INSDC:YNL166C;gene=CCT70B07730
cct7_30Apr2015_scaffold_2.genbank	EMBL	CDS	1540152	1541240	.	+	0	ID=Kmarxianus_CCT7735_1613;locus_tag=CCT7_0B07740;inference=similar to DNA sequence:INSDC:YNL165W;gene=CCT70B07740
cct7_30Apr2015_scaffold_2.genbank	EMBL	CDS	1541517	1542167	.	-	0	ID=Kmarxianus_CCT7735_1614;featflags=start_before:true;locus_tag=CCT7_0B07750;inference=similar to DNA sequence:INSDC:YHR143W;gene=CCT70B07750
cct7_30Apr2015_scaffold_2.genbank	EMBL	CDS	1543035	1544078	.	-	0	ID=Kmarxianus_CCT7735_1615;locus_tag=CCT7_0B07760;inference=similar to DNA sequence:INSDC:YNL164C;gene=CCT70B07760
cct7_30Apr2015_scaffold_2.genbank	EMBL	CDS	1544408	1547836	.	-	0	ID=Kmarxianus_CCT7735_1616;locus_tag=CCT7_0B07770;inference=similar to DNA sequence:INSDC:YNL163C;gene=CCT70B07770
cct7_30Apr2015_scaffold_2.genbank	EMBL	CDS	1548127	1548348	.	+	0	ID=Kmarxianus_CCT7735_1617;locus_tag=CCT7_0B07780;inference=similar to DNA sequence:INSDC:YNL162W-A;gene=CCT70B07780
cct7_30Apr2015_scaffold_2.genbank	EMBL	CDS	1548549	1549502	.	-	0	ID=Kmarxianus_CCT7735_1618;featflags=start_before:true;locus_tag=CCT7_0B07790;inference=similar to DNA sequence:INSDC:YHR142W;gene=CCT70B07790
cct7_30Apr2015_scaffold_2.genbank	EMBL	biological_region	1550393	1551142	.	+	0	ID=Kmarxianus_CCT7735_1619;featflags=type:CDS;locus_tag=CCT7_0B07800;inference=similar to DNA sequence:INSDC:YHR141C%2CYNL162W;gene=CCT70B07800
cct7_30Apr2015_scaffold_2.genbank	EMBL	CDS	1550393	1550396	.	+	0	Parent=cct7_30Apr2015_scaffold_2.genbank.817
cct7_30Apr2015_scaffold_2.genbank	EMBL	CDS	1550826	1551142	.	+	0	Parent=cct7_30Apr2015_scaffold_2.genbank.817
cct7_30Apr2015_scaffold_2.genbank	EMBL	CDS	1551595	1553856	.	+	0	ID=Kmarxianus_CCT7735_1620;locus_tag=CCT7_0B07810;inference=similar to DNA sequence:INSDC:YNL161W;gene=CCT70B07810
cct7_30Apr2015_scaffold_2.genbank	EMBL	CDS	1554645	1555313	.	-	0	ID=Kmarxianus_CCT7735_1621;featflags=start_before:true;locus_tag=CCT7_0B07820;inference=similar to DNA sequence:INSDC:YHR140W;gene=CCT70B07820
cct7_30Apr2015_scaffold_2.genbank	EMBL	CDS	1557253	1558734	.	+	0	ID=Kmarxianus_CCT7735_1622;locus_tag=CCT7_0B07830;inference=similar to DNA sequence:INSDC:YNL142W;gene=CCT70B07830
cct7_30Apr2015_scaffold_2.genbank	EMBL	CDS	1559439	1559966	.	+	0	ID=Kmarxianus_CCT7735_1623;locus_tag=CCT7_0B07840;inference=similar to DNA sequence:INSDC:YLR050C;gene=CCT70B07840
cct7_30Apr2015_scaffold_2.genbank	EMBL	CDS	1560098	1560565	.	+	0	ID=Kmarxianus_CCT7735_1624;locus_tag=CCT7_0B07850;inference=similar to DNA sequence:INSDC:YFL017C;gene=CCT70B07850
cct7_30Apr2015_scaffold_2.genbank	EMBL	CDS	1560616	1560816	.	-	0	ID=Kmarxianus_CCT7735_1625;featflags=end_after:true;locus_tag=CCT7_0B07860;gene=CCT70B07860;transl_table=1
cct7_30Apr2015_scaffold_2.genbank	EMBL	CDS	1561303	1562703	.	-	0	ID=Kmarxianus_CCT7735_1626;featflags=start_before:true;locus_tag=CCT7_0B07870;inference=similar to DNA sequence:INSDC:YFL016C;gene=CCT70B07870
cct7_30Apr2015_scaffold_2.genbank	EMBL	CDS	1564191	1564505	.	+	0	ID=Kmarxianus_CCT7735_1627;locus_tag=CCT7_0B07880;inference=similar to DNA sequence:INSDC:YFL014W;gene=CCT70B07880
cct7_30Apr2015_scaffold_2.genbank	EMBL	CDS	1564802	1565650	.	+	0	ID=Kmarxianus_CCT7735_1628;locus_tag=CCT7_0B07890;inference=similar to DNA sequence:INSDC:YPL018W;gene=CCT70B07890
cct7_30Apr2015_scaffold_2.genbank	EMBL	CDS	1565682	1567766	.	-	0	ID=Kmarxianus_CCT7735_1629;locus_tag=CCT7_0B07900;inference=similar to DNA sequence:INSDC:YFL013C;gene=CCT70B07900
cct7_30Apr2015_scaffold_2.genbank	EMBL	CDS	1568446	1569543	.	-	0	ID=Kmarxianus_CCT7735_1630;featflags=start_before:true;locus_tag=CCT7_0B07910;gene=CCT70B07910
cct7_30Apr2015_scaffold_2.genbank	EMBL	CDS	1570542	1572506	.	+	0	ID=Kmarxianus_CCT7735_1631;locus_tag=CCT7_0B07920;inference=similar to DNA sequence:INSDC:YFL009W;gene=CCT70B07920
cct7_30Apr2015_scaffold_2.genbank	EMBL	CDS	1573284	1573697	.	+	0	ID=Kmarxianus_CCT7735_1632;locus_tag=CCT7_0B07930;gene=CCT70B07930;transl_table=1
cct7_30Apr2015_scaffold_2.genbank	EMBL	CDS	1574497	1578225	.	+	0	ID=Kmarxianus_CCT7735_1633;locus_tag=CCT7_0B07940;inference=similar to DNA sequence:INSDC:YFL008W;gene=CCT70B07940
cct7_30Apr2015_scaffold_2.genbank	EMBL	CDS	1578501	1579748	.	-	0	ID=Kmarxianus_CCT7735_1634;locus_tag=CCT7_0B07950;inference=similar to DNA sequence:INSDC:YOR237W%2CYPL145C;gene=CCT70B07950
cct7_30Apr2015_scaffold_2.genbank	EMBL	CDS	1580457	1581137	.	-	0	ID=Kmarxianus_CCT7735_1635;featflags=start_before:true;locus_tag=CCT7_0B07960;inference=similar to DNA sequence:INSDC:YOR236W;gene=CCT70B07960
cct7_30Apr2015_scaffold_2.genbank	EMBL	CDS	1581375	1581836	.	+	0	ID=Kmarxianus_CCT7735_1636;locus_tag=CCT7_0B07970;inference=similar to DNA sequence:INSDC:YPL144W;gene=CCT70B07970
cct7_30Apr2015_scaffold_2.genbank	EMBL	CDS	1582799	1584889	.	+	0	ID=Kmarxianus_CCT7735_1637;locus_tag=CCT7_0B07980;gene=CCT70B07980;transl_table=1
cct7_30Apr2015_scaffold_2.genbank	EMBL	CDS	1587340	1587645	.	+	0	ID=Kmarxianus_CCT7735_1638;featflags=start_before:true;locus_tag=CCT7_0B07990;gene=CCT70B07990;transl_table=1
cct7_30Apr2015_scaffold_2.genbank	EMBL	CDS	1587940	1590642	.	-	0	ID=Kmarxianus_CCT7735_1639;locus_tag=CCT7_0B08000;inference=similar to DNA sequence:INSDC:YOR233W%2CYPL141C;gene=CCT70B08000
cct7_30Apr2015_scaffold_2.genbank	EMBL	CDS	1591420	1592190	.	-	0	ID=Kmarxianus_CCT7735_1640;featflags=start_before:true;locus_tag=CCT7_0B08010;inference=similar to DNA sequence:INSDC:YOR232W;gene=CCT70B08010
cct7_30Apr2015_scaffold_2.genbank	EMBL	CDS	1592496	1594004	.	-	0	ID=Kmarxianus_CCT7735_1641;featflags=start_before:true;locus_tag=CCT7_0B08020;inference=similar to DNA sequence:INSDC:YOR231W%2CYPL140C;gene=CCT70B08020
cct7_30Apr2015_scaffold_2.genbank	EMBL	CDS	1594914	1596281	.	-	0	ID=Kmarxianus_CCT7735_1642;featflags=start_before:true;locus_tag=CCT7_0B08030;inference=similar to DNA sequence:INSDC:YOR230W;gene=CCT70B08030
cct7_30Apr2015_scaffold_2.genbank	EMBL	CDS	1596578	1597669	.	-	0	ID=Kmarxianus_CCT7735_1643;featflags=start_before:true;locus_tag=CCT7_0B08040;inference=similar to DNA sequence:INSDC:YPL138C;gene=CCT70B08040
cct7_30Apr2015_scaffold_2.genbank	EMBL	CDS	1597934	1598797	.	+	0	ID=Kmarxianus_CCT7735_1644;locus_tag=CCT7_0B08050;inference=similar to DNA sequence:INSDC:YOR228C;gene=CCT70B08050
cct7_30Apr2015_scaffold_2.genbank	EMBL	CDS	1598924	1602682	.	-	0	ID=Kmarxianus_CCT7735_1645;featflags=start_before:true;locus_tag=CCT7_0B08060;inference=similar to DNA sequence:INSDC:YOR227W%2CYPL137C;gene=CCT70B08060
cct7_30Apr2015_scaffold_2.genbank	EMBL	CDS	1604454	1604990	.	+	0	ID=Kmarxianus_CCT7735_1646;locus_tag=CCT7_0B08070;inference=similar to DNA sequence:INSDC:YOR226C%2CYPL135W;gene=CCT70B08070
cct7_30Apr2015_scaffold_2.genbank	EMBL	CDS	1605631	1606068	.	+	0	ID=Kmarxianus_CCT7735_1647;locus_tag=CCT7_0B08080;inference=similar to DNA sequence:INSDC:YOR224C;gene=CCT70B08080
cct7_30Apr2015_scaffold_2.genbank	EMBL	CDS	1606578	1607231	.	+	0	ID=Kmarxianus_CCT7735_1648;locus_tag=CCT7_0B08090;gene=CCT70B08090;transl_table=1
cct7_30Apr2015_scaffold_2.genbank	EMBL	CDS	1607376	1608116	.	-	0	ID=Kmarxianus_CCT7735_1649;featflags=start_before:true;locus_tag=CCT7_0B08100;inference=similar to DNA sequence:INSDC:YOR223W;gene=CCT70B08100
cct7_30Apr2015_scaffold_2.genbank	EMBL	CDS	1609107	1610003	.	-	0	ID=Kmarxianus_CCT7735_1650;locus_tag=CCT7_0B08110;inference=similar to DNA sequence:INSDC:YOR222W%2CYPL134C;gene=CCT70B08110
cct7_30Apr2015_scaffold_2.genbank	EMBL	CDS	1611223	1612179	.	+	0	ID=Kmarxianus_CCT7735_1651;locus_tag=CCT7_0B08120;inference=similar to DNA sequence:INSDC:YOR221C;gene=CCT70B08120
cct7_30Apr2015_scaffold_2.genbank	EMBL	CDS	1612254	1613693	.	-	0	ID=Kmarxianus_CCT7735_1652;featflags=start_before:true;locus_tag=CCT7_0B08130;inference=similar to DNA sequence:INSDC:YPL133C;gene=CCT70B08130
cct7_30Apr2015_scaffold_2.genbank	EMBL	CDS	1613971	1614750	.	+	0	ID=Kmarxianus_CCT7735_1653;locus_tag=CCT7_0B08140;inference=similar to DNA sequence:INSDC:YPL132W;gene=CCT70B08140
cct7_30Apr2015_scaffold_2.genbank	EMBL	CDS	1615074	1615841	.	-	0	ID=Kmarxianus_CCT7735_1654;featflags=start_before:true;locus_tag=CCT7_0B08150;inference=similar to DNA sequence:INSDC:YOR220W;gene=CCT70B08150
cct7_30Apr2015_scaffold_2.genbank	EMBL	CDS	1617566	1618459	.	+	0	ID=Kmarxianus_CCT7735_1655;locus_tag=CCT7_0B08160;inference=similar to DNA sequence:INSDC:YPL131W;gene=CCT70B08160
cct7_30Apr2015_scaffold_2.genbank	EMBL	CDS	1618994	1621609	.	+	0	ID=Kmarxianus_CCT7735_1656;locus_tag=CCT7_0B08170;inference=similar to DNA sequence:INSDC:YOR219C;gene=CCT70B08170
cct7_30Apr2015_scaffold_2.genbank	EMBL	CDS	1621638	1624127	.	-	0	ID=Kmarxianus_CCT7735_1657;featflags=start_before:true;locus_tag=CCT7_0B08180;inference=similar to DNA sequence:INSDC:YOR217W;gene=CCT70B08180
cct7_30Apr2015_scaffold_2.genbank	EMBL	CDS	1624538	1625989	.	+	0	ID=Kmarxianus_CCT7735_1658;locus_tag=CCT7_0B08190;inference=similar to DNA sequence:INSDC:YOR216C;gene=CCT70B08190
cct7_30Apr2015_scaffold_2.genbank	EMBL	CDS	1626351	1626914	.	+	0	ID=Kmarxianus_CCT7735_1659;locus_tag=CCT7_0B08210;gene=CCT70B08210;transl_table=1
cct7_30Apr2015_scaffold_2.genbank	EMBL	CDS	1626351	1626914	.	+	0	ID=Kmarxianus_CCT7735_1660;locus_tag=CCT7_0B08220;gene=CCT70B08220;transl_table=1
cct7_30Apr2015_scaffold_2.genbank	EMBL	CDS	1626351	1626914	.	+	0	ID=Kmarxianus_CCT7735_1661;locus_tag=CCT7_0B08200;inference=similar to DNA sequence:INSDC:YOR215C;gene=CCT70B08200
cct7_30Apr2015_scaffold_2.genbank	EMBL	CDS	1627654	1628331	.	+	0	ID=Kmarxianus_CCT7735_1662;locus_tag=CCT7_0B08230;inference=similar to DNA sequence:INSDC:YPL129W;gene=CCT70B08230
cct7_30Apr2015_scaffold_2.genbank	EMBL	CDS	1629053	1629469	.	+	0	ID=Kmarxianus_CCT7735_1663;locus_tag=CCT7_0B08240;inference=similar to DNA sequence:INSDC:YOR213C;gene=CCT70B08240
cct7_30Apr2015_scaffold_2.genbank	EMBL	CDS	1629565	1630845	.	-	0	ID=Kmarxianus_CCT7735_1664;locus_tag=CCT7_0B08250;inference=similar to DNA sequence:INSDC:YOR212W;gene=CCT70B08250
cct7_30Apr2015_scaffold_2.genbank	EMBL	CDS	1631599	1633104	.	-	0	ID=Kmarxianus_CCT7735_1665;locus_tag=CCT7_0B08260;inference=similar to DNA sequence:INSDC:YPL128C;gene=CCT70B08260
cct7_30Apr2015_scaffold_2.genbank	EMBL	CDS	1634671	1634883	.	-	0	ID=Kmarxianus_CCT7735_1666;featflags=start_before:true,end_after:true;locus_tag=CCT7_0B08270;gene=CCT70B08270;transl_table=1
cct7_30Apr2015_scaffold_2.genbank	EMBL	CDS	1636343	1638985	.	+	0	ID=Kmarxianus_CCT7735_1667;locus_tag=CCT7_0B08280;inference=similar to DNA sequence:INSDC:YOR211C;gene=CCT70B08280
cct7_30Apr2015_scaffold_2.genbank	EMBL	CDS	1639255	1639467	.	-	0	ID=Kmarxianus_CCT7735_1668;locus_tag=CCT7_0B08290;inference=similar to DNA sequence:INSDC:YOR210W;gene=CCT70B08290
cct7_30Apr2015_scaffold_2.genbank	EMBL	CDS	1639856	1642423	.	+	0	ID=Kmarxianus_CCT7735_1669;locus_tag=CCT7_0B08300;inference=similar to DNA sequence:INSDC:YPL126W;gene=CCT70B08300
cct7_30Apr2015_scaffold_2.genbank	EMBL	CDS	1643243	1644526	.	+	0	ID=Kmarxianus_CCT7735_1670;locus_tag=CCT7_0B08310;inference=similar to DNA sequence:INSDC:YOR209C;gene=CCT70B08310
cct7_30Apr2015_scaffold_2.genbank	EMBL	CDS	1645077	1648148	.	+	0	ID=Kmarxianus_CCT7735_1671;locus_tag=CCT7_0B08320;inference=similar to DNA sequence:INSDC:YPL125W;gene=CCT70B08320
cct7_30Apr2015_scaffold_2.genbank	EMBL	CDS	1648238	1650925	.	-	0	ID=Kmarxianus_CCT7735_1672;locus_tag=CCT7_0B08330;inference=similar to DNA sequence:INSDC:YOR208W;gene=CCT70B08330
cct7_30Apr2015_scaffold_2.genbank	EMBL	CDS	1653136	1654017	.	+	0	ID=Kmarxianus_CCT7735_1673;locus_tag=CCT7_0B08340;inference=similar to DNA sequence:INSDC:YPL124W;gene=CCT70B08340
cct7_30Apr2015_scaffold_2.genbank	EMBL	CDS	1654087	1655364	.	-	0	ID=Kmarxianus_CCT7735_1674;locus_tag=CCT7_0B08350;inference=similar to DNA sequence:INSDC:YPL123C;gene=CCT70B08350
cct7_30Apr2015_scaffold_2.genbank	EMBL	CDS	1655800	1657065	.	-	0	ID=Kmarxianus_CCT7735_1675;locus_tag=CCT7_0B08360;gene=CCT70B08360;transl_table=1
cct7_30Apr2015_scaffold_2.genbank	EMBL	tRNA	1658095	1658166	.	-	.	ID=cct7_30Apr2015_scaffold_2.genbank.876;locus_tag=CCT7_0Btrna3C;gene=CCT70Btrna3C;product=tRNA-Cys
cct7_30Apr2015_scaffold_2.genbank	EMBL	CDS	1658324	1660015	.	-	0	ID=Kmarxianus_CCT7735_1676;locus_tag=CCT7_0B08370;inference=similar to DNA sequence:INSDC:YJL071W;gene=CCT70B08370
cct7_30Apr2015_scaffold_2.genbank	EMBL	CDS	1660333	1660938	.	+	0	ID=Kmarxianus_CCT7735_1677;locus_tag=CCT7_0B08380;inference=similar to DNA sequence:INSDC:YJL072C;gene=CCT70B08380
cct7_30Apr2015_scaffold_2.genbank	EMBL	CDS	1662194	1662676	.	+	0	ID=Kmarxianus_CCT7735_1678;locus_tag=CCT7_0B08390;inference=similar to DNA sequence:INSDC:YBR285W;gene=CCT70B08390
cct7_30Apr2015_scaffold_2.genbank	EMBL	CDS	1663873	1667889	.	+	0	ID=Kmarxianus_CCT7735_1679;locus_tag=CCT7_0B08400;gene=CCT70B08400;transl_table=1
cct7_30Apr2015_scaffold_2.genbank	EMBL	CDS	1668391	1669938	.	+	0	ID=Kmarxianus_CCT7735_1680;locus_tag=CCT7_0B08410;inference=similar to DNA sequence:INSDC:YBR286W;gene=CCT70B08410
cct7_30Apr2015_scaffold_2.genbank	EMBL	CDS	1670177	1672075	.	-	0	ID=Kmarxianus_CCT7735_1681;featflags=start_before:true;locus_tag=CCT7_0B08420;inference=similar to DNA sequence:INSDC:YJL073W;gene=CCT70B08420
cct7_30Apr2015_scaffold_2.genbank	EMBL	CDS	1673551	1674843	.	+	0	ID=Kmarxianus_CCT7735_1682;locus_tag=CCT7_0B08430;inference=similar to DNA sequence:INSDC:YBR287W;gene=CCT70B08430
cct7_30Apr2015_scaffold_2.genbank	EMBL	biological_region	1675623	1675740	.	+	.	ID=cct7_30Apr2015_scaffold_2.genbank.884;featflags=type:tRNA;locus_tag=CCT7_0Btrna12L;gene=CCT70Btrna12L;product=tRNA-Leu
cct7_30Apr2015_scaffold_2.genbank	EMBL	tRNA	1675623	1675661	.	+	.	Parent=cct7_30Apr2015_scaffold_2.genbank.884
cct7_30Apr2015_scaffold_2.genbank	EMBL	tRNA	1675696	1675740	.	+	.	Parent=cct7_30Apr2015_scaffold_2.genbank.884
cct7_30Apr2015_scaffold_2.genbank	EMBL	CDS	1675943	1676557	.	-	0	ID=Kmarxianus_CCT7735_1683;locus_tag=CCT7_0B08440;inference=similar to DNA sequence:INSDC:YOR367W;gene=CCT70B08440
cct7_30Apr2015_scaffold_2.genbank	EMBL	CDS	1677194	1679557	.	+	0	ID=Kmarxianus_CCT7735_1684;locus_tag=CCT7_0B08450;inference=similar to DNA sequence:INSDC:YJL094C;gene=CCT70B08450
cct7_30Apr2015_scaffold_2.genbank	EMBL	CDS	1680287	1681819	.	-	0	ID=Kmarxianus_CCT7735_1685;locus_tag=CCT7_0B08460;gene=CCT70B08460;transl_table=1
cct7_30Apr2015_scaffold_2.genbank	EMBL	CDS	1682834	1684507	.	+	0	ID=Kmarxianus_CCT7735_1686;locus_tag=CCT7_0B08470;gene=CCT70B08470;transl_table=1
cct7_30Apr2015_scaffold_2.genbank	EMBL	CDS	1685705	1687540	.	+	0	ID=Kmarxianus_CCT7735_1687;locus_tag=CCT7_0B08480;inference=similar to DNA sequence:INSDC:YOR370C;gene=CCT70B08480
cct7_30Apr2015_scaffold_2.genbank	EMBL	CDS	1688048	1689463	.	-	0	ID=Kmarxianus_CCT7735_1688;locus_tag=CCT7_0B08490;gene=CCT70B08490;transl_table=1
cct7_30Apr2015_scaffold_2.genbank	EMBL	CDS	1690533	1692275	.	-	0	ID=Kmarxianus_CCT7735_1689;locus_tag=CCT7_0B08500;gene=CCT70B08500
cct7_30Apr2015_scaffold_2.genbank	EMBL	CDS	1693677	1695143	.	-	0	ID=Kmarxianus_CCT7735_1690;featflags=start_before:true;locus_tag=CCT7_0B08510;gene=CCT70B08510
cct7_30Apr2015_scaffold_2.genbank	EMBL	CDS	1695666	1696352	.	+	0	ID=Kmarxianus_CCT7735_1691;locus_tag=CCT7_0B08520;inference=similar to DNA sequence:INSDC:YNR057C;gene=CCT70B08520
cct7_30Apr2015_scaffold_2.genbank	EMBL	CDS	1696658	1698265	.	+	0	ID=Kmarxianus_CCT7735_1692;locus_tag=CCT7_0B08530;inference=similar to DNA sequence:INSDC:YNR056C;gene=CCT70B08530
cct7_30Apr2015_scaffold_2.genbank	EMBL	CDS	1698880	1700541	.	-	0	ID=Kmarxianus_CCT7735_1693;featflags=start_before:true;locus_tag=CCT7_0B08540;gene=CCT70B08540
cct7_30Apr2015_scaffold_2.genbank	EMBL	CDS	1701494	1703206	.	+	0	ID=Kmarxianus_CCT7735_1694;locus_tag=CCT7_0B08550;gene=CCT70B08550;transl_table=1
cct7_30Apr2015_scaffold_2.genbank	EMBL	CDS	1704175	1705669	.	+	0	ID=Kmarxianus_CCT7735_1695;featflags=end_after:true;locus_tag=CCT7_0B08560;gene=CCT70B08560;transl_table=1
cct7_30Apr2015_scaffold_2.genbank	EMBL	CDS	1707513	1708316	.	-	0	ID=Kmarxianus_CCT7735_1696;locus_tag=CCT7_0B08570;gene=CCT70B08570;transl_table=1
cct7_30Apr2015_scaffold_2.genbank	EMBL	CDS	1709650	1710891	.	-	0	ID=Kmarxianus_CCT7735_1697;locus_tag=CCT7_0B08580;gene=CCT70B08580;transl_table=1
##gff-version 3
##sequence-region cct7_30Apr2015_scaffold_3.genbank 1 1588169
#!Date 2020-12-24
#!Type DNA
#!Source-version EMBOSS 6.6.0.0
cct7_30Apr2015_scaffold_3.genbank	EMBL	databank_entry	1	1588169	.	+	.	ID=cct7_30Apr2015_scaffold_3.genbank.1;mol_type=genomic DNA;organism=cct7-annotated_by_ygap
cct7_30Apr2015_scaffold_3.genbank	EMBL	CDS	2176	3879	.	-	0	ID=Kmarxianus_CCT7735_1698;featflags=start_before:true;locus_tag=CCT7_0C00100;gene=CCT70C00100
cct7_30Apr2015_scaffold_3.genbank	EMBL	CDS	5828	11149	.	+	0	ID=Kmarxianus_CCT7735_1699;locus_tag=CCT7_0C00110;gene=CCT70C00110;transl_table=1
cct7_30Apr2015_scaffold_3.genbank	EMBL	CDS	20182	25503	.	+	0	ID=Kmarxianus_CCT7735_1700;locus_tag=CCT7_0C00120;gene=CCT70C00120;transl_table=1
cct7_30Apr2015_scaffold_3.genbank	EMBL	CDS	27449	30526	.	-	0	ID=Kmarxianus_CCT7735_1701;locus_tag=CCT7_0C00130;gene=CCT70C00130;transl_table=1
cct7_30Apr2015_scaffold_3.genbank	EMBL	CDS	31216	31848	.	+	0	ID=Kmarxianus_CCT7735_1702;locus_tag=CCT7_0C00140;gene=CCT70C00140;transl_table=1
cct7_30Apr2015_scaffold_3.genbank	EMBL	CDS	33718	35481	.	+	0	ID=Kmarxianus_CCT7735_1703;locus_tag=CCT7_0C00150;gene=CCT70C00150;transl_table=1
cct7_30Apr2015_scaffold_3.genbank	EMBL	CDS	36161	38698	.	-	0	ID=Kmarxianus_CCT7735_1704;locus_tag=CCT7_0C00160;gene=CCT70C00160;transl_table=1
cct7_30Apr2015_scaffold_3.genbank	EMBL	CDS	40307	41230	.	+	0	ID=Kmarxianus_CCT7735_1705;locus_tag=CCT7_0C00170;gene=CCT70C00170;transl_table=1
cct7_30Apr2015_scaffold_3.genbank	EMBL	CDS	44198	45889	.	-	0	ID=Kmarxianus_CCT7735_1706;featflags=start_before:true;locus_tag=CCT7_0C00180;gene=CCT70C00180
cct7_30Apr2015_scaffold_3.genbank	EMBL	CDS	46942	48579	.	+	0	ID=Kmarxianus_CCT7735_1707;locus_tag=CCT7_0C00190;gene=CCT70C00190;transl_table=1
cct7_30Apr2015_scaffold_3.genbank	EMBL	CDS	49603	51021	.	+	0	ID=Kmarxianus_CCT7735_1708;locus_tag=CCT7_0C00200;gene=CCT70C00200;transl_table=1
cct7_30Apr2015_scaffold_3.genbank	EMBL	CDS	51808	52614	.	+	0	ID=Kmarxianus_CCT7735_1709;featflags=start_before:true,end_after:true;locus_tag=CCT7_0C00210;codon_start=1;gene=CCT70C00210
cct7_30Apr2015_scaffold_3.genbank	EMBL	CDS	53579	55288	.	+	0	ID=Kmarxianus_CCT7735_1710;locus_tag=CCT7_0C00220;gene=CCT70C00220;transl_table=1
cct7_30Apr2015_scaffold_3.genbank	EMBL	CDS	55396	56421	.	-	0	ID=Kmarxianus_CCT7735_1711;locus_tag=CCT7_0C00230;gene=CCT70C00230;transl_table=1
cct7_30Apr2015_scaffold_3.genbank	EMBL	CDS	56899	58512	.	+	0	ID=Kmarxianus_CCT7735_1712;locus_tag=CCT7_0C00240;gene=CCT70C00240;transl_table=1
cct7_30Apr2015_scaffold_3.genbank	EMBL	CDS	60293	61498	.	+	0	ID=Kmarxianus_CCT7735_1713;locus_tag=CCT7_0C00250;gene=CCT70C00250;transl_table=1
cct7_30Apr2015_scaffold_3.genbank	EMBL	CDS	61549	62313	.	-	0	ID=Kmarxianus_CCT7735_1714;featflags=start_before:true;locus_tag=CCT7_0C00260;gene=CCT70C00260
cct7_30Apr2015_scaffold_3.genbank	EMBL	CDS	63179	63820	.	+	0	ID=Kmarxianus_CCT7735_1715;locus_tag=CCT7_0C00270;gene=CCT70C00270;transl_table=1
cct7_30Apr2015_scaffold_3.genbank	EMBL	CDS	63843	64163	.	-	0	ID=Kmarxianus_CCT7735_1716;featflags=start_before:true;locus_tag=CCT7_0C00280;gene=CCT70C00280
cct7_30Apr2015_scaffold_3.genbank	EMBL	CDS	64795	65982	.	-	0	ID=Kmarxianus_CCT7735_1717;locus_tag=CCT7_0C00290;inference=similar to DNA sequence:INSDC:YGR234W;gene=CCT70C00290
cct7_30Apr2015_scaffold_3.genbank	EMBL	CDS	67690	68613	.	+	0	ID=Kmarxianus_CCT7735_1718;locus_tag=CCT7_0C00300;inference=similar to DNA sequence:INSDC:YJR077C;gene=CCT70C00300
cct7_30Apr2015_scaffold_3.genbank	EMBL	CDS	69510	70046	.	-	0	ID=Kmarxianus_CCT7735_1719;featflags=end_after:true;locus_tag=CCT7_0C00310;gene=CCT70C00310;transl_table=1
cct7_30Apr2015_scaffold_3.genbank	EMBL	CDS	70709	72886	.	-	0	ID=Kmarxianus_CCT7735_1720;locus_tag=CCT7_0C00320;inference=similar to DNA sequence:INSDC:YKL213C;gene=CCT70C00320
cct7_30Apr2015_scaffold_3.genbank	EMBL	CDS	73237	75108	.	+	0	ID=Kmarxianus_CCT7735_1721;locus_tag=CCT7_0C00330;inference=similar to DNA sequence:INSDC:YKL212W;gene=CCT70C00330
cct7_30Apr2015_scaffold_3.genbank	EMBL	CDS	75285	76763	.	-	0	ID=Kmarxianus_CCT7735_1722;locus_tag=CCT7_0C00340;inference=similar to DNA sequence:INSDC:YKL211C;gene=CCT70C00340
cct7_30Apr2015_scaffold_3.genbank	EMBL	CDS	77524	78792	.	+	0	ID=Kmarxianus_CCT7735_1723;locus_tag=CCT7_0C00350;inference=similar to DNA sequence:INSDC:YJR076C;gene=CCT70C00350
cct7_30Apr2015_scaffold_3.genbank	EMBL	CDS	79583	80794	.	-	0	ID=Kmarxianus_CCT7735_1724;locus_tag=CCT7_0C00360;inference=similar to DNA sequence:INSDC:YJR075W;gene=CCT70C00360
cct7_30Apr2015_scaffold_3.genbank	EMBL	CDS	81224	81817	.	-	0	ID=Kmarxianus_CCT7735_1725;locus_tag=CCT7_0C00370;inference=similar to DNA sequence:INSDC:YJR074W;gene=CCT70C00370
cct7_30Apr2015_scaffold_3.genbank	EMBL	CDS	82245	85307	.	+	0	ID=Kmarxianus_CCT7735_1726;locus_tag=CCT7_0C00380;inference=similar to DNA sequence:INSDC:YKL210W;gene=CCT70C00380
cct7_30Apr2015_scaffold_3.genbank	EMBL	CDS	85535	89425	.	-	0	ID=Kmarxianus_CCT7735_1727;locus_tag=CCT7_0C00390;inference=similar to DNA sequence:INSDC:YKL209C;gene=CCT70C00390
cct7_30Apr2015_scaffold_3.genbank	EMBL	CDS	90237	90890	.	+	0	ID=Kmarxianus_CCT7735_1728;locus_tag=CCT7_0C00400;inference=similar to DNA sequence:INSDC:YJR073C;gene=CCT70C00400
cct7_30Apr2015_scaffold_3.genbank	EMBL	tRNA	91177	91248	.	-	.	ID=cct7_30Apr2015_scaffold_3.genbank.33;locus_tag=CCT7_0Ctrna9T;gene=CCT70Ctrna9T;product=tRNA-Thr
cct7_30Apr2015_scaffold_3.genbank	EMBL	CDS	91485	92207	.	+	0	ID=Kmarxianus_CCT7735_1729;locus_tag=CCT7_0C00410;inference=similar to DNA sequence:INSDC:YKL208W;gene=CCT70C00410
cct7_30Apr2015_scaffold_3.genbank	EMBL	CDS	92395	94221	.	+	0	ID=Kmarxianus_CCT7735_1730;locus_tag=CCT7_0C00420;gene=CCT70C00420;transl_table=1
cct7_30Apr2015_scaffold_3.genbank	EMBL	CDS	94552	95364	.	+	0	ID=Kmarxianus_CCT7735_1731;locus_tag=CCT7_0C00430;inference=similar to DNA sequence:INSDC:YKL207W;gene=CCT70C00430
cct7_30Apr2015_scaffold_3.genbank	EMBL	CDS	95720	96901	.	+	0	ID=Kmarxianus_CCT7735_1732;locus_tag=CCT7_0C00440;inference=similar to DNA sequence:INSDC:YJR072C;gene=CCT70C00440
cct7_30Apr2015_scaffold_3.genbank	EMBL	CDS	96983	97807	.	-	0	ID=Kmarxianus_CCT7735_1733;locus_tag=CCT7_0C00450;inference=similar to DNA sequence:INSDC:YKL206C;gene=CCT70C00450
cct7_30Apr2015_scaffold_3.genbank	EMBL	CDS	98791	99759	.	+	0	ID=Kmarxianus_CCT7735_1734;locus_tag=CCT7_0C00460;inference=similar to DNA sequence:INSDC:YJR070C;gene=CCT70C00460
cct7_30Apr2015_scaffold_3.genbank	EMBL	CDS	100021	100605	.	+	0	ID=Kmarxianus_CCT7735_1735;locus_tag=CCT7_0C00470;inference=similar to DNA sequence:INSDC:YJR069C;gene=CCT70C00470
cct7_30Apr2015_scaffold_3.genbank	EMBL	CDS	101008	104295	.	+	0	ID=Kmarxianus_CCT7735_1736;locus_tag=CCT7_0C00480;inference=similar to DNA sequence:INSDC:YKL205W;gene=CCT70C00480
cct7_30Apr2015_scaffold_3.genbank	EMBL	CDS	104824	106773	.	+	0	ID=Kmarxianus_CCT7735_1737;locus_tag=CCT7_0C00490;inference=similar to DNA sequence:INSDC:YKL204W;gene=CCT70C00490
cct7_30Apr2015_scaffold_3.genbank	EMBL	CDS	106887	107942	.	-	0	ID=Kmarxianus_CCT7735_1738;locus_tag=CCT7_0C00500;inference=similar to DNA sequence:INSDC:YJR068W;gene=CCT70C00500
cct7_30Apr2015_scaffold_3.genbank	EMBL	CDS	108182	108598	.	+	0	ID=Kmarxianus_CCT7735_1739;locus_tag=CCT7_0C00510;inference=similar to DNA sequence:INSDC:YJR067C;gene=CCT70C00510
cct7_30Apr2015_scaffold_3.genbank	EMBL	CDS	108719	116092	.	-	0	ID=Kmarxianus_CCT7735_1740;locus_tag=CCT7_0C00520;inference=similar to DNA sequence:INSDC:YJR066W%2CYKL203C;gene=CCT70C00520
cct7_30Apr2015_scaffold_3.genbank	EMBL	CDS	116613	118175	.	-	0	ID=Kmarxianus_CCT7735_1741;locus_tag=CCT7_0C00530;gene=CCT70C00530;transl_table=1
cct7_30Apr2015_scaffold_3.genbank	EMBL	CDS	118772	120139	.	+	0	ID=Kmarxianus_CCT7735_1742;locus_tag=CCT7_0C00540;inference=similar to DNA sequence:INSDC:YJR065C;gene=CCT70C00540
cct7_30Apr2015_scaffold_3.genbank	EMBL	CDS	120657	122309	.	-	0	ID=Kmarxianus_CCT7735_1743;locus_tag=CCT7_0C00550;inference=similar to DNA sequence:INSDC:YJR064W;gene=CCT70C00550
cct7_30Apr2015_scaffold_3.genbank	EMBL	CDS	122669	123055	.	-	0	ID=Kmarxianus_CCT7735_1744;locus_tag=CCT7_0C00560;inference=similar to DNA sequence:INSDC:YJR063W;gene=CCT70C00560
cct7_30Apr2015_scaffold_3.genbank	EMBL	CDS	123119	123772	.	-	0	ID=Kmarxianus_CCT7735_1745;locus_tag=CCT7_0C00570;gene=CCT70C00570;transl_table=1
cct7_30Apr2015_scaffold_3.genbank	EMBL	CDS	124477	127437	.	+	0	ID=Kmarxianus_CCT7735_1746;locus_tag=CCT7_0C00580;inference=similar to DNA sequence:INSDC:YKL201C%2CYJR061W;gene=CCT70C00580
cct7_30Apr2015_scaffold_3.genbank	EMBL	CDS	128015	129241	.	+	0	ID=Kmarxianus_CCT7735_1747;locus_tag=CCT7_0C00590;inference=similar to DNA sequence:INSDC:YJR062C;gene=CCT70C00590
cct7_30Apr2015_scaffold_3.genbank	EMBL	CDS	129753	132206	.	-	0	ID=Kmarxianus_CCT7735_1748;featflags=start_before:true;locus_tag=CCT7_0C00600;gene=CCT70C00600
cct7_30Apr2015_scaffold_3.genbank	EMBL	CDS	132892	134007	.	-	0	ID=Kmarxianus_CCT7735_1749;locus_tag=CCT7_0C00610;inference=similar to DNA sequence:INSDC:YJR060W;gene=CCT70C00610
cct7_30Apr2015_scaffold_3.genbank	EMBL	CDS	134629	136947	.	+	0	ID=Kmarxianus_CCT7735_1750;locus_tag=CCT7_0C00620;inference=similar to DNA sequence:INSDC:YMR078C;gene=CCT70C00620
cct7_30Apr2015_scaffold_3.genbank	EMBL	tRNA	137184	137257	.	+	.	ID=cct7_30Apr2015_scaffold_3.genbank.56;locus_tag=CCT7_0Ctrna7V;gene=CCT70Ctrna7V;product=tRNA-Val
cct7_30Apr2015_scaffold_3.genbank	EMBL	CDS	142929	144107	.	+	0	ID=Kmarxianus_CCT7735_1751;locus_tag=CCT7_0C00630;inference=similar to DNA sequence:INSDC:YHL009C;gene=CCT70C00630
cct7_30Apr2015_scaffold_3.genbank	EMBL	CDS	144450	144959	.	+	0	ID=Kmarxianus_CCT7735_1752;featflags=end_after:true;locus_tag=CCT7_0C00640;inference=similar to DNA sequence:INSDC:YKL090W;gene=CCT70C00640
cct7_30Apr2015_scaffold_3.genbank	EMBL	CDS	145935	147593	.	+	0	ID=Kmarxianus_CCT7735_1753;locus_tag=CCT7_0C00650;inference=similar to DNA sequence:INSDC:YKL089W;gene=CCT70C00650
cct7_30Apr2015_scaffold_3.genbank	EMBL	CDS	147798	151160	.	-	0	ID=Kmarxianus_CCT7735_1754;locus_tag=CCT7_0C00660;inference=similar to DNA sequence:INSDC:YHL007C;gene=CCT70C00660
cct7_30Apr2015_scaffold_3.genbank	EMBL	CDS	151978	156432	.	-	0	ID=Kmarxianus_CCT7735_1755;featflags=start_before:true;locus_tag=CCT7_0C00670;inference=similar to DNA sequence:INSDC:YKL010C;gene=CCT70C00670
cct7_30Apr2015_scaffold_3.genbank	EMBL	CDS	157000	157710	.	+	0	ID=Kmarxianus_CCT7735_1756;locus_tag=CCT7_0C00680;inference=similar to DNA sequence:INSDC:YKL009W;gene=CCT70C00680
cct7_30Apr2015_scaffold_3.genbank	EMBL	CDS	157789	158339	.	-	0	ID=Kmarxianus_CCT7735_1757;featflags=start_before:true,end_after:true;locus_tag=CCT7_0C00690;gene=CCT70C00690;transl_table=1
cct7_30Apr2015_scaffold_3.genbank	EMBL	CDS	158698	159912	.	+	0	ID=Kmarxianus_CCT7735_1758;locus_tag=CCT7_0C00700;inference=similar to DNA sequence:INSDC:YHL004W;gene=CCT70C00700
cct7_30Apr2015_scaffold_3.genbank	EMBL	CDS	160496	161737	.	-	0	ID=Kmarxianus_CCT7735_1759;featflags=start_before:true;locus_tag=CCT7_0C00710;inference=similar to DNA sequence:INSDC:YHL003C%2CYKL008C;gene=CCT70C00710
cct7_30Apr2015_scaffold_3.genbank	EMBL	CDS	163365	164903	.	+	0	ID=Kmarxianus_CCT7735_1760;locus_tag=CCT7_0C00720;inference=similar to DNA sequence:INSDC:YHL002W;gene=CCT70C00720
cct7_30Apr2015_scaffold_3.genbank	EMBL	CDS	165291	166091	.	+	0	ID=Kmarxianus_CCT7735_1761;locus_tag=CCT7_0C00730;inference=similar to DNA sequence:INSDC:YKL007W;gene=CCT70C00730
cct7_30Apr2015_scaffold_3.genbank	EMBL	CDS	166172	166429	.	-	0	ID=Kmarxianus_CCT7735_1762;featflags=end_after:true;locus_tag=CCT7_0C00740;gene=CCT70C00740;transl_table=1
cct7_30Apr2015_scaffold_3.genbank	EMBL	CDS	167159	167668	.	+	0	ID=Kmarxianus_CCT7735_1763;locus_tag=CCT7_0C00750;gene=CCT70C00750;transl_table=1
cct7_30Apr2015_scaffold_3.genbank	EMBL	CDS	167978	168727	.	+	0	ID=Kmarxianus_CCT7735_1764;locus_tag=CCT7_0C00760;inference=similar to DNA sequence:INSDC:YHL001W%2CYKL006W;gene=CCT70C00760
cct7_30Apr2015_scaffold_3.genbank	EMBL	CDS	169754	171004	.	+	0	ID=Kmarxianus_CCT7735_1765;locus_tag=CCT7_0C00770;inference=similar to DNA sequence:INSDC:YKL004W;gene=CCT70C00770
cct7_30Apr2015_scaffold_3.genbank	EMBL	CDS	171521	171910	.	-	0	ID=Kmarxianus_CCT7735_1766;locus_tag=CCT7_0C00780;inference=similar to DNA sequence:INSDC:YKL003C;gene=CCT70C00780
cct7_30Apr2015_scaffold_3.genbank	EMBL	CDS	172649	173206	.	+	0	ID=Kmarxianus_CCT7735_1767;featflags=start_before:true,end_after:true;locus_tag=CCT7_0C00790;gene=CCT70C00790;transl_table=1
cct7_30Apr2015_scaffold_3.genbank	EMBL	CDS	173409	174002	.	-	0	ID=Kmarxianus_CCT7735_1768;featflags=start_before:true;locus_tag=CCT7_0C00800;inference=similar to DNA sequence:INSDC:YKL001C;gene=CCT70C00800
cct7_30Apr2015_scaffold_3.genbank	EMBL	CDS	176282	178336	.	-	0	ID=Kmarxianus_CCT7735_1769;locus_tag=CCT7_0C00810;inference=similar to DNA sequence:INSDC:YKR001C;gene=CCT70C00810
cct7_30Apr2015_scaffold_3.genbank	EMBL	CDS	179883	181739	.	+	0	ID=Kmarxianus_CCT7735_1770;locus_tag=CCT7_0C00820;inference=similar to DNA sequence:INSDC:YKR002W;gene=CCT70C00820
cct7_30Apr2015_scaffold_3.genbank	EMBL	CDS	183043	184782	.	+	0	ID=Kmarxianus_CCT7735_1771;locus_tag=CCT7_0C00830;inference=similar to DNA sequence:INSDC:YGR055W;gene=CCT70C00830
cct7_30Apr2015_scaffold_3.genbank	EMBL	CDS	185177	187915	.	+	0	ID=Kmarxianus_CCT7735_1772;locus_tag=CCT7_0C00840;inference=similar to DNA sequence:INSDC:YGR056W%2CYLR357W;gene=CCT70C00840
cct7_30Apr2015_scaffold_3.genbank	EMBL	CDS	188430	189878	.	+	0	ID=Kmarxianus_CCT7735_1773;locus_tag=CCT7_0C00850;inference=similar to DNA sequence:INSDC:YLR359W;gene=CCT70C00850
cct7_30Apr2015_scaffold_3.genbank	EMBL	CDS	190073	190828	.	-	0	ID=Kmarxianus_CCT7735_1774;featflags=start_before:true;locus_tag=CCT7_0C00860;inference=similar to DNA sequence:INSDC:YGR057C;gene=CCT70C00860
cct7_30Apr2015_scaffold_3.genbank	EMBL	biological_region	191472	192929	.	+	0	ID=Kmarxianus_CCT7735_1775;featflags=type:CDS;locus_tag=CCT7_0C00870;inference=similar to DNA sequence:INSDC:YLR360W;gene=CCT70C00870
cct7_30Apr2015_scaffold_3.genbank	EMBL	CDS	191472	191495	.	+	0	Parent=cct7_30Apr2015_scaffold_3.genbank.81
cct7_30Apr2015_scaffold_3.genbank	EMBL	CDS	191649	192929	.	+	0	Parent=cct7_30Apr2015_scaffold_3.genbank.81
cct7_30Apr2015_scaffold_3.genbank	EMBL	CDS	192901	194646	.	-	0	ID=Kmarxianus_CCT7735_1776;locus_tag=CCT7_0C00880;inference=similar to DNA sequence:INSDC:YLR361C;gene=CCT70C00880
cct7_30Apr2015_scaffold_3.genbank	EMBL	CDS	194950	195225	.	-	0	ID=Kmarxianus_CCT7735_1777;locus_tag=CCT7_0C00890;inference=similar to DNA sequence:INSDC:YLR361C-A;gene=CCT70C00890
cct7_30Apr2015_scaffold_3.genbank	EMBL	CDS	195532	197739	.	+	0	ID=Kmarxianus_CCT7735_1778;locus_tag=CCT7_0C00900;inference=similar to DNA sequence:INSDC:YLR362W;gene=CCT70C00900
cct7_30Apr2015_scaffold_3.genbank	EMBL	CDS	197962	201036	.	+	0	ID=Kmarxianus_CCT7735_1779;locus_tag=CCT7_0C00910;inference=similar to DNA sequence:INSDC:YMR231W;gene=CCT70C00910
cct7_30Apr2015_scaffold_3.genbank	EMBL	CDS	201358	203430	.	+	0	ID=Kmarxianus_CCT7735_1780;locus_tag=CCT7_0C00920;inference=similar to DNA sequence:INSDC:YMR232W;gene=CCT70C00920
cct7_30Apr2015_scaffold_3.genbank	EMBL	CDS	203655	204275	.	+	0	ID=Kmarxianus_CCT7735_1781;locus_tag=CCT7_0C00930;inference=similar to DNA sequence:INSDC:YOR294W;gene=CCT70C00930
cct7_30Apr2015_scaffold_3.genbank	EMBL	biological_region	204624	205452	.	+	0	ID=Kmarxianus_CCT7735_1782;featflags=type:CDS;locus_tag=CCT7_0C00940;inference=similar to DNA sequence:INSDC:YMR233W%2CYOR295W;gene=CCT70C00940
cct7_30Apr2015_scaffold_3.genbank	EMBL	CDS	204624	204632	.	+	0	Parent=cct7_30Apr2015_scaffold_3.genbank.90
cct7_30Apr2015_scaffold_3.genbank	EMBL	CDS	204769	205452	.	+	0	Parent=cct7_30Apr2015_scaffold_3.genbank.90
cct7_30Apr2015_scaffold_3.genbank	EMBL	CDS	205754	209860	.	+	0	ID=Kmarxianus_CCT7735_1783;locus_tag=CCT7_0C00950;inference=similar to DNA sequence:INSDC:YOR296W;gene=CCT70C00950
cct7_30Apr2015_scaffold_3.genbank	EMBL	CDS	210289	211155	.	+	0	ID=Kmarxianus_CCT7735_1784;locus_tag=CCT7_0C00960;gene=CCT70C00960;transl_table=1
cct7_30Apr2015_scaffold_3.genbank	EMBL	CDS	211393	212499	.	+	0	ID=Kmarxianus_CCT7735_1785;featflags=end_after:true;locus_tag=CCT7_0C00970;inference=similar to DNA sequence:INSDC:YMR234W;gene=CCT70C00970
cct7_30Apr2015_scaffold_3.genbank	EMBL	CDS	213476	215581	.	+	0	ID=Kmarxianus_CCT7735_1786;locus_tag=CCT7_0C00980;inference=similar to DNA sequence:INSDC:YMR246W%2CYOR317W;gene=CCT70C00980
cct7_30Apr2015_scaffold_3.genbank	EMBL	CDS	216588	217889	.	-	0	ID=Kmarxianus_CCT7735_1787;featflags=start_before:true;locus_tag=CCT7_0C00990;inference=similar to DNA sequence:INSDC:YGR110W;gene=CCT70C00990
cct7_30Apr2015_scaffold_3.genbank	EMBL	CDS	218298	220220	.	-	0	ID=Kmarxianus_CCT7735_1788;featflags=start_before:true;locus_tag=CCT7_0C01000;inference=similar to DNA sequence:INSDC:YMR100W;gene=CCT70C01000
cct7_30Apr2015_scaffold_3.genbank	EMBL	CDS	220566	221183	.	+	0	ID=Kmarxianus_CCT7735_1789;locus_tag=CCT7_0C01010;inference=similar to DNA sequence:INSDC:YKL119C;gene=CCT70C01010
cct7_30Apr2015_scaffold_3.genbank	EMBL	CDS	221478	222641	.	-	0	ID=Kmarxianus_CCT7735_1790;featflags=start_before:true;locus_tag=CCT7_0C01020;inference=similar to DNA sequence:INSDC:YMR101C;gene=CCT70C01020
cct7_30Apr2015_scaffold_3.genbank	EMBL	CDS	223116	224075	.	-	0	ID=Kmarxianus_CCT7735_1791;featflags=start_before:true;locus_tag=CCT7_0C01030;inference=similar to DNA sequence:INSDC:YKL120W;gene=CCT70C01030
cct7_30Apr2015_scaffold_3.genbank	EMBL	CDS	224942	227530	.	-	0	ID=Kmarxianus_CCT7735_1792;featflags=start_before:true;locus_tag=CCT7_0C01040;inference=similar to DNA sequence:INSDC:YKL121W%2CYMR102C;gene=CCT70C01040
cct7_30Apr2015_scaffold_3.genbank	EMBL	CDS	227934	228395	.	+	0	ID=Kmarxianus_CCT7735_1793;locus_tag=CCT7_0C01050;inference=similar to DNA sequence:INSDC:YKL122C;gene=CCT70C01050
cct7_30Apr2015_scaffold_3.genbank	EMBL	CDS	228483	230183	.	-	0	ID=Kmarxianus_CCT7735_1794;featflags=start_before:true;locus_tag=CCT7_0C01060;inference=similar to DNA sequence:INSDC:YKL124W;gene=CCT70C01060
cct7_30Apr2015_scaffold_3.genbank	EMBL	CDS	230755	231762	.	-	0	ID=Kmarxianus_CCT7735_1795;featflags=start_before:true,end_after:true;locus_tag=CCT7_0C01070;gene=CCT70C01070;transl_table=1
cct7_30Apr2015_scaffold_3.genbank	EMBL	CDS	233218	235521	.	-	0	ID=Kmarxianus_CCT7735_1796;locus_tag=CCT7_0C01080;inference=similar to DNA sequence:INSDC:YKL126W%2CYMR104C;gene=CCT70C01080
cct7_30Apr2015_scaffold_3.genbank	EMBL	CDS	235965	237665	.	-	0	ID=Kmarxianus_CCT7735_1797;featflags=start_before:true;locus_tag=CCT7_0C01090;inference=similar to DNA sequence:INSDC:YKL127W%2CYMR105C;gene=CCT70C01090
cct7_30Apr2015_scaffold_3.genbank	EMBL	CDS	237811	239835	.	-	0	ID=Kmarxianus_CCT7735_1798;featflags=end_after:true;locus_tag=CCT7_0C01100;gene=CCT70C01100;transl_table=1
cct7_30Apr2015_scaffold_3.genbank	EMBL	CDS	240279	240584	.	+	0	ID=Kmarxianus_CCT7735_1799;locus_tag=CCT7_0C01110;inference=similar to DNA sequence:INSDC:YMR107W;gene=CCT70C01110
cct7_30Apr2015_scaffold_3.genbank	EMBL	CDS	241277	241791	.	+	0	ID=Kmarxianus_CCT7735_1800;featflags=start_before:true,end_after:true;locus_tag=CCT7_0C01120;gene=CCT70C01120;transl_table=1
cct7_30Apr2015_scaffold_3.genbank	EMBL	CDS	242133	243290	.	-	0	ID=Kmarxianus_CCT7735_1801;locus_tag=CCT7_0C01130;gene=CCT70C01130;transl_table=1
cct7_30Apr2015_scaffold_3.genbank	EMBL	CDS	245263	247446	.	+	0	ID=Kmarxianus_CCT7735_1802;locus_tag=CCT7_0C01140;inference=similar to DNA sequence:INSDC:YMR108W;gene=CCT70C01140
cct7_30Apr2015_scaffold_3.genbank	EMBL	CDS	247951	251739	.	+	0	ID=Kmarxianus_CCT7735_1803;locus_tag=CCT7_0C01150;inference=similar to DNA sequence:INSDC:YKL129C%2CYMR109W;gene=CCT70C01150
cct7_30Apr2015_scaffold_3.genbank	EMBL	CDS	251999	253564	.	-	0	ID=Kmarxianus_CCT7735_1804;locus_tag=CCT7_0C01160;inference=similar to DNA sequence:INSDC:YMR110C;gene=CCT70C01160
cct7_30Apr2015_scaffold_3.genbank	EMBL	CDS	253859	254608	.	+	0	ID=Kmarxianus_CCT7735_1805;locus_tag=CCT7_0C01170;inference=similar to DNA sequence:INSDC:YKL130C;gene=CCT70C01170
cct7_30Apr2015_scaffold_3.genbank	EMBL	CDS	254641	255891	.	-	0	ID=Kmarxianus_CCT7735_1806;locus_tag=CCT7_0C01180;inference=similar to DNA sequence:INSDC:YMR111C;gene=CCT70C01180
cct7_30Apr2015_scaffold_3.genbank	EMBL	CDS	256116	256469	.	-	0	ID=Kmarxianus_CCT7735_1807;locus_tag=CCT7_0C01190;inference=similar to DNA sequence:INSDC:YMR112C;gene=CCT70C01190
cct7_30Apr2015_scaffold_3.genbank	EMBL	CDS	256671	257981	.	+	0	ID=Kmarxianus_CCT7735_1808;locus_tag=CCT7_0C01200;inference=similar to DNA sequence:INSDC:YKL132C%2CYMR113W;gene=CCT70C01200
cct7_30Apr2015_scaffold_3.genbank	EMBL	CDS	258005	258916	.	-	0	ID=Kmarxianus_CCT7735_1809;locus_tag=CCT7_0C01210;inference=similar to DNA sequence:INSDC:YMR114C;gene=CCT70C01210
cct7_30Apr2015_scaffold_3.genbank	EMBL	CDS	259217	260725	.	+	0	ID=Kmarxianus_CCT7735_1810;locus_tag=CCT7_0C01220;inference=similar to DNA sequence:INSDC:YKL133C%2CYMR115W;gene=CCT70C01220
cct7_30Apr2015_scaffold_3.genbank	EMBL	CDS	261106	263454	.	+	0	ID=Kmarxianus_CCT7735_1811;locus_tag=CCT7_0C01230;inference=similar to DNA sequence:INSDC:YKL134C;gene=CCT70C01230
cct7_30Apr2015_scaffold_3.genbank	EMBL	CDS	263741	265111	.	-	0	ID=Kmarxianus_CCT7735_1812;featflags=start_before:true;locus_tag=CCT7_0C01240;inference=similar to DNA sequence:INSDC:YMR116C;gene=CCT70C01240
cct7_30Apr2015_scaffold_3.genbank	EMBL	CDS	265125	265649	.	+	0	ID=Kmarxianus_CCT7735_1813;locus_tag=CCT7_0C01250;gene=CCT70C01250;transl_table=1
cct7_30Apr2015_scaffold_3.genbank	EMBL	CDS	265889	268012	.	+	0	ID=Kmarxianus_CCT7735_1814;locus_tag=CCT7_0C01260;inference=similar to DNA sequence:INSDC:YKL135C;gene=CCT70C01260
cct7_30Apr2015_scaffold_3.genbank	EMBL	CDS	268130	268459	.	-	0	ID=Kmarxianus_CCT7735_1815;featflags=start_before:true;locus_tag=CCT7_0C01270;inference=similar to DNA sequence:INSDC:YKL137W;gene=CCT70C01270
cct7_30Apr2015_scaffold_3.genbank	EMBL	CDS	268810	269199	.	+	0	ID=Kmarxianus_CCT7735_1816;locus_tag=CCT7_0C01280;inference=similar to DNA sequence:INSDC:YKL138C;gene=CCT70C01280
cct7_30Apr2015_scaffold_3.genbank	EMBL	CDS	269307	269846	.	-	0	ID=Kmarxianus_CCT7735_1817;locus_tag=CCT7_0C01290;inference=similar to DNA sequence:INSDC:YMR117C;gene=CCT70C01290
cct7_30Apr2015_scaffold_3.genbank	EMBL	CDS	270055	270249	.	+	0	ID=Kmarxianus_CCT7735_1818;locus_tag=CCT7_0C01300;inference=similar to DNA sequence:INSDC:YKL138C-A;gene=CCT70C01300
cct7_30Apr2015_scaffold_3.genbank	EMBL	CDS	270334	271698	.	-	0	ID=Kmarxianus_CCT7735_1819;featflags=start_before:true;locus_tag=CCT7_0C01310;inference=similar to DNA sequence:INSDC:YKL139W;gene=CCT70C01310
cct7_30Apr2015_scaffold_3.genbank	EMBL	CDS	272075	272620	.	-	0	ID=Kmarxianus_CCT7735_1820;featflags=start_before:true;locus_tag=CCT7_0C01320;inference=similar to DNA sequence:INSDC:YKL141W%2CYMR118C;gene=CCT70C01320
cct7_30Apr2015_scaffold_3.genbank	EMBL	CDS	273009	275606	.	-	0	ID=Kmarxianus_CCT7735_1821;locus_tag=CCT7_0C01330;inference=similar to DNA sequence:INSDC:YFL004W%2CYPL019C;gene=CCT70C01330
cct7_30Apr2015_scaffold_3.genbank	EMBL	CDS	275823	276347	.	+	0	ID=Kmarxianus_CCT7735_1822;locus_tag=CCT7_0C01340;gene=CCT70C01340;transl_table=1
cct7_30Apr2015_scaffold_3.genbank	EMBL	CDS	276370	277014	.	-	0	ID=Kmarxianus_CCT7735_1823;featflags=start_before:true;locus_tag=CCT7_0C01350;inference=similar to DNA sequence:INSDC:YFL005W;gene=CCT70C01350
cct7_30Apr2015_scaffold_3.genbank	EMBL	CDS	277440	283892	.	-	0	ID=Kmarxianus_CCT7735_1824;featflags=start_before:true;locus_tag=CCT7_0C01360;inference=similar to DNA sequence:INSDC:YFL007W;gene=CCT70C01360
cct7_30Apr2015_scaffold_3.genbank	EMBL	CDS	284309	285928	.	-	0	ID=Kmarxianus_CCT7735_1825;locus_tag=CCT7_0C01370;gene=CCT70C01370
cct7_30Apr2015_scaffold_3.genbank	EMBL	CDS	286481	288940	.	+	0	ID=Kmarxianus_CCT7735_1826;locus_tag=CCT7_0C01380;inference=similar to DNA sequence:INSDC:YLR115W;gene=CCT70C01380
cct7_30Apr2015_scaffold_3.genbank	EMBL	tRNA	289119	289190	.	-	.	ID=cct7_30Apr2015_scaffold_3.genbank.137;locus_tag=CCT7_0Ctrna7D;gene=CCT70Ctrna7D;product=tRNA-Asp
cct7_30Apr2015_scaffold_3.genbank	EMBL	tRNA	289523	289596	.	-	.	ID=cct7_30Apr2015_scaffold_3.genbank.138;locus_tag=CCT7_0Ctrna8V;gene=CCT70Ctrna8V;product=tRNA-Val
cct7_30Apr2015_scaffold_3.genbank	EMBL	CDS	289835	291043	.	+	0	ID=Kmarxianus_CCT7735_1827;locus_tag=CCT7_0C01390;inference=similar to DNA sequence:INSDC:YDR065W;gene=CCT70C01390
cct7_30Apr2015_scaffold_3.genbank	EMBL	CDS	291105	291737	.	-	0	ID=Kmarxianus_CCT7735_1828;locus_tag=CCT7_0C01400;inference=similar to DNA sequence:INSDC:YDR066C%2CYER139C;gene=CCT70C01400
cct7_30Apr2015_scaffold_3.genbank	EMBL	CDS	292009	293634	.	+	0	ID=Kmarxianus_CCT7735_1829;locus_tag=CCT7_0C01410;inference=similar to DNA sequence:INSDC:YER140W;gene=CCT70C01410
cct7_30Apr2015_scaffold_3.genbank	EMBL	CDS	293995	295518	.	+	0	ID=Kmarxianus_CCT7735_1830;locus_tag=CCT7_0C01420;gene=CCT70C01420;transl_table=1
cct7_30Apr2015_scaffold_3.genbank	EMBL	CDS	295597	296676	.	-	0	ID=Kmarxianus_CCT7735_1831;featflags=start_before:true;locus_tag=CCT7_0C01430;gene=CCT70C01430
cct7_30Apr2015_scaffold_3.genbank	EMBL	CDS	297388	300048	.	+	0	ID=Kmarxianus_CCT7735_1832;locus_tag=CCT7_0C01440;inference=similar to DNA sequence:INSDC:YBL023C;gene=CCT70C01440
cct7_30Apr2015_scaffold_3.genbank	EMBL	CDS	300282	302399	.	-	0	ID=Kmarxianus_CCT7735_1833;locus_tag=CCT7_0C01450;inference=similar to DNA sequence:INSDC:YBL024W;gene=CCT70C01450
cct7_30Apr2015_scaffold_3.genbank	EMBL	CDS	302685	303062	.	-	0	ID=Kmarxianus_CCT7735_1834;featflags=start_before:true;locus_tag=CCT7_0C01460;inference=similar to DNA sequence:INSDC:YBL025W;gene=CCT70C01460
cct7_30Apr2015_scaffold_3.genbank	EMBL	CDS	303952	304551	.	-	0	ID=Kmarxianus_CCT7735_1835;locus_tag=CCT7_0C01470;inference=similar to DNA sequence:INSDC:YGL200C;gene=CCT70C01470
cct7_30Apr2015_scaffold_3.genbank	EMBL	biological_region	304556	306731	.	-	0	ID=Kmarxianus_CCT7735_1836;featflags=type:CDS,start_before:true;locus_tag=CCT7_0C01480;inference=similar to DNA sequence:INSDC:YER133W;gene=CCT70C01480
cct7_30Apr2015_scaffold_3.genbank	EMBL	CDS	304556	304560	.	-	0	Parent=cct7_30Apr2015_scaffold_3.genbank.148;featflags=start_before:true
cct7_30Apr2015_scaffold_3.genbank	EMBL	CDS	304850	306731	.	-	0	Parent=cct7_30Apr2015_scaffold_3.genbank.148
cct7_30Apr2015_scaffold_3.genbank	EMBL	CDS	308467	309135	.	+	0	ID=Kmarxianus_CCT7735_1837;locus_tag=CCT7_0C01490;inference=similar to DNA sequence:INSDC:YGL198W;gene=CCT70C01490
cct7_30Apr2015_scaffold_3.genbank	EMBL	CDS	309543	314015	.	+	0	ID=Kmarxianus_CCT7735_1838;locus_tag=CCT7_0C01500;inference=similar to DNA sequence:INSDC:YER132C%2CYGL197W;gene=CCT70C01500
cct7_30Apr2015_scaffold_3.genbank	EMBL	CDS	314771	322777	.	+	0	ID=Kmarxianus_CCT7735_1839;locus_tag=CCT7_0C01510;inference=similar to DNA sequence:INSDC:YGL195W;gene=CCT70C01510
cct7_30Apr2015_scaffold_3.genbank	EMBL	CDS	322911	323141	.	-	0	ID=Kmarxianus_CCT7735_1840;locus_tag=CCT7_0C01520;inference=similar to DNA sequence:INSDC:YGL194C-A;gene=CCT70C01520
cct7_30Apr2015_scaffold_3.genbank	EMBL	CDS	323373	324170	.	-	0	ID=Kmarxianus_CCT7735_1841;featflags=start_before:true;locus_tag=CCT7_0C01530;inference=similar to DNA sequence:INSDC:YCL010C;gene=CCT70C01530
cct7_30Apr2015_scaffold_3.genbank	EMBL	CDS	324807	325898	.	+	0	ID=Kmarxianus_CCT7735_1842;locus_tag=CCT7_0C01540;inference=similar to DNA sequence:INSDC:YNL005C;gene=CCT70C01540
cct7_30Apr2015_scaffold_3.genbank	EMBL	CDS	326095	326982	.	-	0	ID=Kmarxianus_CCT7735_1843;locus_tag=CCT7_0C01550;inference=similar to DNA sequence:INSDC:YCL009C;gene=CCT70C01550
cct7_30Apr2015_scaffold_3.genbank	EMBL	CDS	327846	329093	.	-	0	ID=Kmarxianus_CCT7735_1844;locus_tag=CCT7_0C01560;inference=similar to DNA sequence:INSDC:YLR174W%2CYNL009W;gene=CCT70C01560
cct7_30Apr2015_scaffold_3.genbank	EMBL	CDS	329916	330593	.	-	0	ID=Kmarxianus_CCT7735_1845;locus_tag=CCT7_0C01570;inference=similar to DNA sequence:INSDC:YNL010W;gene=CCT70C01570
cct7_30Apr2015_scaffold_3.genbank	EMBL	CDS	331006	332385	.	+	0	ID=Kmarxianus_CCT7735_1846;locus_tag=CCT7_0C01580;inference=similar to DNA sequence:INSDC:YNL011C;gene=CCT70C01580
cct7_30Apr2015_scaffold_3.genbank	EMBL	CDS	332523	333197	.	-	0	ID=Kmarxianus_CCT7735_1847;locus_tag=CCT7_0C01590;inference=similar to DNA sequence:INSDC:YLR250W;gene=CCT70C01590
cct7_30Apr2015_scaffold_3.genbank	EMBL	CDS	333554	335434	.	-	0	ID=Kmarxianus_CCT7735_1848;featflags=start_before:true,end_after:true;locus_tag=CCT7_0C01600;gene=CCT70C01600;transl_table=1
cct7_30Apr2015_scaffold_3.genbank	EMBL	CDS	336256	339390	.	-	0	ID=Kmarxianus_CCT7735_1849;featflags=start_before:true;locus_tag=CCT7_0C01610;inference=similar to DNA sequence:INSDC:YLR249W%2CYNL014W;gene=CCT70C01610
cct7_30Apr2015_scaffold_3.genbank	EMBL	biological_region	340459	340548	.	+	.	ID=cct7_30Apr2015_scaffold_3.genbank.164;featflags=type:tRNA;locus_tag=CCT7_0Ctrna8R;gene=CCT70Ctrna8R;product=tRNA-Arg
cct7_30Apr2015_scaffold_3.genbank	EMBL	tRNA	340459	340496	.	+	.	Parent=cct7_30Apr2015_scaffold_3.genbank.164
cct7_30Apr2015_scaffold_3.genbank	EMBL	tRNA	340512	340548	.	+	.	Parent=cct7_30Apr2015_scaffold_3.genbank.164
[truncated: 3,615 more rows]
